# Supplementary material for: Collagen type I-mediated mechanotransduction controls epithelial cell fate conversion during intestinal inflammation
Source: Inflamm Regen. 2022 Nov 28;42:49. doi: 10.1186/s41232-022-00237-3 (PMC9703763; doi:10.1186/s41232-022-00237-3)
Supplement: Supplementary file 2 — Additional file 2: Supplementary Table 1. Microarray expression data in mouse organoids. Sheet 1: List of genes and its expression level in 4 samples (MG-ENR, MG-ENRWN, COL-ENRWN, dFEnS) after excluding the probe sets which failed to reach an expression value of 100 in at least one sample. Sheet 2: Genes upregulated in MG-ENRWN more than 2 folds change compared to MG-ENR. Sheet 3: Genes upregulated in COL-ENRWN more than 2 folds change compared to MG-ENR. [file 41232_2022_237_MOESM2_ESM.xlsx]

## Sheet: List of genes, GN>100
										global normalization
Name	ID	ensembl_id	RefSeq_id	Enterz_id	symbol	description	GO_biological_process	GO_molecular_function	GO_cellular_component	MG-ENR	MG-ENRWN	COL-ENRWN	dFEnS
M200005345	M200005345	ENSMUSG00000021607	NM_053163.1	94066	Mrpl36	mitochondrial ribosomal protein L36	GO:0006412 translation,GO:0042254 ribosome biogenesis	GO:0003735 structural constituent of ribosome	GO:0005622 intracellular,GO:0005739 mitochondrion,GO:0005762 mitochondrial large ribosomal subunit,GO:0005840 ribosome,GO:0030529 intracellular ribonucleoprotein complex	373.583	378.227	464.447	349.398
M200005179	M200005179	ENSMUSG00000028034	NM_057172.3	51886	Fubp1	far upstream element (FUSE) binding protein 1	GO:0006351 transcription, DNA-templated,GO:0006355 regulation of transcription, DNA-templated,GO:0006357 regulation of transcription from RNA polymerase II promoter,GO:0010628 positive regulation of gene expression,GO:0016049 cell growth,GO:0017145 stem cell division,GO:0071425 hematopoietic stem cell proliferation	GO:0001205 transcriptional activator activity, RNA polymerase II distal enhancer sequence-specific binding,GO:0003676 nucleic acid binding,GO:0003677 DNA binding,GO:0003723 RNA binding,GO:0005515 protein binding,GO:0044822 poly(A) RNA binding	GO:0005634 nucleus,GO:0005654 nucleoplasm	190.637	156.187	261.319	196.942
M200005157	M200005157	ENSMUSG00000040532	NR_033794.1	68758	Abhd11	abhydrolase domain containing 11	-	GO:0003824 catalytic activity,GO:0003923 GPI-anchor transamidase activity,GO:0016787 hydrolase activity,GO:0052770 coenzyme F390-A hydrolase activity,GO:0052771 coenzyme F390-G hydrolase activity	GO:0005739 mitochondrion	724.277	482.835	586.87	334.156
M200005020	M200005020	ENSMUSG00000019797	NM_026411.1	67851	1700021F05Rik	RIKEN cDNA 1700021F05 gene	GO:0008150 biological_process	GO:0003674 molecular_function	GO:0005739 mitochondrion	146.685	144.24	162.132	118.73
M200004998	M200004998	ENSMUSG00000033542	NM_133674.1	54324	Arhgef5	Rho guanine nucleotide exchange factor (GEF) 5	GO:0002408 myeloid dendritic cell chemotaxis,GO:0030036 actin cytoskeleton organization,GO:0032956 regulation of actin cytoskeleton organization,GO:0035023 regulation of Rho protein signal transduction,GO:0035556 intracellular signal transduction,GO:0043087 regulation of GTPase activity,GO:0043507 positive regulation of JUN kinase activity,GO:0043547 positive regulation of GTPase activity,GO:0051…	GO:0005085 guanyl-nucleotide exchange factor activity,GO:0005089 Rho guanyl-nucleotide exchange factor activity,GO:0005515 protein binding,GO:0008289 lipid binding	GO:0005634 nucleus,GO:0005654 nucleoplasm,GO:0005737 cytoplasm,GO:0005886 plasma membrane,GO:0030054 cell junction,GO:0042995 cell projection,GO:0071944 cell periphery	275.84	371.283	323.579	326.897
M200002815	M200002815	ENSMUSG00000022711	NM_016881.2	54128	Pmm2	phosphomannomutase 2	GO:0009298 GDP-mannose biosynthetic process	GO:0004615 phosphomannomutase activity,GO:0016853 isomerase activity	GO:0005737 cytoplasm,GO:0043025 neuronal cell body,GO:0070062 extracellular exosome	261.149	284.984	173.073	248.87
M200002468	M200002468	ENSMUSG00000028393	NM_001276446.1	17025	Alad	aminolevulinate, delta-, dehydratase	GO:0006779 porphyrin-containing compound biosynthetic process,GO:0006783 heme biosynthetic process,GO:0007584 response to nutrient,GO:0008152 metabolic process,GO:0010033 response to organic substance,GO:0010038 response to metal ion,GO:0010043 response to zinc ion,GO:0033014 tetrapyrrole biosynthetic process,GO:0042493 response to drug,GO:0045471 response to ethanol,GO:0046685 response to arseni…	GO:0003824 catalytic activity,GO:0004655 porphobilinogen synthase activity,GO:0008270 zinc ion binding,GO:0016829 lyase activity,GO:0032791 lead ion binding,GO:0042802 identical protein binding,GO:0046872 metal ion binding	GO:0005615 extracellular space,GO:0005634 nucleus,GO:0005829 cytosol,GO:0070062 extracellular exosome	276.947	272.126	383.351	307.772
M200002447	M200002447	ENSMUSG00000024960	NM_008874.4	18797	Plcb3	phospholipase C, beta 3	GO:0003073 regulation of systemic arterial blood pressure,GO:0006629 lipid metabolic process,GO:0006892 post-Golgi vesicle-mediated transport,GO:0007165 signal transduction,GO:0007186 G-protein coupled receptor signaling pathway,GO:0007268 synaptic transmission,GO:0009395 phospholipid catabolic process,GO:0016042 lipid catabolic process,GO:0035556 intracellular signal transduction	GO:0004435 phosphatidylinositol phospholipase C activity,GO:0004629 phospholipase C activity,GO:0004871 signal transducer activity,GO:0005509 calcium ion binding,GO:0005516 calmodulin binding,GO:0008081 phosphoric diester hydrolase activity,GO:0016787 hydrolase activity	GO:0005634 nucleus,GO:0005654 nucleoplasm,GO:0005829 cytosol,GO:0042383 sarcolemma,GO:0043234 protein complex	374.702	581.278	292.551	249.688
M200003325	M200003325	ENSMUSG00000024283	NM_001282093.1	225131	Wac	WW domain containing adaptor with coiled-coil	GO:0006351 transcription, DNA-templated,GO:0006355 regulation of transcription, DNA-templated,GO:0006974 cellular response to DNA damage stimulus,GO:0010390 histone monoubiquitination,GO:0016239 positive regulation of macroautophagy,GO:0016568 chromatin modification,GO:0032435 negative regulation of proteasomal ubiquitin-dependent protein catabolic process,GO:0044783 G1 DNA damage checkpoint,GO:0…	GO:0000993 RNA polymerase II core binding,GO:0003682 chromatin binding	GO:0005634 nucleus,GO:0005654 nucleoplasm,GO:0005681 spliceosomal complex	208.499	129.287	257.452	285.095
M200003141	M200003141	ENSMUSG00000022800	NM_001159349.1	69823	Fyttd1	forty-two-three domain containing 1	GO:0006406 mRNA export from nucleus,GO:0006810 transport,GO:0051028 mRNA transport	GO:0003723 RNA binding,GO:0003729 mRNA binding,GO:0044822 poly(A) RNA binding	GO:0005634 nucleus,GO:0005654 nucleoplasm,GO:0016607 nuclear speck	93.9423	67.1134	166.39	185.893
M200003123	M200003123	ENSMUSG00000057363	XM_006496228.2	67883	Uxs1	UDP-glucuronate decarboxylase 1	GO:0051262 protein tetramerization	GO:0016829 lyase activity,GO:0016831 carboxy-lyase activity,GO:0042803 protein homodimerization activity,GO:0048040 UDP-glucuronate decarboxylase activity,GO:0070403 NAD+ binding	GO:0005739 mitochondrion,GO:0005794 Golgi apparatus,GO:0016020 membrane,GO:0016021 integral component of membrane,GO:0070062 extracellular exosome	84.6329	63.895	134.746	166.596
M200002976	M200002976	ENSMUSG00000024963	NM_020566.1	57431	Dnajc4	DnaJ heat shock protein family (Hsp40) member C4	-	-	GO:0005739 mitochondrion,GO:0016020 membrane,GO:0016021 integral component of membrane	108.335	93.6569	143.891	130.825
M200000665	M200000665	ENSMUSG00000057092	NM_008557.2	17178	Fxyd3	FXYD domain-containing ion transport regulator 3	GO:0006810 transport,GO:0006811 ion transport,GO:0006821 chloride transport,GO:0050790 regulation of catalytic activity,GO:2000649 regulation of sodium ion transmembrane transporter activity	GO:0005216 ion channel activity,GO:0005254 chloride channel activity,GO:0005515 protein binding,GO:0017080 sodium channel regulator activity,GO:0051117 ATPase binding	GO:0005789 endoplasmic reticulum membrane,GO:0005887 integral component of plasma membrane,GO:0016020 membrane,GO:0016021 integral component of membrane,GO:0034707 chloride channel complex,GO:0070062 extracellular exosome	666.134	322.513	404.819	702.001
M200000463	M200000463	ENSMUSG00000000028	NM_009862.2	12544	Cdc45	cell division cycle 45	GO:0000727 double-strand break repair via break-induced replication,GO:0006260 DNA replication,GO:0006267 pre-replicative complex assembly involved in nuclear cell cycle DNA replication,GO:0006270 DNA replication initiation,GO:0007049 cell cycle,GO:0031938 regulation of chromatin silencing at telomere,GO:1900087 positive regulation of G1/S transition of mitotic cell cycle,GO:1902977 mitotic DNA r…	GO:0003682 chromatin binding,GO:0003688 DNA replication origin binding,GO:0003697 single-stranded DNA binding,GO:0043138 3'-5' DNA helicase activity	GO:0005634 nucleus,GO:0005656 nuclear pre-replicative complex,GO:0005813 centrosome,GO:0031261 DNA replication preinitiation complex,GO:0031298 replication fork protection complex	183.43	149.091	304.561	329.717
M200004962	M200004962	ENSMUSG00000031347	NM_019405.6	26370	Cetn2	centrin 2	GO:0006281 DNA repair,GO:0006289 nucleotide-excision repair,GO:0006974 cellular response to DNA damage stimulus,GO:0007049 cell cycle,GO:0007067 mitotic nuclear division,GO:0007099 centriole replication,GO:0032465 regulation of cytokinesis,GO:0051301 cell division	GO:0005509 calcium ion binding,GO:0008017 microtubule binding,GO:0031683 G-protein beta/gamma-subunit complex binding,GO:0032795 heterotrimeric G-protein binding,GO:0046872 metal ion binding	GO:0005622 intracellular,GO:0005634 nucleus,GO:0005737 cytoplasm,GO:0005813 centrosome,GO:0005814 centriole,GO:0005856 cytoskeleton,GO:0005929 cilium,GO:0032391 photoreceptor connecting cilium,GO:0036064 ciliary basal body,GO:0071942 XPC complex	188.439	263.28	696.397	542.114
M200002764	M200002764	ENSMUSG00000015165	NM_177301.5	15388	Hnrnpl	heterogeneous nuclear ribonucleoprotein L	GO:0006397 mRNA processing,GO:0034198 cellular response to amino acid starvation,GO:0045727 positive regulation of translation,GO:0048025 negative regulation of mRNA splicing, via spliceosome,GO:1902416 positive regulation of mRNA binding	GO:0000166 nucleotide binding,GO:0003676 nucleic acid binding,GO:0003723 RNA binding,GO:0003730 mRNA 3'-UTR binding,GO:0044212 transcription regulatory region DNA binding,GO:0044822 poly(A) RNA binding,GO:1990715 mRNA CDS binding	GO:0005634 nucleus,GO:0005737 cytoplasm,GO:0005829 cytosol,GO:0016020 membrane,GO:0030529 intracellular ribonucleoprotein complex,GO:0045120 pronucleus,GO:0048471 perinuclear region of cytoplasm,GO:0070062 extracellular exosome	267.16	468.754	397.403	515.658
M200002589	M200002589	ENSMUSG00000022194	NM_019402.2	54196	Pabpn1	poly(A) binding protein, nuclear 1	GO:0006378 mRNA polyadenylation,GO:0006397 mRNA processing,GO:0016973 poly(A)+ mRNA export from nucleus	GO:0000166 nucleotide binding,GO:0003676 nucleic acid binding,GO:0003723 RNA binding,GO:0008143 poly(A) binding,GO:0043621 protein self-association,GO:0044822 poly(A) RNA binding	GO:0005634 nucleus,GO:0005737 cytoplasm,GO:0030529 intracellular ribonucleoprotein complex,GO:0042405 nuclear inclusion body	289.764	228.582	283.403	337.132
M200002429	M200002429	ENSMUSG00000008136	NM_001289533.1	14200	Fhl2	four and a half LIM domains 2	GO:0000122 negative regulation of transcription from RNA polymerase II promoter,GO:0006351 transcription, DNA-templated,GO:0006355 regulation of transcription, DNA-templated,GO:0006357 regulation of transcription from RNA polymerase II promoter,GO:0009725 response to hormone,GO:0043066 negative regulation of apoptotic process,GO:0045892 negative regulation of transcription, DNA-templated	GO:0005515 protein binding,GO:0008134 transcription factor binding,GO:0008270 zinc ion binding,GO:0042802 identical protein binding,GO:0046872 metal ion binding	GO:0005634 nucleus,GO:0005737 cytoplasm,GO:0005925 focal adhesion,GO:0015629 actin cytoskeleton,GO:0030018 Z disc,GO:0031430 M band	684.674	352.317	877.898	513.553
M200002410	M200002410	ENSMUSG00000032290	NM_019651.2	56294	Ptpn9	protein tyrosine phosphatase, non-receptor type 9	GO:0006470 protein dephosphorylation,GO:0016311 dephosphorylation,GO:0035335 peptidyl-tyrosine dephosphorylation	GO:0004721 phosphoprotein phosphatase activity,GO:0004725 protein tyrosine phosphatase activity,GO:0005515 protein binding,GO:0016787 hydrolase activity,GO:0016791 phosphatase activity	GO:0005737 cytoplasm	64.8333	73.5254	118.918	118.944
M200002257	M200002257	ENSMUSG00000022945	NM_028083.4	110749	Chaf1b	chromatin assembly factor 1, subunit B (p60)	GO:0002230 positive regulation of defense response to virus by host,GO:0006260 DNA replication,GO:0006281 DNA repair,GO:0006334 nucleosome assembly,GO:0006335 DNA replication-dependent nucleosome assembly,GO:0006351 transcription, DNA-templated,GO:0006355 regulation of transcription, DNA-templated,GO:0006974 cellular response to DNA damage stimulus,GO:0007049 cell cycle,GO:0031497 chromatin assem…	GO:0005515 protein binding,GO:0042393 histone binding	GO:0000790 nuclear chromatin,GO:0005634 nucleus,GO:0005654 nucleoplasm,GO:0005829 cytosol,GO:0033186 CAF-1 complex,GO:0043234 protein complex	125.447	113.31	168.386	186.093
M200002234	M200002234	ENSMUSG00000039835	NM_173390.3	215819	Nhsl1	NHS-like 1	GO:0008150 biological_process	GO:0003674 molecular_function	GO:0005575 cellular_component	75.3216	108.52	103.874	157.366
M200000417	M200000417	ENSMUSG00000035000	NM_010074.3	13482	Dpp4	dipeptidylpeptidase 4	GO:0001662 behavioral fear response,GO:0001666 response to hypoxia,GO:0002709 regulation of T cell mediated immunity,GO:0006508 proteolysis,GO:0007155 cell adhesion,GO:0008284 positive regulation of cell proliferation,GO:0010716 negative regulation of extracellular matrix disassembly,GO:0031295 T cell costimulation,GO:0033632 regulation of cell-cell adhesion mediated by integrin,GO:0035641 locomo…	GO:0001618 virus receptor activity,GO:0002020 protease binding,GO:0004177 aminopeptidase activity,GO:0004252 serine-type endopeptidase activity,GO:0005102 receptor binding,GO:0005518 collagen binding,GO:0008233 peptidase activity,GO:0008236 serine-type peptidase activity,GO:0008239 dipeptidyl-peptidase activity,GO:0016787 hydrolase activity,GO:0042277 peptide binding,GO:0042802 identical protein …	GO:0005576 extracellular region,GO:0005765 lysosomal membrane,GO:0005783 endoplasmic reticulum,GO:0005794 Golgi apparatus,GO:0005886 plasma membrane,GO:0005925 focal adhesion,GO:0009986 cell surface,GO:0016020 membrane,GO:0016021 integral component of membrane,GO:0016324 apical plasma membrane,GO:0030027 lamellipodium,GO:0030054 cell junction,GO:0030139 endocytic vesicle,GO:0042995 cell projectio…	451.163	325.667	165.678	192.27
M200000279	M200000279	ENSMUSG00000022587	NM_001164040.1	17069	Ly6e	lymphocyte antigen 6 complex, locus E	GO:0001701 in utero embryonic development,GO:0030325 adrenal gland development,GO:0035265 organ growth,GO:0042415 norepinephrine metabolic process,GO:0048242 epinephrine secretion,GO:0055010 ventricular cardiac muscle tissue morphogenesis	-	GO:0005886 plasma membrane,GO:0016020 membrane,GO:0031225 anchored component of membrane	124.048	488.609	1218.27	784.159
M200005250	M200005250	ENSMUSG00000044573	NM_001110239.1	11431	Acp1	acid phosphatase 1, soluble	GO:0006470 protein dephosphorylation	GO:0003993 acid phosphatase activity,GO:0004721 phosphoprotein phosphatase activity,GO:0004725 protein tyrosine phosphatase activity,GO:0004726 non-membrane spanning protein tyrosine phosphatase activity,GO:0016787 hydrolase activity,GO:0016791 phosphatase activity	GO:0005737 cytoplasm,GO:0009898 cytoplasmic side of plasma membrane,GO:0070062 extracellular exosome	71.7384	84.0083	106.046	108.107
M200005103	M200005103	ENSMUSG00000001665	NM_133994.3	103140	Gstt3	glutathione S-transferase, theta 3	GO:0006749 glutathione metabolic process	GO:0004364 glutathione transferase activity	GO:0005737 cytoplasm	221.074	146.721	243.128	147.642
M200002702	M200002702	ENSMUSG00000004567	NM_053177.1	94178	Mcoln1	mucolipin 1	GO:0006810 transport,GO:0006811 ion transport,GO:0006816 calcium ion transport,GO:0016197 endosomal transport,GO:0051209 release of sequestered calcium ion into cytosol,GO:0070588 calcium ion transmembrane transport,GO:0097352 autophagosome maturation	GO:0005261 cation channel activity,GO:0072345 NAADP-sensitive calcium-release channel activity	GO:0005737 cytoplasm,GO:0005764 lysosome,GO:0005765 lysosomal membrane,GO:0005768 endosome,GO:0005770 late endosome,GO:0005886 plasma membrane,GO:0016020 membrane,GO:0016021 integral component of membrane,GO:0043235 receptor complex	75.0477	65.2011	113.822	99.0557
M200002525	M200002525	ENSMUSG00000020150	NM_010255.3	14431	Gamt	guanidinoacetate methyltransferase	GO:0006601 creatine biosynthetic process,GO:0007283 spermatogenesis,GO:0009887 organ morphogenesis,GO:0032259 methylation,GO:0040014 regulation of multicellular organism growth,GO:0046498 S-adenosylhomocysteine metabolic process,GO:0046500 S-adenosylmethionine metabolic process	GO:0008168 methyltransferase activity,GO:0008757 S-adenosylmethionine-dependent methyltransferase activity,GO:0016740 transferase activity,GO:0030731 guanidinoacetate N-methyltransferase activity,GO:0042803 protein homodimerization activity	GO:0005634 nucleus,GO:0005737 cytoplasm,GO:0042995 cell projection,GO:0070062 extracellular exosome	14.5083	57.2928	105.158	53.6143
M200002387	M200002387	ENSMUSG00000019428	NM_001199631.1	14232	Fkbp8	FK506 binding protein 8	GO:0001708 cell fate specification,GO:0006457 protein folding,GO:0006915 apoptotic process,GO:0007224 smoothened signaling pathway,GO:0009953 dorsal/ventral pattern formation,GO:0010468 regulation of gene expression,GO:0021904 dorsal/ventral neural tube patterning,GO:0021915 neural tube development,GO:0030510 regulation of BMP signaling pathway,GO:0030513 positive regulation of BMP signaling path…	GO:0003755 peptidyl-prolyl cis-trans isomerase activity,GO:0005528 FK506 binding,GO:0016853 isomerase activity,GO:0042802 identical protein binding	GO:0005739 mitochondrion,GO:0005740 mitochondrial envelope,GO:0016020 membrane,GO:0016021 integral component of membrane,GO:0030176 integral component of endoplasmic reticulum membrane	232.57	304.351	282.048	287.215
M200003069	M200003069	ENSMUSG00000027882	NM_011504.1	20912	Stxbp3	syntaxin binding protein 3	GO:0006810 transport,GO:0006887 exocytosis,GO:0006904 vesicle docking involved in exocytosis,GO:0007420 brain development,GO:0015031 protein transport,GO:0015758 glucose transport,GO:0016192 vesicle-mediated transport,GO:0022615 protein to membrane docking,GO:0030073 insulin secretion,GO:0032868 response to insulin,GO:0045955 negative regulation of calcium ion-dependent exocytosis,GO:0051291 prot…	GO:0005515 protein binding,GO:0017075 syntaxin-1 binding,GO:0019905 syntaxin binding	GO:0005737 cytoplasm,GO:0005829 cytosol,GO:0005886 plasma membrane,GO:0016020 membrane,GO:0016323 basolateral plasma membrane,GO:0016324 apical plasma membrane,GO:0031091 platelet alpha granule,GO:0042581 specific granule,GO:0070062 extracellular exosome,GO:0070820 tertiary granule	191.814	97.0339	263.56	251.137
M200003043	M200003043	ENSMUSG00000038510	NM_001042556.1	67239	Rpf2	ribosome production factor 2 homolog	GO:0000027 ribosomal large subunit assembly,GO:0000463 maturation of LSU-rRNA from tricistronic rRNA transcript (SSU-rRNA, 5.8S rRNA, LSU-rRNA)	GO:0019843 rRNA binding,GO:0044822 poly(A) RNA binding	GO:0005634 nucleus,GO:0005730 nucleolus	169.141	196.412	391.207	426.161
M200000553	M200000553	ENSMUSG00000004771	NM_017382.5	53869	Rab11a	RAB11A, member RAS oncogene family	GO:0000910 cytokinesis,GO:0006810 transport,GO:0006887 exocytosis,GO:0007049 cell cycle,GO:0007080 mitotic metaphase plate congression,GO:0007264 small GTPase mediated signal transduction,GO:0010634 positive regulation of epithelial cell migration,GO:0010796 regulation of multivesicular body size,GO:0010971 positive regulation of G2/M transition of mitotic cell cycle,GO:0015031 protein transport,…	GO:0000166 nucleotide binding,GO:0003924 GTPase activity,GO:0005515 protein binding,GO:0005525 GTP binding,GO:0008017 microtubule binding,GO:0031489 myosin V binding	GO:0000922 spindle pole,GO:0005623 cell,GO:0005737 cytoplasm,GO:0005739 mitochondrion,GO:0005768 endosome,GO:0005771 multivesicular body,GO:0005794 Golgi apparatus,GO:0005802 trans-Golgi network,GO:0005813 centrosome,GO:0005828 kinetochore microtubule,GO:0005886 plasma membrane,GO:0016020 membrane,GO:0030133 transport vesicle,GO:0030424 axon,GO:0031410 cytoplasmic vesicle,GO:0031982 vesicle,GO:00…	888.429	1112.73	2216.06	2313.09
M200000399	M200000399	ENSMUSG00000001924	NM_001136085.2	22201	Uba1	ubiquitin-like modifier activating enzyme 1	GO:0006464 cellular protein modification process,GO:0006974 cellular response to DNA damage stimulus,GO:0019941 modification-dependent protein catabolic process	GO:0000166 nucleotide binding,GO:0004839 ubiquitin activating enzyme activity,GO:0004842 ubiquitin-protein transferase activity,GO:0005515 protein binding,GO:0005524 ATP binding,GO:0008641 small protein activating enzyme activity,GO:0016874 ligase activity,GO:0044822 poly(A) RNA binding	GO:0000792 heterochromatin,GO:0005634 nucleus,GO:0005737 cytoplasm,GO:0005739 mitochondrion,GO:0005765 lysosomal membrane,GO:0005829 cytosol,GO:0010008 endosome membrane,GO:0030057 desmosome,GO:0030867 rough endoplasmic reticulum membrane,GO:0070062 extracellular exosome	526.049	616.072	743.783	850.621
M200000208	M200000208	ENSMUSG00000036427	NM_008155.4	14751	Gpi1	glucose phosphate isomerase 1	GO:0001525 angiogenesis,GO:0001701 in utero embryonic development,GO:0001707 mesoderm formation,GO:0005975 carbohydrate metabolic process,GO:0006094 gluconeogenesis,GO:0006096 glycolytic process,GO:0019242 methylglyoxal biosynthetic process,GO:0034101 erythrocyte homeostasis,GO:0042593 glucose homeostasis,GO:0043154 negative regulation of cysteine-type endopeptidase activity involved in apoptotic…	GO:0004347 glucose-6-phosphate isomerase activity,GO:0005125 cytokine activity,GO:0005515 protein binding,GO:0008083 growth factor activity,GO:0016853 isomerase activity,GO:0016866 intramolecular transferase activity,GO:0031625 ubiquitin protein ligase binding,GO:0048029 monosaccharide binding	GO:0005576 extracellular region,GO:0005615 extracellular space,GO:0005654 nucleoplasm,GO:0005737 cytoplasm,GO:0005829 cytosol,GO:0005886 plasma membrane,GO:0016020 membrane,GO:0043005 neuron projection,GO:0043209 myelin sheath,GO:0060170 ciliary membrane,GO:0070062 extracellular exosome	747.165	2294.14	2255.98	1046.79
M200005063	M200005063	ENSMUSG00000015149	NM_001122766.1	64383	Sirt2	sirtuin 2	GO:0000122 negative regulation of transcription from RNA polymerase II promoter,GO:0006351 transcription, DNA-templated,GO:0006355 regulation of transcription, DNA-templated,GO:0006476 protein deacetylation,GO:0006914 autophagy,GO:0007049 cell cycle,GO:0007067 mitotic nuclear division,GO:0007399 nervous system development,GO:0008285 negative regulation of cell proliferation,GO:0010507 negative re…	GO:0003682 chromatin binding,GO:0004407 histone deacetylase activity,GO:0005515 protein binding,GO:0008134 transcription factor binding,GO:0008270 zinc ion binding,GO:0008418 protein-N-terminal asparagine amidohydrolase activity,GO:0008759 UDP-3-O-[3-hydroxymyristoyl] N-acetylglucosamine deacetylase activity,GO:0016787 hydrolase activity,GO:0016811 hydrolase activity, acting on carbon-nitrogen (b…	GO:0005634 nucleus,GO:0005694 chromosome,GO:0005720 nuclear heterochromatin,GO:0005737 cytoplasm,GO:0005813 centrosome,GO:0005814 centriole,GO:0005819 spindle,GO:0005829 cytosol,GO:0005856 cytoskeleton,GO:0005874 microtubule,GO:0005886 plasma membrane,GO:0016020 membrane,GO:0030496 midbody,GO:0033010 paranodal junction,GO:0033270 paranode region of axon,GO:0035748 myelin sheath abaxonal region,GO…	124.109	113.061	158.986	135.452
M200005040	M200005040	ENSMUSG00000040761	NM_019763.2	56381	Spen	SPEN homolog, transcriptional regulator (Drosophila)	GO:0000122 negative regulation of transcription from RNA polymerase II promoter,GO:0000398 mRNA splicing, via spliceosome,GO:0006351 transcription, DNA-templated,GO:0006355 regulation of transcription, DNA-templated,GO:0007219 Notch signaling pathway,GO:0045892 negative regulation of transcription, DNA-templated,GO:0045893 positive regulation of transcription, DNA-templated,GO:0050769 positive re…	GO:0000166 nucleotide binding,GO:0001085 RNA polymerase II transcription factor binding,GO:0001191 transcriptional repressor activity, RNA polymerase II transcription factor binding,GO:0003676 nucleic acid binding,GO:0003677 DNA binding,GO:0003697 single-stranded DNA binding,GO:0003700 transcription factor activity, sequence-specific DNA binding,GO:0003714 transcription corepressor activity,GO:00…	GO:0005634 nucleus,GO:0005654 nucleoplasm,GO:0017053 transcriptional repressor complex,GO:0070062 extracellular exosome	180.792	320.393	222.459	279.018
M200002681	M200002681	ENSMUSG00000023852	NM_007690.3	12648	Chd1	chromodomain helicase DNA binding protein 1	GO:0006333 chromatin assembly or disassembly,GO:0006338 chromatin remodeling,GO:0006351 transcription, DNA-templated,GO:0006355 regulation of transcription, DNA-templated,GO:0016568 chromatin modification,GO:0043923 positive regulation by host of viral transcription	GO:0000166 nucleotide binding,GO:0003677 DNA binding,GO:0003682 chromatin binding,GO:0004386 helicase activity,GO:0005524 ATP binding,GO:0016787 hydrolase activity,GO:0035064 methylated histone binding	GO:0005634 nucleus,GO:0005737 cytoplasm	53.534	45.6591	125.363	157.518
M200002860	M200002860	ENSMUSG00000033429	NM_028626.1	73724	Mcee	methylmalonyl CoA epimerase	GO:0046491 L-methylmalonyl-CoA metabolic process	GO:0004493 methylmalonyl-CoA epimerase activity,GO:0016853 isomerase activity,GO:0046872 metal ion binding	GO:0005739 mitochondrion	246.204	207.4	377.64	299.067
M200000360	M200000360	ENSMUSG00000034781	NM_010301.3	14672	Gna11	guanine nucleotide binding protein, alpha 11	GO:0001501 skeletal system development,GO:0001508 action potential,GO:0007165 signal transduction,GO:0007186 G-protein coupled receptor signaling pathway,GO:0007215 glutamate receptor signaling pathway,GO:0007507 heart development,GO:0045634 regulation of melanocyte differentiation,GO:0048066 developmental pigmentation,GO:0060158 phospholipase C-activating dopamine receptor signaling pathway,GO:0…	GO:0000166 nucleotide binding,GO:0001664 G-protein coupled receptor binding,GO:0003924 GTPase activity,GO:0004871 signal transducer activity,GO:0005525 GTP binding,GO:0019001 guanyl nucleotide binding,GO:0031683 G-protein beta/gamma-subunit complex binding,GO:0031826 type 2A serotonin receptor binding,GO:0032403 protein complex binding,GO:0046872 metal ion binding,GO:0047391 alkylglycerophosphoet…	GO:0005737 cytoplasm,GO:0005765 lysosomal membrane,GO:0005829 cytosol,GO:0005834 heterotrimeric G-protein complex,GO:0005886 plasma membrane,GO:0016020 membrane,GO:0043234 protein complex,GO:0070062 extracellular exosome	328.547	844.725	328.729	358.006
M200000341	M200000341	ENSMUSG00000030029	NM_008377.2	16206	Lrig1	leucine-rich repeats and immunoglobulin-like domains 1	GO:0007605 sensory perception of sound,GO:0032474 otolith morphogenesis,GO:0060384 innervation	-	GO:0016020 membrane,GO:0016021 integral component of membrane	418.679	553.865	536.118	237.511
M200000190	M200000190	ENSMUSG00000015889	NM_001313897.1	16993	Lta4h	leukotriene A4 hydrolase	GO:0006508 proteolysis,GO:0006691 leukotriene metabolic process,GO:0019370 leukotriene biosynthetic process,GO:0043171 peptide catabolic process	GO:0004177 aminopeptidase activity,GO:0004301 epoxide hydrolase activity,GO:0004463 leukotriene-A4 hydrolase activity,GO:0005515 protein binding,GO:0008233 peptidase activity,GO:0008237 metallopeptidase activity,GO:0008270 zinc ion binding,GO:0016787 hydrolase activity,GO:0042277 peptide binding,GO:0044822 poly(A) RNA binding,GO:0046872 metal ion binding,GO:0070006 metalloaminopeptidase activity	GO:0005634 nucleus,GO:0005654 nucleoplasm,GO:0005737 cytoplasm,GO:0005886 plasma membrane,GO:0070062 extracellular exosome	853.475	1715.03	1525.86	1263.39
M200000017	M200000017	ENSMUSG00000021326	NM_009054.3	19720	Trim27	tripartite motif-containing 27	GO:0000122 negative regulation of transcription from RNA polymerase II promoter,GO:0002820 negative regulation of adaptive immune response,GO:0006351 transcription, DNA-templated,GO:0006355 regulation of transcription, DNA-templated,GO:0006469 negative regulation of protein kinase activity,GO:0006810 transport,GO:0032720 negative regulation of tumor necrosis factor production,GO:0032897 negative …	GO:0003677 DNA binding,GO:0004842 ubiquitin-protein transferase activity,GO:0005515 protein binding,GO:0008270 zinc ion binding,GO:0008766 UDP-N-acetylmuramoylalanyl-D-glutamyl-2,6-diaminopimelate-D-alanyl-D-alanine ligase activity,GO:0016874 ligase activity,GO:0018169 ribosomal S6-glutamic acid ligase activity,GO:0043773 coenzyme F420-0 gamma-glutamyl ligase activity,GO:0043774 coenzyme F420-2 a…	GO:0005622 intracellular,GO:0005634 nucleus,GO:0005654 nucleoplasm,GO:0005737 cytoplasm,GO:0005768 endosome,GO:0030904 retromer complex,GO:0031965 nuclear membrane	144.09	378.114	425.996	341.15
M200012041	M200012041	ENSMUSG00000018449	NM_001252415.1	69723	Rpain	RPA interacting protein	GO:0006261 DNA-dependent DNA replication,GO:0006281 DNA repair,GO:0006310 DNA recombination,GO:0006606 protein import into nucleus,GO:0009411 response to UV	GO:0032403 protein complex binding,GO:0046872 metal ion binding	GO:0005634 nucleus,GO:0005730 nucleolus,GO:0005737 cytoplasm,GO:0016605 PML body	148.706	181.164	194.332	133.967
M200008206	M200008206	ENSMUSG00000048429	NM_178619.4	69773	1810026J23Rik	RIKEN cDNA 1810026J23 gene	GO:0008150 biological_process	GO:0003674 molecular_function	GO:0005575 cellular_component	99.6112	76.7869	102.647	97.0395
M200008183	M200008183	ENSMUSG00000016526	NM_145508.2	226419	Dyrk3	dual-specificity tyrosine-(Y)-phosphorylation regulated kinase 3	GO:0006468 protein phosphorylation,GO:0016310 phosphorylation,GO:0018108 peptidyl-tyrosine phosphorylation,GO:0030218 erythrocyte differentiation	GO:0000166 nucleotide binding,GO:0000287 magnesium ion binding,GO:0004672 protein kinase activity,GO:0004674 protein serine/threonine kinase activity,GO:0004712 protein serine/threonine/tyrosine kinase activity,GO:0004713 protein tyrosine kinase activity,GO:0005515 protein binding,GO:0005524 ATP binding,GO:0016301 kinase activity,GO:0016740 transferase activity,GO:0046872 metal ion binding	GO:0005634 nucleus	38.4844	60.0188	141.849	130.579
M200008028	M200008028	ENSMUSG00000025050	NR_133574.1	71041	Pcgf6	polycomb group ring finger 6	GO:0000122 negative regulation of transcription from RNA polymerase II promoter,GO:0006351 transcription, DNA-templated,GO:0006355 regulation of transcription, DNA-templated,GO:0045892 negative regulation of transcription, DNA-templated	GO:0000977 RNA polymerase II regulatory region sequence-specific DNA binding,GO:0001227 transcriptional repressor activity, RNA polymerase II transcription regulatory region sequence-specific binding,GO:0003677 DNA binding,GO:0003700 transcription factor activity, sequence-specific DNA binding,GO:0008270 zinc ion binding,GO:0019904 protein domain specific binding,GO:0046872 metal ion binding	GO:0005634 nucleus,GO:0031519 PcG protein complex,GO:0035102 PRC1 complex	130.719	105.902	117.47	116.402
M200008012	M200008012	ENSMUSG00000060512	NM_029554.4	76261	0610040J01Rik	RIKEN cDNA 0610040J01 gene	GO:0008150 biological_process	GO:0003674 molecular_function	GO:0005654 nucleoplasm,GO:0030054 cell junction	219.548	233.506	186.932	199.167
M200008417	M200008417	ENSMUSG00000032220	NM_181072.3	71602	Myo1e	myosin IE	GO:0001570 vasculogenesis,GO:0001701 in utero embryonic development,GO:0001822 kidney development,GO:0003094 glomerular filtration,GO:0006807 nitrogen compound metabolic process,GO:0006897 endocytosis,GO:0030097 hemopoiesis,GO:0032836 glomerular basement membrane development,GO:0035166 post-embryonic hemopoiesis,GO:0048008 platelet-derived growth factor receptor signaling pathway,GO:0072015 glome…	GO:0000166 nucleotide binding,GO:0003774 motor activity,GO:0003779 actin binding,GO:0005516 calmodulin binding,GO:0005524 ATP binding,GO:0008289 lipid binding,GO:0032403 protein complex binding,GO:0035091 phosphatidylinositol binding,GO:0042623 ATPase activity, coupled,GO:0051015 actin filament binding	GO:0005737 cytoplasm,GO:0005856 cytoskeleton,GO:0005903 brush border,GO:0005911 cell-cell junction,GO:0005912 adherens junction,GO:0016459 myosin complex,GO:0030054 cell junction,GO:0031410 cytoplasmic vesicle,GO:0043234 protein complex,GO:0045334 clathrin-coated endocytic vesicle,GO:0070062 extracellular exosome	110.632	199.699	255.897	338.051
M200006139	M200006139	ENSMUSG00000039000	NM_133907.3	100763	Ube3c	ubiquitin protein ligase E3C	GO:0000209 protein polyubiquitination,GO:0042787 protein ubiquitination involved in ubiquitin-dependent protein catabolic process	GO:0004842 ubiquitin-protein transferase activity,GO:0008766 UDP-N-acetylmuramoylalanyl-D-glutamyl-2,6-diaminopimelate-D-alanyl-D-alanine ligase activity,GO:0016874 ligase activity,GO:0018169 ribosomal S6-glutamic acid ligase activity,GO:0043773 coenzyme F420-0 gamma-glutamyl ligase activity,GO:0043774 coenzyme F420-2 alpha-glutamyl ligase activity,GO:0070735 protein-glycine ligase activity,GO:00…	GO:0005634 nucleus	74.9855	104.656	159.839	178.982
M200006005	M200006005	ENSMUSG00000061559	NM_001025376.2	66317	Wdr61	WD repeat domain 61	GO:0006351 transcription, DNA-templated,GO:0006355 regulation of transcription, DNA-templated,GO:0016055 Wnt signaling pathway,GO:0032968 positive regulation of transcription elongation from RNA polymerase II promoter,GO:0045638 negative regulation of myeloid cell differentiation,GO:0045944 positive regulation of transcription from RNA polymerase II promoter,GO:0051571 positive regulation of hist…	GO:0003674 molecular_function	GO:0005634 nucleus,GO:0005654 nucleoplasm,GO:0005737 cytoplasm,GO:0016593 Cdc73/Paf1 complex,GO:0035327 transcriptionally active chromatin,GO:0055087 Ski complex	398.755	351.12	623.83	812.076
M200005679	M200005679	ENSMUSG00000034194	NM_001301652.1	71843	R3hcc1	R3H domain and coiled-coil containing 1	GO:0008150 biological_process	GO:0000166 nucleotide binding,GO:0003674 molecular_function,GO:0003676 nucleic acid binding	GO:0035145 exon-exon junction complex	108.175	56.4155	44.3508	62.6532
M200005658	M200005658	ENSMUSG00000022013	NM_025384.3	66148	Dnajc15	DnaJ heat shock protein family (Hsp40) member C15	GO:0006810 transport,GO:0009267 cellular response to starvation,GO:0015031 protein transport,GO:0019216 regulation of lipid metabolic process,GO:0031333 negative regulation of protein complex assembly,GO:1902957 negative regulation of mitochondrial electron transport, NADH to ubiquinone	GO:0005515 protein binding	GO:0005739 mitochondrion,GO:0005743 mitochondrial inner membrane,GO:0016020 membrane,GO:0016021 integral component of membrane	154.455	203.973	240.432	240.586
M200003507	M200003507	ENSMUSG00000071711	NM_001162493.1	246221	Mpst	mercaptopyruvate sulfurtransferase	GO:0001822 kidney development,GO:0001889 liver development,GO:0019346 transsulfuration,GO:0070814 hydrogen sulfide biosynthetic process	GO:0004792 thiosulfate sulfurtransferase activity,GO:0016740 transferase activity,GO:0016784 3-mercaptopyruvate sulfurtransferase activity,GO:0042802 identical protein binding	GO:0005737 cytoplasm,GO:0005739 mitochondrion,GO:0005743 mitochondrial inner membrane,GO:0005829 cytosol,GO:0030054 cell junction,GO:0043005 neuron projection,GO:0045202 synapse,GO:0070062 extracellular exosome	147.507	179.68	146.47	127.078
M200003352	M200003352	ENSMUSG00000002010	NM_008323.1	15929	Idh3g	isocitrate dehydrogenase 3 (NAD+), gamma	GO:0006099 tricarboxylic acid cycle,GO:0006102 isocitrate metabolic process,GO:0006103 2-oxoglutarate metabolic process,GO:0006734 NADH metabolic process,GO:0045926 negative regulation of growth,GO:0055114 oxidation-reduction process	GO:0000166 nucleotide binding,GO:0000287 magnesium ion binding,GO:0004449 isocitrate dehydrogenase (NAD+) activity,GO:0005524 ATP binding,GO:0016491 oxidoreductase activity,GO:0016616 oxidoreductase activity, acting on the CH-OH group of donors, NAD or NADP as acceptor,GO:0046872 metal ion binding,GO:0051287 NAD binding	GO:0005654 nucleoplasm,GO:0005730 nucleolus,GO:0005739 mitochondrion	1000.77	1073.18	1054.61	1073.3
M200008158	M200008158	ENSMUSG00000015961	NM_007422.3	11566	Adss	adenylosuccinate synthetase, non muscle	GO:0006164 purine nucleotide biosynthetic process,GO:0006167 AMP biosynthetic process,GO:0006531 aspartate metabolic process,GO:0044208 'de novo' AMP biosynthetic process,GO:0046040 IMP metabolic process	GO:0000166 nucleotide binding,GO:0004019 adenylosuccinate synthase activity,GO:0005525 GTP binding,GO:0016874 ligase activity,GO:0046872 metal ion binding	GO:0005737 cytoplasm,GO:0005886 plasma membrane,GO:0070062 extracellular exosome	316.072	154.319	570.743	657.458
M200008134	M200008134	ENSMUSG00000026304	NM_001159725.2	19329	Rab17	RAB17, member RAS oncogene family	GO:0002415 immunoglobulin transcytosis in epithelial cells mediated by polymeric immunoglobulin receptor,GO:0006810 transport,GO:0006897 endocytosis,GO:0007264 small GTPase mediated signal transduction,GO:0015031 protein transport,GO:0030100 regulation of endocytosis,GO:0032401 establishment of melanosome localization,GO:0032402 melanosome transport,GO:0032456 endocytic recycling,GO:0042384 ciliu…	GO:0000166 nucleotide binding,GO:0003924 GTPase activity,GO:0005515 protein binding,GO:0005525 GTP binding,GO:0019003 GDP binding	GO:0005622 intracellular,GO:0005768 endosome,GO:0005769 early endosome,GO:0016020 membrane,GO:0016323 basolateral plasma membrane,GO:0016324 apical plasma membrane,GO:0030139 endocytic vesicle,GO:0030425 dendrite,GO:0042470 melanosome,GO:0042995 cell projection,GO:0043025 neuronal cell body,GO:0055037 recycling endosome,GO:0055038 recycling endosome membrane,GO:0070062 extracellular exosome	124.077	182.961	122.967	156.376
M200006121	M200006121	ENSMUSG00000026096	NR_104361.1	72085	Osgepl1	O-sialoglycoprotein endopeptidase-like 1	GO:0002949 tRNA threonylcarbamoyladenosine modification,GO:0008033 tRNA processing	GO:0004222 metalloendopeptidase activity,GO:0016740 transferase activity,GO:0016746 transferase activity, transferring acyl groups,GO:0046872 metal ion binding,GO:0061711 N(6)-L-threonylcarbamoyladenine synthase	GO:0005739 mitochondrion	71.2282	54.7182	86.9996	102.263
M200006101	M200006101	ENSMUSG00000025161	NM_001038654.1	80879	Slc16a3	solute carrier family 16 (monocarboxylic acid transporters), member 3	GO:0006810 transport,GO:0015718 monocarboxylic acid transport,GO:0035879 plasma membrane lactate transport,GO:0055085 transmembrane transport	GO:0008028 monocarboxylic acid transmembrane transporter activity,GO:0015129 lactate transmembrane transporter activity,GO:0015293 symporter activity,GO:0044822 poly(A) RNA binding	GO:0005886 plasma membrane,GO:0005887 integral component of plasma membrane,GO:0015629 actin cytoskeleton,GO:0016020 membrane,GO:0016021 integral component of membrane,GO:0031965 nuclear membrane	21.8763	343.9	698.461	34.1228
M200005967	M200005967	ENSMUSG00000056999	NM_031156.3	15925	Ide	insulin degrading enzyme	GO:0006508 proteolysis,GO:0008152 metabolic process,GO:0008340 determination of adult lifespan,GO:0010815 bradykinin catabolic process,GO:0010992 ubiquitin homeostasis,GO:0016485 protein processing,GO:0032461 positive regulation of protein oligomerization,GO:0042447 hormone catabolic process,GO:0043171 peptide catabolic process,GO:0044257 cellular protein catabolic process,GO:0045861 negative reg…	GO:0000166 nucleotide binding,GO:0001540 beta-amyloid binding,GO:0001948 glycoprotein binding,GO:0003824 catalytic activity,GO:0004222 metalloendopeptidase activity,GO:0005102 receptor binding,GO:0005524 ATP binding,GO:0008233 peptidase activity,GO:0008237 metallopeptidase activity,GO:0008270 zinc ion binding,GO:0016787 hydrolase activity,GO:0016887 ATPase activity,GO:0017046 peptide hormone bind…	GO:0005576 extracellular region,GO:0005615 extracellular space,GO:0005634 nucleus,GO:0005654 nucleoplasm,GO:0005737 cytoplasm,GO:0005739 mitochondrion,GO:0005777 peroxisome,GO:0005782 peroxisomal matrix,GO:0005829 cytosol,GO:0005886 plasma membrane,GO:0009986 cell surface,GO:0016020 membrane,GO:0031597 cytosolic proteasome complex	192.389	184.916	278.805	373.2
M200005941	M200005941	ENSMUSG00000036672	NM_177150.2	320394	Cenpt	centromere protein T	GO:0000278 mitotic cell cycle,GO:0007049 cell cycle,GO:0007059 chromosome segregation,GO:0007067 mitotic nuclear division,GO:0051276 chromosome organization,GO:0051301 cell division,GO:0051382 kinetochore assembly	GO:0003674 molecular_function,GO:0003677 DNA binding,GO:0046982 protein heterodimerization activity	GO:0000775 chromosome, centromeric region,GO:0000776 kinetochore,GO:0005634 nucleus,GO:0005694 chromosome	85.7554	103.73	120.42	278.616
M200005808	M200005808	ENSMUSG00000035775	NM_023256.2	66809	Krt20	keratin 20	GO:0006915 apoptotic process,GO:0033554 cellular response to stress,GO:0045109 intermediate filament organization,GO:0050708 regulation of protein secretion	GO:0005198 structural molecule activity,GO:0005515 protein binding	GO:0005737 cytoplasm,GO:0005882 intermediate filament	748.79	821.427	1169.8	359.985
M200005784	M200005784	ENSMUSG00000029363	NM_028128.1	72151	Rfc5	replication factor C (activator 1) 5	GO:0006260 DNA replication,GO:0006261 DNA-dependent DNA replication	GO:0000166 nucleotide binding,GO:0003677 DNA binding,GO:0003689 DNA clamp loader activity,GO:0005524 ATP binding,GO:0019899 enzyme binding	GO:0005634 nucleus,GO:0005663 DNA replication factor C complex	188.163	194.256	306.356	345.97
M200005628	M200005628	ENSMUSG00000020476	NM_001146309.1	13169	Dbnl	drebrin-like	GO:0002250 adaptive immune response,GO:0002376 immune system process,GO:0006810 transport,GO:0006897 endocytosis,GO:0006898 receptor-mediated endocytosis,GO:0007416 synapse assembly,GO:0016601 Rac protein signal transduction,GO:0048812 neuron projection morphogenesis,GO:0051014 actin filament severing,GO:0051016 barbed-end actin filament capping,GO:0051017 actin filament bundle assembly,GO:007180…	GO:0003779 actin binding,GO:0005515 protein binding,GO:0008022 protein C-terminus binding,GO:0019904 protein domain specific binding,GO:0051015 actin filament binding	GO:0001726 ruffle,GO:0002102 podosome,GO:0005622 intracellular,GO:0005737 cytoplasm,GO:0005768 endosome,GO:0005794 Golgi apparatus,GO:0005856 cytoskeleton,GO:0005886 plasma membrane,GO:0005938 cell cortex,GO:0014069 postsynaptic density,GO:0016020 membrane,GO:0030027 lamellipodium,GO:0030054 cell junction,GO:0030425 dendrite,GO:0031410 cytoplasmic vesicle,GO:0042995 cell projection,GO:0045202 syn…	148.513	220.402	229.229	286.72
M200003481	M200003481	ENSMUSG00000028419	NM_029814.1	76959	Chmp5	charged multivesicular body protein 5	GO:0000920 cell separation after cytokinesis,GO:0001919 regulation of receptor recycling,GO:0006810 transport,GO:0006997 nucleus organization,GO:0007034 vacuolar transport,GO:0007040 lysosome organization,GO:0007080 mitotic metaphase plate congression,GO:0008333 endosome to lysosome transport,GO:0010824 regulation of centrosome duplication,GO:0015031 protein transport,GO:0046755 viral budding,GO:…	GO:0003674 molecular_function	GO:0005634 nucleus,GO:0005737 cytoplasm,GO:0005768 endosome,GO:0005829 cytosol,GO:0016020 membrane,GO:0070062 extracellular exosome	435.92	392.381	887.861	803.577
M200003288	M200003288	ENSMUSG00000028796	NM_001195083.1	54383	Phc2	polyhomeotic-like 2 (Drosophila)	GO:0007275 multicellular organismal development,GO:0007283 spermatogenesis	GO:0003677 DNA binding,GO:0005515 protein binding,GO:0008270 zinc ion binding,GO:0042802 identical protein binding,GO:0046872 metal ion binding	GO:0000792 heterochromatin,GO:0005634 nucleus,GO:0005654 nucleoplasm,GO:0031519 PcG protein complex,GO:0035102 PRC1 complex	50.5946	82.8883	80.494	102.313
M200008116	M200008116	ENSMUSG00000030095	NM_028766.2	74122	Tmem43	transmembrane protein 43	GO:0071763 nuclear membrane organization	GO:0043621 protein self-association	GO:0005634 nucleus,GO:0005637 nuclear inner membrane,GO:0005639 integral component of nuclear inner membrane,GO:0005783 endoplasmic reticulum,GO:0005788 endoplasmic reticulum lumen,GO:0005794 Golgi apparatus,GO:0016020 membrane,GO:0016021 integral component of membrane	43.6854	49.2175	103.072	160.115
M200007777	M200007777	ENSMUSG00000032436	NM_001252479.1	102545	Cmtm7	CKLF-like MARVEL transmembrane domain containing 7	GO:0002337 B-1a B cell differentiation,GO:0006935 chemotaxis	GO:0003674 molecular_function,GO:0005125 cytokine activity	GO:0005615 extracellular space,GO:0016020 membrane,GO:0016021 integral component of membrane	15.0013	21.5496	61.922	162.842
M200007605	M200007605	ENSMUSG00000029642	NM_009087.2	20018	Polr1d	polymerase (RNA) I polypeptide D	GO:0006351 transcription, DNA-templated	GO:0001054 RNA polymerase I activity,GO:0001056 RNA polymerase III activity,GO:0003677 DNA binding,GO:0003899 DNA-directed RNA polymerase activity,GO:0005515 protein binding,GO:0046983 protein dimerization activity	GO:0005634 nucleus,GO:0005666 DNA-directed RNA polymerase III complex,GO:0005736 DNA-directed RNA polymerase I complex	397.418	493.645	742.963	880.452
M200007587	M200007587	ENSMUSG00000003199	NM_026530.5	68047	Mpnd	MPN domain containing	GO:0006508 proteolysis,GO:0008150 biological_process	GO:0003674 molecular_function,GO:0008233 peptidase activity,GO:0008234 cysteine-type peptidase activity,GO:0016787 hydrolase activity	GO:0005575 cellular_component	254.889	319.929	312.39	254.316
M200005436	M200005436	ENSMUSG00000029176	NM_024213.2	52206	Anapc4	anaphase promoting complex subunit 4	GO:0007049 cell cycle,GO:0007067 mitotic nuclear division,GO:0030071 regulation of mitotic metaphase/anaphase transition,GO:0031145 anaphase-promoting complex-dependent proteasomal ubiquitin-dependent protein catabolic process,GO:0051301 cell division,GO:0070979 protein K11-linked ubiquitination	GO:0019903 protein phosphatase binding	GO:0005634 nucleus,GO:0005680 anaphase-promoting complex	333.326	404.602	566.683	575.778
M200005420	M200005420	ENSMUSG00000032381	NM_026635.3	68250	Fam96a	family with sequence similarity 96, member A	GO:0007059 chromosome segregation,GO:0016226 iron-sulfur cluster assembly	GO:0003674 molecular_function,GO:0046872 metal ion binding	GO:0005634 nucleus,GO:0005654 nucleoplasm,GO:0005737 cytoplasm	306.362	349.35	560.106	585.288
M200006085	M200006085	ENSMUSG00000029199	NM_001310612.1	79464	Lias	lipoic acid synthetase	GO:0001843 neural tube closure,GO:0006954 inflammatory response,GO:0006979 response to oxidative stress,GO:0009107 lipoate biosynthetic process,GO:0009249 protein lipoylation,GO:0032496 response to lipopolysaccharide	GO:0003824 catalytic activity,GO:0016740 transferase activity,GO:0016992 lipoate synthase activity,GO:0046872 metal ion binding,GO:0051536 iron-sulfur cluster binding,GO:0051539 4 iron, 4 sulfur cluster binding	GO:0005739 mitochondrion	175.564	146.037	204.716	218.235
M200006067	M200006067	ENSMUSG00000027710	NM_172678.3	229211	Acad9	acyl-Coenzyme A dehydrogenase family, member 9	GO:0008152 metabolic process,GO:0032981 mitochondrial respiratory chain complex I assembly,GO:0033539 fatty acid beta-oxidation using acyl-CoA dehydrogenase,GO:0055088 lipid homeostasis,GO:0055114 oxidation-reduction process	GO:0000062 fatty-acyl-CoA binding,GO:0003995 acyl-CoA dehydrogenase activity,GO:0009055 electron carrier activity,GO:0016491 oxidoreductase activity,GO:0016627 oxidoreductase activity, acting on the CH-CH group of donors,GO:0016937 short-branched-chain-acyl-CoA dehydrogenase activity,GO:0017099 very-long-chain-acyl-CoA dehydrogenase activity,GO:0034580 4-methyloctanoyl-CoA dehydrogenase activity,…	GO:0005634 nucleus,GO:0005739 mitochondrion,GO:0030425 dendrite	108.448	121.09	168.7	213.199
M200005766	M200005766	ENSMUSG00000006095	NM_025548.3	66411	Tbcb	tubulin folding cofactor B	GO:0007275 multicellular organismal development,GO:0007399 nervous system development,GO:0030154 cell differentiation	GO:0005515 protein binding	GO:0005654 nucleoplasm,GO:0005737 cytoplasm,GO:0005856 cytoskeleton,GO:0005874 microtubule	212.2	292.521	449.753	422.738
M200005609	M200005609	ENSMUSG00000058291	NM_013844.2	24135	Zfp68	zinc finger protein 68	GO:0006355 regulation of transcription, DNA-templated	GO:0000977 RNA polymerase II regulatory region sequence-specific DNA binding,GO:0003700 transcription factor activity, sequence-specific DNA binding	-	154.738	143.106	179.226	162.8
M300011611	M300011611	ENSMUSG00000038538	NM_177185.4	320538	Ubn2	ubinuclein 2	-	-	GO:0005615 extracellular space,GO:0005634 nucleus,GO:0005654 nucleoplasm	81.3543	151.284	103.528	111.241
M200003408	M200003408	ENSMUSG00000044148	NM_175141.6	69155	1810030O07Rik	RIKEN cDNA 1810030O07 gene	GO:0008150 biological_process	GO:0003674 molecular_function	GO:0005575 cellular_component	104.778	80.6154	134.621	153.138
M200011845	M200011845	ENSMUSG00000036504	NM_029293.2	75454	Phpt1	phosphohistidine phosphatase 1	GO:0006470 protein dephosphorylation,GO:0035774 positive regulation of insulin secretion involved in cellular response to glucose stimulus,GO:0035971 peptidyl-histidine dephosphorylation,GO:0050860 negative regulation of T cell receptor signaling pathway,GO:0051350 negative regulation of lyase activity,GO:2000147 positive regulation of cell motility,GO:2000249 regulation of actin cytoskeleton reo…	GO:0004721 phosphoprotein phosphatase activity,GO:0008138 protein tyrosine/serine/threonine phosphatase activity,GO:0008330 protein tyrosine/threonine phosphatase activity,GO:0008579 JUN kinase phosphatase activity,GO:0008969 phosphohistidine phosphatase activity,GO:0016312 inositol bisphosphate phosphatase activity,GO:0016787 hydrolase activity,GO:0017017 MAP kinase tyrosine/serine/threonine pho…	GO:0005737 cytoplasm,GO:0005829 cytosol,GO:0070062 extracellular exosome	132.646	234.57	194.218	211.312
M200008077	M200008077	ENSMUSG00000032059	NR_045601.1	102580	Alg9	asparagine-linked glycosylation 9 (alpha 1,2 mannosyltransferase)	-	GO:0000030 mannosyltransferase activity,GO:0016740 transferase activity,GO:0016757 transferase activity, transferring glycosyl groups,GO:0052918 dol-P-Man:Man(8)GlcNAc(2)-PP-Dol alpha-1,2-mannosyltransferase activity,GO:0052926 dol-P-Man:Man(6)GlcNAc(2)-PP-Dol alpha-1,2-mannosyltransferase activity	GO:0005783 endoplasmic reticulum,GO:0016020 membrane,GO:0016021 integral component of membrane	107.387	117.187	179.616	195.61
M200007877	M200007877	ENSMUSG00000001707	NM_025380.2	66143	Eef1e1	eukaryotic translation elongation factor 1 epsilon 1	GO:0006281 DNA repair,GO:0006412 translation,GO:0006749 glutathione metabolic process,GO:0008285 negative regulation of cell proliferation,GO:0009790 embryo development,GO:0043065 positive regulation of apoptotic process,GO:0043517 positive regulation of DNA damage response, signal transduction by p53 class mediator,GO:2001235 positive regulation of apoptotic signaling pathway	GO:0003746 translation elongation factor activity,GO:0004364 glutathione transferase activity,GO:0005515 protein binding	GO:0005634 nucleus,GO:0005737 cytoplasm,GO:0017101 aminoacyl-tRNA synthetase multienzyme complex,GO:0070062 extracellular exosome	201.511	141.384	403.445	428.487
M200005381	M200005381	ENSMUSG00000030521	NM_026483.2	67973	Mphosph10	M-phase phosphoprotein 10 (U3 small nucleolar ribonucleoprotein)	GO:0006364 rRNA processing,GO:0010923 negative regulation of phosphatase activity,GO:0042254 ribosome biogenesis	GO:0044822 poly(A) RNA binding	GO:0005634 nucleus,GO:0005694 chromosome,GO:0005730 nucleolus,GO:0005732 small nucleolar ribonucleoprotein complex,GO:0030529 intracellular ribonucleoprotein complex,GO:0032040 small-subunit processome,GO:0034457 Mpp10 complex	155.533	172.344	220.282	243.799
M200008267	M200008267	ENSMUSG00000020721	NM_198298.1	78455	Helz	helicase with zinc finger domain	-	GO:0000166 nucleotide binding,GO:0004386 helicase activity,GO:0005515 protein binding,GO:0005524 ATP binding,GO:0016787 hydrolase activity,GO:0044822 poly(A) RNA binding,GO:0046872 metal ion binding	GO:0005634 nucleus,GO:0016020 membrane	50.1793	123.716	49.7416	74.8951
M200006047	M200006047	ENSMUSG00000025421	NM_001039201.1	76987	Hdhd2	haloacid dehalogenase-like hydrolase domain containing 2	-	GO:0019899 enzyme binding,GO:0046872 metal ion binding	GO:0070062 extracellular exosome	109.982	124.614	192.383	156.395
M200006030	M200006030	ENSMUSG00000054414	NM_023214.7	66500	Slc30a7	solute carrier family 30 (zinc transporter), member 7	GO:0006810 transport,GO:0006811 ion transport,GO:0006812 cation transport,GO:0006829 zinc II ion transport,GO:0010043 response to zinc ion,GO:0055085 transmembrane transport,GO:0061088 regulation of sequestering of zinc ion	GO:0005385 zinc ion transmembrane transporter activity,GO:0008270 zinc ion binding,GO:0008324 cation transmembrane transporter activity	GO:0005737 cytoplasm,GO:0005794 Golgi apparatus,GO:0016020 membrane,GO:0016021 integral component of membrane,GO:0016023 cytoplasmic, membrane-bounded vesicle,GO:0031982 vesicle,GO:0048471 perinuclear region of cytoplasm,GO:0070062 extracellular exosome	118.443	90.3442	155.246	135.878
M200005891	M200005891	ENSMUSG00000028434	NM_019427.2	54357	Epb41l4b	erythrocyte membrane protein band 4.1 like 4b	GO:0010628 positive regulation of gene expression,GO:0031032 actomyosin structure organization,GO:0042060 wound healing,GO:0045785 positive regulation of cell adhesion,GO:0051549 positive regulation of keratinocyte migration	GO:0005515 protein binding,GO:0008092 cytoskeletal protein binding	GO:0005737 cytoplasm,GO:0005856 cytoskeleton,GO:0005923 bicellular tight junction,GO:0019898 extrinsic component of membrane,GO:0030054 cell junction,GO:0045177 apical part of cell	381.758	543.225	772.92	466.338
M200005724	M200005724	ENSMUSG00000071655	NM_146093.1	225896	Ubxn1	UBX domain protein 1	GO:0031397 negative regulation of protein ubiquitination,GO:0032435 negative regulation of proteasomal ubiquitin-dependent protein catabolic process,GO:1903094 negative regulation of protein K48-linked deubiquitination,GO:1904293 negative regulation of ERAD pathway,GO:2000157 negative regulation of ubiquitin-specific protease activity	GO:0031593 polyubiquitin binding,GO:0031625 ubiquitin protein ligase binding,GO:0036435 K48-linked polyubiquitin binding,GO:0043130 ubiquitin binding,GO:0051117 ATPase binding,GO:0071796 K6-linked polyubiquitin binding	GO:0000502 proteasome complex,GO:0005634 nucleus,GO:0005737 cytoplasm,GO:0005783 endoplasmic reticulum,GO:0005829 cytosol,GO:0030425 dendrite,GO:0034098 VCP-NPL4-UFD1 AAA ATPase complex,GO:0043025 neuronal cell body	879.815	1439.94	1385.59	1529.02
M200005561	M200005561	ENSMUSG00000031432	NM_021463.4	19139	Prps1	phosphoribosyl pyrophosphate synthetase 1	GO:0006015 5-phosphoribose 1-diphosphate biosynthetic process,GO:0006144 purine nucleobase metabolic process,GO:0006164 purine nucleotide biosynthetic process,GO:0006167 AMP biosynthetic process,GO:0007399 nervous system development,GO:0009156 ribonucleoside monophosphate biosynthetic process,GO:0009165 nucleotide biosynthetic process,GO:0016310 phosphorylation,GO:0019693 ribose phosphate metabol…	GO:0000166 nucleotide binding,GO:0000287 magnesium ion binding,GO:0004749 ribose phosphate diphosphokinase activity,GO:0005524 ATP binding,GO:0016208 AMP binding,GO:0016301 kinase activity,GO:0016740 transferase activity,GO:0019003 GDP binding,GO:0030246 carbohydrate binding,GO:0042803 protein homodimerization activity,GO:0043531 ADP binding,GO:0046872 metal ion binding	GO:0002189 ribose phosphate diphosphokinase complex,GO:0043234 protein complex	87.7007	105.066	171.184	170.646
M300011368	M300011368	-	NR_033520.1	547127	Tmem181b-ps	transmembrane protein 181B, pseudogene	-	-	-	79.0702	68.3977	137.465	148.43
M200003390	M200003390	ENSMUSG00000027954	NM_001162425.1	13636	Efna1	ephrin A1	GO:0000122 negative regulation of transcription from RNA polymerase II promoter,GO:0000165 MAPK cascade,GO:0000187 activation of MAPK activity,GO:0001525 angiogenesis,GO:0003180 aortic valve morphogenesis,GO:0003183 mitral valve morphogenesis,GO:0003199 endocardial cushion to mesenchymal transition involved in heart valve formation,GO:0007411 axon guidance,GO:0010719 negative regulation of epithe…	GO:0005515 protein binding,GO:0046875 ephrin receptor binding	GO:0005576 extracellular region,GO:0005886 plasma membrane,GO:0016020 membrane,GO:0031225 anchored component of membrane,GO:0046658 anchored component of plasma membrane,GO:0070062 extracellular exosome	165.883	291.233	347.802	90.1161
M200003370	M200003370	ENSMUSG00000048307	NM_175134.4	68839	Ankrd46	ankyrin repeat domain 46	-	-	GO:0016020 membrane,GO:0016021 integral component of membrane	144.794	110.347	131.862	129.642
M200003186	M200003186	ENSMUSG00000030447	NM_001164662.1	20430	Cyfip1	cytoplasmic FMR1 interacting protein 1	GO:0007275 multicellular organismal development,GO:0007399 nervous system development,GO:0008360 regulation of cell shape,GO:0016601 Rac protein signal transduction,GO:0030032 lamellipodium assembly,GO:0030154 cell differentiation,GO:0048675 axon extension,GO:0050890 cognition,GO:2000601 positive regulation of Arp2/3 complex-mediated actin nucleation	GO:0003779 actin binding,GO:0005515 protein binding,GO:0005522 profilin binding,GO:0032403 protein complex binding,GO:0048365 Rac GTPase binding	GO:0005737 cytoplasm,GO:0005845 mRNA cap binding complex,GO:0005925 focal adhesion,GO:0030027 lamellipodium,GO:0030054 cell junction,GO:0031209 SCAR complex,GO:0042995 cell projection,GO:0043005 neuron projection,GO:0045202 synapse,GO:0048471 perinuclear region of cytoplasm,GO:0070062 extracellular exosome	281.277	318.244	502.744	480.891
M200016282	M200016282	ENSMUSG00000001844	NM_028379.5	72881	Zdhhc4	zinc finger, DHHC domain containing 4	GO:0008150 biological_process	GO:0003674 molecular_function,GO:0008270 zinc ion binding,GO:0016740 transferase activity,GO:0016746 transferase activity, transferring acyl groups,GO:0019706 protein-cysteine S-palmitoyltransferase activity,GO:0046872 metal ion binding	GO:0005794 Golgi apparatus,GO:0016020 membrane,GO:0016021 integral component of membrane	119.094	63.9999	95.0922	91.0004
M200012906	M200012906	ENSMUSG00000050017	NM_001301643.1	56305	Pitpnb	phosphatidylinositol transfer protein, beta	GO:0001701 in utero embryonic development,GO:0006810 transport,GO:0015914 phospholipid transport	GO:0005543 phospholipid binding,GO:0008289 lipid binding,GO:0008526 phosphatidylinositol transporter activity	GO:0005622 intracellular,GO:0005737 cytoplasm,GO:0005794 Golgi apparatus,GO:0070062 extracellular exosome	224.018	115.693	289.502	325.852
M200012880	M200012880	ENSMUSG00000032254	NM_024245.4	71819	Kif23	kinesin family member 23	GO:0000281 mitotic cytokinesis,GO:0000910 cytokinesis,GO:0007018 microtubule-based movement,GO:0007049 cell cycle,GO:0007067 mitotic nuclear division,GO:0032467 positive regulation of cytokinesis,GO:0051256 mitotic spindle midzone assembly,GO:0051301 cell division	GO:0000166 nucleotide binding,GO:0003777 microtubule motor activity,GO:0005524 ATP binding,GO:0008017 microtubule binding,GO:0016887 ATPase activity	GO:0005634 nucleus,GO:0005654 nucleoplasm,GO:0005737 cytoplasm,GO:0005813 centrosome,GO:0005819 spindle,GO:0005856 cytoskeleton,GO:0005871 kinesin complex,GO:0005874 microtubule,GO:0005925 focal adhesion,GO:0030496 midbody,GO:0045171 intercellular bridge,GO:0072686 mitotic spindle,GO:0097149 centralspindlin complex	82.5689	73.5214	132.411	164.78
M200012670	M200012670	ENSMUSG00000026421	NM_007791.5	13007	Csrp1	cysteine and glycine-rich protein 1	GO:0030036 actin cytoskeleton organization,GO:0070527 platelet aggregation	GO:0005515 protein binding,GO:0008270 zinc ion binding,GO:0044822 poly(A) RNA binding,GO:0046872 metal ion binding	GO:0005634 nucleus,GO:0005925 focal adhesion,GO:0015629 actin cytoskeleton,GO:0070062 extracellular exosome	302.582	127.257	177.85	163.858
M200012636	M200012636	ENSMUSG00000078656	NM_001284411.1	28084	Vps25	vacuolar protein sorting 25 (yeast)	GO:0006351 transcription, DNA-templated,GO:0006355 regulation of transcription, DNA-templated,GO:0006810 transport,GO:0015031 protein transport,GO:0043328 protein targeting to vacuole involved in ubiquitin-dependent protein catabolic process via the multivesicular body sorting pathway	GO:0005198 structural molecule activity,GO:0042803 protein homodimerization activity,GO:0047485 protein N-terminus binding	GO:0000814 ESCRT II complex,GO:0005634 nucleus,GO:0005730 nucleolus,GO:0005737 cytoplasm,GO:0005739 mitochondrion,GO:0005768 endosome,GO:0005829 cytosol,GO:0010008 endosome membrane,GO:0016020 membrane,GO:0070062 extracellular exosome	303.176	309.711	404.735	454.405
M200012255	M200012255	ENSMUSG00000019039	NM_026378.3	67789	Dalrd3	DALR anticodon binding domain containing 3	GO:0006418 tRNA aminoacylation for protein translation,GO:0006420 arginyl-tRNA aminoacylation,GO:0008150 biological_process	GO:0000166 nucleotide binding,GO:0004812 aminoacyl-tRNA ligase activity,GO:0004814 arginine-tRNA ligase activity,GO:0005524 ATP binding	GO:0005575 cellular_component	187.615	223.552	337.727	401.255
M200013120	M200013120	ENSMUSG00000021831	NM_015774.3	50527	Ero1l	ERO1-like (S. cerevisiae)	GO:0006457 protein folding,GO:0006810 transport,GO:0006915 apoptotic process,GO:0019471 4-hydroxyproline metabolic process,GO:0022417 protein maturation by protein folding,GO:0030198 extracellular matrix organization,GO:0030968 endoplasmic reticulum unfolded protein response,GO:0034976 response to endoplasmic reticulum stress,GO:0045454 cell redox homeostasis,GO:0050873 brown fat cell differentia…	GO:0003756 protein disulfide isomerase activity,GO:0008113 peptide-methionine (S)-S-oxide reductase activity,GO:0015035 protein disulfide oxidoreductase activity,GO:0016491 oxidoreductase activity,GO:0016671 oxidoreductase activity, acting on a sulfur group of donors, disulfide as acceptor,GO:0033743 peptide-methionine (R)-S-oxide reductase activity,GO:0070191 methionine-R-sulfoxide reductase act…	GO:0005783 endoplasmic reticulum,GO:0016020 membrane,GO:0030176 integral component of endoplasmic reticulum membrane,GO:0030425 dendrite	243.63	234.764	1678.93	345.312
M200009020	M200009020	ENSMUSG00000028318	NM_022811.3	64424	Polr1e	polymerase (RNA) I polypeptide E	GO:0001189 RNA polymerase I transcriptional preinitiation complex assembly at the promoter for the nuclear large rRNA transcript,GO:0006351 transcription, DNA-templated	GO:0001054 RNA polymerase I activity,GO:0001179 RNA polymerase I transcription factor binding,GO:0003677 DNA binding,GO:0003899 DNA-directed RNA polymerase activity,GO:0005515 protein binding	GO:0005634 nucleus,GO:0005730 nucleolus,GO:0005736 DNA-directed RNA polymerase I complex	55.6781	81.1189	126.506	154.141
M200016217	M200016217	ENSMUSG00000029048	NM_026395.1	67830	Rer1	retention in endoplasmic reticulum sorting receptor 1	GO:0006890 retrograde vesicle-mediated transport, Golgi to ER,GO:0007528 neuromuscular junction development,GO:0071340 skeletal muscle acetylcholine-gated channel clustering,GO:0090004 positive regulation of establishment of protein localization to plasma membrane	GO:0033130 acetylcholine receptor binding	GO:0005793 endoplasmic reticulum-Golgi intermediate compartment,GO:0005794 Golgi apparatus,GO:0009986 cell surface,GO:0016020 membrane,GO:0016021 integral component of membrane,GO:0030173 integral component of Golgi membrane	563.851	543.309	812.662	970.933
M200016031	M200016031	ENSMUSG00000021668	NM_012048.2	27015	Polk	polymerase (DNA directed), kappa	GO:0006260 DNA replication,GO:0006281 DNA repair,GO:0006297 nucleotide-excision repair, DNA gap filling,GO:0006974 cellular response to DNA damage stimulus,GO:0071897 DNA biosynthetic process	GO:0003677 DNA binding,GO:0003684 damaged DNA binding,GO:0003887 DNA-directed DNA polymerase activity,GO:0016740 transferase activity,GO:0016779 nucleotidyltransferase activity,GO:0046872 metal ion binding	GO:0005634 nucleus,GO:0005654 nucleoplasm,GO:0043231 intracellular membrane-bounded organelle	43.7103	64.8278	183.871	380.089
M200012853	M200012853	ENSMUSG00000042229	NM_145510.1	98710	Rabif	RAB interacting factor	GO:0006810 transport,GO:0007264 small GTPase mediated signal transduction,GO:0008150 biological_process,GO:0015031 protein transport	GO:0005085 guanyl-nucleotide exchange factor activity,GO:0008270 zinc ion binding,GO:0046872 metal ion binding	GO:0005575 cellular_component	197.178	209.72	225.135	275.699
M200012821	M200012821	ENSMUSG00000033423	NM_001285899.1	140546	Eri3	exoribonuclease 3	GO:0006259 DNA metabolic process	GO:0003676 nucleic acid binding,GO:0004518 nuclease activity,GO:0004527 exonuclease activity,GO:0005515 protein binding,GO:0016787 hydrolase activity,GO:0042578 phosphoric ester hydrolase activity,GO:0043765 T/G mismatch-specific endonuclease activity,GO:0044822 poly(A) RNA binding,GO:0044824 retroviral 3' processing activity,GO:0046872 metal ion binding	GO:0005886 plasma membrane	175.142	271.566	236.25	298.554
M200012586	M200012586	ENSMUSG00000091780	NR_073376.1	52683	Ncaph2	non-SMC condensin II complex, subunit H2	GO:0030261 chromosome condensation,GO:0033077 T cell differentiation in thymus,GO:0051276 chromosome organization	-	GO:0005634 nucleus,GO:0016020 membrane	79.0143	61.7091	75.5374	100.268
M200013565	M200013565	ENSMUSG00000022757	NM_001252443.1	21787	Tfg	Trk-fused gene	GO:0007165 signal transduction,GO:0043123 positive regulation of I-kappaB kinase/NF-kappaB signaling	GO:0004871 signal transducer activity,GO:0005515 protein binding,GO:0042802 identical protein binding	GO:0070062 extracellular exosome	295.911	191.935	335.29	312.48
M200013325	M200013325	ENSMUSG00000044646	NM_145356.3	207259	Zbtb7c	zinc finger and BTB domain containing 7C	GO:0045600 positive regulation of fat cell differentiation,GO:0045944 positive regulation of transcription from RNA polymerase II promoter,GO:1903025 regulation of RNA polymerase II regulatory region sequence-specific DNA binding	GO:0003676 nucleic acid binding,GO:0005515 protein binding,GO:0046872 metal ion binding	GO:0005634 nucleus	560.845	181.89	306.889	470.709
M200013074	M200013074	ENSMUSG00000015291	NM_010273.4	14567	Gdi1	guanosine diphosphate (GDP) dissociation inhibitor 1	GO:0015031 protein transport,GO:0050771 negative regulation of axonogenesis,GO:0050790 regulation of catalytic activity,GO:0051592 response to calcium ion,GO:0055114 oxidation-reduction process,GO:0090315 negative regulation of protein targeting to membrane	GO:0005093 Rab GDP-dissociation inhibitor activity,GO:0005096 GTPase activator activity,GO:0016491 oxidoreductase activity,GO:0017137 Rab GTPase binding	GO:0005737 cytoplasm,GO:0005794 Golgi apparatus,GO:0030496 midbody,GO:0043005 neuron projection,GO:0043209 myelin sheath,GO:0043234 protein complex	108.838	125.768	156.482	170.176
M200008769	M200008769	ENSMUSG00000058240	NM_133679.2	66609	Cryzl1	crystallin, zeta (quinone reductase)-like 1	GO:0055114 oxidation-reduction process	GO:0008270 zinc ion binding,GO:0008748 N-ethylmaleimide reductase activity,GO:0016491 oxidoreductase activity,GO:0043738 reduced coenzyme F420 dehydrogenase activity,GO:0043826 sulfur oxygenase reductase activity,GO:0043883 malolactic enzyme activity,GO:0043914 NADPH:sulfur oxidoreductase activity,GO:0052693 epoxyqueuosine reductase activity	GO:0005829 cytosol	145.595	124.105	187.794	174.819
M200012772	M200012772	ENSMUSG00000029802	NM_011920.3	26357	Abcg2	ATP-binding cassette, sub-family G (WHITE), member 2	GO:0006810 transport,GO:0006855 drug transmembrane transport,GO:0015893 drug transport,GO:0046415 urate metabolic process,GO:0046618 drug export,GO:0055085 transmembrane transport,GO:0060136 embryonic process involved in female pregnancy	GO:0000166 nucleotide binding,GO:0005524 ATP binding,GO:0015238 drug transmembrane transporter activity,GO:0016887 ATPase activity,GO:0042626 ATPase activity, coupled to transmembrane movement of substances,GO:0042803 protein homodimerization activity,GO:0046983 protein dimerization activity	GO:0005634 nucleus,GO:0005739 mitochondrion,GO:0005886 plasma membrane,GO:0016020 membrane,GO:0016021 integral component of membrane,GO:0016324 apical plasma membrane	273.541	133.523	125.887	148.822
M200012512	M200012512	ENSMUSG00000032279	NM_029573.2	67834	Idh3a	isocitrate dehydrogenase 3 (NAD+) alpha	GO:0006099 tricarboxylic acid cycle,GO:0006102 isocitrate metabolic process,GO:0006103 2-oxoglutarate metabolic process,GO:0006734 NADH metabolic process,GO:0055114 oxidation-reduction process	GO:0000287 magnesium ion binding,GO:0004449 isocitrate dehydrogenase (NAD+) activity,GO:0016491 oxidoreductase activity,GO:0016616 oxidoreductase activity, acting on the CH-OH group of donors, NAD or NADP as acceptor,GO:0046872 metal ion binding,GO:0051287 NAD binding	GO:0005634 nucleus,GO:0005739 mitochondrion,GO:0043209 myelin sheath	874.287	564.932	1387.1	1420.34
M200012473	M200012473	ENSMUSG00000028345	NM_172304.3	269536	Tex10	testis expressed gene 10	GO:0008150 biological_process	GO:0003674 molecular_function	GO:0005634 nucleus,GO:0005737 cytoplasm,GO:0016020 membrane,GO:0016021 integral component of membrane,GO:0071339 MLL1 complex	72.5552	70.3825	117.865	204.862
M200012134	M200012134	ENSMUSG00000044496	NM_029841.3	77034	2510039O18Rik	RIKEN cDNA 2510039O18 gene	GO:0008150 biological_process	GO:0003674 molecular_function	GO:0016020 membrane,GO:0016021 integral component of membrane	131.569	163.08	147.647	179.774
M200013484	M200013484	ENSMUSG00000021185	NM_145448.4	217830	9030617O03Rik	RIKEN cDNA 9030617O03 gene	GO:0008150 biological_process	GO:0003674 molecular_function	GO:0005739 mitochondrion	150.671	358.109	469.159	320.463
M200013248	M200013248	ENSMUSG00000040018	NM_144874.4	226139	Cox15	cytochrome c oxidase assembly protein 15	GO:0006784 heme a biosynthetic process,GO:0008535 respiratory chain complex IV assembly,GO:0055114 oxidation-reduction process,GO:1902600 hydrogen ion transmembrane transport	GO:0004129 cytochrome-c oxidase activity,GO:0016627 oxidoreductase activity, acting on the CH-CH group of donors,GO:0016653 oxidoreductase activity, acting on NAD(P)H, heme protein as acceptor	GO:0005739 mitochondrion,GO:0005743 mitochondrial inner membrane,GO:0016020 membrane,GO:0016021 integral component of membrane,GO:0070069 cytochrome complex	164.727	168.137	293.76	298.482
M200016106	M200016106	ENSMUSG00000001089	NM_024452.2	269593	Luzp1	leucine zipper protein 1	GO:0003281 ventricular septum development,GO:0021503 neural fold bending,GO:0060840 artery development	GO:0003674 molecular_function	GO:0005634 nucleus,GO:0016020 membrane,GO:0070062 extracellular exosome	96.6494	156.206	148.867	159.135
M200015905	M200015905	ENSMUSG00000038671	NR_028585.1	76688	Arfrp1	ADP-ribosylation factor related protein 1	GO:0007264 small GTPase mediated signal transduction,GO:0007369 gastrulation,GO:0034067 protein localization to Golgi apparatus,GO:0042147 retrograde transport, endosome to Golgi,GO:0043001 Golgi to plasma membrane protein transport	GO:0000166 nucleotide binding,GO:0003924 GTPase activity,GO:0005525 GTP binding	GO:0005622 intracellular,GO:0005623 cell,GO:0005794 Golgi apparatus,GO:0005802 trans-Golgi network,GO:0016020 membrane	161.675	132.052	229.478	282.944
M200012706	M200012706	ENSMUSG00000035637	NM_001312880.1	76238	Grhpr	glyoxylate reductase/hydroxypyruvate reductase	GO:0007588 excretion,GO:0008152 metabolic process,GO:0043648 dicarboxylic acid metabolic process,GO:0051259 protein oligomerization,GO:0055114 oxidation-reduction process	GO:0008465 glycerate dehydrogenase activity,GO:0016491 oxidoreductase activity,GO:0016616 oxidoreductase activity, acting on the CH-OH group of donors, NAD or NADP as acceptor,GO:0016618 hydroxypyruvate reductase activity,GO:0030267 glyoxylate reductase (NADP) activity,GO:0031406 carboxylic acid binding,GO:0042803 protein homodimerization activity,GO:0050661 NADP binding,GO:0051287 NAD binding,GO…	GO:0005737 cytoplasm,GO:0005829 cytosol,GO:0070062 extracellular exosome	137.513	339.89	393.199	166.88
M200012087	M200012087	ENSMUSG00000027173	NM_144804.1	211896	Depdc7	DEP domain containing 7	GO:0008150 biological_process,GO:0035556 intracellular signal transduction	GO:0003674 molecular_function	GO:0005575 cellular_component	52.6501	61.2734	113.399	186.048
M200013624	M200013624	ENSMUSG00000026526	NM_010209.2	14194	Fh1	fumarate hydratase 1	GO:0006099 tricarboxylic acid cycle,GO:0006106 fumarate metabolic process,GO:0006108 malate metabolic process,GO:0048873 homeostasis of number of cells within a tissue,GO:0051262 protein tetramerization	GO:0003824 catalytic activity,GO:0004333 fumarate hydratase activity,GO:0016829 lyase activity	GO:0005737 cytoplasm,GO:0005739 mitochondrion,GO:0005829 cytosol,GO:0045239 tricarboxylic acid cycle enzyme complex,GO:0070062 extracellular exosome	439.285	418.2	508.089	486.275
M200012932	M200012932	ENSMUSG00000009563	NR_045485.1	30933	Tor2a	torsin family 2, member A	GO:0051085 chaperone mediated protein folding requiring cofactor,GO:0051260 protein homooligomerization	GO:0000166 nucleotide binding,GO:0005179 hormone activity,GO:0005515 protein binding,GO:0005524 ATP binding	GO:0005576 extracellular region,GO:0005783 endoplasmic reticulum,GO:0005788 endoplasmic reticulum lumen	136.312	210.154	177.563	161.533
M200008478	M200008478	ENSMUSG00000040722	NM_001301634.1	56807	Scamp5	secretory carrier membrane protein 5	GO:0006810 transport,GO:0006887 exocytosis,GO:0015031 protein transport,GO:0034976 response to endoplasmic reticulum stress,GO:0045806 negative regulation of endocytosis,GO:0045956 positive regulation of calcium ion-dependent exocytosis,GO:0050715 positive regulation of cytokine secretion	GO:0003674 molecular_function	GO:0000139 Golgi membrane,GO:0005768 endosome,GO:0005794 Golgi apparatus,GO:0005886 plasma membrane,GO:0008021 synaptic vesicle,GO:0016020 membrane,GO:0016021 integral component of membrane,GO:0030054 cell junction,GO:0031201 SNARE complex,GO:0031410 cytoplasmic vesicle,GO:0032588 trans-Golgi network membrane,GO:0045202 synapse,GO:0055038 recycling endosome membrane	265.178	427.787	332.681	132.152
M300007438	M300007438	ENSMUSG00000030800	NM_133351.3	76560	Prss8	protease, serine 8 (prostasin)	GO:0001942 hair follicle development,GO:0006508 proteolysis,GO:0010765 positive regulation of sodium ion transport,GO:0070633 transepithelial transport	GO:0004252 serine-type endopeptidase activity,GO:0008233 peptidase activity,GO:0008236 serine-type peptidase activity,GO:0016787 hydrolase activity,GO:0017080 sodium channel regulator activity	GO:0005576 extracellular region,GO:0005615 extracellular space,GO:0005886 plasma membrane,GO:0016020 membrane,GO:0016021 integral component of membrane,GO:0019897 extrinsic component of plasma membrane,GO:0045121 membrane raft,GO:0046658 anchored component of plasma membrane,GO:0070062 extracellular exosome	326.232	132.392	114.048	90.0057
M300007389	M300007389	ENSMUSG00000030735	NM_001163713.1	233870	Tufm	Tu translation elongation factor, mitochondrial	GO:0006412 translation,GO:0006414 translational elongation,GO:0070125 mitochondrial translational elongation	GO:0000166 nucleotide binding,GO:0003746 translation elongation factor activity,GO:0003924 GTPase activity,GO:0005525 GTP binding,GO:0044822 poly(A) RNA binding	GO:0005622 intracellular,GO:0005739 mitochondrion,GO:0005743 mitochondrial inner membrane,GO:0016020 membrane,GO:0042645 mitochondrial nucleoid,GO:0043209 myelin sheath,GO:0070062 extracellular exosome	749.437	994.112	970.135	877.969
M300003163	M300003163	ENSMUSG00000022244	NM_008537.4	17117	Amacr	alpha-methylacyl-CoA racemase	GO:0006699 bile acid biosynthetic process,GO:0008206 bile acid metabolic process,GO:0008300 isoprenoid catabolic process	GO:0003824 catalytic activity,GO:0005102 receptor binding,GO:0008111 alpha-methylacyl-CoA racemase activity,GO:0016853 isomerase activity	GO:0005737 cytoplasm,GO:0005739 mitochondrion,GO:0005777 peroxisome	113.777	116.023	161.019	102.649
M200016317	M200016317	ENSMUSG00000020608	NM_025695.4	67241	Smc6	structural maintenance of chromosomes 6	GO:0000722 telomere maintenance via recombination,GO:0000724 double-strand break repair via homologous recombination,GO:0006281 DNA repair,GO:0006310 DNA recombination,GO:0006974 cellular response to DNA damage stimulus,GO:0051984 positive regulation of chromosome segregation,GO:0090398 cellular senescence	GO:0000166 nucleotide binding,GO:0005524 ATP binding,GO:0031625 ubiquitin protein ligase binding	GO:0000781 chromosome, telomeric region,GO:0000803 sex chromosome,GO:0005622 intracellular,GO:0005634 nucleus,GO:0005654 nucleoplasm,GO:0005694 chromosome,GO:0016605 PML body,GO:0030915 Smc5-Smc6 complex,GO:0035061 interchromatin granule,GO:0035861 site of double-strand break	113.321	109.705	177.72	218.058
M300004545	M300004545	ENSMUSG00000025264	NR_028392.1	69499	Tsr2	TSR2 20S rRNA accumulation	GO:0000462 maturation of SSU-rRNA from tricistronic rRNA transcript (SSU-rRNA, 5.8S rRNA, LSU-rRNA),GO:0006364 rRNA processing	GO:0003674 molecular_function	GO:0005634 nucleus	124.792	152.852	144.584	239.8
M300004514	M300004514	ENSMUSG00000025209	NM_153796.3	226153	Peo1	progressive external ophthalmoplegia 1 (human)	GO:0006260 DNA replication,GO:0006264 mitochondrial DNA replication,GO:0006268 DNA unwinding involved in DNA replication,GO:0006390 transcription from mitochondrial promoter,GO:0034214 protein hexamerization,GO:0051260 protein homooligomerization	GO:0000166 nucleotide binding,GO:0002020 protease binding,GO:0003678 DNA helicase activity,GO:0003697 single-stranded DNA binding,GO:0004386 helicase activity,GO:0005524 ATP binding,GO:0016787 hydrolase activity,GO:0043139 5'-3' DNA helicase activity	GO:0005739 mitochondrion,GO:0042645 mitochondrial nucleoid	71.7643	106.388	102	122.065
M300000902	M300000902	ENSMUSG00000061046	NM_001271437.1	68977	Haghl	hydroxyacylglutathione hydrolase-like	GO:0008150 biological_process,GO:0019243 methylglyoxal catabolic process to D-lactate via S-lactoyl-glutathione	GO:0003674 molecular_function,GO:0004416 hydroxyacylglutathione hydrolase activity,GO:0016289 CoA hydrolase activity,GO:0016787 hydrolase activity,GO:0034843 2-oxoglutaryl-CoA thioesterase activity,GO:0034869 2,4,4-trimethyl-3-oxopentanoyl-CoA thioesterase activity,GO:0034946 3-isopropylbut-3-enoyl-CoA thioesterase activity,GO:0044466 glutaryl-CoA hydrolase activity,GO:0046872 metal ion binding,G…	GO:0005575 cellular_component	71.4537	82.855	107.965	116.49
M300000661	M300000661	ENSMUSG00000005320	NM_008011.2	14186	Fgfr4	fibroblast growth factor receptor 4	GO:0001759 organ induction,GO:0006468 protein phosphorylation,GO:0007037 vacuolar phosphate transport,GO:0008284 positive regulation of cell proliferation,GO:0008543 fibroblast growth factor receptor signaling pathway,GO:0010628 positive regulation of gene expression,GO:0010629 negative regulation of gene expression,GO:0010715 regulation of extracellular matrix disassembly,GO:0016310 phosphorylat…	GO:0000166 nucleotide binding,GO:0004672 protein kinase activity,GO:0004713 protein tyrosine kinase activity,GO:0004714 transmembrane receptor protein tyrosine kinase activity,GO:0005007 fibroblast growth factor-activated receptor activity,GO:0005515 protein binding,GO:0005524 ATP binding,GO:0008201 heparin binding,GO:0016301 kinase activity,GO:0016740 transferase activity,GO:0017134 fibroblast g…	GO:0005654 nucleoplasm,GO:0005737 cytoplasm,GO:0005768 endosome,GO:0005783 endoplasmic reticulum,GO:0005794 Golgi apparatus,GO:0005886 plasma membrane,GO:0005887 integral component of plasma membrane,GO:0005911 cell-cell junction,GO:0016020 membrane,GO:0016021 integral component of membrane,GO:0030133 transport vesicle	64.2434	61.7674	117.385	133.597
M300000633	M300000633	ENSMUSG00000005078	NM_001205067.1	104771	Jkamp	JNK1/MAPK8-associated membrane protein	GO:0006986 response to unfolded protein,GO:0030433 ER-associated ubiquitin-dependent protein catabolic process	GO:0031625 ubiquitin protein ligase binding	GO:0005575 cellular_component,GO:0005783 endoplasmic reticulum,GO:0016020 membrane,GO:0016021 integral component of membrane	66.3935	49.1302	103.114	120.133
M300003942	M300003942	ENSMUSG00000024143	NM_145491.2	104215	Rhoq	ras homolog family member Q	GO:0007264 small GTPase mediated signal transduction,GO:0008286 insulin receptor signaling pathway,GO:0008360 regulation of cell shape,GO:0030036 actin cytoskeleton organization,GO:0030866 cortical actin cytoskeleton organization,GO:0032869 cellular response to insulin stimulus,GO:0045944 positive regulation of transcription from RNA polymerase II promoter,GO:0046039 GTP metabolic process,GO:0046…	GO:0000166 nucleotide binding,GO:0003924 GTPase activity,GO:0005515 protein binding,GO:0005522 profilin binding,GO:0005525 GTP binding,GO:0032427 GBD domain binding	GO:0005622 intracellular,GO:0005737 cytoplasm,GO:0005884 actin filament,GO:0005886 plasma membrane,GO:0016020 membrane,GO:0045121 membrane raft,GO:0070062 extracellular exosome	165.987	50.1364	41.0291	21.808
M300003143	M300003143	ENSMUSG00000022210	NM_001037938.2	28200	Dhrs4	dehydrogenase/reductase (SDR family) member 4	GO:0006066 alcohol metabolic process,GO:0008152 metabolic process,GO:0008202 steroid metabolic process,GO:0042180 cellular ketone metabolic process,GO:0042574 retinal metabolic process,GO:0051262 protein tetramerization,GO:0055114 oxidation-reduction process	GO:0000253 3-keto sterol reductase activity,GO:0001758 retinal dehydrogenase activity,GO:0004090 carbonyl reductase (NADPH) activity,GO:0005102 receptor binding,GO:0016491 oxidoreductase activity,GO:0016655 oxidoreductase activity, acting on NAD(P)H, quinone or similar compound as acceptor,GO:0018455 alcohol dehydrogenase [NAD(P)+] activity	GO:0005634 nucleus,GO:0005739 mitochondrion,GO:0005777 peroxisome,GO:0005778 peroxisomal membrane,GO:0031965 nuclear membrane,GO:0043231 intracellular membrane-bounded organelle,GO:0070062 extracellular exosome	676.71	491.726	474.563	586.521
M300004446	M300004446	ENSMUSG00000071528	NM_023211.4	66477	Usmg5	upregulated during skeletal muscle growth 5	GO:0008150 biological_process	GO:0003674 molecular_function	GO:0005739 mitochondrion,GO:0005743 mitochondrial inner membrane,GO:0005753 mitochondrial proton-transporting ATP synthase complex,GO:0016020 membrane,GO:0016021 integral component of membrane,GO:0070062 extracellular exosome	1528.49	1725.64	2057.6	2347.07
M200001215	M200001215	ENSMUSG00000020321	NM_008618.3	17449	Mdh1	malate dehydrogenase 1, NAD (soluble)	GO:0002230 positive regulation of defense response to virus by host,GO:0005975 carbohydrate metabolic process,GO:0006099 tricarboxylic acid cycle,GO:0006107 oxaloacetate metabolic process,GO:0006108 malate metabolic process,GO:0006734 NADH metabolic process,GO:0019674 NAD metabolic process,GO:0019752 carboxylic acid metabolic process,GO:0055114 oxidation-reduction process,GO:0098779 mitophagy in …	GO:0003824 catalytic activity,GO:0016491 oxidoreductase activity,GO:0016615 malate dehydrogenase activity,GO:0016616 oxidoreductase activity, acting on the CH-OH group of donors, NAD or NADP as acceptor,GO:0030060 L-malate dehydrogenase activity,GO:0051287 NAD binding	GO:0005615 extracellular space,GO:0005737 cytoplasm,GO:0005739 mitochondrion,GO:0005813 centrosome,GO:0005829 cytosol,GO:0043209 myelin sheath,GO:0070062 extracellular exosome	2159.17	1517.34	1703.05	1806.73
M300000808	M300000808	ENSMUSG00000006456	NM_019869.3	56275	Rbm14	RNA binding motif protein 14	GO:0006351 transcription, DNA-templated,GO:0006355 regulation of transcription, DNA-templated,GO:0016575 histone deacetylation,GO:0045944 positive regulation of transcription from RNA polymerase II promoter,GO:0046600 negative regulation of centriole replication,GO:0060395 SMAD protein signal transduction	GO:0000166 nucleotide binding,GO:0003676 nucleic acid binding,GO:0003723 RNA binding,GO:0030374 ligand-dependent nuclear receptor transcription coactivator activity,GO:0044822 poly(A) RNA binding	GO:0005634 nucleus,GO:0005654 nucleoplasm,GO:0005667 transcription factor complex	55.3027	101.453	73.4707	81.7949
M200013731	M200013731	ENSMUSG00000032380	NM_010019.3	13143	Dapk2	death-associated protein kinase 2	GO:0006468 protein phosphorylation,GO:0006915 apoptotic process,GO:0016310 phosphorylation,GO:0035556 intracellular signal transduction,GO:0043276 anoikis,GO:0090023 positive regulation of neutrophil chemotaxis,GO:1990266 neutrophil migration,GO:2000424 positive regulation of eosinophil chemotaxis,GO:2001242 regulation of intrinsic apoptotic signaling pathway	GO:0000166 nucleotide binding,GO:0004672 protein kinase activity,GO:0004674 protein serine/threonine kinase activity,GO:0005516 calmodulin binding,GO:0005524 ATP binding,GO:0016301 kinase activity,GO:0016740 transferase activity,GO:0042802 identical protein binding	GO:0005737 cytoplasm,GO:0031410 cytoplasmic vesicle	181.216	207.846	293.334	162.021
M300007286	M300007286	ENSMUSG00000030534	NM_178070.4	233405	Vps33b	vacuolar protein sorting 33B (yeast)	GO:0006810 transport,GO:0006904 vesicle docking involved in exocytosis,GO:0007032 endosome organization,GO:0015031 protein transport,GO:0016192 vesicle-mediated transport,GO:0032400 melanosome localization,GO:0032418 lysosome localization,GO:0035855 megakaryocyte development,GO:0061025 membrane fusion,GO:0070889 platelet alpha granule organization,GO:0090330 regulation of platelet aggregation	GO:0005515 protein binding	GO:0005737 cytoplasm,GO:0005764 lysosome,GO:0005768 endosome,GO:0005770 late endosome,GO:0016020 membrane,GO:0030123 AP-3 adaptor complex,GO:0030136 clathrin-coated vesicle,GO:0031091 platelet alpha granule,GO:0031410 cytoplasmic vesicle,GO:0031901 early endosome membrane,GO:0048471 perinuclear region of cytoplasm,GO:0071439 clathrin complex	78.5314	61.2194	79.8809	119.184
M300003877	M300003877	ENSMUSG00000024045	NR_131219.1	56399	Akap8	A kinase (PRKA) anchor protein 8	GO:0007076 mitotic chromosome condensation	GO:0003677 DNA binding,GO:0003682 chromatin binding,GO:0003690 double-stranded DNA binding,GO:0005515 protein binding,GO:0008270 zinc ion binding,GO:0034237 protein kinase A regulatory subunit binding,GO:0044822 poly(A) RNA binding,GO:0046872 metal ion binding	GO:0000790 nuclear chromatin,GO:0000793 condensed chromosome,GO:0001939 female pronucleus,GO:0005634 nucleus,GO:0005654 nucleoplasm,GO:0005739 mitochondrion,GO:0005794 Golgi apparatus,GO:0016020 membrane,GO:0016363 nuclear matrix	161.276	110.654	158.326	285.293
M300003595	M300003595	ENSMUSG00000022947	NM_173047.3	109857	Cbr3	carbonyl reductase 3	GO:0008152 metabolic process,GO:0042376 phylloquinone catabolic process,GO:0050890 cognition,GO:0055114 oxidation-reduction process	GO:0000253 3-keto sterol reductase activity,GO:0004090 carbonyl reductase (NADPH) activity,GO:0016491 oxidoreductase activity,GO:0070402 NADPH binding	GO:0005615 extracellular space,GO:0005654 nucleoplasm,GO:0005737 cytoplasm,GO:0005829 cytosol	220.485	26.411	27.5883	24.3153
M400000953	M400000953	-	XM_011238996.1	381346	Gm13194	predicted gene 13194	-	-	-	72.7156	128.197	70.5723	82.5153
M300003096	M300003096	ENSMUSG00000022108	NM_008410.2	16432	Itm2b	integral membrane protein 2B	GO:0042985 negative regulation of amyloid precursor protein biosynthetic process,GO:0097192 extrinsic apoptotic signaling pathway in absence of ligand	GO:0001540 beta-amyloid binding,GO:0005515 protein binding,GO:0005524 ATP binding	GO:0005576 extracellular region,GO:0005615 extracellular space,GO:0005768 endosome,GO:0005794 Golgi apparatus,GO:0005886 plasma membrane,GO:0016020 membrane,GO:0016021 integral component of membrane,GO:0030660 Golgi-associated vesicle membrane,GO:0031301 integral component of organelle membrane,GO:0043231 intracellular membrane-bounded organelle,GO:0070062 extracellular exosome	995.091	839.618	831.166	1174.2
M300003074	M300003074	ENSMUSG00000022035	NM_145944.4	67179	Ccdc25	coiled-coil domain containing 25	GO:0008150 biological_process	GO:0003674 molecular_function	GO:0070062 extracellular exosome	100.062	134.517	150.816	203.302
M300004096	M300004096	ENSMUSG00000024378	NM_133774.4	170459	Stard4	StAR-related lipid transfer (START) domain containing 4	GO:0006810 transport,GO:0006869 lipid transport,GO:0034435 cholesterol esterification	GO:0008289 lipid binding,GO:0015485 cholesterol binding	GO:0005739 mitochondrion,GO:0005783 endoplasmic reticulum,GO:0005829 cytosol,GO:0016023 cytoplasmic, membrane-bounded vesicle	462.559	413.588	832.008	823.717
M300000499	M300000499	ENSMUSG00000004032	NM_010360.2	14866	Gstm5	glutathione S-transferase, mu 5	GO:0006749 glutathione metabolic process,GO:0008152 metabolic process,GO:0018916 nitrobenzene metabolic process,GO:0042178 xenobiotic catabolic process,GO:0070458 cellular detoxification of nitrogen compound	GO:0004364 glutathione transferase activity,GO:0005515 protein binding,GO:0016740 transferase activity,GO:0019899 enzyme binding,GO:0042802 identical protein binding,GO:0042803 protein homodimerization activity,GO:0043295 glutathione binding	GO:0005634 nucleus,GO:0005737 cytoplasm,GO:0035686 sperm fibrous sheath,GO:0070062 extracellular exosome	297.522	433.366	363.208	304.576
M300000277	M300000277	ENSMUSG00000057229	NM_025504.4	66349	Atp5sl	ATP5S-like	GO:0008150 biological_process	GO:0003674 molecular_function	GO:0005739 mitochondrion	180.082	200.223	201.443	235.464
M300000032	M300000032	ENSMUSG00000000168	NM_145614.4	235339	Dlat	dihydrolipoamide S-acetyltransferase (E2 component of pyruvate dehydrogenase complex)	GO:0005975 carbohydrate metabolic process,GO:0006006 glucose metabolic process,GO:0006086 acetyl-CoA biosynthetic process from pyruvate,GO:0006090 pyruvate metabolic process,GO:0006099 tricarboxylic acid cycle,GO:0008152 metabolic process,GO:0061732 mitochondrial acetyl-CoA biosynthetic process from pyruvate	GO:0004742 dihydrolipoyllysine-residue acetyltransferase activity,GO:0016740 transferase activity,GO:0016746 transferase activity, transferring acyl groups,GO:0034604 pyruvate dehydrogenase (NAD+) activity	GO:0005739 mitochondrion,GO:0005967 mitochondrial pyruvate dehydrogenase complex,GO:0043209 myelin sheath,GO:0045254 pyruvate dehydrogenase complex	215.516	149.401	342.373	328.894
M400001282	M400001282	ENSMUSG00000030507	NM_001005232.1	13172	Dbx1	developing brain homeobox 1	GO:0006355 regulation of transcription, DNA-templated,GO:0006357 regulation of transcription from RNA polymerase II promoter,GO:0007275 multicellular organismal development,GO:0021521 ventral spinal cord interneuron specification	GO:0003677 DNA binding,GO:0043565 sequence-specific DNA binding	GO:0005634 nucleus	104.93	123.395	109.915	115.95
M300007193	M300007193	ENSMUSG00000030403	NM_001282022.1	22323	Vasp	vasodilator-stimulated phosphoprotein	GO:0001843 neural tube closure,GO:0007411 axon guidance,GO:0008154 actin polymerization or depolymerization,GO:0030036 actin cytoskeleton organization,GO:0030838 positive regulation of actin filament polymerization,GO:0051289 protein homotetramerization	GO:0003779 actin binding,GO:0005515 protein binding,GO:0005522 profilin binding,GO:0017124 SH3 domain binding	GO:0005737 cytoplasm,GO:0005856 cytoskeleton,GO:0005886 plasma membrane,GO:0005923 bicellular tight junction,GO:0005925 focal adhesion,GO:0016020 membrane,GO:0030027 lamellipodium,GO:0030054 cell junction,GO:0030175 filopodium,GO:0042995 cell projection,GO:0070062 extracellular exosome	552.217	519.161	454.532	308.248
M300003763	M300003763	ENSMUSG00000023830	NM_010515.2	16004	Igf2r	insulin-like growth factor 2 receptor	GO:0001889 liver development,GO:0006810 transport,GO:0007186 G-protein coupled receptor signaling pathway,GO:0032526 response to retinoic acid,GO:0042981 regulation of apoptotic process,GO:0043065 positive regulation of apoptotic process	GO:0001948 glycoprotein binding,GO:0001965 G-protein alpha-subunit binding,GO:0001972 retinoic acid binding,GO:0004930 G-protein coupled receptor activity,GO:0005215 transporter activity,GO:0005520 insulin-like growth factor binding,GO:0005537 mannose binding,GO:0019899 enzyme binding,GO:0031995 insulin-like growth factor II binding,GO:0042802 identical protein binding,GO:0051219 phosphoprotein b…	GO:0005615 extracellular space,GO:0005634 nucleus,GO:0005641 nuclear envelope lumen,GO:0005737 cytoplasm,GO:0005764 lysosome,GO:0005768 endosome,GO:0005769 early endosome,GO:0005770 late endosome,GO:0005802 trans-Golgi network,GO:0005886 plasma membrane,GO:0005925 focal adhesion,GO:0009986 cell surface,GO:0016020 membrane,GO:0016021 integral component of membrane,GO:0030118 clathrin coat,GO:00301…	88.5619	162.734	189.824	232.281
M300003536	M300003536	ENSMUSG00000022828	NM_028812.3	74197	Gtf2e1	general transcription factor II E, polypeptide 1 (alpha subunit)	GO:0006351 transcription, DNA-templated,GO:0006355 regulation of transcription, DNA-templated,GO:0006367 transcription initiation from RNA polymerase II promoter	GO:0043565 sequence-specific DNA binding,GO:0046872 metal ion binding	GO:0005634 nucleus,GO:0005737 cytoplasm	100.241	65.149	112.369	157.399
M300003505	M300003505	ENSMUSG00000022793	NM_019804.4	56375	B4galt4	UDP-Gal:betaGlcNAc beta 1,4-galactosyltransferase, polypeptide 4	GO:0005975 carbohydrate metabolic process,GO:0008150 biological_process	GO:0000009 alpha-1,6-mannosyltransferase activity,GO:0000026 alpha-1,2-mannosyltransferase activity,GO:0000030 mannosyltransferase activity,GO:0000033 alpha-1,3-mannosyltransferase activity,GO:0001962 alpha-1,3-galactosyltransferase activity,GO:0003674 molecular_function,GO:0003945 N-acetyllactosamine synthase activity,GO:0003980 UDP-glucose:glycoprotein glucosyltransferase activity,GO:0004376 gl…	GO:0005575 cellular_component,GO:0005794 Golgi apparatus,GO:0016020 membrane,GO:0016021 integral component of membrane	68.645	123.259	117.832	114.375
M300003230	M300003230	ENSMUSG00000022350	NM_153548.2	223593	E430025E21Rik	RIKEN cDNA E430025E21 gene	GO:0001556 oocyte maturation,GO:0006810 transport,GO:0015031 protein transport,GO:0016197 endosomal transport,GO:0040038 polar body extrusion after meiotic divisions,GO:0090306 spindle assembly involved in meiosis	GO:0003674 molecular_function	GO:0005737 cytoplasm,GO:0005768 endosome,GO:0005769 early endosome,GO:0005783 endoplasmic reticulum,GO:0071203 WASH complex	279.579	276.03	379.87	304.043
M300003037	M300003037	ENSMUSG00000021973	NM_028643.3	68514	Micu2	mitochondrial calcium uptake 2	GO:0006851 mitochondrial calcium ion transport,GO:0051561 positive regulation of mitochondrial calcium ion concentration,GO:0051562 negative regulation of mitochondrial calcium ion concentration	GO:0005509 calcium ion binding,GO:0005515 protein binding,GO:0046982 protein heterodimerization activity	GO:0005634 nucleus,GO:0005739 mitochondrion,GO:0005758 mitochondrial intermembrane space,GO:0034704 calcium channel complex,GO:1990246 uniplex complex	226.997	241.562	267.37	276.947
M300002994	M300002994	ENSMUSG00000021906	NM_145460.2	218885	Oxnad1	oxidoreductase NAD-binding domain containing 1	GO:0055114 oxidation-reduction process	GO:0008748 N-ethylmaleimide reductase activity,GO:0016491 oxidoreductase activity,GO:0043738 reduced coenzyme F420 dehydrogenase activity,GO:0043826 sulfur oxygenase reductase activity,GO:0043883 malolactic enzyme activity,GO:0043914 NADPH:sulfur oxidoreductase activity,GO:0052693 epoxyqueuosine reductase activity	GO:0005739 mitochondrion	134.81	109.015	226.916	177.302
M300004346	M300004346	ENSMUSG00000024853	NM_030109.2	319322	Sf3b2	splicing factor 3b, subunit 2	GO:0000398 mRNA splicing, via spliceosome	GO:0005515 protein binding,GO:0044822 poly(A) RNA binding	GO:0005634 nucleus,GO:0005654 nucleoplasm,GO:0005681 spliceosomal complex,GO:0005684 U2-type spliceosomal complex,GO:0005686 U2 snRNP,GO:0005689 U12-type spliceosomal complex,GO:0071011 precatalytic spliceosome,GO:0071013 catalytic step 2 spliceosome	587.199	846.395	881.074	1017.15
M400001051	M400001051	ENSMUSG00000027993	-	80890	Trim2	tripartite motif-containing 2	GO:0043523 regulation of neuron apoptotic process	GO:0004842 ubiquitin-protein transferase activity,GO:0005515 protein binding,GO:0008270 zinc ion binding,GO:0008766 UDP-N-acetylmuramoylalanyl-D-glutamyl-2,6-diaminopimelate-D-alanyl-D-alanine ligase activity,GO:0016874 ligase activity,GO:0017022 myosin binding,GO:0018169 ribosomal S6-glutamic acid ligase activity,GO:0043773 coenzyme F420-0 gamma-glutamyl ligase activity,GO:0043774 coenzyme F420-…	GO:0005622 intracellular,GO:0005737 cytoplasm	110.549	77.3094	61.8944	57.561
M300004023	M300004023	ENSMUSG00000024273	NM_026529.4	68046	2700062C07Rik	RIKEN cDNA 2700062C07 gene	GO:0008150 biological_process	GO:0003674 molecular_function	GO:0005575 cellular_component	134.894	139.739	151.584	155.836
M300000416	M300000416	ENSMUSG00000003380	NM_010261.2	14470	Rabac1	Rab acceptor 1 (prenylated)	-	GO:0005515 protein binding,GO:0008022 protein C-terminus binding,GO:0042802 identical protein binding,GO:0070064 proline-rich region binding	GO:0005737 cytoplasm,GO:0005794 Golgi apparatus,GO:0005886 plasma membrane,GO:0016020 membrane,GO:0016021 integral component of membrane,GO:0030054 cell junction,GO:0031410 cytoplasmic vesicle,GO:0045202 synapse	237.246	424.11	500.862	405.542
M300000224	M300000224	ENSMUSG00000001674	NM_025860.3	66942	Ddx18	DEAD (Asp-Glu-Ala-Asp) box polypeptide 18	GO:0010501 RNA secondary structure unwinding	GO:0000166 nucleotide binding,GO:0003676 nucleic acid binding,GO:0003723 RNA binding,GO:0004004 ATP-dependent RNA helicase activity,GO:0004386 helicase activity,GO:0005524 ATP binding,GO:0016787 hydrolase activity,GO:0044822 poly(A) RNA binding	GO:0005634 nucleus,GO:0005730 nucleolus,GO:0016020 membrane	226.99	304.996	303.004	292.542
M200013646	M200013646	ENSMUSG00000050846	NM_030199.3	78834	Zfp623	zinc finger protein 623	GO:0006355 regulation of transcription, DNA-templated	GO:0003700 transcription factor activity, sequence-specific DNA binding	GO:0005575 cellular_component	118.879	95.5534	84.8212	86.6898
M300012468	M300012468	ENSMUSG00000039983	NM_199310.2	269336	Ccdc32	coiled-coil domain containing 32	GO:0008150 biological_process	GO:0003674 molecular_function	GO:0005575 cellular_component	100.932	113.935	116.168	142.837
M300011900	M300011900	ENSMUSG00000039043	NM_027420.4	70420	Arpin	actin-related protein 2/3 complex inhibitor	GO:0008150 biological_process	GO:0003674 molecular_function	GO:0030027 lamellipodium,GO:0042995 cell projection	128.879	139.856	148.579	151.295
M300007993	M300007993	ENSMUSG00000031948	NM_053092.3	85305	Kars	lysyl-tRNA synthetase	GO:0006412 translation,GO:0006418 tRNA aminoacylation for protein translation,GO:0006430 lysyl-tRNA aminoacylation,GO:0015966 diadenosine tetraphosphate biosynthetic process	GO:0000049 tRNA binding,GO:0000166 nucleotide binding,GO:0003676 nucleic acid binding,GO:0004812 aminoacyl-tRNA ligase activity,GO:0004824 lysine-tRNA ligase activity,GO:0005524 ATP binding,GO:0016597 amino acid binding,GO:0016874 ligase activity,GO:0046872 metal ion binding	GO:0005737 cytoplasm,GO:0005739 mitochondrion,GO:0015630 microtubule cytoskeleton,GO:0017101 aminoacyl-tRNA synthetase multienzyme complex	762.881	1115.55	1252.1	1289.86
M300009122	M300009122	ENSMUSG00000034064	NM_172380.4	224143	Poglut1	protein O-glucosyltransferase 1	GO:0001756 somitogenesis,GO:0006493 protein O-linked glycosylation,GO:0006664 glycolipid metabolic process,GO:0008593 regulation of Notch signaling pathway,GO:0045747 positive regulation of Notch signaling pathway,GO:0048318 axial mesoderm development,GO:0048339 paraxial mesoderm development,GO:0072358 cardiovascular system development	GO:0000009 alpha-1,6-mannosyltransferase activity,GO:0000026 alpha-1,2-mannosyltransferase activity,GO:0000030 mannosyltransferase activity,GO:0000033 alpha-1,3-mannosyltransferase activity,GO:0001962 alpha-1,3-galactosyltransferase activity,GO:0003980 UDP-glucose:glycoprotein glucosyltransferase activity,GO:0004376 glycolipid mannosyltransferase activity,GO:0004576 oligosaccharyl transferase act…	GO:0005783 endoplasmic reticulum,GO:0005788 endoplasmic reticulum lumen,GO:0070062 extracellular exosome	52.0132	114.451	168.299	268.131
M300008489	M300008489	ENSMUSG00000032872	NM_024195.2	266690	Cyb5r4	cytochrome b5 reductase 4	GO:0006091 generation of precursor metabolites and energy,GO:0006739 NADP metabolic process,GO:0006801 superoxide metabolic process,GO:0030073 insulin secretion,GO:0042168 heme metabolic process,GO:0042593 glucose homeostasis,GO:0046677 response to antibiotic,GO:0048468 cell development,GO:0055114 oxidation-reduction process	GO:0003958 NADPH-hemoprotein reductase activity,GO:0004128 cytochrome-b5 reductase activity, acting on NAD(P)H,GO:0005515 protein binding,GO:0016491 oxidoreductase activity,GO:0016653 oxidoreductase activity, acting on NAD(P)H, heme protein as acceptor,GO:0020037 heme binding,GO:0046872 metal ion binding,GO:0050660 flavin adenine dinucleotide binding	GO:0005737 cytoplasm,GO:0005783 endoplasmic reticulum,GO:0048471 perinuclear region of cytoplasm	99.0689	71.4766	179.328	164.374
M300005020	M300005020	ENSMUSG00000054545	NM_145079.3	94284	Ugt1a6a	UDP glucuronosyltransferase 1 family, polypeptide A6A	GO:0008152 metabolic process,GO:0009813 flavonoid biosynthetic process,GO:0019585 glucuronate metabolic process,GO:0052696 flavonoid glucuronidation,GO:0052697 xenobiotic glucuronidation	GO:0015020 glucuronosyltransferase activity,GO:0016740 transferase activity,GO:0016757 transferase activity, transferring glycosyl groups,GO:0016758 transferase activity, transferring hexosyl groups,GO:0019899 enzyme binding,GO:0032403 protein complex binding,GO:0042803 protein homodimerization activity,GO:0046982 protein heterodimerization activity	GO:0005743 mitochondrial inner membrane,GO:0005783 endoplasmic reticulum,GO:0016020 membrane,GO:0016021 integral component of membrane,GO:0043231 intracellular membrane-bounded organelle,GO:0043234 protein complex,GO:0070062 extracellular exosome	107.512	10.5415	15.649	23.1751
M300004771	M300004771	ENSMUSG00000025793	NM_008244.3	15239	Hgs	HGF-regulated tyrosine kinase substrate	GO:0006622 protein targeting to lysosome,GO:0006810 transport,GO:0006886 intracellular protein transport,GO:0008333 endosome to lysosome transport,GO:0010324 membrane invagination,GO:0010628 positive regulation of gene expression,GO:0015031 protein transport,GO:0043405 regulation of MAP kinase activity,GO:0046426 negative regulation of JAK-STAT cascade,GO:0072657 protein localization to membrane,…	GO:0005515 protein binding,GO:0019904 protein domain specific binding,GO:0043130 ubiquitin binding,GO:0046872 metal ion binding	GO:0005737 cytoplasm,GO:0005768 endosome,GO:0005769 early endosome,GO:0005829 cytosol,GO:0016020 membrane,GO:0030141 secretory granule,GO:0043231 intracellular membrane-bounded organelle,GO:0070062 extracellular exosome	136.397	195.122	200.667	229.658
M300018100	M300018100	ENSMUSG00000047248	NM_001017985.2	277939	C2cd3	C2 calcium-dependent domain containing 3	GO:0001701 in utero embryonic development,GO:0001947 heart looping,GO:0007389 pattern specification process,GO:0007420 brain development,GO:0008589 regulation of smoothened signaling pathway,GO:0016485 protein processing,GO:0021915 neural tube development,GO:0021997 neural plate axis specification,GO:0030030 cell projection organization,GO:0030162 regulation of proteolysis,GO:0030326 embryonic li…	GO:0005515 protein binding	GO:0005737 cytoplasm,GO:0005813 centrosome,GO:0005814 centriole,GO:0005856 cytoskeleton,GO:0005929 cilium,GO:0034451 centriolar satellite,GO:0036064 ciliary basal body,GO:0042995 cell projection	99.6215	103.943	119.942	116.202
M300012114	M300012114	ENSMUSG00000039361	NM_001252524.1	233489	Picalm	phosphatidylinositol binding clathrin assembly protein	GO:0006897 endocytosis,GO:0006898 receptor-mediated endocytosis,GO:0007275 multicellular organismal development,GO:0007409 axonogenesis,GO:0008283 cell proliferation,GO:0010629 negative regulation of gene expression,GO:0016188 synaptic vesicle maturation,GO:0016192 vesicle-mediated transport,GO:0016197 endosomal transport,GO:0030097 hemopoiesis,GO:0030100 regulation of endocytosis,GO:0031623 rece…	GO:0005543 phospholipid binding,GO:0005545 1-phosphatidylinositol binding,GO:0017124 SH3 domain binding,GO:0030276 clathrin binding,GO:0032050 clathrin heavy chain binding,GO:0035615 clathrin adaptor activity,GO:0042802 identical protein binding	GO:0005622 intracellular,GO:0005634 nucleus,GO:0005768 endosome,GO:0005794 Golgi apparatus,GO:0005886 plasma membrane,GO:0005905 coated pit,GO:0008021 synaptic vesicle,GO:0016020 membrane,GO:0030122 AP-2 adaptor complex,GO:0030132 clathrin coat of coated pit,GO:0030136 clathrin-coated vesicle,GO:0031410 cytoplasmic vesicle,GO:0031982 vesicle,GO:0042734 presynaptic membrane,GO:0043025 neuronal cel…	332.772	140.707	322.712	213.698
M300007929	M300007929	ENSMUSG00000031839	NM_024219.1	68196	Hsbp1	heat shock factor binding protein 1	GO:0006936 muscle contraction,GO:0035987 endodermal cell differentiation	GO:0003674 molecular_function	GO:0005634 nucleus,GO:0005856 cytoskeleton	585.317	567.818	900.5	998.512
M300008440	M300008440	ENSMUSG00000032777	NM_207239.1	233863	Gtf3c1	general transcription factor III C 1	GO:0006351 transcription, DNA-templated	GO:0003677 DNA binding	GO:0000127 transcription factor TFIIIC complex,GO:0005634 nucleus,GO:0005730 nucleolus,GO:0016020 membrane,GO:0030529 intracellular ribonucleoprotein complex	73.0894	159.407	169.027	333.032
M300012334	M300012334	ENSMUSG00000062825	NM_001313923.1	11465	Actg1	actin, gamma, cytoplasmic 1	GO:0045214 sarcomere organization,GO:0070527 platelet aggregation	GO:0000166 nucleotide binding,GO:0005200 structural constituent of cytoskeleton,GO:0005515 protein binding,GO:0005524 ATP binding,GO:0031625 ubiquitin protein ligase binding,GO:0042802 identical protein binding	GO:0005615 extracellular space,GO:0005634 nucleus,GO:0005737 cytoplasm,GO:0005856 cytoskeleton,GO:0015629 actin cytoskeleton,GO:0016020 membrane,GO:0030016 myofibril,GO:0031941 filamentous actin,GO:0043034 costamere,GO:0043209 myelin sheath,GO:0070062 extracellular exosome,GO:0072562 blood microparticle	13738.2	14124.2	21337	13636.4
M300012056	M300012056	ENSMUSG00000039242	NM_178640.2	97884	B3galnt2	UDP-GalNAc:betaGlcNAc beta 1,3-galactosaminyltransferase, polypeptide 2	GO:0006486 protein glycosylation,GO:0006493 protein O-linked glycosylation,GO:0019276 UDP-N-acetylgalactosamine metabolic process	GO:0000009 alpha-1,6-mannosyltransferase activity,GO:0000026 alpha-1,2-mannosyltransferase activity,GO:0000030 mannosyltransferase activity,GO:0000033 alpha-1,3-mannosyltransferase activity,GO:0001962 alpha-1,3-galactosyltransferase activity,GO:0003980 UDP-glucose:glycoprotein glucosyltransferase activity,GO:0004376 glycolipid mannosyltransferase activity,GO:0004576 oligosaccharyl transferase act…	GO:0005783 endoplasmic reticulum,GO:0005794 Golgi apparatus,GO:0016020 membrane,GO:0016021 integral component of membrane	71.7558	24.5666	69.7877	110.559
M300011809	M300011809	ENSMUSG00000038848	NM_173761.3	228994	Ythdf1	YTH domain family 1	GO:0045948 positive regulation of translational initiation	GO:0003723 RNA binding,GO:0043022 ribosome binding,GO:0044822 poly(A) RNA binding,GO:1990247 N6-methyladenosine-containing RNA binding	GO:0005575 cellular_component,GO:0005737 cytoplasm	72.2257	65.8588	90.0322	106.608
M300008124	M300008124	ENSMUSG00000032217	NM_033604.2	93836	Rnf111	ring finger 111	GO:0000209 protein polyubiquitination,GO:0007275 multicellular organismal development,GO:0007389 pattern specification process,GO:0016567 protein ubiquitination,GO:0030511 positive regulation of transforming growth factor beta receptor signaling pathway,GO:0030579 ubiquitin-dependent SMAD protein catabolic process,GO:0031398 positive regulation of protein ubiquitination,GO:0042787 protein ubiquit…	GO:0005515 protein binding,GO:0008270 zinc ion binding,GO:0008766 UDP-N-acetylmuramoylalanyl-D-glutamyl-2,6-diaminopimelate-D-alanyl-D-alanine ligase activity,GO:0016874 ligase activity,GO:0018169 ribosomal S6-glutamic acid ligase activity,GO:0032184 SUMO polymer binding,GO:0043773 coenzyme F420-0 gamma-glutamyl ligase activity,GO:0043774 coenzyme F420-2 alpha-glutamyl ligase activity,GO:0046332 …	GO:0005634 nucleus,GO:0005730 nucleolus,GO:0005737 cytoplasm,GO:0043234 protein complex	51.8222	62.4606	71.9016	106.338
M300008081	M300008081	ENSMUSG00000032116	NM_008408.4	16430	Stt3a	STT3, subunit of the oligosaccharyltransferase complex, homolog A (S. cerevisiae)	GO:0006486 protein glycosylation,GO:0018279 protein N-linked glycosylation via asparagine,GO:0043686 co-translational protein modification,GO:0043687 post-translational protein modification	GO:0004576 oligosaccharyl transferase activity,GO:0004579 dolichyl-diphosphooligosaccharide-protein glycotransferase activity,GO:0016740 transferase activity,GO:0016757 transferase activity, transferring glycosyl groups	GO:0005783 endoplasmic reticulum,GO:0008250 oligosaccharyltransferase complex,GO:0016020 membrane,GO:0016021 integral component of membrane	594.902	410.313	638.453	918.713
M300012874	M300012874	ENSMUSG00000040818	NM_001134465.2	211922	Dennd6a	DENN/MADD domain containing 6A	GO:0043547 positive regulation of GTPase activity,GO:2000049 positive regulation of cell-cell adhesion mediated by cadherin	GO:0005085 guanyl-nucleotide exchange factor activity,GO:0017112 Rab guanyl-nucleotide exchange factor activity	GO:0005737 cytoplasm,GO:0005768 endosome,GO:0043231 intracellular membrane-bounded organelle,GO:0055037 recycling endosome	68.19	45.4675	123.594	142.891
M300009240	M300009240	ENSMUSG00000034252	NM_001311110.1	215351	Senp6	SUMO/sentrin specific peptidase 6	GO:0006508 proteolysis,GO:0016926 protein desumoylation,GO:0070646 protein modification by small protein removal,GO:0090169 regulation of spindle assembly,GO:0090234 regulation of kinetochore assembly	GO:0003676 nucleic acid binding,GO:0008233 peptidase activity,GO:0008234 cysteine-type peptidase activity,GO:0008270 zinc ion binding,GO:0016787 hydrolase activity,GO:0016929 SUMO-specific protease activity	GO:0005634 nucleus,GO:0005654 nucleoplasm,GO:0005737 cytoplasm	172.094	170.036	174.3	215.43
M300008358	M300008358	ENSMUSG00000032633	NR_073164.1	216805	Flcn	folliculin	GO:0000122 negative regulation of transcription from RNA polymerase II promoter,GO:0001701 in utero embryonic development,GO:0001932 regulation of protein phosphorylation,GO:0001934 positive regulation of protein phosphorylation,GO:0007043 cell-cell junction assembly,GO:0010508 positive regulation of autophagy,GO:0010629 negative regulation of gene expression,GO:0010823 negative regulation of mit…	GO:0005085 guanyl-nucleotide exchange factor activity,GO:0005515 protein binding,GO:0032403 protein complex binding	GO:0005634 nucleus,GO:0005737 cytoplasm,GO:0005886 plasma membrane,GO:0030496 midbody,GO:0044291 cell-cell contact zone	302.671	135.718	158.134	189.027
M300017853	M300017853	ENSMUSG00000046985	NM_173764.3	231225	Tapt1	transmembrane anterior posterior transformation 1	GO:0001701 in utero embryonic development,GO:0007275 multicellular organismal development,GO:0009791 post-embryonic development,GO:0048706 embryonic skeletal system development	GO:0003674 molecular_function	GO:0005575 cellular_component,GO:0016020 membrane,GO:0016021 integral component of membrane	91.9966	96.4207	117.572	133.863
M300011995	M300011995	ENSMUSG00000039163	NM_026442.3	67899	Cmc1	COX assembly mitochondrial protein 1	GO:0008150 biological_process	GO:0003674 molecular_function,GO:0046872 metal ion binding	GO:0005739 mitochondrion	499.166	812.407	914.239	678.73
M300011742	M300011742	ENSMUSG00000038732	NM_153546.4	218121	Mboat1	membrane bound O-acyltransferase domain containing 1	GO:0006629 lipid metabolic process,GO:0008150 biological_process,GO:0008654 phospholipid biosynthetic process	GO:0003674 molecular_function,GO:0004147 dihydrolipoamide branched chain acyltransferase activity,GO:0004772 sterol O-acyltransferase activity,GO:0008080 N-acetyltransferase activity,GO:0008374 O-acyltransferase activity,GO:0008951 palmitoleoyl [acyl-carrier-protein]-dependent acyltransferase activity,GO:0016406 carnitine O-acyltransferase activity,GO:0016407 acetyltransferase activity,GO:0016408…	GO:0005575 cellular_component,GO:0005783 endoplasmic reticulum,GO:0016020 membrane,GO:0016021 integral component of membrane	243.394	382.418	1328.54	1289.18
M300008051	M300008051	ENSMUSG00000032058	NM_028614.3	73699	Ppp2r1b	protein phosphatase 2, regulatory subunit A, beta	GO:0006461 protein complex assembly,GO:0060561 apoptotic process involved in morphogenesis,GO:2001241 positive regulation of extrinsic apoptotic signaling pathway in absence of ligand	GO:0005515 protein binding,GO:0008601 protein phosphatase type 2A regulator activity	GO:0045121 membrane raft,GO:0070062 extracellular exosome	59.2942	26.5375	111.406	141.314
M300008017	M300008017	ENSMUSG00000031996	NM_001102456.1	11804	Aplp2	amyloid beta (A4) precursor-like protein 2	GO:0001967 suckling behavior,GO:0006878 cellular copper ion homeostasis,GO:0007176 regulation of epidermal growth factor-activated receptor activity,GO:0007617 mating behavior,GO:0007626 locomotory behavior,GO:0008203 cholesterol metabolic process,GO:0009790 embryo development,GO:0030198 extracellular matrix organization,GO:0030900 forebrain development,GO:0030901 midbrain development,GO:0043393 …	GO:0003677 DNA binding,GO:0005515 protein binding,GO:0008201 heparin binding,GO:0042802 identical protein binding,GO:0046914 transition metal ion binding	GO:0005634 nucleus,GO:0005886 plasma membrane,GO:0016020 membrane,GO:0016021 integral component of membrane,GO:0070062 extracellular exosome	129.14	180.615	349.332	282.475
M300007803	M300007803	ENSMUSG00000031575	NM_001286207.1	23808	Ash2l	ash2 (absent, small, or homeotic)-like (Drosophila)	GO:0006351 transcription, DNA-templated,GO:0006355 regulation of transcription, DNA-templated,GO:0006974 cellular response to DNA damage stimulus,GO:0008284 positive regulation of cell proliferation,GO:0016568 chromatin modification,GO:0043627 response to estrogen,GO:0045944 positive regulation of transcription from RNA polymerase II promoter,GO:0048096 chromatin-mediated maintenance of transcrip…	GO:0003677 DNA binding,GO:0005515 protein binding,GO:0008013 beta-catenin binding,GO:0042800 histone methyltransferase activity (H3-K4 specific),GO:0044212 transcription regulatory region DNA binding,GO:0046872 metal ion binding,GO:1990188 euchromatin binding	GO:0005634 nucleus,GO:0005719 nuclear euchromatin,GO:0035097 histone methyltransferase complex,GO:0048188 Set1C/COMPASS complex,GO:0071339 MLL1 complex	361.42	308.55	363.926	490.108
M300008321	M300008321	ENSMUSG00000032562	NM_008138.4	14678	Gnai2	guanine nucleotide binding protein (G protein), alpha inhibiting 2	GO:0000186 activation of MAPKK activity,GO:0001973 adenosine receptor signaling pathway,GO:0007049 cell cycle,GO:0007165 signal transduction,GO:0007186 G-protein coupled receptor signaling pathway,GO:0007188 adenylate cyclase-modulating G-protein coupled receptor signaling pathway,GO:0007193 adenylate cyclase-inhibiting G-protein coupled receptor signaling pathway,GO:0007213 G-protein coupled ace…	GO:0000166 nucleotide binding,GO:0001664 G-protein coupled receptor binding,GO:0003924 GTPase activity,GO:0004871 signal transducer activity,GO:0005515 protein binding,GO:0005525 GTP binding,GO:0019001 guanyl nucleotide binding,GO:0031683 G-protein beta/gamma-subunit complex binding,GO:0046872 metal ion binding	GO:0005634 nucleus,GO:0005654 nucleoplasm,GO:0005737 cytoplasm,GO:0005813 centrosome,GO:0005829 cytosol,GO:0005834 heterotrimeric G-protein complex,GO:0005856 cytoskeleton,GO:0005886 plasma membrane,GO:0016020 membrane,GO:0030425 dendrite,GO:0030496 midbody,GO:0044297 cell body,GO:0045121 membrane raft,GO:0070062 extracellular exosome,GO:1903561 extracellular vesicle	519.844	738.889	949.098	950.771
M300004878	M300004878	ENSMUSG00000025993	NM_016917.2	53945	Slc40a1	solute carrier family 40 (iron-regulated transporter), member 1	GO:0002260 lymphocyte homeostasis,GO:0003158 endothelium development,GO:0006810 transport,GO:0006811 ion transport,GO:0006826 iron ion transport,GO:0006879 cellular iron ion homeostasis,GO:0034395 regulation of transcription from RNA polymerase II promoter in response to iron,GO:0034755 iron ion transmembrane transport,GO:0043066 negative regulation of apoptotic process,GO:0045944 positive regula…	GO:0004872 receptor activity,GO:0005381 iron ion transmembrane transporter activity,GO:0005515 protein binding,GO:0015093 ferrous iron transmembrane transporter activity,GO:0017046 peptide hormone binding,GO:0097689 iron channel activity	GO:0005622 intracellular,GO:0005771 multivesicular body,GO:0005886 plasma membrane,GO:0008021 synaptic vesicle,GO:0016020 membrane,GO:0016021 integral component of membrane,GO:0016323 basolateral plasma membrane	86.9066	72.6824	77.5032	158.935
M300004623	M300004623	ENSMUSG00000025409	NM_033072.2	110962	Mbd6	methyl-CpG binding domain protein 6	GO:0008150 biological_process	GO:0003677 DNA binding,GO:0003682 chromatin binding	GO:0005634 nucleus,GO:0005654 nucleoplasm,GO:0005694 chromosome,GO:0005730 nucleolus,GO:0010369 chromocenter	90.8144	107.593	101.306	83.4259
M300004599	M300004599	ENSMUSG00000025364	NM_011119.3	18813	Pa2g4	proliferation-associated 2G4	GO:0006351 transcription, DNA-templated,GO:0006355 regulation of transcription, DNA-templated,GO:0006364 rRNA processing,GO:0006417 regulation of translation,GO:0043066 negative regulation of apoptotic process,GO:0045597 positive regulation of cell differentiation,GO:0045892 negative regulation of transcription, DNA-templated	GO:0003677 DNA binding,GO:0003700 transcription factor activity, sequence-specific DNA binding,GO:0003723 RNA binding,GO:0031625 ubiquitin protein ligase binding,GO:0044822 poly(A) RNA binding	GO:0005634 nucleus,GO:0005654 nucleoplasm,GO:0005730 nucleolus,GO:0005737 cytoplasm,GO:0016020 membrane,GO:0030529 intracellular ribonucleoprotein complex,GO:0070062 extracellular exosome	139.316	209.149	177.835	207.255
M400001394	M400001394	ENSMUSG00000070047	NM_001081286.2	14107	Fat1	FAT atypical cadherin 1	GO:0007015 actin filament organization,GO:0007163 establishment or maintenance of cell polarity,GO:0016337 single organismal cell-cell adhesion	GO:0005515 protein binding	GO:0005634 nucleus,GO:0005886 plasma membrane,GO:0005911 cell-cell junction,GO:0005925 focal adhesion,GO:0030027 lamellipodium,GO:0030054 cell junction,GO:0030175 filopodium,GO:0048471 perinuclear region of cytoplasm,GO:0070062 extracellular exosome	158.553	345.134	260.696	332.883
M400001126	M400001126	ENSMUSG00000028889	NM_153566.2	230734	Yrdc	yrdC domain containing (E.coli)	GO:0002949 tRNA threonylcarbamoyladenosine modification,GO:0006450 regulation of translational fidelity,GO:0051051 negative regulation of transport	GO:0000049 tRNA binding,GO:0003725 double-stranded RNA binding,GO:0005515 protein binding,GO:0016779 nucleotidyltransferase activity	GO:0005737 cytoplasm,GO:0005739 mitochondrion,GO:0016020 membrane	337.994	391.386	302.578	305.484
M400001107	M400001107	-	-	-	-	-	-	-	-	70.4722	105.449	122.542	118.3
M300019743	M300019743	ENSMUSG00000048970	NM_021550.3	59048	C1galt1c1	C1GALT1-specific chaperone 1	GO:0006493 protein O-linked glycosylation,GO:0016267 O-glycan processing, core 1,GO:0030168 platelet activation,GO:0036344 platelet morphogenesis,GO:0051347 positive regulation of transferase activity	GO:0016263 glycoprotein-N-acetylgalactosamine 3-beta-galactosyltransferase activity	GO:0016020 membrane,GO:0016021 integral component of membrane,GO:0070062 extracellular exosome	247.316	210.734	226.633	236.488
M300018282	M300018282	ENSMUSG00000034413	NM_001081656.2	240055	Neurl1b	neuralized E3 ubiquitin protein ligase 1B	GO:0007219 Notch signaling pathway,GO:0070086 ubiquitin-dependent endocytosis	GO:0005515 protein binding,GO:0008270 zinc ion binding,GO:0008766 UDP-N-acetylmuramoylalanyl-D-glutamyl-2,6-diaminopimelate-D-alanyl-D-alanine ligase activity,GO:0016874 ligase activity,GO:0018169 ribosomal S6-glutamic acid ligase activity,GO:0043773 coenzyme F420-0 gamma-glutamyl ligase activity,GO:0043774 coenzyme F420-2 alpha-glutamyl ligase activity,GO:0046872 metal ion binding,GO:0070735 pro…	GO:0005737 cytoplasm,GO:0005769 early endosome	52.459	56.7894	59.1223	137.349
M300021380	M300021380	ENSMUSG00000050705	NM_001033630.1	69662	2310061I04Rik	RIKEN cDNA 2310061I04 gene	GO:0008150 biological_process	GO:0003674 molecular_function	GO:0005739 mitochondrion	227.01	219.159	213.955	231.108
M300013645	M300013645	ENSMUSG00000042354	NR_104298.1	30877	Gnl3	guanine nucleotide binding protein-like 3 (nucleolar)	GO:0008283 cell proliferation,GO:0042127 regulation of cell proliferation,GO:0042254 ribosome biogenesis,GO:1902895 positive regulation of pri-miRNA transcription from RNA polymerase II promoter	GO:0000166 nucleotide binding,GO:0003924 GTPase activity,GO:0005515 protein binding,GO:0005525 GTP binding,GO:0044822 poly(A) RNA binding	GO:0005615 extracellular space,GO:0005634 nucleus,GO:0005654 nucleoplasm,GO:0005730 nucleolus,GO:0016020 membrane	546.29	431.851	515.04	967.466
M300013607	M300013607	ENSMUSG00000042271	NM_001290533.1	237082	Nxt2	nuclear transport factor 2-like export factor 2	GO:0006810 transport,GO:0008150 biological_process,GO:0015031 protein transport,GO:0051028 mRNA transport	GO:0005515 protein binding	GO:0005622 intracellular,GO:0005634 nucleus,GO:0005654 nucleoplasm,GO:0005737 cytoplasm	150.656	29.2392	71.998	108.458
M400001075	M400001075	ENSMUSG00000068547	NM_207208.3	99663	Clca4a	chloride channel accessory 4A	GO:0006508 proteolysis,GO:0006810 transport,GO:0006821 chloride transport	GO:0005229 intracellular calcium activated chloride channel activity,GO:0005254 chloride channel activity,GO:0008233 peptidase activity,GO:0008234 cysteine-type peptidase activity,GO:0008237 metallopeptidase activity,GO:0015276 ligand-gated ion channel activity,GO:0016787 hydrolase activity,GO:0046872 metal ion binding	GO:0005576 extracellular region,GO:0005886 plasma membrane,GO:0016020 membrane,GO:0016021 integral component of membrane,GO:0031226 intrinsic component of plasma membrane,GO:0070062 extracellular exosome	467.09	412.266	369.766	384.425
M300019683	M300019683	ENSMUSG00000083012	NM_133703.4	67238	Fam220a	family with sequence similarity 220, member A	GO:0008150 biological_process	GO:0003674 molecular_function	GO:0005575 cellular_component,GO:0005634 nucleus	72.3723	64.3156	101.525	129.422
M300019179	M300019179	ENSMUSG00000048373	NM_008009.4	14181	Fgfbp1	fibroblast growth factor binding protein 1	GO:0002230 positive regulation of defense response to virus by host,GO:0007267 cell-cell signaling,GO:0008284 positive regulation of cell proliferation,GO:0045743 positive regulation of fibroblast growth factor receptor signaling pathway,GO:0098779 mitophagy in response to mitochondrial depolarization,GO:0098792 xenophagy	GO:0017134 fibroblast growth factor binding,GO:0019838 growth factor binding	GO:0005576 extracellular region,GO:0005886 plasma membrane,GO:0009986 cell surface,GO:0016020 membrane	865.153	775.924	632.321	559.7
M300021242	M300021242	ENSMUSG00000050552	NM_001081108.2	66096	Lamtor4	late endosomal/lysosomal adaptor, MAPK and MTOR activator 4	GO:0008361 regulation of cell size,GO:0032008 positive regulation of TOR signaling,GO:0043547 positive regulation of GTPase activity,GO:0061462 protein localization to lysosome,GO:0071230 cellular response to amino acid stimulus	GO:0005085 guanyl-nucleotide exchange factor activity,GO:0032947 protein complex scaffold	GO:0005764 lysosome,GO:0043231 intracellular membrane-bounded organelle,GO:0071986 Ragulator complex	493.295	660.024	675.064	752.239
M300013839	M300013839	ENSMUSG00000042694	NM_175360.2	108689	Obfc1	oligonucleotide/oligosaccharide-binding fold containing 1	GO:0000723 telomere maintenance,GO:0010833 telomere maintenance via telomere lengthening,GO:0032212 positive regulation of telomere maintenance via telomerase,GO:0045740 positive regulation of DNA replication,GO:0051973 positive regulation of telomerase activity,GO:0051974 negative regulation of telomerase activity,GO:1904356 regulation of telomere maintenance via telomere lengthening	GO:0003676 nucleic acid binding,GO:0003677 DNA binding,GO:0003697 single-stranded DNA binding,GO:0005515 protein binding,GO:0010521 telomerase inhibitor activity,GO:0042162 telomeric DNA binding,GO:0043047 single-stranded telomeric DNA binding	GO:0000781 chromosome, telomeric region,GO:0000784 nuclear chromosome, telomeric region,GO:0005634 nucleus,GO:0005654 nucleoplasm,GO:0005694 chromosome,GO:0005730 nucleolus,GO:0043231 intracellular membrane-bounded organelle,GO:0045111 intermediate filament cytoskeleton,GO:1990879 CST complex	88.7737	133.395	220.421	215.76
M300013533	M300013533	ENSMUSG00000042148	NM_178379.3	70383	Cox10	cytochrome c oxidase assembly protein 10	GO:0000266 mitochondrial fission,GO:0006783 heme biosynthetic process,GO:0006784 heme a biosynthetic process,GO:0007005 mitochondrion organization,GO:0008535 respiratory chain complex IV assembly,GO:0009060 aerobic respiration,GO:0017004 cytochrome complex assembly,GO:0018343 protein farnesylation,GO:0045333 cellular respiration,GO:0048034 heme O biosynthetic process,GO:1902600 hydrogen ion trans…	GO:0004129 cytochrome-c oxidase activity,GO:0004311 farnesyltranstransferase activity,GO:0004659 prenyltransferase activity,GO:0004661 protein geranylgeranyltransferase activity,GO:0008318 protein prenyltransferase activity,GO:0008412 4-hydroxybenzoate octaprenyltransferase activity,GO:0008495 protoheme IX farnesyltransferase activity,GO:0016740 transferase activity,GO:0043888 (S)-2,3-di-O-gerany…	GO:0005739 mitochondrion,GO:0016020 membrane,GO:0016021 integral component of membrane,GO:0031966 mitochondrial membrane,GO:0070069 cytochrome complex	162.399	140.082	114.116	197.623
M200011959	M200011959	ENSMUSG00000000751	NM_001164223.1	68275	Rpa1	replication protein A1	GO:0000723 telomere maintenance,GO:0000724 double-strand break repair via homologous recombination,GO:0001701 in utero embryonic development,GO:0006260 DNA replication,GO:0006281 DNA repair,GO:0006284 base-excision repair,GO:0006289 nucleotide-excision repair,GO:0006298 mismatch repair,GO:0006310 DNA recombination,GO:0006974 cellular response to DNA damage stimulus,GO:0007126 meiotic nuclear divi…	GO:0003676 nucleic acid binding,GO:0003677 DNA binding,GO:0003682 chromatin binding,GO:0003684 damaged DNA binding,GO:0003697 single-stranded DNA binding,GO:0046872 metal ion binding	GO:0000784 nuclear chromosome, telomeric region,GO:0000793 condensed chromosome,GO:0000794 condensed nuclear chromosome,GO:0000800 lateral element,GO:0001673 male germ cell nucleus,GO:0005634 nucleus,GO:0005654 nucleoplasm,GO:0005662 DNA replication factor A complex,GO:0016605 PML body	172.33	205.752	249.935	260.354
M400001058	M400001058	ENSMUSG00000028080	NM_001077688.1	80877	Lrba	LPS-responsive beige-like anchor	GO:0007165 signal transduction,GO:0008104 protein localization,GO:0016197 endosomal transport	GO:0051018 protein kinase A binding	GO:0005764 lysosome,GO:0005783 endoplasmic reticulum,GO:0005794 Golgi apparatus,GO:0005802 trans-Golgi network,GO:0005886 plasma membrane,GO:0016020 membrane,GO:0016021 integral component of membrane,GO:0016023 cytoplasmic, membrane-bounded vesicle	91.8156	78.4239	96.1778	139.117
M300018477	M300018477	ENSMUSG00000047638	NM_001163700.1	20186	Nr1h4	nuclear receptor subfamily 1, group H, member 4	GO:0000122 negative regulation of transcription from RNA polymerase II promoter,GO:0001080 nitrogen catabolite activation of transcription from RNA polymerase II promoter,GO:0006109 regulation of carbohydrate metabolic process,GO:0006351 transcription, DNA-templated,GO:0006355 regulation of transcription, DNA-templated,GO:0006357 regulation of transcription from RNA polymerase II promoter,GO:0006…	GO:0000978 RNA polymerase II core promoter proximal region sequence-specific DNA binding,GO:0000980 RNA polymerase II distal enhancer sequence-specific DNA binding,GO:0001077 transcriptional activator activity, RNA polymerase II core promoter proximal region sequence-specific binding,GO:0001190 transcriptional activator activity, RNA polymerase II transcription factor binding,GO:0003677 DNA bindi…	GO:0005634 nucleus,GO:0005719 nuclear euchromatin	134.213	73.0969	77.3183	132.635
M300013745	M300013745	ENSMUSG00000042520	NM_001165984.1	74383	Ubap2l	ubiquitin-associated protein 2-like	GO:0061484 hematopoietic stem cell homeostasis	GO:0003674 molecular_function	GO:0031519 PcG protein complex	55.9943	67.763	82.6863	102.139
M300013496	M300013496	ENSMUSG00000042079	NM_001166432.1	98758	Hnrnpf	heterogeneous nuclear ribonucleoprotein F	GO:0006397 mRNA processing,GO:0008380 RNA splicing,GO:0043484 regulation of RNA splicing	GO:0000166 nucleotide binding,GO:0003676 nucleic acid binding,GO:0003723 RNA binding,GO:0003727 single-stranded RNA binding,GO:0008134 transcription factor binding,GO:0017025 TBP-class protein binding,GO:0044822 poly(A) RNA binding	GO:0005634 nucleus,GO:0005654 nucleoplasm,GO:0005681 spliceosomal complex,GO:0005737 cytoplasm,GO:0016020 membrane,GO:0030529 intracellular ribonucleoprotein complex,GO:0071013 catalytic step 2 spliceosome	1968.81	1946.45	2704.6	2951.83
M400001936	M400001936	ENSMUSG00000036862	NM_001162943.1	233651	Dchs1	dachsous 1 (Drosophila)	GO:0001658 branching involved in ureteric bud morphogenesis,GO:0001736 establishment of planar polarity,GO:0001822 kidney development,GO:0003007 heart morphogenesis,GO:0003183 mitral valve morphogenesis,GO:0003192 mitral valve formation,GO:0003273 cell migration involved in endocardial cushion formation,GO:0007155 cell adhesion,GO:0007156 homophilic cell adhesion via plasma membrane adhesion mole…	GO:0003674 molecular_function,GO:0005509 calcium ion binding	GO:0005886 plasma membrane,GO:0016020 membrane,GO:0016021 integral component of membrane,GO:0045177 apical part of cell	212.222	225.531	257.467	208.09
M300012907	M300012907	ENSMUSG00000040865	NM_001114609.1	227195	Ino80d	INO80 complex subunit D	GO:0006281 DNA repair,GO:0006310 DNA recombination,GO:0006351 transcription, DNA-templated,GO:0006355 regulation of transcription, DNA-templated,GO:0006974 cellular response to DNA damage stimulus,GO:0008150 biological_process	GO:0003674 molecular_function	GO:0005634 nucleus	60.1295	110.331	62.2387	60.3617
M400001032	M400001032	ENSMUSG00000027860	NM_177545.5	229658	Vangl1	vang-like 1 (van gogh, Drosophila)	GO:0007275 multicellular organismal development	GO:0005515 protein binding	GO:0005886 plasma membrane,GO:0016020 membrane,GO:0016021 integral component of membrane,GO:0016328 lateral plasma membrane	39.2255	46.2511	106.485	199.999
M400001018	M400001018	ENSMUSG00000027531	NM_001310433.1	55980	Impa1	inositol (myo)-1(or 4)-monophosphatase 1	GO:0006020 inositol metabolic process,GO:0006661 phosphatidylinositol biosynthetic process,GO:0006796 phosphate-containing compound metabolic process,GO:0007165 signal transduction,GO:0046854 phosphatidylinositol phosphorylation,GO:0046855 inositol phosphate dephosphorylation	GO:0000287 magnesium ion binding,GO:0008934 inositol monophosphate 1-phosphatase activity,GO:0016787 hydrolase activity,GO:0030145 manganese ion binding,GO:0031403 lithium ion binding,GO:0042802 identical protein binding,GO:0042803 protein homodimerization activity,GO:0046872 metal ion binding,GO:0052832 inositol monophosphate 3-phosphatase activity,GO:0052833 inositol monophosphate 4-phosphatase…	GO:0005737 cytoplasm,GO:0030424 axon,GO:0043025 neuronal cell body,GO:0070062 extracellular exosome	293.669	166.138	614.79	471.636
M300019447	M300019447	ENSMUSG00000048668	NR_027360.1	72440	Rhno1	RAD9-HUS1-RAD1 interacting nuclear orphan 1	GO:0000077 DNA damage checkpoint,GO:0006974 cellular response to DNA damage stimulus,GO:0007049 cell cycle,GO:0071479 cellular response to ionizing radiation	GO:0003674 molecular_function	GO:0005634 nucleus,GO:0005694 chromosome	148.689	165.56	222.986	252.22
M300018350	M300018350	ENSMUSG00000032892	NM_001285443.1	57785	Rangrf	RAN guanine nucleotide release factor	GO:0003254 regulation of membrane depolarization,GO:0006810 transport,GO:0006888 ER to Golgi vesicle-mediated transport,GO:0006913 nucleocytoplasmic transport,GO:0015031 protein transport,GO:0032527 protein exit from endoplasmic reticulum,GO:0042391 regulation of membrane potential,GO:0090004 positive regulation of establishment of protein localization to plasma membrane,GO:1902305 regulation of …	GO:0005085 guanyl-nucleotide exchange factor activity,GO:0008536 Ran GTPase binding,GO:0008565 protein transporter activity,GO:0017080 sodium channel regulator activity,GO:0044325 ion channel binding	GO:0005634 nucleus,GO:0005654 nucleoplasm,GO:0005737 cytoplasm,GO:0005791 rough endoplasmic reticulum,GO:0005901 caveola,GO:0014704 intercalated disc	88.5426	248.448	243.527	213.556
M300017905	M300017905	ENSMUSG00000047040	NM_146026.1	217138	Prr15l	proline rich 15-like	GO:0008150 biological_process	GO:0003674 molecular_function	GO:0005575 cellular_component	423.568	619.688	543.427	458.25
M300013135	M300013135	ENSMUSG00000041360	NR_131940.1	52874	Pum3	pumilio RNA-binding family member 3	GO:0006417 regulation of translation,GO:0010835 regulation of protein ADP-ribosylation	GO:0003677 DNA binding,GO:0003723 RNA binding,GO:0003729 mRNA binding,GO:0044822 poly(A) RNA binding	GO:0005634 nucleus,GO:0005654 nucleoplasm,GO:0005730 nucleolus,GO:0005783 endoplasmic reticulum	304.062	311.513	490.5	496.047
M400001901	M400001901	ENSMUSG00000082115	-	667160	Gm15490	predicted gene 15490	-	-	-	121.558	189.46	189.049	149.133
M400003801	M400003801	ENSMUSG00000051223	NM_025824.3	66882	Bzw1	basic leucine zipper and W2 domains 1	GO:0006351 transcription, DNA-templated,GO:0006355 regulation of transcription, DNA-templated,GO:0008150 biological_process	GO:0044822 poly(A) RNA binding	GO:0005737 cytoplasm,GO:0016020 membrane	415.357	205.703	517.661	644.904
M400003520	M400003520	-	-	-	-	-	-	-	-	1619.08	1928.69	1720.44	1723.05
M400002014	M400002014	ENSMUSG00000037475	NM_001033422.1	331401	Thoc2	THO complex 2	GO:0000902 cell morphogenesis,GO:0001824 blastocyst development,GO:0006397 mRNA processing,GO:0006406 mRNA export from nucleus,GO:0006810 transport,GO:0008380 RNA splicing,GO:0010468 regulation of gene expression,GO:0010793 regulation of mRNA export from nucleus,GO:0010977 negative regulation of neuron projection development,GO:0016973 poly(A)+ mRNA export from nucleus,GO:0017145 stem cell divisi…	GO:0003723 RNA binding,GO:0003729 mRNA binding,GO:0005515 protein binding	GO:0000346 transcription export complex,GO:0000347 THO complex,GO:0000445 THO complex part of transcription export complex,GO:0000784 nuclear chromosome, telomeric region,GO:0005634 nucleus	62.3515	129.412	88.7415	116.626
M400001867	M400001867	ENSMUSG00000046434	NM_001039129.4	15382	Hnrnpa1	heterogeneous nuclear ribonucleoprotein A1	GO:0000380 alternative mRNA splicing, via spliceosome,GO:0006397 mRNA processing,GO:0006810 transport,GO:0008380 RNA splicing,GO:0051028 mRNA transport	GO:0000166 nucleotide binding,GO:0003676 nucleic acid binding,GO:0003723 RNA binding	GO:0005634 nucleus,GO:0005654 nucleoplasm,GO:0005681 spliceosomal complex,GO:0005737 cytoplasm,GO:0030529 intracellular ribonucleoprotein complex	985.559	674.465	1104.83	1614.02
M400003904	M400003904	-	-	-	-	-	-	-	-	10802	12825.3	12546	14817.7
M400003764	M400003764	ENSMUSG00000051007	NM_172116.4	213350	Pddc1	Parkinson disease 7 domain containing 1	GO:0019243 methylglyoxal catabolic process to D-lactate via S-lactoyl-glutathione	GO:0019172 glyoxalase III activity	GO:0005576 extracellular region,GO:0070062 extracellular exosome	76.5776	91.4759	117.375	113.291
M400004034	M400004034	ENSMUSG00000052192	XR_876050.1	102638850	LOC102638850	40S ribosomal protein S21 pseudogene	-	-	-	2800.38	4010.99	3811	4405.58
M400002150	M400002150	ENSMUSG00000038544	NM_001013577.1	66209	Inip	INTS3 and NABP interacting protein	GO:0006281 DNA repair,GO:0006974 cellular response to DNA damage stimulus,GO:0010212 response to ionizing radiation	GO:0003674 molecular_function	GO:0005634 nucleus,GO:0005654 nucleoplasm,GO:0070876 SOSS complex	80.3213	74.2402	96.0682	139.005
M400002134	M400002134	ENSMUSG00000038429	NM_013700.1	22225	Usp5	ubiquitin specific peptidase 5 (isopeptidase T)	GO:0006508 proteolysis,GO:0006511 ubiquitin-dependent protein catabolic process,GO:0016579 protein deubiquitination,GO:0032436 positive regulation of proteasomal ubiquitin-dependent protein catabolic process,GO:0071108 protein K48-linked deubiquitination	GO:0004843 thiol-dependent ubiquitin-specific protease activity,GO:0005515 protein binding,GO:0008233 peptidase activity,GO:0008234 cysteine-type peptidase activity,GO:0008242 omega peptidase activity,GO:0008270 zinc ion binding,GO:0016787 hydrolase activity,GO:0036459 thiol-dependent ubiquitinyl hydrolase activity,GO:0043130 ubiquitin binding,GO:0046872 metal ion binding	-	137.79	174.129	182.691	211.066
M400001829	M400001829	ENSMUSG00000035642	NM_001177947.1	66273	Aamdc	adipogenesis associated Mth938 domain containing	GO:0043066 negative regulation of apoptotic process,GO:0045600 positive regulation of fat cell differentiation,GO:0045944 positive regulation of transcription from RNA polymerase II promoter	GO:0003674 molecular_function	GO:0005737 cytoplasm	234.426	259.938	167.048	144.397
M300021744	M300021744	ENSMUSG00000058063	NM_146077.2	224762	Trim31	tripartite motif-containing 31	GO:0032897 negative regulation of viral transcription,GO:0045087 innate immune response,GO:0046597 negative regulation of viral entry into host cell,GO:0051091 positive regulation of sequence-specific DNA binding transcription factor activity,GO:1902186 regulation of viral release from host cell	GO:0008270 zinc ion binding,GO:0008766 UDP-N-acetylmuramoylalanyl-D-glutamyl-2,6-diaminopimelate-D-alanyl-D-alanine ligase activity,GO:0016874 ligase activity,GO:0018169 ribosomal S6-glutamic acid ligase activity,GO:0043773 coenzyme F420-0 gamma-glutamyl ligase activity,GO:0043774 coenzyme F420-2 alpha-glutamyl ligase activity,GO:0046872 metal ion binding,GO:0070735 protein-glycine ligase activit…	GO:0005575 cellular_component,GO:0005622 intracellular,GO:0005737 cytoplasm,GO:0005739 mitochondrion	258.603	211.014	175.146	115.486
M400003868	M400003868	ENSMUSG00000051727	NM_001010826.3	233529	Kctd14	potassium channel tetramerisation domain containing 14	GO:0008150 biological_process	GO:0003674 molecular_function	GO:0005575 cellular_component	150.189	130.204	71.8683	62.1875
M400003714	M400003714	ENSMUSG00000050621	NR_033727.1	57294	Rps27	ribosomal protein S27	GO:0000028 ribosomal small subunit assembly,GO:0006412 translation	GO:0003735 structural constituent of ribosome,GO:0005515 protein binding	GO:0022627 cytosolic small ribosomal subunit	10174.8	12438.3	10773.5	12428.9
M400003585	M400003585	ENSMUSG00000094483	NM_011221.3	19291	Purb	purine rich element binding protein B	GO:0000122 negative regulation of transcription from RNA polymerase II promoter,GO:0006351 transcription, DNA-templated,GO:0006355 regulation of transcription, DNA-templated,GO:0006915 apoptotic process,GO:0008283 cell proliferation,GO:0017148 negative regulation of translation,GO:0030154 cell differentiation,GO:0045892 negative regulation of transcription, DNA-templated	GO:0000900 translation repressor activity, nucleic acid binding,GO:0000977 RNA polymerase II regulatory region sequence-specific DNA binding,GO:0001227 transcriptional repressor activity, RNA polymerase II transcription regulatory region sequence-specific binding,GO:0003677 DNA binding,GO:0003690 double-stranded DNA binding,GO:0003697 single-stranded DNA binding,GO:0003700 transcription factor ac…	GO:0005634 nucleus,GO:0005662 DNA replication factor A complex	226.083	387.866	271.382	227.91
M400003439	M400003439	ENSMUSG00000048534	NR_033547.1	100038468	Gm10684	predicted gene 10684	-	-	-	872.87	1479.88	1481.13	254.61
M400001438	M400001438	ENSMUSG00000032216	NM_010890.3	17999	Nedd4	neural precursor cell expressed, developmentally down-regulated 4	GO:0000122 negative regulation of transcription from RNA polymerase II promoter,GO:0002250 adaptive immune response,GO:0003151 outflow tract morphogenesis,GO:0003197 endocardial cushion development,GO:0006513 protein monoubiquitination,GO:0007399 nervous system development,GO:0007528 neuromuscular junction development,GO:0010766 negative regulation of sodium ion transport,GO:0016567 protein ubiqu…	GO:0004842 ubiquitin-protein transferase activity,GO:0005515 protein binding,GO:0008022 protein C-terminus binding,GO:0008766 UDP-N-acetylmuramoylalanyl-D-glutamyl-2,6-diaminopimelate-D-alanyl-D-alanine ligase activity,GO:0016874 ligase activity,GO:0018169 ribosomal S6-glutamic acid ligase activity,GO:0019871 sodium channel inhibitor activity,GO:0043773 coenzyme F420-0 gamma-glutamyl ligase activ…	GO:0000151 ubiquitin ligase complex,GO:0005737 cytoplasm,GO:0005829 cytosol,GO:0005886 plasma membrane,GO:0005902 microvillus,GO:0016020 membrane,GO:0045121 membrane raft	833.923	839.86	1097.62	1618.87
M400002097	M400002097	ENSMUSG00000038079	NM_001037812.2	381259	Tmem237	transmembrane protein 237	GO:0030030 cell projection organization,GO:0030111 regulation of Wnt signaling pathway,GO:0042384 cilium assembly	GO:0003674 molecular_function	GO:0005929 cilium,GO:0016020 membrane,GO:0016021 integral component of membrane,GO:0035869 ciliary transition zone,GO:0042995 cell projection	54.7022	119.108	303.084	118.842
M300002134	M300002134	ENSMUSG00000052151	NM_015817.3	50784	Plpp2	phospholipid phosphatase 2	GO:0006644 phospholipid metabolic process,GO:0007165 signal transduction,GO:0046839 phospholipid dephosphorylation	GO:0008195 phosphatidate phosphatase activity,GO:0016787 hydrolase activity,GO:0042577 lipid phosphatase activity	GO:0005887 integral component of plasma membrane,GO:0016020 membrane,GO:0016021 integral component of membrane	812.37	938.229	1181.7	1620.68
M400001931	M400001931	ENSMUSG00000036845	NM_001290569.1	75660	Lin37	lin-37 homolog (C. elegans)	GO:0007049 cell cycle,GO:0008150 biological_process	GO:0003674 molecular_function	GO:0005575 cellular_component,GO:0017053 transcriptional repressor complex	77.2565	94.2315	101.424	113.168
M400001792	M400001792	ENSMUSG00000035337	NM_033607.1	93841	Uchl4	ubiquitin carboxyl-terminal esterase L4	GO:0006508 proteolysis,GO:0006511 ubiquitin-dependent protein catabolic process,GO:0016579 protein deubiquitination	GO:0004843 thiol-dependent ubiquitin-specific protease activity,GO:0008233 peptidase activity,GO:0008234 cysteine-type peptidase activity,GO:0016787 hydrolase activity,GO:0036459 thiol-dependent ubiquitinyl hydrolase activity	GO:0005622 intracellular,GO:0005737 cytoplasm	960.197	2408.24	1262.48	1330.56
M400001758	M400001758	ENSMUSG00000035142	NM_029760.2	76826	Nubpl	nucleotide binding protein-like	GO:0032981 mitochondrial respiratory chain complex I assembly,GO:0070584 mitochondrion morphogenesis	GO:0000166 nucleotide binding,GO:0005524 ATP binding,GO:0046872 metal ion binding,GO:0051536 iron-sulfur cluster binding,GO:0051539 4 iron, 4 sulfur cluster binding	GO:0005739 mitochondrion	87.0785	107.215	171.11	114.862
M400003819	M400003819	ENSMUSG00000051412	NM_001302138.1	20955	Vamp7	vesicle-associated membrane protein 7	GO:0006810 transport,GO:0006887 exocytosis,GO:0006888 ER to Golgi vesicle-mediated transport,GO:0006906 vesicle fusion,GO:0006911 phagocytosis, engulfment,GO:0008333 endosome to lysosome transport,GO:0015031 protein transport,GO:0016192 vesicle-mediated transport,GO:0017156 calcium ion regulated exocytosis,GO:0034197 triglyceride transport,GO:0035493 SNARE complex assembly,GO:0043001 Golgi to pla…	GO:0000149 SNARE binding,GO:0005484 SNAP receptor activity,GO:0005515 protein binding,GO:0019905 syntaxin binding	GO:0005737 cytoplasm,GO:0005764 lysosome,GO:0005765 lysosomal membrane,GO:0005768 endosome,GO:0005783 endoplasmic reticulum,GO:0005789 endoplasmic reticulum membrane,GO:0005794 Golgi apparatus,GO:0005802 trans-Golgi network,GO:0005886 plasma membrane,GO:0009986 cell surface,GO:0016020 membrane,GO:0016021 integral component of membrane,GO:0030027 lamellipodium,GO:0030054 cell junction,GO:0030133 t…	96.7	80.8098	168.218	143.006
M400003533	M400003533	ENSMUSG00000073982	NM_019566.3	56212	Rhog	ras homolog family member G	GO:0007264 small GTPase mediated signal transduction,GO:0007266 Rho protein signal transduction,GO:0016601 Rac protein signal transduction,GO:0030036 actin cytoskeleton organization,GO:0045893 positive regulation of transcription, DNA-templated,GO:0060326 cell chemotaxis,GO:0090004 positive regulation of establishment of protein localization to plasma membrane,GO:0090630 activation of GTPase acti…	GO:0000166 nucleotide binding,GO:0003924 GTPase activity,GO:0005515 protein binding,GO:0005525 GTP binding	GO:0005622 intracellular,GO:0005886 plasma membrane,GO:0005925 focal adhesion,GO:0016020 membrane,GO:0070062 extracellular exosome	96.7524	147.011	161.376	153.145
M400003379	M400003379	ENSMUSG00000048106	NR_027985.1	70808	4632415L05Rik	RRS1 ribosome biogenesis regulator homolog pseudogene	GO:0008150 biological_process	GO:0003674 molecular_function	GO:0005575 cellular_component	1282.26	2618.33	1832.11	2021.52
M400001408	M400001408	ENSMUSG00000031827	NM_028071.3	72042	Cotl1	coactosin-like 1 (Dictyostelium)	GO:0050832 defense response to fungus	GO:0003779 actin binding,GO:0005515 protein binding,GO:0019899 enzyme binding	GO:0005622 intracellular,GO:0005634 nucleus,GO:0005737 cytoplasm,GO:0005856 cytoskeleton,GO:0070062 extracellular exosome	456.899	357.996	424.482	309.912
M400001207	M400001207	ENSMUSG00000029918	NM_001010930.1	14548	Mrps33	mitochondrial ribosomal protein S33	GO:0008150 biological_process	GO:0003674 molecular_function	GO:0005739 mitochondrion,GO:0005840 ribosome,GO:0030529 intracellular ribonucleoprotein complex	487.107	538.586	688.792	685.435
M400003971	M400003971	ENSMUSG00000052013	NM_177584.3	208154	Btla	B and T lymphocyte associated	GO:0002250 adaptive immune response,GO:0002376 immune system process,GO:0002768 immune response-regulating cell surface receptor signaling pathway,GO:0007166 cell surface receptor signaling pathway,GO:0030889 negative regulation of B cell proliferation,GO:0042130 negative regulation of T cell proliferation,GO:0046642 negative regulation of alpha-beta T cell proliferation	GO:0004872 receptor activity,GO:0005515 protein binding	GO:0005887 integral component of plasma membrane,GO:0009897 external side of plasma membrane,GO:0016020 membrane,GO:0016021 integral component of membrane	72.1172	171.005	176.458	114.073
M400001884	M400001884	ENSMUSG00000036275	NM_153117.2	213673	9530068E07Rik	RIKEN cDNA 9530068E07 gene	GO:0008150 biological_process	GO:0003674 molecular_function	GO:0005575 cellular_component,GO:0016020 membrane,GO:0016021 integral component of membrane	475.9	706.1	766.753	854.179
M400001561	M400001561	ENSMUSG00000079444	NM_001164729.1	66119	Tomm6	translocase of outer mitochondrial membrane 6 homolog (yeast)	GO:0006810 transport,GO:0015031 protein transport	GO:0003674 molecular_function	GO:0005739 mitochondrion,GO:0005741 mitochondrial outer membrane,GO:0005742 mitochondrial outer membrane translocase complex,GO:0016020 membrane	340.556	644.361	524.066	497.174
M400010745	M400010745	ENSMUSG00000059647	NM_007624.3	12417	Cbx3	chromobox 3	GO:0006351 transcription, DNA-templated,GO:0006355 regulation of transcription, DNA-templated,GO:0016568 chromatin modification,GO:0045892 negative regulation of transcription, DNA-templated,GO:0048511 rhythmic process	GO:0000976 transcription regulatory region sequence-specific DNA binding,GO:0005515 protein binding,GO:0019899 enzyme binding,GO:0019904 protein domain specific binding,GO:0042802 identical protein binding,GO:1990226 histone methyltransferase binding	GO:0000775 chromosome, centromeric region,GO:0000779 condensed chromosome, centromeric region,GO:0000784 nuclear chromosome, telomeric region,GO:0000785 chromatin,GO:0005634 nucleus,GO:0005635 nuclear envelope,GO:0005719 nuclear euchromatin,GO:0005720 nuclear heterochromatin,GO:0005819 spindle,GO:0010369 chromocenter,GO:0031618 nuclear pericentric heterochromatin,GO:0035985 senescence-associated …	471.476	236.609	356.973	407.389
M400009632	M400009632	ENSMUSG00000032215	NM_198609.2	225215	Rsl24d1	ribosomal L24 domain containing 1	GO:0000027 ribosomal large subunit assembly,GO:0006412 translation,GO:0042254 ribosome biogenesis,GO:1902626 assembly of large subunit precursor of preribosome	GO:0003735 structural constituent of ribosome	GO:0005622 intracellular,GO:0005634 nucleus,GO:0005730 nucleolus,GO:0005840 ribosome,GO:0022625 cytosolic large ribosomal subunit	166.477	173.16	209.077	299.019
M400009572	M400009572	ENSMUSG00000037070	NM_009033.2	19656	Rbmxl1	RNA binding motif protein, X-linked like-1	GO:0000381 regulation of alternative mRNA splicing, via spliceosome,GO:0006376 mRNA splice site selection,GO:0006397 mRNA processing,GO:0008380 RNA splicing,GO:0045944 positive regulation of transcription from RNA polymerase II promoter,GO:0048025 negative regulation of mRNA splicing, via spliceosome,GO:0048026 positive regulation of mRNA splicing, via spliceosome,GO:0051260 protein homooligomeri…	GO:0000166 nucleotide binding,GO:0001047 core promoter binding,GO:0003676 nucleic acid binding,GO:0003682 chromatin binding,GO:0003723 RNA binding,GO:0005515 protein binding	GO:0005634 nucleus,GO:0030529 intracellular ribonucleoprotein complex,GO:0044530 supraspliceosomal complex	458.181	376.207	593.209	717.467
M400009038	M400009038	ENSMUSG00000024026	NM_001113560.1	109801	Glo1	glyoxalase 1	GO:0005975 carbohydrate metabolic process,GO:0006357 regulation of transcription from RNA polymerase II promoter,GO:0006749 glutathione metabolic process,GO:0009438 methylglyoxal metabolic process,GO:0019243 methylglyoxal catabolic process to D-lactate via S-lactoyl-glutathione,GO:0030316 osteoclast differentiation,GO:0043066 negative regulation of apoptotic process	GO:0004462 lactoylglutathione lyase activity,GO:0008270 zinc ion binding,GO:0016829 lyase activity,GO:0046872 metal ion binding	GO:0070062 extracellular exosome	462.324	361.959	627.589	582.321
M400007373	M400007373	ENSMUSG00000061411	NM_001001986.2	329540	Nol4l	nucleolar protein 4-like	GO:0008150 biological_process	GO:0003674 molecular_function	GO:0005654 nucleoplasm,GO:0005737 cytoplasm	166.241	180.917	189.631	272.454
M400006309	M400006309	ENSMUSG00000074403	NM_054045.4	97114	Hist2h3c2	histone cluster 2, H3c2	GO:0002230 positive regulation of defense response to virus by host,GO:0006334 nucleosome assembly,GO:0006335 DNA replication-dependent nucleosome assembly,GO:0051290 protein heterotetramerization,GO:0060968 regulation of gene silencing,GO:0098792 xenophagy	GO:0042393 histone binding	GO:0000228 nuclear chromosome,GO:0000784 nuclear chromosome, telomeric region,GO:0000786 nucleosome,GO:0000788 nuclear nucleosome,GO:0005634 nucleus,GO:0016020 membrane,GO:0043234 protein complex,GO:0070062 extracellular exosome	2096.8	2229.31	2581.47	2634.67
M400006739	M400006739	ENSMUSG00000060373	NM_001170984.1	15381	Hnrnpc	heterogeneous nuclear ribonucleoprotein C	GO:0000398 mRNA splicing, via spliceosome,GO:0001649 osteoblast differentiation,GO:0006397 mRNA processing,GO:0008380 RNA splicing,GO:0032211 negative regulation of telomere maintenance via telomerase,GO:0043044 ATP-dependent chromatin remodeling,GO:0043086 negative regulation of catalytic activity,GO:0070935 3'-UTR-mediated mRNA stabilization,GO:0090367 negative regulation of mRNA modification	GO:0000166 nucleotide binding,GO:0000978 RNA polymerase II core promoter proximal region sequence-specific DNA binding,GO:0000980 RNA polymerase II distal enhancer sequence-specific DNA binding,GO:0003676 nucleic acid binding,GO:0003723 RNA binding,GO:0003729 mRNA binding,GO:0003730 mRNA 3'-UTR binding,GO:0004857 enzyme inhibitor activity,GO:0008266 poly(U) RNA binding,GO:0019904 protein domain s…	GO:0000790 nuclear chromatin,GO:0005634 nucleus,GO:0005654 nucleoplasm,GO:0005681 spliceosomal complex,GO:0005697 telomerase holoenzyme complex,GO:0005829 cytosol,GO:0016020 membrane,GO:0030529 intracellular ribonucleoprotein complex,GO:0043234 protein complex,GO:0045120 pronucleus,GO:0070062 extracellular exosome,GO:0071013 catalytic step 2 spliceosome,GO:1990826 nucleoplasmic periphery of the n…	300.944	304.474	502.309	630.786
M400010728	M400010728	-	-	-	-	-	-	-	-	59.8586	43.4099	73.2233	104.436
M400009779	M400009779	ENSMUSG00000067106	-	433326	Gm5529	predicted pseudogene 5529	-	-	-	3869.55	2464.47	4085.74	3757.53
M400009499	M400009499	-	-	-	-	-	-	-	-	357.025	900.666	235.281	366.217
M400008905	M400008905	ENSMUSG00000081833	-	623453	Gm13669	predicted gene 13669	-	-	-	848.944	552.724	931.113	1172.7
M400008865	M400008865	ENSMUSG00000069309	NM_178184.2	319170	Hist1h2an	histone cluster 1, H2an	GO:0006342 chromatin silencing	GO:0003677 DNA binding,GO:0019899 enzyme binding	GO:0000790 nuclear chromatin,GO:0005634 nucleus,GO:0070062 extracellular exosome	7956.67	10814.6	9095.22	8625.86
M400006262	M400006262	ENSMUSG00000083287	NM_145360.2	319554	Idi1	isopentenyl-diphosphate delta isomerase	GO:0008299 isoprenoid biosynthetic process	GO:0000287 magnesium ion binding,GO:0004452 isopentenyl-diphosphate delta-isomerase activity,GO:0030145 manganese ion binding	GO:0005739 mitochondrion,GO:0005777 peroxisome	896.004	353.989	1697.8	1266.9
M400007018	M400007018	ENSMUSG00000080996	-	245391	Gm4986	predicted pseudogene 4986	-	-	-	4088.15	4892.37	4448.16	4464.51
M400006675	M400006675	-	-	-	-	-	-	-	-	628.988	809.486	809.895	836.015
M400009287	M400009287	ENSMUSG00000046341	-	100039888	Gm11223	predicted gene 11223	-	-	-	1311.87	888.428	811.66	857.856
M400006058	M400006058	ENSMUSG00000068324	-	100039532	Gm10029	predicted gene 10029	-	-	-	6193.77	7942.11	7640.08	8000.68
M400006814	M400006814	-	XM_011246071.1	216818	Gm4802	predicted gene 4802	GO:0008150 biological_process	GO:0003674 molecular_function	GO:0005575 cellular_component	2901.87	3500.79	3010.85	2649.31
M400004431	M400004431	ENSMUSG00000053332	NR_002840.2	14455	Gas5	growth arrest specific 5	GO:0008150 biological_process	GO:0003674 molecular_function	GO:0005575 cellular_component	658.819	411.267	622.96	896.025
M400004276	M400004276	ENSMUSG00000083027	-	626288	Gm13140	predicted gene 13140	-	-	-	293.267	335.807	457.268	457.016
M400004346	M400004346	ENSMUSG00000053119	NM_025783.3	66700	Chmp3	charged multivesicular body protein 3	GO:0000920 cell separation after cytokinesis,GO:0006810 transport,GO:0007034 vacuolar transport,GO:0007049 cell cycle,GO:0008333 endosome to lysosome transport,GO:0010824 regulation of centrosome duplication,GO:0015031 protein transport,GO:0032467 positive regulation of cytokinesis,GO:0039702 viral budding via host ESCRT complex,GO:0050792 regulation of viral process,GO:0051036 regulation of endo…	GO:0005546 phosphatidylinositol-4,5-bisphosphate binding,GO:0031210 phosphatidylcholine binding,GO:0042803 protein homodimerization activity,GO:1990381 ubiquitin-specific protease binding	GO:0000815 ESCRT III complex,GO:0005737 cytoplasm,GO:0005768 endosome,GO:0005769 early endosome,GO:0005770 late endosome,GO:0005886 plasma membrane,GO:0016020 membrane,GO:0016023 cytoplasmic, membrane-bounded vesicle,GO:0030496 midbody,GO:0070062 extracellular exosome	207.008	252.413	360.839	356.925
M400009215	M400009215	-	-	-	-	-	-	-	-	601.461	478.676	1106.77	1013.18
M400006188	M400006188	ENSMUSG00000058101	NR_033608.1	73486	1700084J12Rik	ribosomal protein L7-like 1 pseudogene	-	-	-	124.571	108.771	173.547	181.303
M400003674	M400003674	ENSMUSG00000079523	NM_025284.4	19240	Tmsb10	thymosin, beta 10	GO:0030036 actin cytoskeleton organization	GO:0003785 actin monomer binding	GO:0005737 cytoplasm	299.015	370.719	918.107	807.72
M400006928	M400006928	ENSMUSG00000074108	-	234703	Rpl10-ps2	ribosomal protein L10, pseudogene 2	-	-	-	4402.34	5043.42	4958.02	4873.3
M400006567	M400006567	ENSMUSG00000095041	NR_003518.2	66776	Pisd-ps3	phosphatidylserine decarboxylase, pseudogene 3	-	-	-	172.031	243.925	244.301	171.948
M200001683	M200001683	ENSMUSG00000026417	NM_011082.3	18703	Pigr	polymeric immunoglobulin receptor	GO:0001580 detection of chemical stimulus involved in sensory perception of bitter taste,GO:0002415 immunoglobulin transcytosis in epithelial cells mediated by polymeric immunoglobulin receptor,GO:0007173 epidermal growth factor receptor signaling pathway,GO:0038093 Fc receptor signaling pathway,GO:0043113 receptor clustering	GO:0001792 polymeric immunoglobulin receptor activity,GO:0005154 epidermal growth factor receptor binding	GO:0005576 extracellular region,GO:0005615 extracellular space,GO:0005886 plasma membrane,GO:0016020 membrane,GO:0016021 integral component of membrane,GO:0030133 transport vesicle,GO:0043235 receptor complex,GO:0055038 recycling endosome membrane,GO:0070062 extracellular exosome	673.773	1781.66	581.64	57.2124
M200001081	M200001081	ENSMUSG00000020923	NM_001302955.1	21429	Ubtf	upstream binding transcription factor, RNA polymerase I	GO:0000183 chromatin silencing at rDNA,GO:0006351 transcription, DNA-templated,GO:0006355 regulation of transcription, DNA-templated,GO:0006362 transcription elongation from RNA polymerase I promoter,GO:0045943 positive regulation of transcription from RNA polymerase I promoter	GO:0001164 RNA polymerase I CORE element sequence-specific DNA binding,GO:0001165 RNA polymerase I upstream control element sequence-specific DNA binding,GO:0003677 DNA binding,GO:0005515 protein binding,GO:0044822 poly(A) RNA binding	GO:0001650 fibrillar center,GO:0005634 nucleus,GO:0005730 nucleolus	200.331	246.471	162.199	177.906
M200014513	M200014513	ENSMUSG00000022034	NM_028039.2	71988	Esco2	establishment of sister chromatid cohesion N-acetyltransferase 2	GO:0002244 hematopoietic progenitor cell differentiation,GO:0006275 regulation of DNA replication,GO:0006302 double-strand break repair,GO:0007049 cell cycle,GO:0007059 chromosome segregation,GO:0034421 post-translational protein acetylation,GO:0071168 protein localization to chromatin	GO:0004147 dihydrolipoamide branched chain acyltransferase activity,GO:0004468 lysine N-acetyltransferase activity, acting on acetyl phosphate as donor,GO:0004772 sterol O-acyltransferase activity,GO:0008080 N-acetyltransferase activity,GO:0008374 O-acyltransferase activity,GO:0008951 palmitoleoyl [acyl-carrier-protein]-dependent acyltransferase activity,GO:0016406 carnitine O-acyltransferase act…	GO:0000785 chromatin,GO:0001741 XY body,GO:0005634 nucleus,GO:0005694 chromosome,GO:0005794 Golgi apparatus,GO:0010369 chromocenter,GO:0031618 nuclear pericentric heterochromatin,GO:0035861 site of double-strand break	118.672	97.8685	145.705	156.129
M400012571	M400012571	-	-	-	-	-	-	-	-	168.919	193.323	166.35	198.316
M400011350	M400011350	ENSMUSG00000068744	NM_019976.3	56742	Psrc1	proline/serine-rich coiled-coil 1	GO:0001578 microtubule bundle formation,GO:0007049 cell cycle,GO:0007067 mitotic nuclear division,GO:0007080 mitotic metaphase plate congression,GO:0009987 cellular process,GO:0030308 negative regulation of cell growth,GO:0031116 positive regulation of microtubule polymerization,GO:0045737 positive regulation of cyclin-dependent protein serine/threonine kinase activity,GO:0045893 positive regulat…	GO:0005515 protein binding,GO:0008017 microtubule binding	GO:0000922 spindle pole,GO:0005737 cytoplasm,GO:0005819 spindle,GO:0005829 cytosol,GO:0005856 cytoskeleton,GO:0005876 spindle microtubule,GO:0015630 microtubule cytoskeleton,GO:0030496 midbody	58.9188	167.013	369.249	622.577
M400010888	M400010888	ENSMUSG00000067148	NM_009085.2	20016	Polr1c	polymerase (RNA) I polypeptide C	GO:0006351 transcription, DNA-templated,GO:0008150 biological_process	GO:0001054 RNA polymerase I activity,GO:0001056 RNA polymerase III activity,GO:0003677 DNA binding,GO:0003899 DNA-directed RNA polymerase activity,GO:0046983 protein dimerization activity	GO:0005634 nucleus,GO:0005666 DNA-directed RNA polymerase III complex,GO:0005736 DNA-directed RNA polymerase I complex	359.421	291.855	515.39	626.423
M200000655	M200000655	ENSMUSG00000024778	NM_007987.2	14102	Fas	Fas (TNF receptor superfamily member 6)	GO:0002377 immunoglobulin production,GO:0003014 renal system process,GO:0006915 apoptotic process,GO:0006924 activation-induced cell death of T cells,GO:0006925 inflammatory cell apoptotic process,GO:0006927 transformed cell apoptotic process,GO:0006954 inflammatory response,GO:0006955 immune response,GO:0007165 signal transduction,GO:0007420 brain development,GO:0008625 extrinsic apoptotic signa…	GO:0002020 protease binding,GO:0004888 transmembrane signaling receptor activity,GO:0005031 tumor necrosis factor-activated receptor activity,GO:0005515 protein binding,GO:0019900 kinase binding,GO:0032403 protein complex binding,GO:0042802 identical protein binding	GO:0005576 extracellular region,GO:0005615 extracellular space,GO:0005634 nucleus,GO:0005737 cytoplasm,GO:0005886 plasma membrane,GO:0005887 integral component of plasma membrane,GO:0009897 external side of plasma membrane,GO:0009986 cell surface,GO:0016020 membrane,GO:0016021 integral component of membrane,GO:0016324 apical plasma membrane,GO:0030141 secretory granule,GO:0031264 death-inducing s…	200.711	27.7359	37.4099	75.5363
M200009625	M200009625	ENSMUSG00000003308	NM_001110307.1	50868	Keap1	kelch-like ECH-associated protein 1	GO:0001701 in utero embryonic development,GO:0006351 transcription, DNA-templated,GO:0006355 regulation of transcription, DNA-templated,GO:0010499 proteasomal ubiquitin-independent protein catabolic process,GO:0010629 negative regulation of gene expression,GO:0016567 protein ubiquitination,GO:0042787 protein ubiquitination involved in ubiquitin-dependent protein catabolic process,GO:0042994 cytop…	GO:0004842 ubiquitin-protein transferase activity,GO:0005515 protein binding,GO:0008134 transcription factor binding	GO:0005634 nucleus,GO:0005654 nucleoplasm,GO:0005737 cytoplasm,GO:0005783 endoplasmic reticulum,GO:0005815 microtubule organizing center,GO:0005884 actin filament,GO:0005913 cell-cell adherens junction,GO:0005925 focal adhesion,GO:0030496 midbody,GO:0031463 Cul3-RING ubiquitin ligase complex	110.851	181.878	173.495	154.074
M200005745	M200005745	ENSMUSG00000028410	NM_001164671.2	15502	Dnaja1	DnaJ heat shock protein family (Hsp40) member A1	GO:0006457 protein folding,GO:0007283 spermatogenesis,GO:0009408 response to heat,GO:0030317 sperm motility,GO:0030521 androgen receptor signaling pathway,GO:0031397 negative regulation of protein ubiquitination,GO:0042769 DNA damage response, detection of DNA damage,GO:0043065 positive regulation of apoptotic process,GO:0043066 negative regulation of apoptotic process,GO:0043508 negative regulat…	GO:0001664 G-protein coupled receptor binding,GO:0005524 ATP binding,GO:0030544 Hsp70 protein binding,GO:0031072 heat shock protein binding,GO:0031625 ubiquitin protein ligase binding,GO:0046872 metal ion binding,GO:0050750 low-density lipoprotein particle receptor binding,GO:0051082 unfolded protein binding,GO:0051087 chaperone binding,GO:0055131 C3HC4-type RING finger domain binding	GO:0000151 ubiquitin ligase complex,GO:0005634 nucleus,GO:0005737 cytoplasm,GO:0005739 mitochondrion,GO:0005783 endoplasmic reticulum,GO:0005829 cytosol,GO:0016020 membrane,GO:0043231 intracellular membrane-bounded organelle,GO:0070062 extracellular exosome	256.618	123.17	198.395	279.243
M400013007	M400013007	ENSMUSG00000048756	XM_006512806.1	56484	Foxo3	forkhead box O3	GO:0000122 negative regulation of transcription from RNA polymerase II promoter,GO:0001542 ovulation from ovarian follicle,GO:0001544 initiation of primordial ovarian follicle growth,GO:0001547 antral ovarian follicle growth,GO:0001556 oocyte maturation,GO:0006351 transcription, DNA-templated,GO:0006355 regulation of transcription, DNA-templated,GO:0006357 regulation of transcription from RNA pol…	GO:0001047 core promoter binding,GO:0001221 transcription cofactor binding,GO:0001227 transcriptional repressor activity, RNA polymerase II transcription regulatory region sequence-specific binding,GO:0001228 transcriptional activator activity, RNA polymerase II transcription regulatory region sequence-specific binding,GO:0003677 DNA binding,GO:0003700 transcription factor activity, sequence-spec…	GO:0005634 nucleus,GO:0005654 nucleoplasm,GO:0005737 cytoplasm,GO:0005739 mitochondrion,GO:0005829 cytosol,GO:0016020 membrane	233.98	292.102	325.961	361.222
M400014254	M400014254	ENSMUSG00000032252	NM_033320.4	93683	Glce	glucuronyl C5-epimerase	GO:0006024 glycosaminoglycan biosynthetic process,GO:0015012 heparan sulfate proteoglycan biosynthetic process,GO:0030210 heparin biosynthetic process	GO:0016853 isomerase activity,GO:0016857 racemase and epimerase activity, acting on carbohydrates and derivatives,GO:0047464 heparosan-N-sulfate-glucuronate 5-epimerase activity,GO:0050379 UDP-glucuronate 5'-epimerase activity	GO:0005794 Golgi apparatus,GO:0016020 membrane,GO:0016021 integral component of membrane	86.757	87.4038	77.8261	126.687
M400011179	M400011179	-	-	-	-	-	-	-	-	420.418	31.7349	13.1198	66.2624
M200004061	M200004061	ENSMUSG00000022500	NM_019980.2	56722	Litaf	LPS-induced TN factor	GO:0001817 regulation of cytokine production,GO:0006351 transcription, DNA-templated,GO:0006355 regulation of transcription, DNA-templated,GO:0006915 apoptotic process,GO:0007165 signal transduction,GO:0032496 response to lipopolysaccharide,GO:0042347 negative regulation of NF-kappaB import into nucleus,GO:0043123 positive regulation of I-kappaB kinase/NF-kappaB signaling,GO:0071222 cellular resp…	GO:0004871 signal transducer activity,GO:0005515 protein binding,GO:0050699 WW domain binding	GO:0005654 nucleoplasm,GO:0005737 cytoplasm,GO:0005764 lysosome,GO:0005765 lysosomal membrane,GO:0005794 Golgi apparatus,GO:0005886 plasma membrane,GO:0016020 membrane,GO:0043231 intracellular membrane-bounded organelle	361.235	281.053	586.949	683.84
M400002048	M400002048	ENSMUSG00000037725	NM_001004140.2	80986	Ckap2	cytoskeleton associated protein 2	GO:0000281 mitotic cytokinesis,GO:0006915 apoptotic process,GO:0007026 negative regulation of microtubule depolymerization,GO:0007049 cell cycle,GO:0045944 positive regulation of transcription from RNA polymerase II promoter	GO:0003674 molecular_function	GO:0005737 cytoplasm,GO:0005813 centrosome,GO:0005856 cytoskeleton,GO:0005874 microtubule,GO:0005881 cytoplasmic microtubule,GO:0015630 microtubule cytoskeleton	114.767	90.1655	229.085	400.059
M200004194	M200004194	ENSMUSG00000020108	NM_029083.2	74747	Ddit4	DNA-damage-inducible transcript 4	GO:0001666 response to hypoxia,GO:0001764 neuron migration,GO:0006915 apoptotic process,GO:0007420 brain development,GO:0008283 cell proliferation,GO:0009968 negative regulation of signal transduction,GO:0010801 negative regulation of peptidyl-threonine phosphorylation,GO:0030182 neuron differentiation,GO:0032007 negative regulation of TOR signaling,GO:0033137 negative regulation of peptidyl-seri…	GO:0071889 14-3-3 protein binding	GO:0005622 intracellular,GO:0005737 cytoplasm,GO:0005739 mitochondrion	409.722	396.265	1492.97	665.697
M200002722	M200002722	ENSMUSG00000017716	NM_001012273.1	11799	Birc5	baculoviral IAP repeat-containing 5	GO:0000086 G2/M transition of mitotic cell cycle,GO:0000226 microtubule cytoskeleton organization,GO:0000910 cytokinesis,GO:0006351 transcription, DNA-templated,GO:0006355 regulation of transcription, DNA-templated,GO:0006468 protein phosphorylation,GO:0006915 apoptotic process,GO:0007049 cell cycle,GO:0007059 chromosome segregation,GO:0007067 mitotic nuclear division,GO:0007346 regulation of mit…	GO:0004842 ubiquitin-protein transferase activity,GO:0004869 cysteine-type endopeptidase inhibitor activity,GO:0005515 protein binding,GO:0008017 microtubule binding,GO:0008270 zinc ion binding,GO:0008536 Ran GTPase binding,GO:0015631 tubulin binding,GO:0019899 enzyme binding,GO:0030414 peptidase inhibitor activity,GO:0042802 identical protein binding,GO:0042803 protein homodimerization activity,…	GO:0000228 nuclear chromosome,GO:0000775 chromosome, centromeric region,GO:0000776 kinetochore,GO:0000777 condensed chromosome kinetochore,GO:0005634 nucleus,GO:0005694 chromosome,GO:0005737 cytoplasm,GO:0005814 centriole,GO:0005829 cytosol,GO:0005856 cytoskeleton,GO:0005874 microtubule,GO:0005876 spindle microtubule,GO:0005881 cytoplasmic microtubule,GO:0016324 apical plasma membrane,GO:0030496 …	625.506	586.148	690.589	964.839
M400013225	M400013225	ENSMUSG00000033467	NM_001310694.1	57914	Crlf2	cytokine receptor-like factor 2	GO:0002380 immunoglobulin secretion involved in immune response,GO:0006954 inflammatory response,GO:0035745 T-helper 2 cell cytokine production	GO:0005125 cytokine activity	GO:0005576 extracellular region,GO:0005886 plasma membrane,GO:0016020 membrane,GO:0016021 integral component of membrane	82.9677	93.0812	145.455	132.578
M400012481	M400012481	ENSMUSG00000066900	NM_178622.5	71954	Suds3	suppressor of defective silencing 3 homolog (S. cerevisiae)	GO:0000122 negative regulation of transcription from RNA polymerase II promoter,GO:0006351 transcription, DNA-templated,GO:0006355 regulation of transcription, DNA-templated,GO:0006915 apoptotic process,GO:0016568 chromatin modification,GO:0016575 histone deacetylation,GO:0043065 positive regulation of apoptotic process,GO:0045892 negative regulation of transcription, DNA-templated	GO:0004407 histone deacetylase activity,GO:0005515 protein binding,GO:0019899 enzyme binding,GO:0042802 identical protein binding,GO:0042803 protein homodimerization activity,GO:0042826 histone deacetylase binding	GO:0005634 nucleus,GO:0005737 cytoplasm,GO:0016580 Sin3 complex	514.416	571.949	542.692	554.395
M400011277	M400011277	-	-	-	-	-	-	-	-	67.1347	73.6688	101.959	77.7652
M400010984	M400010984	-	-	-	-	-	-	-	-	99.2489	58.6617	134.436	187.593
M400010965	M400010965	-	-	-	-	-	-	-	-	253.833	221.328	385.379	358.302
M300005573	M300005573	ENSMUSG00000027306	NM_001042652.1	108907	Nusap1	nucleolar and spindle associated protein 1	GO:0000070 mitotic sister chromatid segregation,GO:0000226 microtubule cytoskeleton organization,GO:0000281 mitotic cytokinesis,GO:0007049 cell cycle,GO:0007067 mitotic nuclear division,GO:0007076 mitotic chromosome condensation,GO:0040001 establishment of mitotic spindle localization,GO:0045840 positive regulation of mitotic nuclear division,GO:0051301 cell division	GO:0003677 DNA binding,GO:0008017 microtubule binding,GO:0044822 poly(A) RNA binding	GO:0005634 nucleus,GO:0005694 chromosome,GO:0005730 nucleolus,GO:0005737 cytoplasm,GO:0005819 spindle,GO:0005856 cytoskeleton,GO:0005874 microtubule,GO:0005876 spindle microtubule	398.476	302.823	403.124	404.222
M200000105	M200000105	ENSMUSG00000029580	NM_007393.5	11461	Actb	actin, beta	GO:0007409 axonogenesis,GO:0043044 ATP-dependent chromatin remodeling,GO:0070527 platelet aggregation,GO:0071257 cellular response to electrical stimulus	GO:0000166 nucleotide binding,GO:0000978 RNA polymerase II core promoter proximal region sequence-specific DNA binding,GO:0000980 RNA polymerase II distal enhancer sequence-specific DNA binding,GO:0005515 protein binding,GO:0005524 ATP binding,GO:0019894 kinesin binding,GO:0019901 protein kinase binding,GO:0030957 Tat protein binding,GO:0031492 nucleosomal DNA binding,GO:0042802 identical protein…	GO:0000790 nuclear chromatin,GO:0005615 extracellular space,GO:0005737 cytoplasm,GO:0005829 cytosol,GO:0005856 cytoskeleton,GO:0005925 focal adhesion,GO:0014069 postsynaptic density,GO:0016020 membrane,GO:0030424 axon,GO:0030529 intracellular ribonucleoprotein complex,GO:0030863 cortical cytoskeleton,GO:0035267 NuA4 histone acetyltransferase complex,GO:0036464 cytoplasmic ribonucleoprotein granul…	1785.13	3067.97	3562.63	3007.56
M400012920	M400012920	ENSMUSG00000034902	NM_001293646.1	18717	Pip5k1c	phosphatidylinositol-4-phosphate 5-kinase, type 1 gamma	GO:0006661 phosphatidylinositol biosynthetic process,GO:0006887 exocytosis,GO:0006897 endocytosis,GO:0006909 phagocytosis,GO:0006935 chemotaxis,GO:0007016 cytoskeletal anchoring at plasma membrane,GO:0007155 cell adhesion,GO:0007409 axonogenesis,GO:0016310 phosphorylation,GO:0046488 phosphatidylinositol metabolic process,GO:0070527 platelet aggregation	GO:0000166 nucleotide binding,GO:0005515 protein binding,GO:0005524 ATP binding,GO:0016301 kinase activity,GO:0016307 phosphatidylinositol phosphate kinase activity,GO:0016308 1-phosphatidylinositol-4-phosphate 5-kinase activity,GO:0016740 transferase activity,GO:1990147 talin binding	GO:0005737 cytoplasm,GO:0005829 cytosol,GO:0005886 plasma membrane,GO:0016020 membrane,GO:0030054 cell junction,GO:0042995 cell projection	62.772	101.966	81.7662	77.54
M400012465	M400012465	ENSMUSG00000063954	NM_013549.2	15267	Hist2h2aa1	histone cluster 2, H2aa1	GO:0006342 chromatin silencing	GO:0003677 DNA binding	GO:0000790 nuclear chromatin,GO:0005634 nucleus,GO:0070062 extracellular exosome	6323.66	9179.81	7451.44	5933.24
M400012451	M400012451	ENSMUSG00000058756	NM_178060.4	21833	Thra	thyroid hormone receptor alpha	GO:0001502 cartilage condensation,GO:0001503 ossification,GO:0002155 regulation of thyroid hormone mediated signaling pathway,GO:0006351 transcription, DNA-templated,GO:0006355 regulation of transcription, DNA-templated,GO:0006357 regulation of transcription from RNA polymerase II promoter,GO:0006366 transcription from RNA polymerase II promoter,GO:0007611 learning or memory,GO:0008016 regulation…	GO:0000976 transcription regulatory region sequence-specific DNA binding,GO:0002153 steroid receptor RNA activator RNA binding,GO:0003677 DNA binding,GO:0003700 transcription factor activity, sequence-specific DNA binding,GO:0003705 transcription factor activity, RNA polymerase II distal enhancer sequence-specific binding,GO:0003707 steroid hormone receptor activity,GO:0003727 single-stranded RNA…	GO:0005634 nucleus,GO:0005737 cytoplasm,GO:0005739 mitochondrion,GO:0005829 cytosol	108.679	120.516	60.2901	64.0969
M400011230	M400011230	ENSMUSG00000039967	NM_013889.2	30046	Zfp292	zinc finger protein 292	GO:0006351 transcription, DNA-templated,GO:0006355 regulation of transcription, DNA-templated,GO:0006366 transcription from RNA polymerase II promoter,GO:0045944 positive regulation of transcription from RNA polymerase II promoter	GO:0001077 transcriptional activator activity, RNA polymerase II core promoter proximal region sequence-specific binding,GO:0003676 nucleic acid binding,GO:0003677 DNA binding,GO:0046872 metal ion binding	GO:0005634 nucleus	156.762	279.489	190.856	109.451
M400010831	M400010831	ENSMUSG00000068220	NM_008495.2	16852	Lgals1	lectin, galactose binding, soluble 1	GO:0002317 plasma cell differentiation,GO:0006915 apoptotic process,GO:0007157 heterophilic cell-cell adhesion via plasma membrane cell adhesion molecules,GO:0007165 signal transduction,GO:0010812 negative regulation of cell-substrate adhesion,GO:0010977 negative regulation of neuron projection development,GO:0031295 T cell costimulation,GO:0034120 positive regulation of erythrocyte aggregation,G…	GO:0001948 glycoprotein binding,GO:0004871 signal transducer activity,GO:0005515 protein binding,GO:0005534 galactose binding,GO:0030246 carbohydrate binding,GO:0030395 lactose binding,GO:0042803 protein homodimerization activity,GO:0043236 laminin binding,GO:0044822 poly(A) RNA binding	GO:0005576 extracellular region,GO:0005578 proteinaceous extracellular matrix,GO:0005615 extracellular space,GO:0005622 intracellular,GO:0005634 nucleus,GO:0005737 cytoplasm,GO:0009986 cell surface,GO:0031012 extracellular matrix,GO:0070062 extracellular exosome	38.9906	74.6353	37.5948	189.998
M400014441	M400014441	-	-	-	-	-	-	-	-	811.748	1171.32	954.997	820.29
M200004335	M200004335	ENSMUSG00000020130	NM_025706.3	66687	Tbc1d15	TBC1 domain family, member 15	GO:0043087 regulation of GTPase activity	GO:0005096 GTPase activator activity	GO:0005576 extracellular region,GO:0005737 cytoplasm,GO:0005739 mitochondrion,GO:0070062 extracellular exosome	129.89	81.5792	137.524	160.021
M200004316	M200004316	ENSMUSG00000042608	NM_028800.3	74178	Stk40	serine/threonine kinase 40	GO:0003016 respiratory system process,GO:0005977 glycogen metabolic process,GO:0006468 protein phosphorylation,GO:0010468 regulation of gene expression,GO:0016310 phosphorylation,GO:0030324 lung development,GO:0035264 multicellular organism growth,GO:0043066 negative regulation of apoptotic process,GO:0043408 regulation of MAPK cascade,GO:0048286 lung alveolus development,GO:0060425 lung morphoge…	GO:0000166 nucleotide binding,GO:0004672 protein kinase activity,GO:0004674 protein serine/threonine kinase activity,GO:0005515 protein binding,GO:0005524 ATP binding,GO:0016301 kinase activity,GO:0016740 transferase activity	GO:0005634 nucleus,GO:0005654 nucleoplasm,GO:0005737 cytoplasm	102.168	123.041	98.0903	96.4795
M200001568	M200001568	ENSMUSG00000028329	NM_011728.2	22590	Xpa	xeroderma pigmentosum, complementation group A	GO:0006281 DNA repair,GO:0006289 nucleotide-excision repair,GO:0006974 cellular response to DNA damage stimulus,GO:0006979 response to oxidative stress,GO:0008630 intrinsic apoptotic signaling pathway in response to DNA damage,GO:0009411 response to UV,GO:0009636 response to toxic substance,GO:0033683 nucleotide-excision repair, DNA incision,GO:0035264 multicellular organism growth	GO:0003677 DNA binding,GO:0003684 damaged DNA binding,GO:0019904 protein domain specific binding,GO:0042803 protein homodimerization activity,GO:0046872 metal ion binding	GO:0005634 nucleus,GO:0005654 nucleoplasm,GO:0005662 DNA replication factor A complex,GO:0005737 cytoplasm,GO:0005794 Golgi apparatus,GO:0045171 intercellular bridge	84.2677	109.346	127.935	164.238
M200001543	M200001543	ENSMUSG00000001829	NM_009191.3	20480	Clpb	ClpB caseinolytic peptidase B	GO:0034605 cellular response to heat	GO:0000166 nucleotide binding,GO:0005524 ATP binding,GO:0016787 hydrolase activity,GO:0016887 ATPase activity	GO:0005739 mitochondrion	104.637	179.36	150.507	153.127
M200003999	M200003999	ENSMUSG00000017499	NM_001025779.1	23834	Cdc6	cell division cycle 6	GO:0006260 DNA replication,GO:0006270 DNA replication initiation,GO:0007049 cell cycle,GO:0007067 mitotic nuclear division,GO:0030071 regulation of mitotic metaphase/anaphase transition,GO:0032467 positive regulation of cytokinesis,GO:0045737 positive regulation of cyclin-dependent protein serine/threonine kinase activity,GO:0048146 positive regulation of fibroblast proliferation,GO:0051301 cell …	GO:0000166 nucleotide binding,GO:0003682 chromatin binding,GO:0005524 ATP binding,GO:0019900 kinase binding	GO:0000922 spindle pole,GO:0005634 nucleus,GO:0005654 nucleoplasm,GO:0005737 cytoplasm,GO:0005794 Golgi apparatus,GO:0005819 spindle,GO:0051233 spindle midzone	65.3125	59.4869	103.363	102.558
M200003691	M200003691	ENSMUSG00000055817	NM_054082.2	116871	Mta3	metastasis associated 3	GO:0006355 regulation of transcription, DNA-templated,GO:0008284 positive regulation of cell proliferation,GO:0010971 positive regulation of G2/M transition of mitotic cell cycle,GO:0045892 negative regulation of transcription, DNA-templated	GO:0003677 DNA binding,GO:0003682 chromatin binding,GO:0003700 transcription factor activity, sequence-specific DNA binding,GO:0005515 protein binding,GO:0008270 zinc ion binding,GO:0043565 sequence-specific DNA binding,GO:0046872 metal ion binding	GO:0005634 nucleus,GO:0005737 cytoplasm,GO:0008278 cohesin complex,GO:0016581 NuRD complex,GO:0043231 intracellular membrane-bounded organelle	81.7368	88.8139	75.6578	107.305
M200003673	M200003673	ENSMUSG00000026377	NM_026472.4	67949	Nifk	nucleolar protein interacting with the FHA domain of MKI67	GO:0010923 negative regulation of phosphatase activity	GO:0000166 nucleotide binding,GO:0003676 nucleic acid binding,GO:0003723 RNA binding,GO:0044822 poly(A) RNA binding	GO:0000794 condensed nuclear chromosome,GO:0005634 nucleus,GO:0005654 nucleoplasm,GO:0005694 chromosome,GO:0005730 nucleolus,GO:0005737 cytoplasm	224.297	277.28	237.285	374.077
M200001385	M200001385	ENSMUSG00000005354	NM_019913.5	56551	Txn2	thioredoxin 2	GO:0000103 sulfate assimilation,GO:0006457 protein folding,GO:0006662 glycerol ether metabolic process,GO:0006810 transport,GO:0034599 cellular response to oxidative stress,GO:0045454 cell redox homeostasis,GO:0055114 oxidation-reduction process	GO:0008113 peptide-methionine (S)-S-oxide reductase activity,GO:0015035 protein disulfide oxidoreductase activity,GO:0016671 oxidoreductase activity, acting on a sulfur group of donors, disulfide as acceptor,GO:0032403 protein complex binding,GO:0033743 peptide-methionine (R)-S-oxide reductase activity	GO:0005730 nucleolus,GO:0005739 mitochondrion,GO:0030425 dendrite,GO:0043025 neuronal cell body	478.125	434.688	449.646	483.157
M200001360	M200001360	ENSMUSG00000015994	NM_008033.3	14272	Fnta	farnesyltransferase, CAAX box, alpha	GO:0007528 neuromuscular junction development,GO:0008284 positive regulation of cell proliferation,GO:0010035 response to inorganic substance,GO:0014070 response to organic cyclic compound,GO:0018342 protein prenylation,GO:0018343 protein farnesylation,GO:0018344 protein geranylgeranylation,GO:0034097 response to cytokine,GO:0043066 negative regulation of apoptotic process,GO:0045213 neurotransmi…	GO:0004659 prenyltransferase activity,GO:0004660 protein farnesyltransferase activity,GO:0004661 protein geranylgeranyltransferase activity,GO:0004662 CAAX-protein geranylgeranyltransferase activity,GO:0004663 Rab geranylgeranyltransferase activity,GO:0008017 microtubule binding,GO:0008144 drug binding,GO:0008270 zinc ion binding,GO:0008318 protein prenyltransferase activity,GO:0016740 transferas…	GO:0005737 cytoplasm,GO:0005875 microtubule associated complex,GO:0005953 CAAX-protein geranylgeranyltransferase complex,GO:0005965 protein farnesyltransferase complex	475.822	513.228	542.919	614.924
M200001020	M200001020	ENSMUSG00000020346	NM_001110150.1	17308	Mgat1	mannoside acetylglucosaminyltransferase 1	GO:0001701 in utero embryonic development,GO:0006049 UDP-N-acetylglucosamine catabolic process,GO:0006486 protein glycosylation	GO:0003827 alpha-1,3-mannosylglycoprotein 2-beta-N-acetylglucosaminyltransferase activity,GO:0008375 acetylglucosaminyltransferase activity,GO:0016740 transferase activity,GO:0016757 transferase activity, transferring glycosyl groups,GO:0046872 metal ion binding	GO:0005794 Golgi apparatus,GO:0016020 membrane,GO:0016021 integral component of membrane,GO:0070062 extracellular exosome,GO:1903561 extracellular vesicle	121.34	172.803	135.142	148.463
M200001005	M200001005	ENSMUSG00000022283	NM_008774.3	18458	Pabpc1	poly(A) binding protein, cytoplasmic 1	GO:0000184 nuclear-transcribed mRNA catabolic process, nonsense-mediated decay,GO:0006397 mRNA processing,GO:0008380 RNA splicing,GO:0031047 gene silencing by RNA,GO:0060213 positive regulation of nuclear-transcribed mRNA poly(A) tail shortening,GO:1900153 positive regulation of nuclear-transcribed mRNA catabolic process, deadenylation-dependent decay,GO:2000623 negative regulation of nuclear-tra…	GO:0000166 nucleotide binding,GO:0003676 nucleic acid binding,GO:0003723 RNA binding,GO:0003729 mRNA binding,GO:0005515 protein binding,GO:0008022 protein C-terminus binding,GO:0008143 poly(A) binding,GO:0008266 poly(U) RNA binding,GO:0044822 poly(A) RNA binding	GO:0005634 nucleus,GO:0005681 spliceosomal complex,GO:0005737 cytoplasm,GO:0005925 focal adhesion,GO:0010494 cytoplasmic stress granule,GO:0016020 membrane,GO:0030425 dendrite,GO:0030529 intracellular ribonucleoprotein complex,GO:0036464 cytoplasmic ribonucleoprotein granule,GO:0070062 extracellular exosome,GO:0071013 catalytic step 2 spliceosome,GO:1990124 messenger ribonucleoprotein complex	7312.7	8343.57	9029.32	10836.1
M200000824	M200000824	ENSMUSG00000019841	NM_011264.3	19714	Rev3l	REV3 like, DNA directed polymerase zeta catalytic subunit	GO:0006260 DNA replication,GO:0006281 DNA repair,GO:0006974 cellular response to DNA damage stimulus,GO:0019985 translesion synthesis,GO:0042276 error-prone translesion synthesis	GO:0000166 nucleotide binding,GO:0003676 nucleic acid binding,GO:0003677 DNA binding,GO:0003887 DNA-directed DNA polymerase activity,GO:0008408 3'-5' exonuclease activity,GO:0016740 transferase activity,GO:0016779 nucleotidyltransferase activity,GO:0046872 metal ion binding,GO:0051536 iron-sulfur cluster binding,GO:0051539 4 iron, 4 sulfur cluster binding	GO:0005634 nucleus,GO:0005730 nucleolus,GO:0016035 zeta DNA polymerase complex	186.42	150.565	109.445	134.484
M200004466	M200004466	ENSMUSG00000022351	NM_009270.3	20775	Sqle	squalene epoxidase	GO:0006725 cellular aromatic compound metabolic process,GO:0008203 cholesterol metabolic process,GO:0010033 response to organic substance,GO:0055114 oxidation-reduction process	GO:0004506 squalene monooxygenase activity,GO:0016491 oxidoreductase activity,GO:0050660 flavin adenine dinucleotide binding	GO:0005783 endoplasmic reticulum,GO:0016020 membrane,GO:0016021 integral component of membrane,GO:0043231 intracellular membrane-bounded organelle	757.863	1115.56	1336.41	957.257
M200004442	M200004442	ENSMUSG00000022570	NM_031201.1	22122	Tsta3	tissue specific transplantation antigen P35B	GO:0008152 metabolic process,GO:0019673 GDP-mannose metabolic process,GO:0019835 cytolysis,GO:0042351 'de novo' GDP-L-fucose biosynthetic process,GO:0055114 oxidation-reduction process	GO:0003824 catalytic activity,GO:0016491 oxidoreductase activity,GO:0016853 isomerase activity,GO:0050577 GDP-L-fucose synthase activity,GO:0050662 coenzyme binding	GO:0070062 extracellular exosome	751.61	697.326	631.525	509.806
M200001689	M200001689	ENSMUSG00000015647	NM_001081171.2	16776	Lama5	laminin, alpha 5	GO:0001658 branching involved in ureteric bud morphogenesis,GO:0001738 morphogenesis of a polarized epithelium,GO:0001755 neural crest cell migration,GO:0001942 hair follicle development,GO:0007155 cell adhesion,GO:0007229 integrin-mediated signaling pathway,GO:0007517 muscle organ development,GO:0009887 organ morphogenesis,GO:0016331 morphogenesis of embryonic epithelium,GO:0016477 cell migratio…	GO:0005102 receptor binding,GO:0005178 integrin binding,GO:0005515 protein binding	GO:0005576 extracellular region,GO:0005578 proteinaceous extracellular matrix,GO:0005604 basement membrane,GO:0005605 basal lamina,GO:0005610 laminin-5 complex,GO:0005615 extracellular space,GO:0005634 nucleus,GO:0031012 extracellular matrix,GO:0043259 laminin-10 complex,GO:0070062 extracellular exosome	20.4795	34.749	46.0779	120.676
M200001515	M200001515	ENSMUSG00000020536	NM_001159405.1	16897	Llgl1	lethal giant larvae homolog 1 (Drosophila)	GO:0006461 protein complex assembly,GO:0006887 exocytosis,GO:0006893 Golgi to plasma membrane transport,GO:0007409 axonogenesis,GO:0007420 brain development,GO:0008593 regulation of Notch signaling pathway,GO:0022008 neurogenesis,GO:0030866 cortical actin cytoskeleton organization,GO:0032878 regulation of establishment or maintenance of cell polarity,GO:0035090 maintenance of apical/basal cell po…	GO:0005096 GTPase activator activity,GO:0017137 Rab GTPase binding,GO:0019901 protein kinase binding	GO:0000137 Golgi cis cisterna,GO:0005623 cell,GO:0005737 cytoplasm,GO:0005768 endosome,GO:0005794 Golgi apparatus,GO:0005856 cytoskeleton,GO:0005886 plasma membrane,GO:0016020 membrane,GO:0030424 axon,GO:0030864 cortical actin cytoskeleton,GO:0031901 early endosome membrane,GO:0032588 trans-Golgi network membrane,GO:0035748 myelin sheath abaxonal region,GO:0042995 cell projection	97.4271	107.752	98.0023	88.0707
M200001494	M200001494	ENSMUSG00000032584	NR_109782.1	19882	Mst1r	macrophage stimulating 1 receptor (c-met-related tyrosine kinase)	GO:0002376 immune system process,GO:0006468 protein phosphorylation,GO:0009615 response to virus,GO:0016032 viral process,GO:0016310 phosphorylation,GO:0043406 positive regulation of MAP kinase activity,GO:0045087 innate immune response,GO:0051897 positive regulation of protein kinase B signaling	GO:0000166 nucleotide binding,GO:0004672 protein kinase activity,GO:0004713 protein tyrosine kinase activity,GO:0004714 transmembrane receptor protein tyrosine kinase activity,GO:0005524 ATP binding,GO:0016301 kinase activity,GO:0016740 transferase activity,GO:0019899 enzyme binding	GO:0001725 stress fiber,GO:0005773 vacuole,GO:0005886 plasma membrane,GO:0009986 cell surface,GO:0016020 membrane,GO:0016021 integral component of membrane	71.091	115.402	103.109	142.306
M200003653	M200003653	ENSMUSG00000018574	NM_017366.3	11370	Acadvl	acyl-Coenzyme A dehydrogenase, very long chain	GO:0001659 temperature homeostasis,GO:0006629 lipid metabolic process,GO:0006631 fatty acid metabolic process,GO:0006635 fatty acid beta-oxidation,GO:0008152 metabolic process,GO:0033539 fatty acid beta-oxidation using acyl-CoA dehydrogenase,GO:0042760 very long-chain fatty acid catabolic process,GO:0045717 negative regulation of fatty acid biosynthetic process,GO:0046322 negative regulation of f…	GO:0000062 fatty-acyl-CoA binding,GO:0003995 acyl-CoA dehydrogenase activity,GO:0004466 long-chain-acyl-CoA dehydrogenase activity,GO:0009055 electron carrier activity,GO:0016491 oxidoreductase activity,GO:0016627 oxidoreductase activity, acting on the CH-CH group of donors,GO:0017099 very-long-chain-acyl-CoA dehydrogenase activity,GO:0050660 flavin adenine dinucleotide binding,GO:0052890 oxidore…	GO:0005634 nucleus,GO:0005730 nucleolus,GO:0005737 cytoplasm,GO:0005739 mitochondrion,GO:0005743 mitochondrial inner membrane,GO:0016020 membrane,GO:0042645 mitochondrial nucleoid	374.892	558.567	559.438	574.23
M200001322	M200001322	ENSMUSG00000035896	NM_011271.2	19752	Rnase1	ribonuclease, RNase A family, 1 (pancreatic)	-	GO:0003676 nucleic acid binding,GO:0004518 nuclease activity,GO:0004519 endonuclease activity,GO:0004522 ribonuclease A activity,GO:0016787 hydrolase activity	GO:0005576 extracellular region,GO:0070062 extracellular exosome	944.057	313.213	29.4624	27.635
M200001152	M200001152	ENSMUSG00000026254	NM_001039169.1	26987	Eif4e2	eukaryotic translation initiation factor 4E member 2	GO:0001701 in utero embryonic development,GO:0006412 translation,GO:0006413 translational initiation,GO:0006417 regulation of translation,GO:0017148 negative regulation of translation	GO:0003723 RNA binding,GO:0003743 translation initiation factor activity,GO:0031625 ubiquitin protein ligase binding,GO:0044822 poly(A) RNA binding	GO:0005737 cytoplasm,GO:0005845 mRNA cap binding complex	265.617	349.529	378	389.436
M200000975	M200000975	ENSMUSG00000024955	NM_007953.2	26379	Esrra	estrogen related receptor, alpha	GO:0000122 negative regulation of transcription from RNA polymerase II promoter,GO:0006351 transcription, DNA-templated,GO:0006355 regulation of transcription, DNA-templated,GO:0030278 regulation of ossification,GO:0042127 regulation of cell proliferation,GO:0043401 steroid hormone mediated signaling pathway,GO:0045667 regulation of osteoblast differentiation,GO:0045670 regulation of osteoclast d…	GO:0000978 RNA polymerase II core promoter proximal region sequence-specific DNA binding,GO:0001077 transcriptional activator activity, RNA polymerase II core promoter proximal region sequence-specific binding,GO:0001078 transcriptional repressor activity, RNA polymerase II core promoter proximal region sequence-specific binding,GO:0003677 DNA binding,GO:0003700 transcription factor activity, seq…	GO:0005634 nucleus	242.103	314.23	255.883	272.7
M200000805	M200000805	ENSMUSG00000039630	NM_016805.2	51810	Hnrnpu	heterogeneous nuclear ribonucleoprotein U	GO:0001649 osteoblast differentiation,GO:0006397 mRNA processing,GO:0008380 RNA splicing,GO:0010628 positive regulation of gene expression,GO:0032211 negative regulation of telomere maintenance via telomerase,GO:0032922 circadian regulation of gene expression,GO:0048511 rhythmic process,GO:0070934 CRD-mediated mRNA stabilization,GO:0071549 cellular response to dexamethasone stimulus,GO:2000373 po…	GO:0000166 nucleotide binding,GO:0001047 core promoter binding,GO:0003677 DNA binding,GO:0003723 RNA binding,GO:0005515 protein binding,GO:0005524 ATP binding,GO:0034046 poly(G) binding,GO:0035326 enhancer binding,GO:0043021 ribonucleoprotein complex binding,GO:0044822 poly(A) RNA binding,GO:0070034 telomerase RNA binding	GO:0005634 nucleus,GO:0005654 nucleoplasm,GO:0005681 spliceosomal complex,GO:0005697 telomerase holoenzyme complex,GO:0005737 cytoplasm,GO:0016020 membrane,GO:0030529 intracellular ribonucleoprotein complex,GO:0036464 cytoplasmic ribonucleoprotein granule,GO:0070937 CRD-mediated mRNA stability complex,GO:0071013 catalytic step 2 spliceosome	910.546	989.435	946.886	1193.45
M200000782	M200000782	ENSMUSG00000021982	NM_001168537.1	71891	Cdadc1	cytidine and dCMP deaminase domain containing 1	GO:0008150 biological_process	GO:0003824 catalytic activity,GO:0008270 zinc ion binding,GO:0016787 hydrolase activity,GO:0046872 metal ion binding	GO:0005575 cellular_component	172.211	156.037	132.98	148.398
M200004418	M200004418	ENSMUSG00000020792	NM_001162872.1	53413	Exoc7	exocyst complex component 7	GO:0006810 transport,GO:0006887 exocytosis,GO:0015031 protein transport,GO:2000535 regulation of entry of bacterium into host cell	GO:0005515 protein binding	GO:0000145 exocyst,GO:0005737 cytoplasm,GO:0005815 microtubule organizing center,GO:0005886 plasma membrane,GO:0016020 membrane,GO:0032584 growth cone membrane,GO:0034451 centriolar satellite	104.582	162.742	158.639	190.297
M300007771	M300007771	ENSMUSG00000031545	NM_018743.4	102247	Gpat4	glycerol-3-phosphate acyltransferase 4	GO:0002071 glandular epithelial cell maturation,GO:0006629 lipid metabolic process,GO:0006631 fatty acid metabolic process,GO:0006637 acyl-CoA metabolic process,GO:0006641 triglyceride metabolic process,GO:0006656 phosphatidylcholine biosynthetic process,GO:0007595 lactation,GO:0008152 metabolic process,GO:0008610 lipid biosynthetic process,GO:0008654 phospholipid biosynthetic process,GO:0019432 …	GO:0004366 glycerol-3-phosphate O-acyltransferase activity,GO:0016740 transferase activity,GO:0016746 transferase activity, transferring acyl groups	GO:0005783 endoplasmic reticulum,GO:0016020 membrane,GO:0016021 integral component of membrane,GO:0030176 integral component of endoplasmic reticulum membrane	117.529	159.023	174.696	254.399
M200001658	M200001658	ENSMUSG00000027447	NM_009976.4	13010	Cst3	cystatin C	GO:0006952 defense response,GO:0006979 response to oxidative stress,GO:0008284 positive regulation of cell proliferation,GO:0010466 negative regulation of peptidase activity,GO:0010951 negative regulation of endopeptidase activity,GO:0043067 regulation of programmed cell death,GO:0043206 extracellular fibril organization,GO:0045740 positive regulation of DNA replication,GO:0045861 negative regula…	GO:0001540 beta-amyloid binding,GO:0002020 protease binding,GO:0004866 endopeptidase inhibitor activity,GO:0004869 cysteine-type endopeptidase inhibitor activity,GO:0030414 peptidase inhibitor activity,GO:0042802 identical protein binding	GO:0005576 extracellular region,GO:0005604 basement membrane,GO:0005615 extracellular space,GO:0005737 cytoplasm,GO:0005764 lysosome,GO:0005771 multivesicular body,GO:0005783 endoplasmic reticulum,GO:0030424 axon,GO:0031965 nuclear membrane,GO:0031982 vesicle,GO:0042995 cell projection,GO:0043025 neuronal cell body,GO:0043292 contractile fiber,GO:0048471 perinuclear region of cytoplasm,GO:0070062…	506.585	853.563	519.193	489.643
M200001473	M200001473	ENSMUSG00000024360	NM_144866.3	225363	Etf1	eukaryotic translation termination factor 1	GO:0000184 nuclear-transcribed mRNA catabolic process, nonsense-mediated decay,GO:0006412 translation,GO:0006415 translational termination,GO:0006479 protein methylation,GO:0016032 viral process	GO:0003747 translation release factor activity,GO:0016149 translation release factor activity, codon specific,GO:0044822 poly(A) RNA binding	GO:0005737 cytoplasm	527.872	449.793	612.963	679.154
M300002883	M300002883	ENSMUSG00000021670	NM_008255.2	15357	Hmgcr	3-hydroxy-3-methylglutaryl-Coenzyme A reductase	GO:0006629 lipid metabolic process,GO:0006694 steroid biosynthetic process,GO:0006695 cholesterol biosynthetic process,GO:0006743 ubiquinone metabolic process,GO:0008202 steroid metabolic process,GO:0008203 cholesterol metabolic process,GO:0008284 positive regulation of cell proliferation,GO:0008299 isoprenoid biosynthetic process,GO:0008542 visual learning,GO:0009790 embryo development,GO:001066…	GO:0004420 hydroxymethylglutaryl-CoA reductase (NADPH) activity,GO:0016491 oxidoreductase activity,GO:0016616 oxidoreductase activity, acting on the CH-OH group of donors, NAD or NADP as acceptor,GO:0042282 hydroxymethylglutaryl-CoA reductase activity,GO:0042803 protein homodimerization activity,GO:0050661 NADP binding,GO:0050662 coenzyme binding,GO:0051721 protein phosphatase 2A binding,GO:00704…	GO:0005778 peroxisomal membrane,GO:0005783 endoplasmic reticulum,GO:0005789 endoplasmic reticulum membrane,GO:0016020 membrane,GO:0016021 integral component of membrane,GO:0043231 intracellular membrane-bounded organelle	98.1625	113.546	252.171	187.087
M200003777	M200003777	ENSMUSG00000026895	NM_026703.2	68375	Ndufa8	NADH dehydrogenase (ubiquinone) 1 alpha subcomplex, 8	GO:0006810 transport,GO:0008150 biological_process,GO:0055114 oxidation-reduction process	GO:0032403 protein complex binding	GO:0005739 mitochondrion,GO:0005743 mitochondrial inner membrane,GO:0005747 mitochondrial respiratory chain complex I,GO:0005758 mitochondrial intermembrane space,GO:0016020 membrane,GO:0070469 respiratory chain	1043.13	1314.03	1192.99	1156.72
M200000930	M200000930	ENSMUSG00000028082	NM_001082414.2	27059	Sh3d19	SH3 domain protein D19	GO:0007010 cytoskeleton organization,GO:0022604 regulation of cell morphogenesis,GO:0051044 positive regulation of membrane protein ectodomain proteolysis	GO:0005515 protein binding,GO:0070064 proline-rich region binding	GO:0005654 nucleoplasm,GO:0005737 cytoplasm,GO:0005794 Golgi apparatus,GO:0005886 plasma membrane	209.827	210.411	145.393	220.412
M200004217	M200004217	ENSMUSG00000004665	NM_007725.2	12798	Cnn2	calponin 2	GO:0007010 cytoskeleton organization,GO:0010628 positive regulation of gene expression,GO:0030097 hemopoiesis,GO:0030336 negative regulation of cell migration,GO:0031032 actomyosin structure organization,GO:0032970 regulation of actin filament-based process,GO:0042060 wound healing,GO:0042127 regulation of cell proliferation,GO:0050765 negative regulation of phagocytosis,GO:0071260 cellular respo…	GO:0003779 actin binding,GO:0005516 calmodulin binding	GO:0001725 stress fiber,GO:0005856 cytoskeleton,GO:0005925 focal adhesion,GO:0016020 membrane,GO:0070062 extracellular exosome	188.256	496.805	781.676	804.753
M200001986	M200001986	ENSMUSG00000010047	NM_010489.2	15587	Hyal2	hyaluronoglucosaminidase 2	GO:0000302 response to reactive oxygen species,GO:0002244 hematopoietic progenitor cell differentiation,GO:0005975 carbohydrate metabolic process,GO:0006027 glycosaminoglycan catabolic process,GO:0008152 metabolic process,GO:0009615 response to virus,GO:0010259 multicellular organismal aging,GO:0010764 negative regulation of fibroblast migration,GO:0019064 fusion of virus membrane with host plasm…	GO:0001105 RNA polymerase II transcription coactivator activity,GO:0001618 virus receptor activity,GO:0003824 catalytic activity,GO:0004415 hyalurononglucosaminidase activity,GO:0005540 hyaluronic acid binding,GO:0016787 hydrolase activity,GO:0016798 hydrolase activity, acting on glycosyl bonds,GO:0019899 enzyme binding,GO:0030294 receptor signaling protein tyrosine kinase inhibitor activity,GO:0…	GO:0000139 Golgi membrane,GO:0005737 cytoplasm,GO:0005764 lysosome,GO:0005829 cytosol,GO:0005886 plasma membrane,GO:0005902 microvillus,GO:0009986 cell surface,GO:0016020 membrane,GO:0016023 cytoplasmic, membrane-bounded vesicle,GO:0016324 apical plasma membrane,GO:0030139 endocytic vesicle,GO:0031225 anchored component of membrane,GO:0031362 anchored component of external side of plasma membrane…	147.433	153.327	231.551	210.928
M200001797	M200001797	ENSMUSG00000032080	NM_007468.2	11808	Apoa4	apolipoprotein A-IV	GO:0002227 innate immune response in mucosa,GO:0006695 cholesterol biosynthetic process,GO:0006810 transport,GO:0006869 lipid transport,GO:0006982 response to lipid hydroperoxide,GO:0007159 leukocyte cell-cell adhesion,GO:0008203 cholesterol metabolic process,GO:0010873 positive regulation of cholesterol esterification,GO:0010898 positive regulation of triglyceride catabolic process,GO:0019430 re…	GO:0005507 copper ion binding,GO:0008289 lipid binding,GO:0015485 cholesterol binding,GO:0016209 antioxidant activity,GO:0017127 cholesterol transporter activity,GO:0031210 phosphatidylcholine binding,GO:0042803 protein homodimerization activity,GO:0060228 phosphatidylcholine-sterol O-acyltransferase activator activity	GO:0005576 extracellular region,GO:0005615 extracellular space,GO:0009986 cell surface,GO:0034361 very-low-density lipoprotein particle,GO:0034364 high-density lipoprotein particle,GO:0042627 chylomicron,GO:0070062 extracellular exosome,GO:0072562 blood microparticle	208.129	412.837	22.8033	212.441
M200001781	M200001781	ENSMUSG00000050953	NM_010288.3	14609	Gja1	gap junction protein, alpha 1	GO:0001649 osteoblast differentiation,GO:0001701 in utero embryonic development,GO:0001764 neuron migration,GO:0001937 negative regulation of endothelial cell proliferation,GO:0001947 heart looping,GO:0002027 regulation of heart rate,GO:0002070 epithelial cell maturation,GO:0002088 lens development in camera-type eye,GO:0002544 chronic inflammatory response,GO:0003104 positive regulation of glome…	GO:0004871 signal transducer activity,GO:0005102 receptor binding,GO:0005243 gap junction channel activity,GO:0005515 protein binding,GO:0015075 ion transmembrane transporter activity,GO:0017124 SH3 domain binding,GO:0019904 protein domain specific binding,GO:0022857 transmembrane transporter activity,GO:0030165 PDZ domain binding,GO:0048487 beta-tubulin binding,GO:0071253 connexin binding,GO:008…	GO:0005737 cytoplasm,GO:0005739 mitochondrion,GO:0005741 mitochondrial outer membrane,GO:0005764 lysosome,GO:0005768 endosome,GO:0005769 early endosome,GO:0005770 late endosome,GO:0005771 multivesicular body,GO:0005783 endoplasmic reticulum,GO:0005794 Golgi apparatus,GO:0005829 cytosol,GO:0005882 intermediate filament,GO:0005886 plasma membrane,GO:0005911 cell-cell junction,GO:0005916 fascia adhe…		1.44144	1.36068	154.627
M200001438	M200001438	ENSMUSG00000020850	NM_138659.2	192159	Prpf8	pre-mRNA processing factor 8	GO:0000244 spliceosomal tri-snRNP complex assembly,GO:0000398 mRNA splicing, via spliceosome,GO:0006397 mRNA processing,GO:0008380 RNA splicing,GO:0071222 cellular response to lipopolysaccharide,GO:0071356 cellular response to tumor necrosis factor	GO:0000386 second spliceosomal transesterification activity,GO:0003676 nucleic acid binding,GO:0003723 RNA binding,GO:0017070 U6 snRNA binding,GO:0030619 U1 snRNA binding,GO:0030620 U2 snRNA binding,GO:0030623 U5 snRNA binding,GO:0044822 poly(A) RNA binding,GO:0070530 K63-linked polyubiquitin binding,GO:0097157 pre-mRNA intronic binding	GO:0005634 nucleus,GO:0005681 spliceosomal complex,GO:0005682 U5 snRNP,GO:0016020 membrane,GO:0030529 intracellular ribonucleoprotein complex,GO:0030532 small nuclear ribonucleoprotein complex,GO:0071013 catalytic step 2 spliceosome	362.128	576.981	413.346	651.832
M200003878	M200003878	ENSMUSG00000019278	NM_007876.2	13479	Dpep1	dipeptidase 1 (renal)	GO:0006508 proteolysis,GO:0016999 antibiotic metabolic process,GO:0030336 negative regulation of cell migration,GO:0035690 cellular response to drug,GO:0043066 negative regulation of apoptotic process,GO:0043154 negative regulation of cysteine-type endopeptidase activity involved in apoptotic process,GO:0050667 homocysteine metabolic process	GO:0008233 peptidase activity,GO:0008235 metalloexopeptidase activity,GO:0008237 metallopeptidase activity,GO:0008239 dipeptidyl-peptidase activity,GO:0008270 zinc ion binding,GO:0016787 hydrolase activity,GO:0016805 dipeptidase activity,GO:0043027 cysteine-type endopeptidase inhibitor activity involved in apoptotic process,GO:0046872 metal ion binding,GO:0070573 metallodipeptidase activity,GO:00…	GO:0005886 plasma membrane,GO:0016020 membrane,GO:0031225 anchored component of membrane,GO:0042995 cell projection,GO:0045177 apical part of cell,GO:0070062 extracellular exosome	467.557	143.888	18.385	16.746
M200003706	M200003706	ENSMUSG00000031672	NM_010325.2	14719	Got2	glutamatic-oxaloacetic transaminase 2, mitochondrial	GO:0006107 oxaloacetate metabolic process,GO:0006520 cellular amino acid metabolic process,GO:0006531 aspartate metabolic process,GO:0006532 aspartate biosynthetic process,GO:0006533 aspartate catabolic process,GO:0006810 transport,GO:0006869 lipid transport,GO:0009058 biosynthetic process,GO:0019550 glutamate catabolic process to aspartate,GO:0019551 glutamate catabolic process to 2-oxoglutarate…	GO:0003824 catalytic activity,GO:0004069 L-aspartate:2-oxoglutarate aminotransferase activity,GO:0005543 phospholipid binding,GO:0008483 transaminase activity,GO:0016212 kynurenine-oxoglutarate transaminase activity,GO:0016597 amino acid binding,GO:0016740 transferase activity,GO:0019899 enzyme binding,GO:0030170 pyridoxal phosphate binding,GO:0031406 carboxylic acid binding,GO:0042802 identical …	GO:0005739 mitochondrion,GO:0005743 mitochondrial inner membrane,GO:0005886 plasma membrane,GO:0009986 cell surface,GO:0016020 membrane,GO:0043204 perikaryon,GO:0043209 myelin sheath,GO:0043234 protein complex,GO:0070062 extracellular exosome	334.91	515.657	506.789	591.804
M200001237	M200001237	ENSMUSG00000031778	NM_009142.3	20312	Cx3cl1	chemokine (C-X3-C motif) ligand 1	GO:0001774 microglial cell activation,GO:0002052 positive regulation of neuroblast proliferation,GO:0002548 monocyte chemotaxis,GO:0006935 chemotaxis,GO:0006954 inflammatory response,GO:0006955 immune response,GO:0007155 cell adhesion,GO:0007186 G-protein coupled receptor signaling pathway,GO:0010759 positive regulation of macrophage chemotaxis,GO:0019221 cytokine-mediated signaling pathway,GO:00…	GO:0005125 cytokine activity,GO:0008009 chemokine activity,GO:0048020 CCR chemokine receptor binding	GO:0005576 extracellular region,GO:0005615 extracellular space,GO:0005737 cytoplasm,GO:0005886 plasma membrane,GO:0009986 cell surface,GO:0016020 membrane,GO:0016021 integral component of membrane,GO:0042995 cell projection,GO:0048471 perinuclear region of cytoplasm	43.2377	104.537	45.0902	84.2799
M200001213	M200001213	ENSMUSG00000033880	NM_011150.2	19039	Lgals3bp	lectin, galactoside-binding, soluble, 3 binding protein	GO:0007155 cell adhesion	GO:0005044 scavenger receptor activity,GO:0005515 protein binding	GO:0005576 extracellular region,GO:0005578 proteinaceous extracellular matrix,GO:0005615 extracellular space,GO:0016020 membrane,GO:0031012 extracellular matrix,GO:0070062 extracellular exosome,GO:0072562 blood microparticle	697.293	1398.09	859.295	662.629
M200000864	M200000864	ENSMUSG00000030824	NM_008749.2	18220	Nucb1	nucleobindin 1	GO:1903533 regulation of protein targeting	GO:0001965 G-protein alpha-subunit binding,GO:0003677 DNA binding,GO:0005509 calcium ion binding,GO:0046872 metal ion binding	GO:0005576 extracellular region,GO:0005615 extracellular space,GO:0005634 nucleus,GO:0005737 cytoplasm,GO:0005769 early endosome,GO:0005791 rough endoplasmic reticulum,GO:0005793 endoplasmic reticulum-Golgi intermediate compartment,GO:0005794 Golgi apparatus,GO:0005798 Golgi-associated vesicle,GO:0005801 cis-Golgi network,GO:0005802 trans-Golgi network,GO:0015630 microtubule cytoskeleton,GO:00160…	520.768	702.632	387.377	372.982
M200000707	M200000707	ENSMUSG00000005262	NR_028403.1	22230	Ufd1l	ubiquitin fusion degradation 1 like	GO:0006511 ubiquitin-dependent protein catabolic process,GO:0030970 retrograde protein transport, ER to cytosol,GO:0071712 ER-associated misfolded protein catabolic process	GO:0005102 receptor binding,GO:0032403 protein complex binding,GO:0036435 K48-linked polyubiquitin binding,GO:0051117 ATPase binding	GO:0005634 nucleus,GO:0005737 cytoplasm,GO:0034098 VCP-NPL4-UFD1 AAA ATPase complex,GO:0036501 UFD1-NPL4 complex	127.568	114.406	137.984	174.843
M400000106	M400000106	ENSMUSG00000005506	NM_001244891.1	13046	Celf1	CUGBP, Elav-like family member 1	GO:0006376 mRNA splice site selection,GO:0006397 mRNA processing,GO:0007286 spermatid development,GO:0008380 RNA splicing,GO:0040018 positive regulation of multicellular organism growth	GO:0000166 nucleotide binding,GO:0003676 nucleic acid binding,GO:0003723 RNA binding,GO:0031369 translation initiation factor binding	GO:0005634 nucleus,GO:0005737 cytoplasm	78.0872	91.0071	104.5	70.9337
M200007148	M200007148	ENSMUSG00000025531	NM_018818.2	12662	Chm	choroidermia (RAB escort protein 1)	GO:0001568 blood vessel development,GO:0006612 protein targeting to membrane,GO:0006886 intracellular protein transport,GO:0018344 protein geranylgeranylation,GO:0055114 oxidation-reduction process	GO:0005096 GTPase activator activity,GO:0016491 oxidoreductase activity,GO:0017137 Rab GTPase binding	GO:0005737 cytoplasm,GO:0005829 cytosol,GO:0005968 Rab-protein geranylgeranyltransferase complex	82.7416	96.9541	114.396	115.877
M200004861	M200004861	ENSMUSG00000021987	NM_144843.4	219135	Mtmr6	myotubularin related protein 6	GO:0016311 dephosphorylation,GO:0046856 phosphatidylinositol dephosphorylation,GO:0071805 potassium ion transmembrane transport	GO:0004725 protein tyrosine phosphatase activity,GO:0008138 protein tyrosine/serine/threonine phosphatase activity,GO:0008330 protein tyrosine/threonine phosphatase activity,GO:0008579 JUN kinase phosphatase activity,GO:0008969 phosphohistidine phosphatase activity,GO:0015269 calcium-activated potassium channel activity,GO:0016312 inositol bisphosphate phosphatase activity,GO:0016787 hydrolase ac…	GO:0005634 nucleus,GO:0005737 cytoplasm	102.482	97.7056	137.516	124.009
M200006758	M200006758	ENSMUSG00000058709	NM_053208.4	112406	Egln2	egl-9 family hypoxia-inducible factor 2	GO:0001666 response to hypoxia,GO:0018401 peptidyl-proline hydroxylation to 4-hydroxy-L-proline,GO:0043523 regulation of neuron apoptotic process,GO:0045454 cell redox homeostasis,GO:0045732 positive regulation of protein catabolic process,GO:0055114 oxidation-reduction process	GO:0005506 iron ion binding,GO:0016491 oxidoreductase activity,GO:0016705 oxidoreductase activity, acting on paired donors, with incorporation or reduction of molecular oxygen,GO:0016706 oxidoreductase activity, acting on paired donors, with incorporation or reduction of molecular oxygen, 2-oxoglutarate as one donor, and incorporation of one atom each of oxygen into both donors,GO:0019826 oxygen …	GO:0005634 nucleus,GO:0005654 nucleoplasm,GO:0005829 cytosol	160.092	189.877	127.504	179.166
M200006614	M200006614	ENSMUSG00000053565	NM_001285943.1	73830	Eif3k	eukaryotic translation initiation factor 3, subunit K	GO:0006412 translation,GO:0006413 translational initiation,GO:0006446 regulation of translational initiation	GO:0003723 RNA binding,GO:0003743 translation initiation factor activity,GO:0043022 ribosome binding	GO:0005634 nucleus,GO:0005737 cytoplasm,GO:0005852 eukaryotic translation initiation factor 3 complex,GO:0016020 membrane,GO:0070062 extracellular exosome	1181.43	1469.81	1562.3	1780.34
M200006474	M200006474	ENSMUSG00000002416	NM_026612.3	68198	Ndufb2	NADH dehydrogenase (ubiquinone) 1 beta subcomplex, 2	GO:0006810 transport,GO:0008150 biological_process,GO:0055114 oxidation-reduction process	GO:0003674 molecular_function	GO:0005739 mitochondrion,GO:0005743 mitochondrial inner membrane,GO:0005747 mitochondrial respiratory chain complex I,GO:0016020 membrane,GO:0070469 respiratory chain	9.8041	27.4727	118.344	85.3417
M200006289	M200006289	ENSMUSG00000004788	NM_145445.4	217715	Eif2b2	eukaryotic translation initiation factor 2B, subunit 2 beta	GO:0001541 ovarian follicle development,GO:0006412 translation,GO:0006413 translational initiation,GO:0006446 regulation of translational initiation,GO:0007417 central nervous system development,GO:0009408 response to heat,GO:0009749 response to glucose,GO:0014003 oligodendrocyte development,GO:0042552 myelination,GO:0043434 response to peptide hormone,GO:0043547 positive regulation of GTPase act…	GO:0003743 translation initiation factor activity,GO:0005085 guanyl-nucleotide exchange factor activity,GO:0005524 ATP binding,GO:0005525 GTP binding	GO:0005737 cytoplasm,GO:0005851 eukaryotic translation initiation factor 2B complex	144.946	144.42	213.573	267.528
M200004175	M200004175	ENSMUSG00000039168	NM_146057.3	223453	Dap	death-associated protein	GO:0006914 autophagy,GO:0006915 apoptotic process,GO:0006919 activation of cysteine-type endopeptidase activity involved in apoptotic process,GO:0010507 negative regulation of autophagy,GO:0032088 negative regulation of NF-kappaB transcription factor activity,GO:0034198 cellular response to amino acid starvation,GO:0045892 negative regulation of transcription, DNA-templated,GO:0097190 apoptotic s…	GO:0070513 death domain binding	GO:0005575 cellular_component	195.396	173.221	220.369	147.018
M200004158	M200004158	ENSMUSG00000028382	NM_144904.2	230257	Ptbp3	polypyrimidine tract binding protein 3	GO:0006397 mRNA processing,GO:0008380 RNA splicing,GO:0030154 cell differentiation,GO:0033119 negative regulation of RNA splicing,GO:0043249 erythrocyte maturation,GO:0045595 regulation of cell differentiation,GO:0048025 negative regulation of mRNA splicing, via spliceosome	GO:0000166 nucleotide binding,GO:0003676 nucleic acid binding,GO:0003723 RNA binding,GO:0044822 poly(A) RNA binding	GO:0005634 nucleus	298.642	129.678	309.004	348.89
M200004019	M200004019	ENSMUSG00000029781	NM_012056.2	27055	Fkbp9	FK506 binding protein 9	GO:0006457 protein folding,GO:0061077 chaperone-mediated protein folding	GO:0003755 peptidyl-prolyl cis-trans isomerase activity,GO:0005509 calcium ion binding,GO:0005528 FK506 binding,GO:0016853 isomerase activity,GO:0046872 metal ion binding	GO:0005783 endoplasmic reticulum,GO:0005789 endoplasmic reticulum membrane	31.9806	32.0118	66.9673	201.6
M400000092	M400000092	ENSMUSG00000069633	NM_026951.2	69129	Pex11g	peroxisomal biogenesis factor 11 gamma	GO:0016559 peroxisome fission,GO:0044375 regulation of peroxisome size	GO:0003674 molecular_function	GO:0005777 peroxisome,GO:0005779 integral component of peroxisomal membrane,GO:0016020 membrane,GO:0016021 integral component of membrane,GO:0031231 intrinsic component of peroxisomal membrane,GO:0043234 protein complex	101.448	110.562	118.061	89.1307
M200007487	M200007487	ENSMUSG00000023852	NM_025934.2	67045	Riok2	RIO kinase 2 (yeast)	GO:0006468 protein phosphorylation,GO:0008150 biological_process,GO:0016310 phosphorylation	GO:0000166 nucleotide binding,GO:0004672 protein kinase activity,GO:0004674 protein serine/threonine kinase activity,GO:0005524 ATP binding,GO:0016301 kinase activity,GO:0016740 transferase activity,GO:0046872 metal ion binding	GO:0005575 cellular_component	107.066	43.987	85.5023	131.319
M200007106	M200007106	ENSMUSG00000019832	NM_026405.3	67844	Rab32	RAB32, member RAS oncogene family	GO:0007264 small GTPase mediated signal transduction,GO:0015031 protein transport,GO:0019882 antigen processing and presentation,GO:0032438 melanosome organization,GO:0035646 endosome to melanosome transport,GO:0090382 phagosome maturation,GO:1903232 melanosome assembly	GO:0000166 nucleotide binding,GO:0003924 GTPase activity,GO:0005515 protein binding,GO:0005525 GTP binding,GO:0030742 GTP-dependent protein binding,GO:0035650 AP-1 adaptor complex binding,GO:0035651 AP-3 adaptor complex binding,GO:0036461 BLOC-2 complex binding	GO:0005739 mitochondrion,GO:0005741 mitochondrial outer membrane,GO:0005769 early endosome,GO:0005802 trans-Golgi network,GO:0016020 membrane,GO:0031410 cytoplasmic vesicle,GO:0042470 melanosome,GO:0045335 phagocytic vesicle	53.7076	47.1229	96.4678	121.065
M200006889	M200006889	ENSMUSG00000027287	NM_001177793.1	20619	Snap23	synaptosomal-associated protein 23	GO:0002553 histamine secretion by mast cell,GO:0006461 protein complex assembly,GO:0006810 transport,GO:0006887 exocytosis,GO:0015031 protein transport,GO:0016082 synaptic vesicle priming,GO:0016192 vesicle-mediated transport,GO:0017157 regulation of exocytosis,GO:0031629 synaptic vesicle fusion to presynaptic active zone membrane,GO:0061025 membrane fusion	GO:0005484 SNAP receptor activity,GO:0005515 protein binding,GO:0019905 syntaxin binding	GO:0005654 nucleoplasm,GO:0005737 cytoplasm,GO:0005886 plasma membrane,GO:0005925 focal adhesion,GO:0016020 membrane,GO:0030054 cell junction,GO:0031201 SNARE complex,GO:0031410 cytoplasmic vesicle,GO:0042581 specific granule,GO:0042582 azurophil granule,GO:0042629 mast cell granule,GO:0043005 neuron projection,GO:0043195 terminal bouton,GO:0045202 synapse,GO:0070062 extracellular exosome	138.271	78.7116	158.626	162.14
M200009268	M200009268	ENSMUSG00000042380	NM_030252.2	80284	Smim12	small integral membrane protein 12	GO:0008150 biological_process	GO:0003674 molecular_function	GO:0005575 cellular_component,GO:0016020 membrane,GO:0016021 integral component of membrane	64.892	97.2819	80.5583	101.231
M200006740	M200006740	ENSMUSG00000000399	NM_025358.3	66108	Ndufa9	NADH dehydrogenase (ubiquinone) 1 alpha subcomplex, 9	GO:0006810 transport,GO:0055114 oxidation-reduction process,GO:1901006 ubiquinone-6 biosynthetic process	GO:0003954 NADH dehydrogenase activity,GO:0032403 protein complex binding	GO:0005634 nucleus,GO:0005654 nucleoplasm,GO:0005739 mitochondrion,GO:0005743 mitochondrial inner membrane,GO:0005747 mitochondrial respiratory chain complex I,GO:0005759 mitochondrial matrix,GO:0031966 mitochondrial membrane,GO:0070469 respiratory chain	698.468	555.687	631.082	728.954
M200006718	M200006718	ENSMUSG00000040521	NM_025537.3	66399	Tsfm	Ts translation elongation factor, mitochondrial	GO:0006412 translation,GO:0006414 translational elongation,GO:0070125 mitochondrial translational elongation	GO:0003746 translation elongation factor activity,GO:0044822 poly(A) RNA binding	GO:0005622 intracellular,GO:0005634 nucleus,GO:0005739 mitochondrion,GO:0005759 mitochondrial matrix	187.807	145.619	179.884	205.431
M200006253	M200006253	ENSMUSG00000026309	NM_023343.2	67444	Ilkap	integrin-linked kinase-associated serine/threonine phosphatase 2C	GO:0006470 protein dephosphorylation,GO:0033262 regulation of nuclear cell cycle DNA replication	GO:0003824 catalytic activity,GO:0004721 phosphoprotein phosphatase activity,GO:0004722 protein serine/threonine phosphatase activity,GO:0016787 hydrolase activity,GO:0043169 cation binding,GO:0046872 metal ion binding	GO:0005575 cellular_component,GO:0005737 cytoplasm	171.971	205.786	199.96	222.052
M200004137	M200004137	ENSMUSG00000042569	NM_001172112.1	216820	Dhrs7b	dehydrogenase/reductase (SDR family) member 7B	GO:0008150 biological_process,GO:0008152 metabolic process,GO:0055114 oxidation-reduction process	GO:0016491 oxidoreductase activity,GO:0018446 pinocarveol dehydrogenase activity,GO:0018447 chloral hydrate dehydrogenase activity,GO:0018448 hydroxymethylmethylsilanediol oxidase activity,GO:0018449 1-phenylethanol dehydrogenase activity,GO:0018450 myrtenol dehydrogenase activity,GO:0034522 cis-1,2-dihydroxy-1,2-dihydro-8-carboxynaphthalene dehydrogenase activity,GO:0034582 3-hydroxy-4-methyloct…	GO:0005783 endoplasmic reticulum,GO:0016020 membrane,GO:0016021 integral component of membrane	466.281	547.995	497.613	512.178
M200004119	M200004119	ENSMUSG00000074797	NM_025922.2	16434	Itpa	inosine triphosphatase (nucleoside triphosphate pyrophosphatase)	GO:0006193 ITP catabolic process,GO:0009117 nucleotide metabolic process,GO:0009143 nucleoside triphosphate catabolic process,GO:0051276 chromosome organization	GO:0000166 nucleotide binding,GO:0016787 hydrolase activity,GO:0035870 dITP diphosphatase activity,GO:0036220 ITP diphosphatase activity,GO:0036222 XTP diphosphatase activity,GO:0046872 metal ion binding,GO:0047429 nucleoside-triphosphate diphosphatase activity	GO:0005737 cytoplasm	169.276	213.204	279.821	266.087
M200003982	M200003982	ENSMUSG00000021192	NM_001199004.1	27277	Golga5	golgi autoantigen, golgin subfamily a, 5	GO:0000301 retrograde transport, vesicle recycling within Golgi,GO:0007030 Golgi organization,GO:0048193 Golgi vesicle transport	GO:0005515 protein binding,GO:0017137 Rab GTPase binding,GO:0030674 protein binding, bridging,GO:0042803 protein homodimerization activity	GO:0000137 Golgi cis cisterna,GO:0000138 Golgi trans cisterna,GO:0000139 Golgi membrane,GO:0005622 intracellular,GO:0005623 cell,GO:0005794 Golgi apparatus,GO:0005797 Golgi medial cisterna,GO:0005801 cis-Golgi network,GO:0016020 membrane,GO:0016021 integral component of membrane,GO:0030663 COPI-coated vesicle membrane,GO:0031985 Golgi cisterna	127.934	99.0187	111.407	147.856
M200009962	M200009962	ENSMUSG00000002968	NM_029365.2	75613	Med25	mediator complex subunit 25	GO:0000122 negative regulation of transcription from RNA polymerase II promoter,GO:0006351 transcription, DNA-templated,GO:0006355 regulation of transcription, DNA-templated,GO:0035563 positive regulation of chromatin binding,GO:0045944 positive regulation of transcription from RNA polymerase II promoter,GO:0048147 negative regulation of fibroblast proliferation,GO:0071158 positive regulation of …	GO:0005515 protein binding,GO:0008134 transcription factor binding,GO:0042974 retinoic acid receptor binding,GO:0046965 retinoid X receptor binding	GO:0005634 nucleus,GO:0044798 nuclear transcription factor complex	258.298	300.598	230.603	254.623
M200007425	M200007425	ENSMUSG00000029209	NM_001038015.1	67980	Gnpda2	glucosamine-6-phosphate deaminase 2	GO:0005975 carbohydrate metabolic process,GO:0006044 N-acetylglucosamine metabolic process	GO:0004342 glucosamine-6-phosphate deaminase activity,GO:0016787 hydrolase activity	GO:0005634 nucleus,GO:0005737 cytoplasm	50.8799	57.042	103.422	115.876
M200006866	M200006866	ENSMUSG00000029076	NM_001302467.1	20318	Sdf4	stromal cell derived factor 4	GO:0009650 UV protection,GO:0017156 calcium ion regulated exocytosis,GO:0021549 cerebellum development,GO:0045471 response to ethanol,GO:0070625 zymogen granule exocytosis	GO:0005509 calcium ion binding,GO:0042802 identical protein binding,GO:0046872 metal ion binding	GO:0005623 cell,GO:0005737 cytoplasm,GO:0005770 late endosome,GO:0005794 Golgi apparatus,GO:0005796 Golgi lumen,GO:0005886 plasma membrane,GO:0016020 membrane,GO:0070062 extracellular exosome	389.249	383.064	331.098	385.952
M200006701	M200006701	ENSMUSG00000003345	NM_001159591.1	103236	Csnk1g2	casein kinase 1, gamma 2	GO:0006468 protein phosphorylation,GO:0016055 Wnt signaling pathway,GO:0016310 phosphorylation,GO:0018105 peptidyl-serine phosphorylation,GO:0046777 protein autophosphorylation	GO:0000166 nucleotide binding,GO:0000287 magnesium ion binding,GO:0001948 glycoprotein binding,GO:0004672 protein kinase activity,GO:0004674 protein serine/threonine kinase activity,GO:0005524 ATP binding,GO:0016301 kinase activity,GO:0016740 transferase activity,GO:0042277 peptide binding,GO:0051219 phosphoprotein binding	GO:0005737 cytoplasm,GO:0016020 membrane	252.434	320.024	279.836	318.549
M200006560	M200006560	ENSMUSG00000002372	NR_045519.1	71810	Ranbp3	RAN binding protein 3	GO:0006810 transport,GO:0008150 biological_process,GO:0015031 protein transport,GO:0046907 intracellular transport	GO:0008536 Ran GTPase binding,GO:0070412 R-SMAD binding	GO:0005634 nucleus,GO:0005654 nucleoplasm,GO:0005737 cytoplasm	214.327	246.507	218.939	267.184
M200006369	M200006369	ENSMUSG00000028266	NM_001161770.1	16911	Lmo4	LIM domain only 4	GO:0001843 neural tube closure,GO:0003281 ventricular septum development,GO:0006351 transcription, DNA-templated,GO:0006355 regulation of transcription, DNA-templated,GO:0006366 transcription from RNA polymerase II promoter,GO:0021514 ventral spinal cord interneuron differentiation,GO:0021522 spinal cord motor neuron differentiation,GO:0021527 spinal cord association neuron differentiation,GO:003…	GO:0001158 enhancer sequence-specific DNA binding,GO:0005515 protein binding,GO:0008134 transcription factor binding,GO:0008270 zinc ion binding,GO:0046872 metal ion binding	GO:0005667 transcription factor complex	203.709	189.189	187.01	302.295
M200006233	M200006233	ENSMUSG00000010607	NM_001082532.1	66268	Pigyl	phosphatidylinositol glycan anchor biosynthesis, class Y-like	GO:0006506 GPI anchor biosynthetic process	GO:0003674 molecular_function	GO:0000506 glycosylphosphatidylinositol-N-acetylglucosaminyltransferase (GPI-GnT) complex,GO:0005783 endoplasmic reticulum,GO:0005789 endoplasmic reticulum membrane,GO:0016020 membrane,GO:0016021 integral component of membrane	85.6485	184.163	173.718	168.336
M200004097	M200004097	ENSMUSG00000029110	NM_001304269.1	19822	Rnf4	ring finger protein 4	GO:0006351 transcription, DNA-templated,GO:0006355 regulation of transcription, DNA-templated,GO:0016567 protein ubiquitination,GO:0033234 negative regulation of protein sumoylation,GO:0043161 proteasome-mediated ubiquitin-dependent protein catabolic process,GO:0045893 positive regulation of transcription, DNA-templated,GO:0045944 positive regulation of transcription from RNA polymerase II promot…	GO:0003677 DNA binding,GO:0004842 ubiquitin-protein transferase activity,GO:0005515 protein binding,GO:0008134 transcription factor binding,GO:0008270 zinc ion binding,GO:0008766 UDP-N-acetylmuramoylalanyl-D-glutamyl-2,6-diaminopimelate-D-alanyl-D-alanine ligase activity,GO:0016874 ligase activity,GO:0017025 TBP-class protein binding,GO:0018169 ribosomal S6-glutamic acid ligase activity,GO:003033…	GO:0005634 nucleus,GO:0005654 nucleoplasm,GO:0005737 cytoplasm,GO:0005829 cytosol,GO:0016605 PML body,GO:0033768 SUMO-targeted ubiquitin ligase complex	251.447	212.277	105.803	404.562
M200003942	M200003942	ENSMUSG00000008730	NM_001301306.1	15257	Hipk1	homeodomain interacting protein kinase 1	GO:0000122 negative regulation of transcription from RNA polymerase II promoter,GO:0006351 transcription, DNA-templated,GO:0006355 regulation of transcription, DNA-templated,GO:0006468 protein phosphorylation,GO:0007224 smoothened signaling pathway,GO:0008284 positive regulation of cell proliferation,GO:0009952 anterior/posterior pattern specification,GO:0010803 regulation of tumor necrosis facto…	GO:0000166 nucleotide binding,GO:0003677 DNA binding,GO:0003714 transcription corepressor activity,GO:0004672 protein kinase activity,GO:0004674 protein serine/threonine kinase activity,GO:0005515 protein binding,GO:0005524 ATP binding,GO:0016301 kinase activity,GO:0016740 transferase activity	GO:0005634 nucleus,GO:0005737 cytoplasm,GO:0016605 PML body,GO:0016607 nuclear speck	88.7882	120.509	24.7781	87.2264
M200006826	M200006826	ENSMUSG00000070319	NM_016876.3	53356	Eif3g	eukaryotic translation initiation factor 3, subunit G	GO:0006412 translation,GO:0006413 translational initiation	GO:0000166 nucleotide binding,GO:0003676 nucleic acid binding,GO:0003723 RNA binding,GO:0003743 translation initiation factor activity,GO:0005515 protein binding,GO:0044822 poly(A) RNA binding	GO:0005634 nucleus,GO:0005737 cytoplasm,GO:0005852 eukaryotic translation initiation factor 3 complex	955.565	1003.31	978.24	1051.88
M200006661	M200006661	ENSMUSG00000026687	NM_019993.3	56752	Aldh9a1	aldehyde dehydrogenase 9, subfamily A1	GO:0006081 cellular aldehyde metabolic process,GO:0008152 metabolic process,GO:0009437 carnitine metabolic process,GO:0042136 neurotransmitter biosynthetic process,GO:0055114 oxidation-reduction process	GO:0004029 aldehyde dehydrogenase (NAD) activity,GO:0016491 oxidoreductase activity,GO:0016620 oxidoreductase activity, acting on the aldehyde or oxo group of donors, NAD or NADP as acceptor,GO:0019145 aminobutyraldehyde dehydrogenase activity,GO:0042803 protein homodimerization activity,GO:0043176 amine binding,GO:0047105 4-trimethylammoniobutyraldehyde dehydrogenase activity,GO:0051287 NAD bind…	GO:0005737 cytoplasm,GO:0005739 mitochondrion,GO:0005829 cytosol,GO:0070062 extracellular exosome	106.141	95.047	96.3455	44.7703
M200006519	M200006519	ENSMUSG00000028622	NM_025500.2	56280	Mrpl37	mitochondrial ribosomal protein L37	GO:0006412 translation,GO:0008150 biological_process	GO:0003735 structural constituent of ribosome,GO:0044822 poly(A) RNA binding	GO:0005739 mitochondrion,GO:0005761 mitochondrial ribosome,GO:0005840 ribosome,GO:0030529 intracellular ribonucleoprotein complex	297.781	304.655	252.028	276.893
M200006345	M200006345	ENSMUSG00000009863	NM_023374.3	67680	Sdhb	succinate dehydrogenase complex, subunit B, iron sulfur (Ip)	GO:0006099 tricarboxylic acid cycle,GO:0006105 succinate metabolic process,GO:0006810 transport,GO:0022904 respiratory electron transport chain,GO:0055114 oxidation-reduction process	GO:0008177 succinate dehydrogenase (ubiquinone) activity,GO:0009055 electron carrier activity,GO:0016491 oxidoreductase activity,GO:0046872 metal ion binding,GO:0051536 iron-sulfur cluster binding,GO:0051537 2 iron, 2 sulfur cluster binding,GO:0051538 3 iron, 4 sulfur cluster binding,GO:0051539 4 iron, 4 sulfur cluster binding	GO:0005654 nucleoplasm,GO:0005739 mitochondrion,GO:0005743 mitochondrial inner membrane,GO:0005749 mitochondrial respiratory chain complex II, succinate dehydrogenase complex (ubiquinone),GO:0005886 plasma membrane,GO:0016020 membrane,GO:0045273 respiratory chain complex II,GO:0070062 extracellular exosome	641.133	643.136	554.035	412.853
M200006198	M200006198	ENSMUSG00000031803	NM_028189.3	72297	B3gnt3	UDP-GlcNAc:betaGal beta-1,3-N-acetylglucosaminyltransferase 3	GO:0006486 protein glycosylation,GO:0030311 poly-N-acetyllactosamine biosynthetic process	GO:0008378 galactosyltransferase activity,GO:0008532 N-acetyllactosaminide beta-1,3-N-acetylglucosaminyltransferase activity,GO:0016740 transferase activity,GO:0016757 transferase activity, transferring glycosyl groups,GO:0047223 beta-1,3-galactosyl-O-glycosyl-glycoprotein beta-1,3-N-acetylglucosaminyltransferase activity	GO:0005575 cellular_component,GO:0005794 Golgi apparatus,GO:0016020 membrane,GO:0016021 integral component of membrane	66.5348	85.6467	187.497	182.593
M200004066	M200004066	ENSMUSG00000022009	NM_013745.5	27275	Nufip1	nuclear fragile X mental retardation protein interacting protein 1	GO:0000492 box C/D snoRNP assembly,GO:0045944 positive regulation of transcription from RNA polymerase II promoter,GO:0051259 protein oligomerization	GO:0003723 RNA binding,GO:0005515 protein binding,GO:0030515 snoRNA binding,GO:0030674 protein binding, bridging,GO:0042802 identical protein binding,GO:0046872 metal ion binding,GO:0051117 ATPase binding	GO:0005634 nucleus,GO:0005726 perichromatin fibrils,GO:0005730 nucleolus,GO:0008023 transcription elongation factor complex,GO:0016363 nuclear matrix,GO:0022626 cytosolic ribosome,GO:0043234 protein complex,GO:0048786 presynaptic active zone,GO:0070761 pre-snoRNP complex	83.9648	110.491	94.7496	93.93
M200004046	M200004046	ENSMUSG00000024944	NM_019722.3	56327	Arl2	ADP-ribosylation factor-like 2	GO:0007049 cell cycle,GO:0007264 small GTPase mediated signal transduction,GO:0015870 acetylcholine transport,GO:0031113 regulation of microtubule polymerization,GO:0031116 positive regulation of microtubule polymerization,GO:0034260 negative regulation of GTPase activity,GO:0051297 centrosome organization,GO:0051457 maintenance of protein location in nucleus	GO:0000166 nucleotide binding,GO:0003924 GTPase activity,GO:0005515 protein binding,GO:0005525 GTP binding,GO:0019003 GDP binding	GO:0005622 intracellular,GO:0005634 nucleus,GO:0005737 cytoplasm,GO:0005739 mitochondrion,GO:0005758 mitochondrial intermembrane space,GO:0005794 Golgi apparatus,GO:0005813 centrosome,GO:0005829 cytosol,GO:0005856 cytoskeleton,GO:0070062 extracellular exosome	96.7347	159.791	142.19	89.8337
M200015151	M200015151	ENSMUSG00000034532	NM_015795.1	50759	Fbxo16	F-box protein 16	GO:0008150 biological_process	GO:0003674 molecular_function	GO:0005575 cellular_component	472.04	328.631	274.604	252.167
M400000441	M400000441	ENSMUSG00000021134	NM_001079695.1	20384	Srsf5	serine/arginine-rich splicing factor 5	GO:0006351 transcription, DNA-templated,GO:0006355 regulation of transcription, DNA-templated,GO:0006397 mRNA processing,GO:0008380 RNA splicing,GO:0009611 response to wounding	GO:0000166 nucleotide binding,GO:0003676 nucleic acid binding,GO:0003723 RNA binding,GO:0005515 protein binding,GO:0050733 RS domain binding	GO:0005634 nucleus,GO:0016607 nuclear speck	890.594	501.593	641.247	891.034
M200011467	M200011467	ENSMUSG00000027444	NM_030135.2	78609	8030411F24Rik	RIKEN cDNA 8030411F24 gene	GO:0008150 biological_process,GO:0010466 negative regulation of peptidase activity	GO:0003674 molecular_function,GO:0004869 cysteine-type endopeptidase inhibitor activity,GO:0030414 peptidase inhibitor activity	GO:0005575 cellular_component,GO:0005576 extracellular region	97.6508	112.351	124.316	165.218
M200013965	M200013965	ENSMUSG00000027425	NM_001166640.1	228714	Csrp2bp	cysteine and glycine-rich protein 2 binding protein	GO:0000086 G2/M transition of mitotic cell cycle,GO:0009790 embryo development,GO:0016573 histone acetylation,GO:0043966 histone H3 acetylation	GO:0004402 histone acetyltransferase activity,GO:0005515 protein binding,GO:0008080 N-acetyltransferase activity	GO:0005634 nucleus,GO:0005671 Ada2/Gcn5/Ada3 transcription activator complex,GO:0005737 cytoplasm	73.5309	104.31	70.9502	91.4231
M200009873	M200009873	ENSMUSG00000019189	NM_028862.3	74315	Rnf145	ring finger protein 145	GO:0000209 protein polyubiquitination,GO:0016567 protein ubiquitination,GO:0042787 protein ubiquitination involved in ubiquitin-dependent protein catabolic process,GO:0043161 proteasome-mediated ubiquitin-dependent protein catabolic process	GO:0008270 zinc ion binding,GO:0046872 metal ion binding,GO:0061630 ubiquitin protein ligase activity	GO:0005575 cellular_component,GO:0016020 membrane,GO:0016021 integral component of membrane	62.8369	101.109	116.791	155.858
M200015095	M200015095	ENSMUSG00000039410	NM_027504.3	70673	Prdm16	PR domain containing 16	GO:0000122 negative regulation of transcription from RNA polymerase II promoter,GO:0006351 transcription, DNA-templated,GO:0006355 regulation of transcription, DNA-templated,GO:0019827 stem cell population maintenance,GO:0022008 neurogenesis,GO:0030154 cell differentiation,GO:0030512 negative regulation of transforming growth factor beta receptor signaling pathway,GO:0030853 negative regulation o…	GO:0003676 nucleic acid binding,GO:0003677 DNA binding,GO:0003713 transcription coactivator activity,GO:0005515 protein binding,GO:0033613 activating transcription factor binding,GO:0043565 sequence-specific DNA binding,GO:0046332 SMAD binding,GO:0046872 metal ion binding	GO:0005634 nucleus,GO:0017053 transcriptional repressor complex	39.0488	55.9746	102.281	31.1452
M400000424	M400000424	ENSMUSG00000020870	-	-	Cdc34-ps	cell division cycle 34 homolog, pseudogene (S. cerevisiae)	-	-	-	56.326	59.6424	83.2284	119.326
M200011171	M200011171	ENSMUSG00000037996	NM_172426.2	76376	Slc24a2	solute carrier family 24 (sodium/potassium/calcium exchanger), member 2	GO:0006816 calcium ion transport,GO:0006874 cellular calcium ion homeostasis,GO:0007612 learning,GO:0007613 memory,GO:0034220 ion transmembrane transport,GO:0060291 long-term synaptic potentiation,GO:0060292 long term synaptic depression,GO:0070588 calcium ion transmembrane transport	GO:0005262 calcium channel activity,GO:0005509 calcium ion binding,GO:0008273 calcium, potassium:sodium antiporter activity,GO:0016151 nickel cation binding,GO:0030145 manganese ion binding,GO:0030955 potassium ion binding,GO:0031402 sodium ion binding,GO:0046870 cadmium ion binding,GO:0046983 protein dimerization activity	GO:0005887 integral component of plasma membrane,GO:0016020 membrane,GO:0031226 intrinsic component of plasma membrane	22.5919	71.9066	102.108	61.3074
M200014286	M200014286	ENSMUSG00000028463	NM_139305.2	230099	Car9	carbonic anhydrase 9	GO:0002009 morphogenesis of an epithelium,GO:0006730 one-carbon metabolic process,GO:0046903 secretion	GO:0004089 carbonate dehydratase activity,GO:0008270 zinc ion binding,GO:0016829 lyase activity,GO:0046872 metal ion binding	GO:0005886 plasma membrane,GO:0016020 membrane,GO:0016021 integral component of membrane,GO:0016323 basolateral plasma membrane,GO:0042995 cell projection	82.5894	189.448	444.671	152.912
M400000378	M400000378	ENSMUSG00000020307	NM_177613.2	216150	Cdc34	cell division cycle 34	GO:0000209 protein polyubiquitination,GO:0007049 cell cycle,GO:0016567 protein ubiquitination,GO:0035458 cellular response to interferon-beta,GO:0043161 proteasome-mediated ubiquitin-dependent protein catabolic process,GO:0043525 positive regulation of neuron apoptotic process,GO:0043951 negative regulation of cAMP-mediated signaling,GO:0070936 protein K48-linked ubiquitination,GO:0090261 positiv…	GO:0000166 nucleotide binding,GO:0004842 ubiquitin-protein transferase activity,GO:0005524 ATP binding,GO:0016740 transferase activity,GO:0031625 ubiquitin protein ligase binding,GO:0061630 ubiquitin protein ligase activity,GO:0061631 ubiquitin conjugating enzyme activity	GO:0005634 nucleus,GO:0005654 nucleoplasm,GO:0005737 cytoplasm	223.142	316.645	432.226	696.081
M200014838	M200014838	ENSMUSG00000030536	NM_016721.2	29875	Iqgap1	IQ motif containing GTPase activating protein 1	GO:0001817 regulation of cytokine production,GO:0007165 signal transduction,GO:0007173 epidermal growth factor receptor signaling pathway,GO:0007264 small GTPase mediated signal transduction,GO:0008543 fibroblast growth factor receptor signaling pathway,GO:0035305 negative regulation of dephosphorylation,GO:0036120 cellular response to platelet-derived growth factor stimulus,GO:0043087 regulation…	GO:0005096 GTPase activator activity,GO:0005515 protein binding,GO:0005516 calmodulin binding,GO:0005547 phosphatidylinositol-3,4,5-trisphosphate binding,GO:0017048 Rho GTPase binding,GO:0019901 protein kinase binding,GO:0019903 protein phosphatase binding,GO:0019904 protein domain specific binding,GO:0032403 protein complex binding,GO:0043539 protein serine/threonine kinase activator activity,GO…	GO:0001726 ruffle,GO:0005737 cytoplasm,GO:0005874 microtubule,GO:0005886 plasma membrane,GO:0005911 cell-cell junction,GO:0005925 focal adhesion,GO:0015629 actin cytoskeleton,GO:0015630 microtubule cytoskeleton,GO:0016020 membrane,GO:0016328 lateral plasma membrane,GO:0030424 axon,GO:0030426 growth cone,GO:0030496 midbody,GO:0030529 intracellular ribonucleoprotein complex,GO:0031234 extrinsic com…	326.586	426.465	450.31	630.894
M200014210	M200014210	-	NM_134420.4	171429	Slc26a6	solute carrier family 26, member 6	GO:0006810 transport,GO:0006811 ion transport,GO:0006820 anion transport,GO:0006821 chloride transport,GO:0008272 sulfate transport,GO:0015701 bicarbonate transport,GO:0015724 formate transport,GO:0015797 mannitol transport,GO:0019532 oxalate transport,GO:0030321 transepithelial chloride transport,GO:0038166 angiotensin-activated signaling pathway,GO:0042045 epithelial fluid transport,GO:0042391 …	GO:0005254 chloride channel activity,GO:0005515 protein binding,GO:0008271 secondary active sulfate transmembrane transporter activity,GO:0008509 anion transmembrane transporter activity,GO:0015106 bicarbonate transmembrane transporter activity,GO:0015108 chloride transmembrane transporter activity,GO:0015116 sulfate transmembrane transporter activity,GO:0015297 antiporter activity,GO:0015301 ani…	GO:0005622 intracellular,GO:0005783 endoplasmic reticulum,GO:0005886 plasma membrane,GO:0005887 integral component of plasma membrane,GO:0012506 vesicle membrane,GO:0016020 membrane,GO:0016021 integral component of membrane,GO:0016323 basolateral plasma membrane,GO:0016324 apical plasma membrane,GO:0031410 cytoplasmic vesicle,GO:0031526 brush border membrane,GO:0031988 membrane-bounded vesicle,GO…	129.821	170.53	30.8769	40.8437
M200014054	M200014054	ENSMUSG00000034981	NM_145562.2	231440	Parm1	prostate androgen-regulated mucin-like protein 1	GO:0051973 positive regulation of telomerase activity	GO:0003674 molecular_function	GO:0005634 nucleus,GO:0005737 cytoplasm,GO:0005768 endosome,GO:0005769 early endosome,GO:0005770 late endosome,GO:0005794 Golgi apparatus,GO:0005886 plasma membrane,GO:0016020 membrane,GO:0016021 integral component of membrane,GO:0043231 intracellular membrane-bounded organelle	39.3721	161.915	166.117	383.229
M200014038	M200014038	ENSMUSG00000022479	NM_009504.4	22337	Vdr	vitamin D receptor	GO:0000122 negative regulation of transcription from RNA polymerase II promoter,GO:0000902 cell morphogenesis,GO:0001501 skeletal system development,GO:0006351 transcription, DNA-templated,GO:0006355 regulation of transcription, DNA-templated,GO:0006816 calcium ion transport,GO:0006874 cellular calcium ion homeostasis,GO:0007275 multicellular organismal development,GO:0007595 lactation,GO:0008285…	GO:0003677 DNA binding,GO:0003700 transcription factor activity, sequence-specific DNA binding,GO:0003707 steroid hormone receptor activity,GO:0004879 RNA polymerase II transcription factor activity, ligand-activated sequence-specific DNA binding,GO:0005499 vitamin D binding,GO:0005515 protein binding,GO:0008270 zinc ion binding,GO:0008434 calcitriol receptor activity,GO:0038186 lithocholic acid …	GO:0000791 euchromatin,GO:0000792 heterochromatin,GO:0001651 dense fibrillar component,GO:0005634 nucleus,GO:0005654 nucleoplasm,GO:0005720 nuclear heterochromatin,GO:0005829 cytosol,GO:0005901 caveola,GO:0016363 nuclear matrix,GO:0030315 T-tubule,GO:0043231 intracellular membrane-bounded organelle,GO:0043235 receptor complex,GO:0048471 perinuclear region of cytoplasm,GO:0090575 RNA polymerase II…	187.371	276.637	78.3766	6.10724
M200009751	M200009751	ENSMUSG00000063785	NM_028276.1	72554	Utp14a	UTP14A small subunit processome component	GO:0006364 rRNA processing,GO:0008150 biological_process,GO:0042254 ribosome biogenesis	GO:0044822 poly(A) RNA binding	GO:0005634 nucleus,GO:0005730 nucleolus,GO:0032040 small-subunit processome	104.297	94.9181	115.236	132.187
M200009543	M200009543	ENSMUSG00000030744	NM_012052.2	27050	Rps3	ribosomal protein S3	GO:0006281 DNA repair,GO:0006351 transcription, DNA-templated,GO:0006355 regulation of transcription, DNA-templated,GO:0006412 translation,GO:0006417 regulation of translation,GO:0006915 apoptotic process,GO:0006974 cellular response to DNA damage stimulus,GO:0006979 response to oxidative stress,GO:0007049 cell cycle,GO:0007059 chromosome segregation,GO:0007067 mitotic nuclear division,GO:0010628…	GO:0003676 nucleic acid binding,GO:0003677 DNA binding,GO:0003684 damaged DNA binding,GO:0003723 RNA binding,GO:0003729 mRNA binding,GO:0003735 structural constituent of ribosome,GO:0003906 DNA-(apurinic or apyrimidinic site) lyase activity,GO:0004520 endodeoxyribonuclease activity,GO:0005515 protein binding,GO:0008017 microtubule binding,GO:0008134 transcription factor binding,GO:0008534 oxidize…	GO:0005634 nucleus,GO:0005730 nucleolus,GO:0005737 cytoplasm,GO:0005739 mitochondrion,GO:0005743 mitochondrial inner membrane,GO:0005759 mitochondrial matrix,GO:0005829 cytosol,GO:0005840 ribosome,GO:0005844 polysome,GO:0005856 cytoskeleton,GO:0005886 plasma membrane,GO:0005925 focal adhesion,GO:0012505 endomembrane system,GO:0015935 small ribosomal subunit,GO:0016020 membrane,GO:0022627 cytosoli…	10832	10228.7	5884.53	11679.8
M200009397	M200009397	ENSMUSG00000031729	NM_028018.2	71955	Ist1	increased sodium tolerance 1 homolog (yeast)	GO:0000910 cytokinesis,GO:0002230 positive regulation of defense response to virus by host,GO:0007049 cell cycle,GO:0008104 protein localization,GO:0009838 abscission,GO:0019076 viral release from host cell,GO:0045184 establishment of protein localization,GO:0045862 positive regulation of proteolysis,GO:0046745 viral capsid secondary envelopment,GO:0048672 positive regulation of collateral sprout…	GO:0005515 protein binding,GO:0019904 protein domain specific binding,GO:0032403 protein complex binding,GO:0090541 MIT domain binding	GO:0005737 cytoplasm,GO:0005793 endoplasmic reticulum-Golgi intermediate compartment,GO:0005813 centrosome,GO:0005829 cytosol,GO:0005856 cytoskeleton,GO:0030496 midbody,GO:0031410 cytoplasmic vesicle,GO:0070062 extracellular exosome,GO:0090543 Flemming body	296.639	252.932	134.455	464.254
M200009376	M200009376	ENSMUSG00000007610	NM_032544.3	70359	Gtpbp3	GTP binding protein 3	GO:0006400 tRNA modification,GO:0008033 tRNA processing	GO:0000166 nucleotide binding,GO:0003924 GTPase activity,GO:0005525 GTP binding	GO:0005622 intracellular,GO:0005634 nucleus,GO:0005739 mitochondrion	89.6002	97.1488	55.4995	129.808
M200014749	M200014749	ENSMUSG00000025147	NM_028308.2	101513	Mob2	MOB kinase activator 2	GO:0001934 positive regulation of protein phosphorylation,GO:0010976 positive regulation of neuron projection development,GO:0030036 actin cytoskeleton organization	GO:0003674 molecular_function,GO:0046872 metal ion binding	GO:0005634 nucleus,GO:0005730 nucleolus,GO:0005737 cytoplasm,GO:0044306 neuron projection terminus	140.222	176.447	158.582	167.966
M200014549	M200014549	ENSMUSG00000028431	NM_026079.3	230233	Ikbkap	inhibitor of kappa light polypeptide enhancer in B cells, kinase complex-associated protein	GO:0006351 transcription, DNA-templated,GO:0006355 regulation of transcription, DNA-templated,GO:0006357 regulation of transcription from RNA polymerase II promoter,GO:0007252 I-kappaB phosphorylation,GO:0030335 positive regulation of cell migration,GO:0045859 regulation of protein kinase activity	GO:0000993 RNA polymerase II core binding,GO:0004672 protein kinase activity,GO:0005524 ATP binding,GO:0008607 phosphorylase kinase regulator activity	GO:0000123 histone acetyltransferase complex,GO:0005634 nucleus,GO:0005730 nucleolus,GO:0005737 cytoplasm,GO:0008023 transcription elongation factor complex,GO:0033588 Elongator holoenzyme complex	75.7556	92.2995	102.963	148.989
M200010430	M200010430	ENSMUSG00000031621	NM_001294278.1	71597	Isx	intestine specific homeobox	GO:0006351 transcription, DNA-templated,GO:0006355 regulation of transcription, DNA-templated,GO:0006357 regulation of transcription from RNA polymerase II promoter,GO:1901738 regulation of vitamin A metabolic process,GO:1904479 negative regulation of intestinal absorption	GO:0001227 transcriptional repressor activity, RNA polymerase II transcription regulatory region sequence-specific binding,GO:0003677 DNA binding,GO:0043565 sequence-specific DNA binding	GO:0005634 nucleus	40.9376	221.024	339.953	427.11
M200014172	M200014172	ENSMUSG00000023971	NM_144857.1	224823	Rrp36	ribosomal RNA processing 36 homolog (S. cerevisiae)	GO:0000462 maturation of SSU-rRNA from tricistronic rRNA transcript (SSU-rRNA, 5.8S rRNA, LSU-rRNA),GO:0006364 rRNA processing,GO:0042254 ribosome biogenesis,GO:0042274 ribosomal small subunit biogenesis	GO:0044822 poly(A) RNA binding	GO:0005634 nucleus,GO:0005730 nucleolus,GO:0030686 90S preribosome	118.491	156.486	147.534	196.81
M200013784	M200013784	-	NM_001291271.1	64656	Mrps23	mitochondrial ribosomal protein S23	GO:0006412 translation	GO:0003735 structural constituent of ribosome,GO:0044822 poly(A) RNA binding	GO:0005739 mitochondrion,GO:0005763 mitochondrial small ribosomal subunit,GO:0005840 ribosome,GO:0030529 intracellular ribonucleoprotein complex,GO:0031965 nuclear membrane,GO:0045111 intermediate filament cytoskeleton	232.296	242.672	276.698	265.418
M200009730	M200009730	ENSMUSG00000001017	NM_001293776.1	66511	Chtop	chromatin target of PRMT1	GO:0006351 transcription, DNA-templated,GO:0006355 regulation of transcription, DNA-templated	GO:0003723 RNA binding,GO:0005515 protein binding	GO:0005634 nucleus	331.448	424.808	379.008	343.731
M200009707	M200009707	ENSMUSG00000060098	NM_145404.1	214572	Prmt7	protein arginine N-methyltransferase 7	GO:0000387 spliceosomal snRNP assembly,GO:0006349 regulation of gene expression by genetic imprinting,GO:0006351 transcription, DNA-templated,GO:0006355 regulation of transcription, DNA-templated,GO:0006479 protein methylation,GO:0016568 chromatin modification,GO:0016571 histone methylation,GO:0018216 peptidyl-arginine methylation,GO:0019918 peptidyl-arginine methylation, to symmetrical-dimethyl …	GO:0005515 protein binding,GO:0008168 methyltransferase activity,GO:0008469 histone-arginine N-methyltransferase activity,GO:0008757 S-adenosylmethionine-dependent methyltransferase activity,GO:0016277 [myelin basic protein]-arginine N-methyltransferase activity,GO:0016740 transferase activity,GO:0035241 protein-arginine omega-N monomethyltransferase activity,GO:0035242 protein-arginine omega-N a…	GO:0005634 nucleus,GO:0005730 nucleolus,GO:0005737 cytoplasm,GO:0005829 cytosol	119.978	132.31	122.931	104.558
M200009519	M200009519	ENSMUSG00000027828	NM_026155.3	67437	Ssr3	signal sequence receptor, gamma	GO:0006614 SRP-dependent cotranslational protein targeting to membrane	-	GO:0005783 endoplasmic reticulum,GO:0016020 membrane,GO:0016021 integral component of membrane	577.699	799.433	699.323	663.63
M200009495	M200009495	ENSMUSG00000024180	NM_021793.2	60455	Tmem8	transmembrane protein 8 (five membrane-spanning domains)	GO:0007155 cell adhesion,GO:0008150 biological_process	GO:0003674 molecular_function	GO:0005765 lysosomal membrane,GO:0005886 plasma membrane,GO:0005887 integral component of plasma membrane,GO:0016020 membrane,GO:0016021 integral component of membrane,GO:0070062 extracellular exosome	79.9837	131.562	88.4711	64.534
M200009359	M200009359	ENSMUSG00000025466	NM_009475.2	22264	Prap1	proline-rich acidic protein 1	-	-	GO:0005576 extracellular region	1138.36	2110.99	867.134	140.998
M300006272	M300006272	ENSMUSG00000057530	NM_199307.2	230857	Ece1	endothelin converting enzyme 1	GO:0001666 response to hypoxia,GO:0001921 positive regulation of receptor recycling,GO:0006508 proteolysis,GO:0006915 apoptotic process,GO:0007507 heart development,GO:0008217 regulation of blood pressure,GO:0010613 positive regulation of cardiac muscle hypertrophy,GO:0010814 substance P catabolic process,GO:0010815 bradykinin catabolic process,GO:0010816 calcitonin catabolic process,GO:0016485 p…	GO:0004175 endopeptidase activity,GO:0004222 metalloendopeptidase activity,GO:0008233 peptidase activity,GO:0008237 metallopeptidase activity,GO:0016787 hydrolase activity,GO:0042803 protein homodimerization activity,GO:0046872 metal ion binding	GO:0005765 lysosomal membrane,GO:0005768 endosome,GO:0005769 early endosome,GO:0005794 Golgi apparatus,GO:0005886 plasma membrane,GO:0009897 external side of plasma membrane,GO:0009986 cell surface,GO:0016020 membrane,GO:0016021 integral component of membrane,GO:0030141 secretory granule,GO:0031410 cytoplasmic vesicle,GO:0031982 vesicle,GO:0033093 Weibel-Palade body,GO:0048471 perinuclear region …	66.508	109.452	56.2148	83.543
M300002960	M300002960	ENSMUSG00000041355	NM_026528.3	68045	2700060E02Rik	RIKEN cDNA 2700060E02 gene	GO:0006351 transcription, DNA-templated,GO:0006355 regulation of transcription, DNA-templated,GO:0006388 tRNA splicing, via endonucleolytic cleavage and ligation,GO:0045944 positive regulation of transcription from RNA polymerase II promoter	GO:0000993 RNA polymerase II core binding,GO:0003723 RNA binding,GO:0042802 identical protein binding,GO:0044822 poly(A) RNA binding	GO:0005634 nucleus,GO:0005654 nucleoplasm,GO:0005737 cytoplasm,GO:0005856 cytoskeleton,GO:0072669 tRNA-splicing ligase complex	1422.21	2205.85	2080.52	2004.57
M300002423	M300002423	ENSMUSG00000020840	NM_178645.4	104184	Blmh	bleomycin hydrolase	GO:0006508 proteolysis,GO:0009636 response to toxic substance,GO:0042493 response to drug	GO:0004197 cysteine-type endopeptidase activity,GO:0008233 peptidase activity,GO:0008234 cysteine-type peptidase activity,GO:0016787 hydrolase activity	GO:0005634 nucleus,GO:0005737 cytoplasm,GO:0070062 extracellular exosome	289.074	314.611	279.669	352.827
M200015414	M200015414	ENSMUSG00000039530	NM_030254.3	80286	Tusc3	tumor suppressor candidate 3	GO:0006810 transport,GO:0045454 cell redox homeostasis,GO:0050890 cognition,GO:1903830 magnesium ion transmembrane transport	GO:0015095 magnesium ion transmembrane transporter activity	GO:0005739 mitochondrion,GO:0005783 endoplasmic reticulum,GO:0008250 oligosaccharyltransferase complex,GO:0016020 membrane,GO:0016021 integral component of membrane	63.5951	89.7695	235.22	254.579
M300001664	M300001664	-	NM_173374.4	110809	Srsf1	serine/arginine-rich splicing factor 1	GO:0000380 alternative mRNA splicing, via spliceosome,GO:0000395 mRNA 5'-splice site recognition,GO:0001701 in utero embryonic development,GO:0006397 mRNA processing,GO:0006810 transport,GO:0008380 RNA splicing,GO:0051028 mRNA transport,GO:0060048 cardiac muscle contraction	GO:0000166 nucleotide binding,GO:0003676 nucleic acid binding,GO:0003723 RNA binding,GO:0003729 mRNA binding,GO:0005515 protein binding,GO:0044822 poly(A) RNA binding,GO:0050733 RS domain binding	GO:0005634 nucleus,GO:0005654 nucleoplasm,GO:0005681 spliceosomal complex,GO:0005737 cytoplasm,GO:0016607 nuclear speck,GO:0035145 exon-exon junction complex,GO:0070062 extracellular exosome,GO:0071013 catalytic step 2 spliceosome	641.473	160.237	645.436	905.262
M300001636	M300001636	ENSMUSG00000018126	NM_177580.3	207495	Baiap2l2	BAI1-associated protein 2-like 2	GO:0007009 plasma membrane organization,GO:0008286 insulin receptor signaling pathway,GO:0030838 positive regulation of actin filament polymerization,GO:0051017 actin filament bundle assembly,GO:0051764 actin crosslink formation,GO:0061024 membrane organization,GO:2000251 positive regulation of actin cytoskeleton reorganization	GO:0005543 phospholipid binding,GO:0008093 cytoskeletal adaptor activity,GO:0008289 lipid binding	GO:0005829 cytosol,GO:0005886 plasma membrane,GO:0012506 vesicle membrane,GO:0015629 actin cytoskeleton,GO:0016020 membrane,GO:0030054 cell junction,GO:0031410 cytoplasmic vesicle,GO:0044291 cell-cell contact zone,GO:0071439 clathrin complex	172.326	161.21	75.9457	18.5988
M300001410	M300001410	ENSMUSG00000015437	NM_013542.2	14939	Gzmb	granzyme B	GO:0001913 T cell mediated cytotoxicity,GO:0006508 proteolysis,GO:0006915 apoptotic process,GO:0008626 granzyme-mediated apoptotic signaling pathway,GO:0016485 protein processing,GO:0019835 cytolysis	GO:0004252 serine-type endopeptidase activity,GO:0005515 protein binding,GO:0008233 peptidase activity,GO:0008236 serine-type peptidase activity,GO:0016787 hydrolase activity	GO:0005737 cytoplasm,GO:0044194 cytolytic granule	69.3806	64.1045	106.922	99.7492
M300001378	M300001378	ENSMUSG00000015217	NM_001293623.1	15354	Hmgb3	high mobility group box 3	GO:0002376 immune system process,GO:0006351 transcription, DNA-templated,GO:0006355 regulation of transcription, DNA-templated,GO:0045087 innate immune response,GO:0045578 negative regulation of B cell differentiation,GO:0045596 negative regulation of cell differentiation,GO:0045638 negative regulation of myeloid cell differentiation	GO:0003677 DNA binding,GO:0003723 RNA binding	GO:0005634 nucleus,GO:0005694 chromosome,GO:0005737 cytoplasm	612.19	448.326	498.896	605.906
M300006499	M300006499	ENSMUSG00000079562	NM_021500.2	59003	Maea	macrophage erythroblast attacher	GO:0007010 cytoskeleton organization,GO:0007049 cell cycle,GO:0007155 cell adhesion,GO:0033033 negative regulation of myeloid cell apoptotic process,GO:0043249 erythrocyte maturation,GO:0048821 erythrocyte development,GO:0048822 enucleate erythrocyte development,GO:0051301 cell division	GO:0003779 actin binding	GO:0005634 nucleus,GO:0005737 cytoplasm,GO:0005819 spindle,GO:0005826 actomyosin contractile ring,GO:0005856 cytoskeleton,GO:0005886 plasma membrane,GO:0005887 integral component of plasma membrane,GO:0015629 actin cytoskeleton,GO:0016020 membrane,GO:0016363 nuclear matrix	314.785	325.495	362.929	477.515
M300006465	M300006465	ENSMUSG00000029071	NM_010091.4	13542	Dvl1	dishevelled segment polarity protein 1	GO:0001505 regulation of neurotransmitter levels,GO:0001932 regulation of protein phosphorylation,GO:0001933 negative regulation of protein phosphorylation,GO:0001934 positive regulation of protein phosphorylation,GO:0006366 transcription from RNA polymerase II promoter,GO:0006469 negative regulation of protein kinase activity,GO:0007269 neurotransmitter secretion,GO:0007275 multicellular organis…	GO:0005109 frizzled binding,GO:0005515 protein binding,GO:0008013 beta-catenin binding,GO:0019899 enzyme binding,GO:0019901 protein kinase binding,GO:0042802 identical protein binding,GO:0048365 Rac GTPase binding	GO:0005737 cytoplasm,GO:0005829 cytosol,GO:0005874 microtubule,GO:0005886 plasma membrane,GO:0014069 postsynaptic density,GO:0015630 microtubule cytoskeleton,GO:0016020 membrane,GO:0016023 cytoplasmic, membrane-bounded vesicle,GO:0016328 lateral plasma membrane,GO:0030136 clathrin-coated vesicle,GO:0030424 axon,GO:0030425 dendrite,GO:0030426 growth cone,GO:0031410 cytoplasmic vesicle,GO:0043005 n…	122.274	111.987	119.823	98.3876
M300006222	M300006222	ENSMUSG00000028668	NM_013736.4	27224	Tceb3	transcription elongation factor B (SIII), polypeptide 3	GO:0006351 transcription, DNA-templated,GO:0006355 regulation of transcription, DNA-templated,GO:0006357 regulation of transcription from RNA polymerase II promoter,GO:0006368 transcription elongation from RNA polymerase II promoter	GO:0003677 DNA binding	GO:0005615 extracellular space,GO:0005634 nucleus,GO:0008023 transcription elongation factor complex,GO:0016021 integral component of membrane,GO:0070449 elongin complex	100.198	95.2823	120.514	130.621
M300002854	M300002854	ENSMUSG00000021610	NM_146047.2	218335	Clptm1l	CLPTM1-like	GO:0006915 apoptotic process,GO:0008150 biological_process	GO:0003674 molecular_function	GO:0016020 membrane,GO:0016021 integral component of membrane	1011.42	1023.1	1259.22	1459.13
M200000383	M200000383	ENSMUSG00000025888	NM_009807.2	12362	Casp1	caspase 1	GO:0001666 response to hypoxia,GO:0001774 microglial cell activation,GO:0006508 proteolysis,GO:0006915 apoptotic process,GO:0007520 myoblast fusion,GO:0007613 memory,GO:0009617 response to bacterium,GO:0010506 regulation of autophagy,GO:0014070 response to organic cyclic compound,GO:0016485 protein processing,GO:0032496 response to lipopolysaccharide,GO:0032611 interleukin-1 beta production,GO:00…	GO:0004175 endopeptidase activity,GO:0004197 cysteine-type endopeptidase activity,GO:0005515 protein binding,GO:0008233 peptidase activity,GO:0008234 cysteine-type peptidase activity,GO:0016787 hydrolase activity,GO:0097110 scaffold protein binding	GO:0005576 extracellular region,GO:0005634 nucleus,GO:0005737 cytoplasm,GO:0043005 neuron projection,GO:0043234 protein complex,GO:0072557 IPAF inflammasome complex,GO:0072558 NLRP1 inflammasome complex,GO:0072559 NLRP3 inflammasome complex,GO:0097169 AIM2 inflammasome complex	503.757	330.735	359.947	48.6685
M300002370	M300002370	ENSMUSG00000020738	NM_133354.2	170930	Sumo2	small ubiquitin-like modifier 2	GO:0016925 protein sumoylation,GO:0032436 positive regulation of proteasomal ubiquitin-dependent protein catabolic process,GO:0033235 positive regulation of protein sumoylation,GO:0034613 cellular protein localization,GO:0045892 negative regulation of transcription, DNA-templated,GO:0045944 positive regulation of transcription from RNA polymerase II promoter	GO:0019789 SUMO transferase activity,GO:0031386 protein tag,GO:0031625 ubiquitin protein ligase binding,GO:0044822 poly(A) RNA binding,GO:0046965 retinoid X receptor binding	GO:0005634 nucleus,GO:0016605 PML body	1765.69	1426.21	2083.37	2816.59
M300002101	M300002101	ENSMUSG00000020265	NM_001301673.1	20610	Sumo3	small ubiquitin-like modifier 3	GO:0016925 protein sumoylation,GO:0034504 protein localization to nucleus,GO:2000060 positive regulation of protein ubiquitination involved in ubiquitin-dependent protein catabolic process	GO:0019789 SUMO transferase activity,GO:0031386 protein tag	GO:0005634 nucleus,GO:0005737 cytoplasm,GO:0016604 nuclear body,GO:0070062 extracellular exosome	695.065	388.46	513.125	820.909
M300005248	M300005248	ENSMUSG00000026708	NR_131030.1	70454	Cenpl	centromere protein L	GO:0008150 biological_process	GO:0003674 molecular_function	GO:0000775 chromosome, centromeric region,GO:0005575 cellular_component,GO:0005634 nucleus,GO:0005694 chromosome	73.2622	59.2876	91.8872	114.573
M300005209	M300005209	ENSMUSG00000026618	NM_198653.2	381314	Iars2	isoleucine-tRNA synthetase 2, mitochondrial	GO:0006412 translation,GO:0006418 tRNA aminoacylation for protein translation,GO:0006428 isoleucyl-tRNA aminoacylation	GO:0000166 nucleotide binding,GO:0002161 aminoacyl-tRNA editing activity,GO:0004812 aminoacyl-tRNA ligase activity,GO:0004822 isoleucine-tRNA ligase activity,GO:0005524 ATP binding,GO:0016874 ligase activity	GO:0005737 cytoplasm,GO:0005739 mitochondrion	97.1872	54.2281	109.487	114.988
M300001846	M300001846	ENSMUSG00000019818	NM_016898.2	53599	Cd164	CD164 antigen	GO:0007155 cell adhesion,GO:0007157 heterophilic cell-cell adhesion via plasma membrane cell adhesion molecules,GO:0007517 muscle organ development	GO:0005515 protein binding	GO:0005764 lysosome,GO:0005768 endosome,GO:0005886 plasma membrane,GO:0016020 membrane,GO:0016021 integral component of membrane	1168.06	624.838	803.324	794.929
M300001601	M300001601	ENSMUSG00000017677	NM_019653.3	78889	Wsb1	WD repeat and SOCS box-containing 1	GO:0008150 biological_process,GO:0035556 intracellular signal transduction	GO:0003674 molecular_function	GO:0005622 intracellular	208.822	85.6944	165.934	293.383
M200014464	M200014464	ENSMUSG00000027876	NM_026328.2	67709	Reg4	regenerating islet-derived family, member 4	GO:0008150 biological_process	GO:0008201 heparin binding,GO:0030246 carbohydrate binding,GO:2001065 mannan binding	GO:0005576 extracellular region,GO:0005615 extracellular space,GO:0005737 cytoplasm	1296.55	1271.49	129.052	82.0581
M300002537	M300002537	ENSMUSG00000059436	NM_001146176.1	17187	Max	Max protein	GO:0006351 transcription, DNA-templated,GO:0006355 regulation of transcription, DNA-templated,GO:0006357 regulation of transcription from RNA polymerase II promoter,GO:0006461 protein complex assembly,GO:0010629 negative regulation of gene expression	GO:0000978 RNA polymerase II core promoter proximal region sequence-specific DNA binding,GO:0000983 transcription factor activity, RNA polymerase II core promoter sequence-specific,GO:0003677 DNA binding,GO:0003700 transcription factor activity, sequence-specific DNA binding,GO:0005515 protein binding,GO:0032403 protein complex binding,GO:0042803 protein homodimerization activity,GO:0043565 seque…	GO:0005634 nucleus,GO:0005654 nucleoplasm,GO:0005737 cytoplasm,GO:0016605 PML body,GO:0030425 dendrite,GO:0042995 cell projection,GO:0071339 MLL1 complex	132.817	58.985	119.049	201.802
M200000170	M200000170	ENSMUSG00000040713	NM_011804.2	433375	Creg1	cellular repressor of E1A-stimulated genes 1	GO:0006355 regulation of transcription, DNA-templated,GO:0040008 regulation of growth,GO:0055114 oxidation-reduction process	GO:0008134 transcription factor binding,GO:0010181 FMN binding,GO:0016491 oxidoreductase activity	GO:0005576 extracellular region,GO:0005615 extracellular space,GO:0005667 transcription factor complex,GO:0070062 extracellular exosome	107.845	109.373	105.104	83.3258
M300002274	M300002274	ENSMUSG00000020611	NM_010303.3	14674	Gna13	guanine nucleotide binding protein, alpha 13	GO:0001525 angiogenesis,GO:0001569 patterning of blood vessels,GO:0001701 in utero embryonic development,GO:0007165 signal transduction,GO:0007186 G-protein coupled receptor signaling pathway,GO:0007189 adenylate cyclase-activating G-protein coupled receptor signaling pathway,GO:0007204 positive regulation of cytosolic calcium ion concentration,GO:0007264 small GTPase mediated signal transduction…	GO:0000166 nucleotide binding,GO:0001664 G-protein coupled receptor binding,GO:0003924 GTPase activity,GO:0004871 signal transducer activity,GO:0005515 protein binding,GO:0005525 GTP binding,GO:0019001 guanyl nucleotide binding,GO:0031683 G-protein beta/gamma-subunit complex binding,GO:0031702 type 1 angiotensin receptor binding,GO:0031752 D5 dopamine receptor binding,GO:0046872 metal ion binding	GO:0005634 nucleus,GO:0005737 cytoplasm,GO:0005829 cytosol,GO:0005834 heterotrimeric G-protein complex,GO:0005925 focal adhesion,GO:0016020 membrane,GO:0031526 brush border membrane,GO:0070062 extracellular exosome	167.911	95.1207	138.615	142.734
M300002018	M300002018	ENSMUSG00000020133	NM_025521.3	66374	2310011J03Rik	RIKEN cDNA 2310011J03 gene	GO:0008150 biological_process	GO:0003674 molecular_function	GO:0005575 cellular_component	130.404	148.555	138.728	198.707
M400001156	M400001156	ENSMUSG00000029280	XM_006534843.2	20599	Smr3a	submaxillary gland androgen regulated protein 3A	-	-	GO:0005576 extracellular region	81.301	102.515	98.6354	107.067
M300005153	M300005153	ENSMUSG00000026511	NM_012058.3	27058	Srp9	signal recognition particle 9	GO:0006614 SRP-dependent cotranslational protein targeting to membrane,GO:0045900 negative regulation of translational elongation	GO:0003723 RNA binding,GO:0008312 7S RNA binding	GO:0005737 cytoplasm,GO:0005786 signal recognition particle, endoplasmic reticulum targeting,GO:0030529 intracellular ribonucleoprotein complex,GO:0048500 signal recognition particle,GO:0070062 extracellular exosome	188.959	163.881	157.658	208.233
M300001755	M300001755	ENSMUSG00000055612	NM_025866.3	66953	Cdca7	cell division cycle associated 7	GO:0006351 transcription, DNA-templated,GO:0006355 regulation of transcription, DNA-templated,GO:0006915 apoptotic process,GO:0042127 regulation of cell proliferation	GO:0003674 molecular_function	GO:0005634 nucleus,GO:0005654 nucleoplasm,GO:0005737 cytoplasm	386.217	343.08	397.775	300.259
M300001521	M300001521	ENSMUSG00000016503	NM_025652.3	66596	Gtf3a	general transcription factor III A	GO:0006351 transcription, DNA-templated,GO:0006355 regulation of transcription, DNA-templated	GO:0003676 nucleic acid binding,GO:0003677 DNA binding,GO:0003700 transcription factor activity, sequence-specific DNA binding,GO:0003723 RNA binding,GO:0046872 metal ion binding	GO:0005634 nucleus	277.158	296.481	301.193	381.669
M300001272	M300001272	ENSMUSG00000014294	NM_010885.5	17991	Ndufa2	NADH dehydrogenase (ubiquinone) 1 alpha subcomplex, 2	GO:0006810 transport,GO:0055114 oxidation-reduction process	GO:0008137 NADH dehydrogenase (ubiquinone) activity	GO:0005739 mitochondrion,GO:0005743 mitochondrial inner membrane,GO:0005747 mitochondrial respiratory chain complex I,GO:0016020 membrane,GO:0031966 mitochondrial membrane,GO:0070469 respiratory chain	1437.85	2073.95	1845.25	1934.61
M300001240	M300001240	ENSMUSG00000013787	NM_147151.2	110147	Ehmt2	euchromatic histone lysine N-methyltransferase 2	GO:0000122 negative regulation of transcription from RNA polymerase II promoter,GO:0006275 regulation of DNA replication,GO:0006306 DNA methylation,GO:0006357 regulation of transcription from RNA polymerase II promoter,GO:0007130 synaptonemal complex assembly,GO:0007281 germ cell development,GO:0007286 spermatid development,GO:0007616 long-term memory,GO:0009267 cellular response to starvation,GO…	GO:0000179 rRNA (adenine-N6,N6-)-dimethyltransferase activity,GO:0000977 RNA polymerase II regulatory region sequence-specific DNA binding,GO:0002039 p53 binding,GO:0003880 protein C-terminal carboxyl O-methyltransferase activity,GO:0004809 tRNA (guanine-N2-)-methyltransferase activity,GO:0005515 protein binding,GO:0008168 methyltransferase activity,GO:0008169 C-methyltransferase activity,GO:0008…	GO:0000790 nuclear chromatin,GO:0005634 nucleus,GO:0005654 nucleoplasm,GO:0005694 chromosome,GO:0005730 nucleolus	484.308	533.568	433.146	652.277
M300000994	M300000994	ENSMUSG00000008859	NM_019491.5	56044	Rala	v-ral simian leukemia viral oncogene A (ras related)	GO:0000910 cytokinesis,GO:0001843 neural tube closure,GO:0006887 exocytosis,GO:0007049 cell cycle,GO:0007165 signal transduction,GO:0007264 small GTPase mediated signal transduction,GO:0007265 Ras protein signal transduction,GO:0017157 regulation of exocytosis,GO:0031532 actin cytoskeleton reorganization,GO:0051301 cell division,GO:0051491 positive regulation of filopodium assembly,GO:0051665 mem…	GO:0000166 nucleotide binding,GO:0003924 GTPase activity,GO:0005515 protein binding,GO:0005525 GTP binding,GO:0017022 myosin binding,GO:0019003 GDP binding,GO:0031625 ubiquitin protein ligase binding,GO:0031755 Edg-2 lysophosphatidic acid receptor binding,GO:0051117 ATPase binding	GO:0005886 plasma membrane,GO:0005925 focal adhesion,GO:0009986 cell surface,GO:0016020 membrane,GO:0030139 endocytic vesicle,GO:0032154 cleavage furrow,GO:0043209 myelin sheath,GO:0070062 extracellular exosome	95.7673	180.248	66.7727	134.28
M300006374	M300006374	ENSMUSG00000028932	NM_011188.3	19181	Psmc2	proteasome (prosome, macropain) 26S subunit, ATPase 2	GO:0001649 osteoblast differentiation,GO:0006511 ubiquitin-dependent protein catabolic process,GO:0030163 protein catabolic process,GO:0030433 ER-associated ubiquitin-dependent protein catabolic process,GO:0045899 positive regulation of RNA polymerase II transcriptional preinitiation complex assembly	GO:0000166 nucleotide binding,GO:0005515 protein binding,GO:0005524 ATP binding,GO:0008134 transcription factor binding,GO:0016787 hydrolase activity,GO:0016887 ATPase activity,GO:0017025 TBP-class protein binding,GO:0036402 proteasome-activating ATPase activity	GO:0000502 proteasome complex,GO:0000932 cytoplasmic mRNA processing body,GO:0005634 nucleus,GO:0005737 cytoplasm,GO:0008540 proteasome regulatory particle, base subcomplex,GO:0016020 membrane,GO:0022624 proteasome accessory complex,GO:0031595 nuclear proteasome complex,GO:0031597 cytosolic proteasome complex,GO:0043231 intracellular membrane-bounded organelle	882.053	920.232	647.489	1349.2
M300006142	M300006142	ENSMUSG00000035212	NM_175036.4	230514	Leprot	leptin receptor overlapping transcript	GO:0046426 negative regulation of JAK-STAT cascade,GO:0060400 negative regulation of growth hormone receptor signaling pathway,GO:1903955 positive regulation of protein targeting to mitochondrion,GO:2000009 negative regulation of protein localization to cell surface	GO:0005102 receptor binding,GO:0005515 protein binding	GO:0005768 endosome,GO:0005794 Golgi apparatus,GO:0016020 membrane,GO:0016021 integral component of membrane	354.251	426.057	443.253	486.354
M300002722	M300002722	ENSMUSG00000021361	NM_025387.3	66154	Tmem14c	transmembrane protein 14C	GO:0006783 heme biosynthetic process,GO:0006839 mitochondrial transport,GO:0030218 erythrocyte differentiation,GO:0070453 regulation of heme biosynthetic process	GO:0003674 molecular_function	GO:0005739 mitochondrion,GO:0005743 mitochondrial inner membrane,GO:0016020 membrane,GO:0016021 integral component of membrane	688.636	923.764	1295.07	1123.95
M300001990	M300001990	ENSMUSG00000020079	NM_181423.2	338359	Supv3l1	suppressor of var1, 3-like 1 (S. cerevisiae)	GO:0000958 mitochondrial mRNA catabolic process,GO:0000962 positive regulation of mitochondrial RNA catabolic process,GO:0000965 mitochondrial RNA 3'-end processing,GO:0006310 DNA recombination,GO:0006401 RNA catabolic process,GO:0030307 positive regulation of cell growth,GO:0032508 DNA duplex unwinding,GO:0035945 mitochondrial ncRNA surveillance,GO:0035946 mitochondrial mRNA surveillance,GO:0043…	GO:0000166 nucleotide binding,GO:0003677 DNA binding,GO:0003678 DNA helicase activity,GO:0003725 double-stranded RNA binding,GO:0004004 ATP-dependent RNA helicase activity,GO:0004386 helicase activity,GO:0005524 ATP binding,GO:0016787 hydrolase activity,GO:0016817 hydrolase activity, acting on acid anhydrides,GO:0034458 3'-5' RNA helicase activity,GO:0042803 protein homodimerization activity,GO:0…	GO:0005634 nucleus,GO:0005737 cytoplasm,GO:0005739 mitochondrion,GO:0005759 mitochondrial matrix,GO:0042645 mitochondrial nucleoid,GO:0045025 mitochondrial degradosome	125.559	155.295	125.036	131.108
M300005380	M300005380	ENSMUSG00000026924	NM_153125.2	227648	Sec16a	SEC16 homolog A, endoplasmic reticulum export factor	GO:0007029 endoplasmic reticulum organization	GO:0004445 inositol-polyphosphate 5-phosphatase activity	GO:0005737 cytoplasm,GO:0005794 Golgi apparatus,GO:0005829 cytosol,GO:0005886 plasma membrane	204.845	324.095	238.485	272.973
M300005124	M300005124	ENSMUSG00000094410	NM_001276767.1	70579	Zc3h11a	zinc finger CCCH type containing 11A	GO:0006810 transport,GO:0016973 poly(A)+ mRNA export from nucleus,GO:0051028 mRNA transport	GO:0044822 poly(A) RNA binding,GO:0046872 metal ion binding	GO:0000346 transcription export complex,GO:0005622 intracellular	613.672	1109.04	786.942	1086.03
M300001692	M300001692	ENSMUSG00000018569	NM_001193619.1	53624	Cldn7	claudin 7	GO:0002230 positive regulation of defense response to virus by host,GO:0007162 negative regulation of cell adhesion,GO:0008284 positive regulation of cell proliferation,GO:0032463 negative regulation of protein homooligomerization,GO:0043066 negative regulation of apoptotic process,GO:0098792 xenophagy,GO:2000147 positive regulation of cell motility	GO:0005198 structural molecule activity,GO:0005515 protein binding,GO:0050839 cell adhesion molecule binding	GO:0005886 plasma membrane,GO:0005923 bicellular tight junction,GO:0016020 membrane,GO:0016021 integral component of membrane,GO:0016323 basolateral plasma membrane,GO:0016327 apicolateral plasma membrane,GO:0016328 lateral plasma membrane,GO:0030054 cell junction	1145.92	1308.09	1188.15	877.934
M300001488	M300001488	ENSMUSG00000056602	NM_172887.2	320365	Fry	FRY microtubule binding protein	GO:0000902 cell morphogenesis,GO:0031175 neuron projection development,GO:0090527 actin filament reorganization,GO:1904428 negative regulation of tubulin deacetylation	GO:0004857 enzyme inhibitor activity	GO:0005737 cytoplasm,GO:0005856 cytoskeleton,GO:0005938 cell cortex,GO:0030427 site of polarized growth	112.039	153.423	38.643	26.0097
M300001444	M300001444	ENSMUSG00000066979	NM_001317350.1	12237	Bub3	BUB3 mitotic checkpoint protein	GO:0000070 mitotic sister chromatid segregation,GO:0007049 cell cycle,GO:0007059 chromosome segregation,GO:0007067 mitotic nuclear division,GO:0008608 attachment of spindle microtubules to kinetochore,GO:0051301 cell division,GO:0051321 meiotic cell cycle,GO:0051983 regulation of chromosome segregation,GO:0071173 spindle assembly checkpoint	-	GO:0000775 chromosome, centromeric region,GO:0000776 kinetochore,GO:0005634 nucleus,GO:0005654 nucleoplasm,GO:0005694 chromosome	723.67	745.112	902.044	870.287
M300000928	M300000928	ENSMUSG00000007836	NM_029872.1	77134	Hnrnpa0	heterogeneous nuclear ribonucleoprotein A0	GO:0006954 inflammatory response,GO:0032496 response to lipopolysaccharide,GO:0070935 3'-UTR-mediated mRNA stabilization	GO:0000166 nucleotide binding,GO:0003676 nucleic acid binding,GO:0003723 RNA binding,GO:0017091 AU-rich element binding,GO:0019901 protein kinase binding,GO:0044822 poly(A) RNA binding	GO:0005634 nucleus,GO:0005654 nucleoplasm,GO:0030529 intracellular ribonucleoprotein complex	266.716	282.387	354.639	280.402
M300007106	M300007106	ENSMUSG00000048930	NM_133932.2	101206	Tada3	transcriptional adaptor 3	GO:0001932 regulation of protein phosphorylation,GO:0006351 transcription, DNA-templated,GO:0006355 regulation of transcription, DNA-templated,GO:0007067 mitotic nuclear division,GO:0010628 positive regulation of gene expression,GO:0031063 regulation of histone deacetylation,GO:0031647 regulation of protein stability,GO:0043966 histone H3 acetylation,GO:0045893 positive regulation of transcriptio…	GO:0003713 transcription coactivator activity,GO:0004402 histone acetyltransferase activity,GO:0005515 protein binding,GO:0016922 ligand-dependent nuclear receptor binding,GO:0019904 protein domain specific binding,GO:0030374 ligand-dependent nuclear receptor transcription coactivator activity	GO:0005622 intracellular,GO:0005634 nucleus,GO:0005654 nucleoplasm,GO:0005671 Ada2/Gcn5/Ada3 transcription activator complex,GO:0030914 STAGA complex,GO:0033276 transcription factor TFTC complex,GO:0072686 mitotic spindle	68.3216	112.048	117.847	156.82
M300006826	M300006826	ENSMUSG00000029701	NM_133925.2	68272	Rbm28	RNA binding motif protein 28	GO:0006397 mRNA processing,GO:0008150 biological_process,GO:0008380 RNA splicing	GO:0000166 nucleotide binding,GO:0003676 nucleic acid binding,GO:0003723 RNA binding,GO:0044822 poly(A) RNA binding	GO:0005634 nucleus,GO:0005681 spliceosomal complex	88.9004	71.2437	102.321	122.047
M300006792	M300006792	ENSMUSG00000029635	NM_153599.3	264064	Cdk8	cyclin-dependent kinase 8	GO:0006351 transcription, DNA-templated,GO:0006355 regulation of transcription, DNA-templated,GO:0006468 protein phosphorylation,GO:0016310 phosphorylation,GO:0016567 protein ubiquitination,GO:0090209 negative regulation of triglyceride metabolic process	GO:0000166 nucleotide binding,GO:0004672 protein kinase activity,GO:0004674 protein serine/threonine kinase activity,GO:0004693 cyclin-dependent protein serine/threonine kinase activity,GO:0005524 ATP binding,GO:0008353 RNA polymerase II carboxy-terminal domain kinase activity,GO:0016301 kinase activity,GO:0016740 transferase activity,GO:0061630 ubiquitin protein ligase activity	GO:0000151 ubiquitin ligase complex,GO:0005634 nucleus,GO:0016592 mediator complex	143.168	143.195	176.432	210.752
M300010227	M300010227	ENSMUSG00000036073	NM_001302511.1	14430	Galt	galactose-1-phosphate uridyl transferase	GO:0005975 carbohydrate metabolic process,GO:0006012 galactose metabolic process,GO:0006258 UDP-glucose catabolic process,GO:0033499 galactose catabolic process via UDP-galactose,GO:0061623 glycolytic process from galactose	GO:0003824 catalytic activity,GO:0008108 UDP-glucose:hexose-1-phosphate uridylyltransferase activity,GO:0008270 zinc ion binding,GO:0016740 transferase activity,GO:0016779 nucleotidyltransferase activity,GO:0046872 metal ion binding	GO:0005794 Golgi apparatus	232.292	203.303	202.428	285.922
M300010003	M300010003	ENSMUSG00000085521	NM_001164205.1	66078	Tsen34	tRNA splicing endonuclease subunit 34	GO:0000379 tRNA-type intron splice site recognition and cleavage,GO:0006388 tRNA splicing, via endonucleolytic cleavage and ligation,GO:0006397 mRNA processing,GO:0008033 tRNA processing	GO:0000213 tRNA-intron endonuclease activity,GO:0003676 nucleic acid binding,GO:0004518 nuclease activity,GO:0005515 protein binding,GO:0016829 lyase activity	GO:0000214 tRNA-intron endonuclease complex,GO:0005634 nucleus	552.138	674.775	781.773	1000.08
M300006045	M300006045	ENSMUSG00000028322	NM_025513.3	66362	Exosc3	exosome component 3	GO:0000467 exonucleolytic trimming to generate mature 3'-end of 5.8S rRNA from tricistronic rRNA transcript (SSU-rRNA, 5.8S rRNA, LSU-rRNA),GO:0006364 rRNA processing,GO:0034427 nuclear-transcribed mRNA catabolic process, exonucleolytic, 3'-5',GO:0034475 U4 snRNA 3'-end processing,GO:0043928 exonucleolytic nuclear-transcribed mRNA catabolic process involved in deadenylation-dependent decay,GO:004…	GO:0000175 3'-5'-exoribonuclease activity,GO:0003723 RNA binding,GO:0004518 nuclease activity,GO:0004527 exonuclease activity,GO:0004534 5'-3' exoribonuclease activity,GO:0016787 hydrolase activity	GO:0000176 nuclear exosome (RNase complex),GO:0000177 cytoplasmic exosome (RNase complex),GO:0000178 exosome (RNase complex),GO:0005634 nucleus,GO:0005730 nucleolus,GO:0005737 cytoplasm,GO:0035327 transcriptionally active chromatin	116.815	134.254	212.234	259.117
M300011528	M300011528	ENSMUSG00000073676	NM_008303.4	15528	Hspe1	heat shock protein 1 (chaperonin 10)	GO:0001649 osteoblast differentiation,GO:0006457 protein folding	GO:0005524 ATP binding,GO:0044822 poly(A) RNA binding,GO:0051087 chaperone binding	GO:0005737 cytoplasm,GO:0005739 mitochondrion,GO:0005759 mitochondrial matrix,GO:0016020 membrane,GO:0070062 extracellular exosome	375.714	368.994	499.024	643.096
M300011271	M300011271	ENSMUSG00000037995	NM_001145800.1	93842	Igsf9	immunoglobulin superfamily, member 9	GO:0007156 homophilic cell adhesion via plasma membrane adhesion molecules,GO:0007275 multicellular organismal development,GO:0007399 nervous system development,GO:0016358 dendrite development,GO:0030154 cell differentiation,GO:0050807 regulation of synapse organization,GO:0098609 cell-cell adhesion	GO:0098632 protein binding involved in cell-cell adhesion	GO:0005886 plasma membrane,GO:0016020 membrane,GO:0016021 integral component of membrane,GO:0030054 cell junction,GO:0030424 axon,GO:0030425 dendrite,GO:0045202 synapse,GO:0060077 inhibitory synapse	92.4022	163.529	150.927	251.428
M300010963	M300010963	ENSMUSG00000037503	NM_001160236.1	214469	Fam168b	family with sequence similarity 168, member B	GO:0008150 biological_process	GO:0003674 molecular_function	GO:0005737 cytoplasm,GO:0005886 plasma membrane,GO:0016020 membrane,GO:0016021 integral component of membrane,GO:0042995 cell projection,GO:0070062 extracellular exosome	265.491	263.644	257.478	287.455
M300006732	M300006732	ENSMUSG00000048578	NM_175403.3	109154	Mlec	malectin	GO:0005975 carbohydrate metabolic process	GO:0019899 enzyme binding	GO:0005783 endoplasmic reticulum,GO:0016020 membrane,GO:0016021 integral component of membrane	317.967	219.415	234.77	296.96
M300009642	M300009642	ENSMUSG00000069678	NM_197992.1	69837	Pcgf1	polycomb group ring finger 1	GO:0006351 transcription, DNA-templated,GO:0006355 regulation of transcription, DNA-templated,GO:0035518 histone H2A monoubiquitination	GO:0008022 protein C-terminus binding,GO:0008270 zinc ion binding,GO:0046872 metal ion binding	GO:0005634 nucleus,GO:0031519 PcG protein complex	158.031	198.676	186.386	186.41
M300006021	M300006021	ENSMUSG00000028261	NM_026742.4	68493	Ndufaf4	NADH dehydrogenase (ubiquinone) 1 alpha subcomplex, assembly factor 4	GO:0008284 positive regulation of cell proliferation,GO:0010257 NADH dehydrogenase complex assembly,GO:0032981 mitochondrial respiratory chain complex I assembly,GO:0043066 negative regulation of apoptotic process	GO:0003674 molecular_function,GO:0005516 calmodulin binding	GO:0005739 mitochondrion,GO:0016020 membrane,GO:0031966 mitochondrial membrane	232.763	183.353	204.901	289.561
M300005710	M300005710	ENSMUSG00000027589	NM_001291211.1	245867	Pcmtd2	protein-L-isoaspartate (D-aspartate) O-methyltransferase domain containing 2	GO:0006464 cellular protein modification process,GO:0008150 biological_process	GO:0003674 molecular_function,GO:0004719 protein-L-isoaspartate (D-aspartate) O-methyltransferase activity	GO:0005575 cellular_component,GO:0005737 cytoplasm	108.707	46.8515	80.4131	94.0498
M400001726	M400001726	-	-	-	-	-	-	-	-	440.847	137.097	241.884	364.125
M300006695	M300006695	ENSMUSG00000029472	NM_001289518.1	59008	Anapc5	anaphase-promoting complex subunit 5	GO:0007049 cell cycle,GO:0007067 mitotic nuclear division,GO:0051301 cell division,GO:0070979 protein K11-linked ubiquitination	GO:0019903 protein phosphatase binding	GO:0005634 nucleus,GO:0005680 anaphase-promoting complex	1016.34	1094.31	867.249	1260.68
M300009542	M300009542	ENSMUSG00000034789	NM_009000.3	19336	Rab24	RAB24, member RAS oncogene family	GO:0006810 transport,GO:0006914 autophagy,GO:0007264 small GTPase mediated signal transduction,GO:0015031 protein transport	GO:0000166 nucleotide binding,GO:0005515 protein binding,GO:0005525 GTP binding	GO:0005737 cytoplasm,GO:0005739 mitochondrion,GO:0005776 autophagosome,GO:0016020 membrane	276.498	289.748	289.414	311.084
M300005643	M300005643	ENSMUSG00000027433	NM_011917.2	24128	Xrn2	5'-3' exoribonuclease 2	GO:0000738 DNA catabolic process, exonucleolytic,GO:0006139 nucleobase-containing compound metabolic process,GO:0006281 DNA repair,GO:0006310 DNA recombination,GO:0006351 transcription, DNA-templated,GO:0006353 DNA-templated transcription, termination,GO:0006355 regulation of transcription, DNA-templated,GO:0006397 mRNA processing,GO:0007017 microtubule-based process,GO:0016049 cell growth,GO:001…	GO:0000175 3'-5'-exoribonuclease activity,GO:0001147 transcription termination site sequence-specific DNA binding,GO:0003676 nucleic acid binding,GO:0003677 DNA binding,GO:0004518 nuclease activity,GO:0004527 exonuclease activity,GO:0004534 5'-3' exoribonuclease activity,GO:0005515 protein binding,GO:0008270 zinc ion binding,GO:0008409 5'-3' exonuclease activity,GO:0016787 hydrolase activity,GO:0…	GO:0005634 nucleus,GO:0005730 nucleolus,GO:0016020 membrane,GO:0016235 aggresome	342.464	325.074	257.852	466.046
M300013971	M300013971	ENSMUSG00000095098	NM_001243307.1	240514	Ccdc85b	coiled-coil domain containing 85B	GO:0006351 transcription, DNA-templated,GO:0006355 regulation of transcription, DNA-templated,GO:0030154 cell differentiation,GO:0030308 negative regulation of cell growth,GO:0040008 regulation of growth,GO:0045599 negative regulation of fat cell differentiation,GO:0045892 negative regulation of transcription, DNA-templated	GO:0005515 protein binding	GO:0005634 nucleus,GO:0005737 cytoplasm,GO:0005813 centrosome,GO:0005856 cytoskeleton	97.9871	171.493	143.668	124.239
M300009795	M300009795	ENSMUSG00000035232	NM_145630.2	236900	Pdk3	pyruvate dehydrogenase kinase, isoenzyme 3	GO:0005975 carbohydrate metabolic process,GO:0006006 glucose metabolic process,GO:0010510 regulation of acetyl-CoA biosynthetic process from pyruvate,GO:0010906 regulation of glucose metabolic process,GO:0016310 phosphorylation,GO:0018105 peptidyl-serine phosphorylation,GO:0035357 peroxisome proliferator activated receptor signaling pathway,GO:0071333 cellular response to glucose stimulus,GO:0071…	GO:0000166 nucleotide binding,GO:0004672 protein kinase activity,GO:0004674 protein serine/threonine kinase activity,GO:0004740 pyruvate dehydrogenase (acetyl-transferring) kinase activity,GO:0005524 ATP binding,GO:0016301 kinase activity,GO:0016740 transferase activity	GO:0005739 mitochondrion	86.6086	98.0425	100.639	89.0685
M300009505	M300009505	ENSMUSG00000034729	NM_001146212.1	64657	Mrps10	mitochondrial ribosomal protein S10	GO:0002230 positive regulation of defense response to virus by host,GO:0006412 translation,GO:0098779 mitophagy in response to mitochondrial depolarization,GO:0098792 xenophagy	GO:0003735 structural constituent of ribosome	GO:0005739 mitochondrion,GO:0005763 mitochondrial small ribosomal subunit,GO:0005840 ribosome,GO:0030529 intracellular ribonucleoprotein complex	211.499	162.479	236.455	219.751
M400008600	M400008600	ENSMUSG00000063954	NM_013549.2	15267	Hist2h2aa1	histone cluster 2, H2aa1	GO:0006342 chromatin silencing	GO:0003677 DNA binding	GO:0000790 nuclear chromatin,GO:0005634 nucleus,GO:0070062 extracellular exosome	146.645	80.805	82.8944	79.2482
M400002610	M400002610	ENSMUSG00000045594	NR_108102.1	12091	Glb1	galactosidase, beta 1	GO:0005975 carbohydrate metabolic process,GO:0008152 metabolic process,GO:0019388 galactose catabolic process,GO:0044262 cellular carbohydrate metabolic process	GO:0004553 hydrolase activity, hydrolyzing O-glycosyl compounds,GO:0004565 beta-galactosidase activity,GO:0016787 hydrolase activity,GO:0016798 hydrolase activity, acting on glycosyl bonds,GO:0016936 galactoside binding	GO:0005737 cytoplasm,GO:0005764 lysosome,GO:0005794 Golgi apparatus,GO:0043231 intracellular membrane-bounded organelle,GO:0070062 extracellular exosome	305.321	446.328	209.314	210.068
M300014875	M300014875	ENSMUSG00000075279	NM_011288.1	19935	Mrpl23	mitochondrial ribosomal protein L23	GO:0006412 translation,GO:0032543 mitochondrial translation	GO:0000166 nucleotide binding,GO:0003723 RNA binding,GO:0003735 structural constituent of ribosome	GO:0005622 intracellular,GO:0005730 nucleolus,GO:0005739 mitochondrion,GO:0005761 mitochondrial ribosome,GO:0005762 mitochondrial large ribosomal subunit,GO:0005840 ribosome,GO:0030529 intracellular ribonucleoprotein complex	656.892	441.833	400.732	472.042
M400000679	M400000679	ENSMUSG00000073471	NM_025789.5	66832	Rsph3a	radial spoke 3A homolog (Chlamydomonas)	GO:0008150 biological_process	GO:0003674 molecular_function	GO:0005575 cellular_component	257.061	262.301	299.663	312.317
M400002584	M400002584	ENSMUSG00000042133	XM_006499187.2	228005	Ppig	peptidyl-prolyl isomerase G (cyclophilin G)	GO:0000413 protein peptidyl-prolyl isomerization,GO:0006457 protein folding	GO:0003755 peptidyl-prolyl cis-trans isomerase activity,GO:0016853 isomerase activity,GO:0044822 poly(A) RNA binding	GO:0005634 nucleus,GO:0005654 nucleoplasm,GO:0005737 cytoplasm,GO:0016363 nuclear matrix	73.8729	65.0003	82.8444	106.563
M400000515	M400000515	ENSMUSG00000021810	NM_027475.3	70601	Ecd	ecdysoneless homolog (Drosophila)	GO:0006351 transcription, DNA-templated,GO:0006355 regulation of transcription, DNA-templated,GO:0008283 cell proliferation,GO:2000045 regulation of G1/S transition of mitotic cell cycle	GO:0005515 protein binding	GO:0005634 nucleus,GO:0005654 nucleoplasm,GO:0005737 cytoplasm	89.3108	114.309	93.4661	117.742
M300016615	M300016615	ENSMUSG00000045679	NM_172574.2	217430	Pqlc3	PQ loop repeat containing	GO:0006488 dolichol-linked oligosaccharide biosynthetic process	GO:0003674 molecular_function	GO:0016020 membrane,GO:0016021 integral component of membrane	175.293	107.862	183.355	222.074
M200005538	M200005538	ENSMUSG00000029864	NM_029555.2	76263	Gstk1	glutathione S-transferase kappa 1	GO:0006749 glutathione metabolic process,GO:0098869 cellular oxidant detoxification	GO:0004364 glutathione transferase activity,GO:0004602 glutathione peroxidase activity,GO:0005102 receptor binding,GO:0015035 protein disulfide oxidoreductase activity,GO:0016740 transferase activity	GO:0005622 intracellular,GO:0005739 mitochondrion,GO:0005743 mitochondrial inner membrane,GO:0005759 mitochondrial matrix,GO:0005777 peroxisome,GO:0016020 membrane,GO:0043231 intracellular membrane-bounded organelle,GO:0070062 extracellular exosome	112.877	132.249	148.803	99.2791
M400002503	M400002503	ENSMUSG00000041459	NM_145556.4	230908	Tardbp	TAR DNA binding protein	GO:0001933 negative regulation of protein phosphorylation,GO:0006351 transcription, DNA-templated,GO:0006355 regulation of transcription, DNA-templated,GO:0006397 mRNA processing,GO:0008380 RNA splicing,GO:0010629 negative regulation of gene expression,GO:0030264 nuclear fragmentation involved in apoptotic nuclear change,GO:0043922 negative regulation by host of viral transcription,GO:0051726 reg…	GO:0000166 nucleotide binding,GO:0001205 transcriptional activator activity, RNA polymerase II distal enhancer sequence-specific binding,GO:0003676 nucleic acid binding,GO:0003677 DNA binding,GO:0003690 double-stranded DNA binding,GO:0003723 RNA binding,GO:0003730 mRNA 3'-UTR binding,GO:0005515 protein binding,GO:0042802 identical protein binding,GO:0044822 poly(A) RNA binding	GO:0005634 nucleus,GO:0005654 nucleoplasm	496.662	574.814	721.426	909.39
M300015754	M300015754	ENSMUSG00000035569	NR_037865.1	77087	Ankrd11	ankyrin repeat domain 11	GO:0001701 in utero embryonic development,GO:0001894 tissue homeostasis,GO:0035264 multicellular organism growth,GO:0042475 odontogenesis of dentin-containing tooth,GO:0048705 skeletal system morphogenesis,GO:0060323 head morphogenesis,GO:0060325 face morphogenesis,GO:0060348 bone development	GO:0003674 molecular_function	GO:0005634 nucleus,GO:0005654 nucleoplasm,GO:0005737 cytoplasm,GO:0005886 plasma membrane	69.2604	137.321	64.4669	76.1281
M300014277	M300014277	ENSMUSG00000043207	NM_172700.2	230709	Zmpste24	zinc metallopeptidase, STE24	GO:0006508 proteolysis,GO:0006998 nuclear envelope organization,GO:0030327 prenylated protein catabolic process,GO:0071586 CAAX-box protein processing	GO:0004222 metalloendopeptidase activity,GO:0008233 peptidase activity,GO:0008237 metallopeptidase activity,GO:0016787 hydrolase activity,GO:0046872 metal ion binding	GO:0005634 nucleus,GO:0005783 endoplasmic reticulum,GO:0016020 membrane,GO:0016021 integral component of membrane,GO:0070062 extracellular exosome	101.76	129.638	146.375	193.19
M200006657	M200006657	ENSMUSG00000020706	NM_025310.2	56095	Ftsj3	FtsJ RNA methyltransferase homolog 3 (E. coli)	GO:0000463 maturation of LSU-rRNA from tricistronic rRNA transcript (SSU-rRNA, 5.8S rRNA, LSU-rRNA),GO:0000466 maturation of 5.8S rRNA from tricistronic rRNA transcript (SSU-rRNA, 5.8S rRNA, LSU-rRNA),GO:0001510 RNA methylation,GO:0006364 rRNA processing,GO:0031167 rRNA methylation,GO:0032259 methylation,GO:0042254 ribosome biogenesis	GO:0000179 rRNA (adenine-N6,N6-)-dimethyltransferase activity,GO:0003880 protein C-terminal carboxyl O-methyltransferase activity,GO:0004809 tRNA (guanine-N2-)-methyltransferase activity,GO:0008168 methyltransferase activity,GO:0008169 C-methyltransferase activity,GO:0008170 N-methyltransferase activity,GO:0008171 O-methyltransferase activity,GO:0008172 S-methyltransferase activity,GO:0008173 RNA…	GO:0005634 nucleus,GO:0005730 nucleolus,GO:0030687 preribosome, large subunit precursor	145.806	174.789	178.282	318.481
M400000502	M400000502	ENSMUSG00000021696	NM_029001.5	74559	Elovl7	ELOVL family member 7, elongation of long chain fatty acids (yeast)	GO:0006629 lipid metabolic process,GO:0006631 fatty acid metabolic process,GO:0006633 fatty acid biosynthetic process,GO:0019367 fatty acid elongation, saturated fatty acid,GO:0034626 fatty acid elongation, polyunsaturated fatty acid,GO:0042761 very long-chain fatty acid biosynthetic process	GO:0016740 transferase activity	GO:0005783 endoplasmic reticulum,GO:0016020 membrane,GO:0016021 integral component of membrane	203.699	171.083	183.902	177.9
M300016512	M300016512	ENSMUSG00000045576	NM_001253703.1	229681	St7l	suppression of tumorigenicity 7-like	GO:0030198 extracellular matrix organization,GO:0030308 negative regulation of cell growth,GO:0045595 regulation of cell differentiation	GO:0003674 molecular_function	GO:0005575 cellular_component,GO:0016020 membrane,GO:0016021 integral component of membrane	129.392	95.4728	94.4654	147.063
M400000190	M400000190	ENSMUSG00000012405	NM_025586.3	66480	Rpl15	ribosomal protein L15	GO:0002181 cytoplasmic translation,GO:0006412 translation	GO:0003735 structural constituent of ribosome,GO:0044822 poly(A) RNA binding	GO:0005622 intracellular,GO:0005634 nucleus,GO:0005840 ribosome,GO:0016020 membrane,GO:0022625 cytosolic large ribosomal subunit,GO:0030529 intracellular ribonucleoprotein complex,GO:0070062 extracellular exosome	5877.85	5487.05	6644.72	6865.93
M400000078	M400000078	ENSMUSG00000003746	NM_008548.4	17155	Man1a	mannosidase 1, alpha	GO:0006491 N-glycan processing,GO:0008152 metabolic process	GO:0004571 mannosyl-oligosaccharide 1,2-alpha-mannosidase activity,GO:0005509 calcium ion binding,GO:0008933 lytic transglycosylase activity,GO:0015923 mannosidase activity,GO:0015924 mannosyl-oligosaccharide mannosidase activity,GO:0015925 galactosidase activity,GO:0015926 glucosidase activity,GO:0015927 trehalase activity,GO:0015928 fucosidase activity,GO:0015929 hexosaminidase activity,GO:0016…	GO:0000139 Golgi membrane,GO:0005737 cytoplasm,GO:0005783 endoplasmic reticulum,GO:0005793 endoplasmic reticulum-Golgi intermediate compartment,GO:0005794 Golgi apparatus,GO:0016020 membrane,GO:0016021 integral component of membrane,GO:0070062 extracellular exosome	271.221	105.614	94.3066	82.7742
M400000066	M400000066	ENSMUSG00000003038	NM_016957.3	15331	Hmgn2	high mobility group nucleosomal binding domain 2	GO:0000122 negative regulation of transcription from RNA polymerase II promoter,GO:0006357 regulation of transcription from RNA polymerase II promoter,GO:0040034 regulation of development, heterochronic	-	GO:0005634 nucleus	2494.5	2511.71	2818.86	3516.53
M300022181	M300022181	ENSMUSG00000085666	NM_011561.2	21665	Tdg	thymine DNA glycosylase	GO:0000122 negative regulation of transcription from RNA polymerase II promoter,GO:0006281 DNA repair,GO:0006284 base-excision repair,GO:0006285 base-excision repair, AP site formation,GO:0006298 mismatch repair,GO:0006351 transcription, DNA-templated,GO:0006355 regulation of transcription, DNA-templated,GO:0006974 cellular response to DNA damage stimulus,GO:0008152 metabolic process,GO:0009790 e…	GO:0001104 RNA polymerase II transcription cofactor activity,GO:0003690 double-stranded DNA binding,GO:0004844 uracil DNA N-glycosylase activity,GO:0005080 protein kinase C binding,GO:0005515 protein binding,GO:0008134 transcription factor binding,GO:0008263 pyrimidine-specific mismatch base pair DNA N-glycosylase activity,GO:0016787 hydrolase activity,GO:0016798 hydrolase activity, acting on gly…	GO:0005634 nucleus,GO:0005654 nucleoplasm,GO:0005886 plasma membrane,GO:0016605 PML body	162.662	70.4859	184.321	209.248
M400000764	M400000764	ENSMUSG00000024608	NM_020600.4	20044	Rps14	ribosomal protein S14	GO:0000028 ribosomal small subunit assembly,GO:0000122 negative regulation of transcription from RNA polymerase II promoter,GO:0000462 maturation of SSU-rRNA from tricistronic rRNA transcript (SSU-rRNA, 5.8S rRNA, LSU-rRNA),GO:0006412 translation,GO:0006417 regulation of translation,GO:0030218 erythrocyte differentiation	GO:0003735 structural constituent of ribosome,GO:0044822 poly(A) RNA binding,GO:0045182 translation regulator activity,GO:0048027 mRNA 5'-UTR binding,GO:0070181 small ribosomal subunit rRNA binding	GO:0005730 nucleolus,GO:0005737 cytoplasm,GO:0005739 mitochondrion,GO:0005840 ribosome,GO:0005925 focal adhesion,GO:0016020 membrane,GO:0022627 cytosolic small ribosomal subunit,GO:0030529 intracellular ribonucleoprotein complex,GO:0070062 extracellular exosome	11627.1	13557.2	12917.9	11953.4
M400000747	M400000747	ENSMUSG00000024480	NM_001303015.1	11777	Ap3s1	adaptor-related protein complex 3, sigma 1 subunit	GO:0006810 transport,GO:0006886 intracellular protein transport,GO:0008089 anterograde axonal transport,GO:0015031 protein transport,GO:0016192 vesicle-mediated transport,GO:0048490 anterograde synaptic vesicle transport	GO:0008565 protein transporter activity	GO:0005622 intracellular,GO:0005623 cell,GO:0005794 Golgi apparatus,GO:0005802 trans-Golgi network,GO:0016020 membrane,GO:0030117 membrane coat,GO:0030123 AP-3 adaptor complex,GO:0030424 axon,GO:0031410 cytoplasmic vesicle,GO:0043231 intracellular membrane-bounded organelle	273.459	307.572	524.46	326.038
M400000586	M400000586	ENSMUSG00000022583	NM_008530.2	17071	Ly6f	lymphocyte antigen 6 complex, locus F	GO:0008150 biological_process	GO:0003674 molecular_function	GO:0005575 cellular_component,GO:0005886 plasma membrane,GO:0016020 membrane,GO:0031225 anchored component of membrane	8.83949	89.6051	441.727	324.756
M400008335	M400008335	ENSMUSG00000063586	-	433225	Gm5513	predicted pseudogene 5513	-	-	-	713.936	931.296	1148.16	1312.66
M200006218	M200006218	ENSMUSG00000030688	NM_019990.4	56018	Stard10	START domain containing 10	GO:0006810 transport,GO:0006869 lipid transport,GO:0032782 bile acid secretion,GO:0035360 positive regulation of peroxisome proliferator activated receptor signaling pathway	GO:0008289 lipid binding	GO:0005737 cytoplasm,GO:0005829 cytosol,GO:0005902 microvillus,GO:0005929 cilium,GO:0016020 membrane,GO:0031514 motile cilium,GO:0042995 cell projection,GO:0046581 intercellular canaliculus	977.884	1138.58	985.556	952.48
M400000035	M400000035	ENSMUSG00000001416	NM_009836.1	12462	Cct3	chaperonin containing Tcp1, subunit 3 (gamma)	GO:0006457 protein folding,GO:0007339 binding of sperm to zona pellucida,GO:0032212 positive regulation of telomere maintenance via telomerase,GO:0046931 pore complex assembly,GO:0050821 protein stabilization,GO:1901998 toxin transport,GO:1904871 positive regulation of protein localization to Cajal body,GO:1904874 positive regulation of telomerase RNA localization to Cajal body	GO:0000166 nucleotide binding,GO:0005515 protein binding,GO:0005524 ATP binding,GO:0044183 protein binding involved in protein folding,GO:0044822 poly(A) RNA binding,GO:0051082 unfolded protein binding	GO:0002199 zona pellucida receptor complex,GO:0005737 cytoplasm,GO:0005832 chaperonin-containing T-complex,GO:0005874 microtubule,GO:0005886 plasma membrane,GO:0043209 myelin sheath,GO:0044297 cell body,GO:0070062 extracellular exosome	1300.06	1572.9	1631.06	1744.63
M300015457	M300015457	ENSMUSG00000024191	NM_172149.5	224630	Bnip1	BCL2/adenovirus E1B interacting protein 1	GO:0006810 transport,GO:0006914 autophagy,GO:0006915 apoptotic process,GO:0007029 endoplasmic reticulum organization,GO:0015031 protein transport,GO:0016192 vesicle-mediated transport,GO:0016320 endoplasmic reticulum membrane fusion	GO:0005484 SNAP receptor activity	GO:0005635 nuclear envelope,GO:0005737 cytoplasm,GO:0005739 mitochondrion,GO:0005783 endoplasmic reticulum,GO:0005794 Golgi apparatus,GO:0016020 membrane,GO:0016021 integral component of membrane,GO:0031201 SNARE complex,GO:0043231 intracellular membrane-bounded organelle	130.024	123.098	119.791	98.1285
M300017637	M300017637	ENSMUSG00000046761	NM_134087.2	105732	Fam83h	family with sequence similarity 83, member H	GO:0030335 positive regulation of cell migration,GO:0031214 biomineral tissue development,GO:0044380 protein localization to cytoskeleton,GO:0045104 intermediate filament cytoskeleton organization	GO:0019901 protein kinase binding,GO:1990254 keratin filament binding	GO:0005737 cytoplasm,GO:0005856 cytoskeleton,GO:0045095 keratin filament	165.359	378.264	226.757	354.587
M400003091	M400003091	-	-	-	-	-	-	-	-	99.0152	54.9914	122.421	138.141
M400001001	M400001001	ENSMUSG00000027341	NM_001141971.1	70612	Tmem230	transmembrane protein 230	GO:0008150 biological_process	GO:0003674 molecular_function	GO:0005575 cellular_component,GO:0016020 membrane,GO:0016021 integral component of membrane	114.311	65.0937	144.28	117.248
M400004619	M400004619	ENSMUSG00000053862	NM_178933.2	330962	Slc51b	solute carrier family 51, beta subunit	GO:0006810 transport,GO:0015721 bile acid and bile salt transport,GO:0031647 regulation of protein stability,GO:0060050 positive regulation of protein glycosylation,GO:0070863 positive regulation of protein exit from endoplasmic reticulum,GO:0090314 positive regulation of protein targeting to membrane	GO:0005215 transporter activity,GO:0005515 protein binding,GO:0046982 protein heterodimerization activity	GO:0005886 plasma membrane,GO:0016020 membrane,GO:0016021 integral component of membrane,GO:0043234 protein complex	151.4	129.291	19.6394	25.4517
M300006418	M300006418	ENSMUSG00000028992	NM_133435.1	66454	Nmnat1	nicotinamide nucleotide adenylyltransferase 1	GO:0009435 NAD biosynthetic process,GO:0009611 response to wounding,GO:0034628 'de novo' NAD biosynthetic process from aspartate	GO:0000309 nicotinamide-nucleotide adenylyltransferase activity,GO:0004515 nicotinate-nucleotide adenylyltransferase activity	GO:0005634 nucleus	53.3548	73.2437	101.835	85.8687
M400002945	M400002945	ENSMUSG00000069049	NM_012011.1	26908	Eif2s3y	eukaryotic translation initiation factor 2, subunit 3, structural gene Y-linked	GO:0001731 formation of translation preinitiation complex,GO:0006412 translation,GO:0006413 translational initiation	GO:0000166 nucleotide binding,GO:0003743 translation initiation factor activity,GO:0003924 GTPase activity,GO:0005525 GTP binding	GO:0005622 intracellular	228.413	144.297	230.027	148.546
M400002322	M400002322	ENSMUSG00000040025	NM_145393.4	213541	Ythdf2	YTH domain family 2	GO:0043488 regulation of mRNA stability,GO:1903679 positive regulation of cap-independent translational initiation	GO:0003723 RNA binding,GO:0044822 poly(A) RNA binding,GO:1990247 N6-methyladenosine-containing RNA binding	GO:0000932 cytoplasmic mRNA processing body,GO:0005634 nucleus,GO:0005737 cytoplasm,GO:0005829 cytosol	153.192	232.692	175.306	220.12
M200006179	M200006179	ENSMUSG00000002205	NM_133945.1	101568	Vrk3	vaccinia related kinase 3	GO:0006468 protein phosphorylation,GO:0018105 peptidyl-serine phosphorylation,GO:0032516 positive regulation of phosphoprotein phosphatase activity,GO:0070373 negative regulation of ERK1 and ERK2 cascade	GO:0000166 nucleotide binding,GO:0004672 protein kinase activity,GO:0004674 protein serine/threonine kinase activity,GO:0005524 ATP binding,GO:0019903 protein phosphatase binding	GO:0005634 nucleus	520.682	477.165	508.103	639.785
M400003314	M400003314	ENSMUSG00000083156	-	382518	Gm12201	predicted gene 12201	-	-	-	84.921	109.515	129.064	112.43
M400003166	M400003166	-	-	-	-	-	-	-	-	3506.79	3161.02	4178.06	4365.27
M400002884	M400002884	ENSMUSG00000044312	NM_009719.6	11925	Neurog3	neurogenin 3	GO:0000122 negative regulation of transcription from RNA polymerase II promoter,GO:0006351 transcription, DNA-templated,GO:0006355 regulation of transcription, DNA-templated,GO:0006366 transcription from RNA polymerase II promoter,GO:0007275 multicellular organismal development,GO:0007399 nervous system development,GO:0022008 neurogenesis,GO:0030154 cell differentiation,GO:0030855 epithelial cell…	GO:0000978 RNA polymerase II core promoter proximal region sequence-specific DNA binding,GO:0001047 core promoter binding,GO:0001077 transcriptional activator activity, RNA polymerase II core promoter proximal region sequence-specific binding,GO:0001078 transcriptional repressor activity, RNA polymerase II core promoter proximal region sequence-specific binding,GO:0003677 DNA binding,GO:0003690 d…	GO:0005622 intracellular,GO:0005634 nucleus,GO:0005737 cytoplasm	253.242	147.723	44.2891	23.2446
M400000965	M400000965	ENSMUSG00000026843	NM_001290548.1	320267	Fubp3	far upstream element (FUSE) binding protein 3	GO:0006351 transcription, DNA-templated,GO:0006366 transcription from RNA polymerase II promoter,GO:0010628 positive regulation of gene expression,GO:0045893 positive regulation of transcription, DNA-templated,GO:0045944 positive regulation of transcription from RNA polymerase II promoter	GO:0000978 RNA polymerase II core promoter proximal region sequence-specific DNA binding,GO:0001077 transcriptional activator activity, RNA polymerase II core promoter proximal region sequence-specific binding,GO:0003697 single-stranded DNA binding,GO:0044822 poly(A) RNA binding	GO:0005634 nucleus,GO:0005737 cytoplasm,GO:0016020 membrane	116.29	102.457	165.353	204.251
M400003297	M400003297	ENSMUSG00000023087	-	12457	Noct	nocturnin	GO:0000290 deadenylation-dependent decapping of nuclear-transcribed mRNA,GO:0006397 mRNA processing,GO:0009991 response to extracellular stimulus,GO:0010629 negative regulation of gene expression,GO:0032496 response to lipopolysaccharide,GO:0032922 circadian regulation of gene expression,GO:0033962 cytoplasmic mRNA processing body assembly,GO:0042752 regulation of circadian rhythm,GO:0045600 posi…	GO:0003723 RNA binding,GO:0003729 mRNA binding,GO:0004518 nuclease activity,GO:0004527 exonuclease activity,GO:0004535 poly(A)-specific ribonuclease activity,GO:0005515 protein binding,GO:0016787 hydrolase activity,GO:0046872 metal ion binding	GO:0000932 cytoplasmic mRNA processing body,GO:0005634 nucleus,GO:0005737 cytoplasm,GO:0048471 perinuclear region of cytoplasm	668.114	416.514	1011.18	907.475
M400002985	M400002985	ENSMUSG00000089992	NM_019468.2	14380	G6pd2	glucose-6-phosphate dehydrogenase 2	GO:0005975 carbohydrate metabolic process,GO:0006006 glucose metabolic process,GO:0055114 oxidation-reduction process	GO:0004345 glucose-6-phosphate dehydrogenase activity,GO:0016491 oxidoreductase activity,GO:0050661 NADP binding	-	146.954	83.6734	207.444	312.406
M300010816	M300010816	ENSMUSG00000037236	NM_010771.6	17184	Matr3	matrin 3	GO:0003170 heart valve development,GO:0003281 ventricular septum development,GO:0010608 posttranscriptional regulation of gene expression	GO:0000166 nucleotide binding,GO:0003676 nucleic acid binding,GO:0003723 RNA binding,GO:0008270 zinc ion binding,GO:0044822 poly(A) RNA binding,GO:0046872 metal ion binding	GO:0005634 nucleus,GO:0005654 nucleoplasm,GO:0005737 cytoplasm,GO:0016020 membrane,GO:0016363 nuclear matrix	331.339	310.103	322.098	420.139
M400000937	M400000937	ENSMUSG00000073902	NM_001277183.1	434223	Gm1966	predicted gene 1966	-	-	-	386.267	311.319	109.19	37.7254
M400000922	M400000922	ENSMUSG00000026411	NM_001160146.1	66241	Tmem9	transmembrane protein 9	GO:0006810 transport,GO:0008150 biological_process	GO:0003674 molecular_function	GO:0005764 lysosome,GO:0005768 endosome,GO:0005770 late endosome,GO:0016020 membrane,GO:0016021 integral component of membrane	103.773	89.6976	101.556	180.231
M300005648	M300005648	ENSMUSG00000027455	NM_001291074.1	386649	Nsfl1c	NSFL1 (p97) cofactor (p47)	GO:0007030 Golgi organization,GO:0031468 nuclear envelope reassembly,GO:0043161 proteasome-mediated ubiquitin-dependent protein catabolic process,GO:0061025 membrane fusion	GO:0005515 protein binding,GO:0005543 phospholipid binding,GO:0008289 lipid binding,GO:0008599 protein phosphatase type 1 regulator activity,GO:0043130 ubiquitin binding,GO:0051117 ATPase binding	GO:0005634 nucleus,GO:0005654 nucleoplasm,GO:0005694 chromosome,GO:0005737 cytoplasm,GO:0005794 Golgi apparatus,GO:0005829 cytosol,GO:0005886 plasma membrane,GO:0045111 intermediate filament cytoskeleton,GO:1990730 VCP-NSFL1C complex	509.364	546.024	476.763	593.822
M400005060	M400005060	ENSMUSG00000055128	NM_026832.3	68755	Cgrrf1	cell growth regulator with ring finger domain 1	GO:0007049 cell cycle,GO:0007050 cell cycle arrest,GO:0030308 negative regulation of cell growth	GO:0003674 molecular_function,GO:0008270 zinc ion binding,GO:0046872 metal ion binding	GO:0005634 nucleus,GO:0005654 nucleoplasm,GO:0043231 intracellular membrane-bounded organelle	85.0674	131.426	150.041	126.246
M400002949	M400002949	ENSMUSG00000086167	-	-	Gm13827	predicted gene 13827	-	-	-	5919.58	6661.82	6532.39	6818.7
M400000887	M400000887	ENSMUSG00000026049	NM_029368.1	75623	Tex30	testis expressed 30	GO:0008150 biological_process	GO:0003674 molecular_function	GO:0005634 nucleus	98.672	106.647	138.564	134.618
M300007542	M300007542	ENSMUSG00000031059	NM_019435.4	104130	Ndufb11	NADH dehydrogenase (ubiquinone) 1 beta subcomplex, 11	GO:0006810 transport,GO:0008150 biological_process,GO:0055114 oxidation-reduction process	GO:0003674 molecular_function	GO:0005739 mitochondrion,GO:0005743 mitochondrial inner membrane,GO:0005747 mitochondrial respiratory chain complex I,GO:0016020 membrane,GO:0016021 integral component of membrane,GO:0070469 respiratory chain	258.746	205.589	177.514	175.776
M400002512	M400002512	ENSMUSG00000074364	NM_153068.3	259300	Ehd2	EH-domain containing 2	GO:0006897 endocytosis,GO:0030036 actin cytoskeleton organization,GO:0030866 cortical actin cytoskeleton organization,GO:0032456 endocytic recycling,GO:0072659 protein localization to plasma membrane,GO:0097320 membrane tubulation,GO:1901741 positive regulation of myoblast fusion,GO:2001137 positive regulation of endocytic recycling	GO:0000166 nucleotide binding,GO:0005509 calcium ion binding,GO:0005515 protein binding,GO:0005524 ATP binding,GO:0005525 GTP binding,GO:0016787 hydrolase activity,GO:0019904 protein domain specific binding,GO:0046872 metal ion binding	GO:0005737 cytoplasm,GO:0005768 endosome,GO:0005829 cytosol,GO:0005886 plasma membrane,GO:0005901 caveola,GO:0016020 membrane,GO:0019898 extrinsic component of membrane,GO:0048471 perinuclear region of cytoplasm,GO:0055038 recycling endosome membrane,GO:0070062 extracellular exosome		2.73845	40.2892	100.22
M400002384	M400002384	ENSMUSG00000040498	NM_027308.2	70080	Igsf23	immunoglobulin superfamily, member 23	GO:0008150 biological_process	GO:0003674 molecular_function	GO:0005575 cellular_component	535.425	481.794	635.006	13.372
M400000317	M400000317	ENSMUSG00000019139	NM_023627.1	71780	Isyna1	myo-inositol 1-phosphate synthase A1	GO:0006021 inositol biosynthetic process,GO:0006629 lipid metabolic process,GO:0008150 biological_process,GO:0008654 phospholipid biosynthetic process	GO:0004512 inositol-3-phosphate synthase activity,GO:0016853 isomerase activity	GO:0005575 cellular_component,GO:0005737 cytoplasm	355.611	414.811	509.808	471.796
M400008379	M400008379	ENSMUSG00000063714	NR_045269.2	100503849	Sp3os	trans-acting transcription factor 3, opposite strand	-	-	-	61.9197	109.951	56.1637	53.7512
M400008235	M400008235	ENSMUSG00000091198	-	383080	Gm5218	predicted gene 5218	GO:0002181 cytoplasmic translation	GO:0003735 structural constituent of ribosome	GO:0022625 cytosolic large ribosomal subunit	3180.63	3710.38	3271.88	3040.29
M400005434	M400005434	ENSMUSG00000056209	NR_002702.1	108176	Npm3-ps1	nucleoplasmin 3, pseudogene 1	-	-	-	364.09	509.286	370.405	460.135
M400007834	M400007834	ENSMUSG00000034522	NM_199029.2	380912	Zfp395	zinc finger protein 395	GO:0006357 regulation of transcription from RNA polymerase II promoter	GO:0000978 RNA polymerase II core promoter proximal region sequence-specific DNA binding,GO:0001158 enhancer sequence-specific DNA binding,GO:0003677 DNA binding	GO:0005634 nucleus,GO:0005737 cytoplasm	157.422	175.358	169.707	177.804
M400007659	M400007659	ENSMUSG00000066880	NM_133358.3	170938	Zfp617	zinc finger protein 617	GO:0008150 biological_process	GO:0003674 molecular_function	GO:0005575 cellular_component	97.8284	79.9586	101.546	82.5592
M400007456	M400007456	ENSMUSG00000068141	NM_001163769.1	108121	U2af1	U2 small nuclear ribonucleoprotein auxiliary factor (U2AF) 1	GO:0006397 mRNA processing,GO:0008380 RNA splicing	GO:0000166 nucleotide binding,GO:0003676 nucleic acid binding,GO:0003723 RNA binding,GO:0005515 protein binding,GO:0046872 metal ion binding,GO:0050733 RS domain binding	GO:0005634 nucleus,GO:0005681 spliceosomal complex,GO:0016607 nuclear speck	429.3	436.437	413.36	517.201
M400005046	M400005046	ENSMUSG00000022680	NM_053181.3	94184	Pdxdc1	pyridoxal-dependent decarboxylase domain containing 1	GO:0008150 biological_process,GO:0019752 carboxylic acid metabolic process	GO:0003824 catalytic activity,GO:0004611 phosphoenolpyruvate carboxykinase activity,GO:0008488 gamma-glutamyl carboxylase activity,GO:0008694 3-octaprenyl-4-hydroxybenzoate carboxy-lyase activity,GO:0016829 lyase activity,GO:0016831 carboxy-lyase activity,GO:0018791 2-hydroxy-3-carboxy-6-oxo-7-methylocta-2,4-dienoate decarboxylase activity,GO:0018792 bis(4-chlorophenyl)acetate decarboxylase activ…	GO:0005794 Golgi apparatus,GO:0043231 intracellular membrane-bounded organelle	79.8788	111.967	102.384	102.536
M400008141	M400008141	ENSMUSG00000094189	-	100503669	Gm6134	predicted pseudogene 6134	-	-	-	8367.25	9549.39	7735.17	8142.98
M400007964	M400007964	ENSMUSG00000062727	NM_175665.2	319184	Hist1h2bk	histone cluster 1, H2bk	GO:0002227 innate immune response in mucosa,GO:0006334 nucleosome assembly,GO:0019731 antibacterial humoral response,GO:0050830 defense response to Gram-positive bacterium	GO:0003677 DNA binding,GO:0046982 protein heterodimerization activity	GO:0000786 nucleosome,GO:0000788 nuclear nucleosome,GO:0005615 extracellular space,GO:0005634 nucleus,GO:0005654 nucleoplasm,GO:0005694 chromosome,GO:0005737 cytoplasm	151.933	215.733	277.712	192.95
M400007761	M400007761	-	-	-	-	-	-	-	-	3697.2	4599.63	4608.55	4561.09
M400007392	M400007392	-	-	-	-	-	-	-	-	744.338	794.569	1085.46	1153.72
M400005010	M400005010	ENSMUSG00000054999	NM_001009546.1	381204	Naaladl1	N-acetylated alpha-linked acidic dipeptidase-like 1	GO:0006508 proteolysis,GO:0008150 biological_process,GO:0008152 metabolic process	GO:0003674 molecular_function,GO:0003824 catalytic activity,GO:0004180 carboxypeptidase activity,GO:0008233 peptidase activity,GO:0008237 metallopeptidase activity,GO:0016787 hydrolase activity,GO:0016805 dipeptidase activity,GO:0046872 metal ion binding	GO:0005575 cellular_component,GO:0005886 plasma membrane,GO:0016020 membrane,GO:0016021 integral component of membrane	561.189	387.368	139.351	129.514
M400008505	M400008505	ENSMUSG00000068466	-	433238	Gm5518	predicted gene 5518	-	-	-	1037.51	866.811	874.843	1053.82
M400008317	M400008317	ENSMUSG00000081260	-	666498	Gm13149	predicted gene 13149	-	-	-	2790.78	3207.05	2542.97	2511.86
M400013362	M400013362	ENSMUSG00000035093	NM_177608.3	70354	Secisbp2l	SECIS binding protein 2-like	GO:0008150 biological_process	GO:0044822 poly(A) RNA binding	GO:0005575 cellular_component	67.0445	130.706	160.536	116.719
M400007740	M400007740	ENSMUSG00000062235	-	384719	Gm5341	predicted pseudogene 5341	-	-	-	165.1	177.955	200.3	204.975
M400007721	M400007721	ENSMUSG00000062186	NM_147005.1	259007	Olfr395	olfactory receptor 395	GO:0007186 G-protein coupled receptor signaling pathway,GO:0007608 sensory perception of smell,GO:0050907 detection of chemical stimulus involved in sensory perception	GO:0004888 transmembrane signaling receptor activity,GO:0004984 olfactory receptor activity	GO:0016021 integral component of membrane	70.9622	104.129	94.1234	87.0635
M400008267	M400008267	-	-	-	-	-	-	-	-	1408.38	2220.56	2052.46	1866.96
M400007702	M400007702	-	-	-	-	-	-	-	-	1523.53	1688.12	1815.74	1720.49
M400007116	M400007116	ENSMUSG00000060161	NR_033120.1	16604	Klk1b7-ps	kallikrein 1-related peptidase b7, pseudogene	-	-	-	134.204	40.0993		0.808427
M400012322	M400012322	ENSMUSG00000080076	NM_013549.2	15267	Hist2h2aa1	histone cluster 2, H2aa1	GO:0006342 chromatin silencing	GO:0003677 DNA binding	GO:0000790 nuclear chromatin,GO:0005634 nucleus,GO:0070062 extracellular exosome	8438.84	11051.2	8228.99	7293.77
M400015440	M400015440	-	-	-	-	-	-	-	-	87.9014	200.857	128.37	172.062
M400011805	M400011805	-	-	-	-	-	-	-	-	196.461	228.434	232.089	138.022
M400011502	M400011502	-	NM_025591.2	66488	Fam136a	family with sequence similarity 136, member A	GO:0008150 biological_process	GO:0003674 molecular_function	GO:0005737 cytoplasm,GO:0005739 mitochondrion	248.775	167.005	329.508	250.523
M400006126	M400006126	ENSMUSG00000057933	NM_008182.3	14858	Gsta2	glutathione S-transferase, alpha 2 (Yc2)	GO:0008152 metabolic process	GO:0004364 glutathione transferase activity,GO:0016740 transferase activity	GO:0070062 extracellular exosome	3033.78	620.21	415.047	293.822
M400016441	M400016441	ENSMUSG00000026103	NM_001113383.1	14660	Gls	glutaminase	GO:0001967 suckling behavior,GO:0002087 regulation of respiratory gaseous exchange by neurological system process,GO:0006537 glutamate biosynthetic process,GO:0006541 glutamine metabolic process,GO:0006543 glutamine catabolic process,GO:0007268 synaptic transmission,GO:0051289 protein homotetramerization	GO:0004359 glutaminase activity,GO:0005515 protein binding,GO:0016787 hydrolase activity	GO:0005737 cytoplasm,GO:0005739 mitochondrion,GO:0005759 mitochondrial matrix	323.155	544.113	576.361	452.216
M400016386	M400016386	ENSMUSG00000028382	NM_144904.2	230257	Ptbp3	polypyrimidine tract binding protein 3	GO:0006397 mRNA processing,GO:0008380 RNA splicing,GO:0030154 cell differentiation,GO:0033119 negative regulation of RNA splicing,GO:0043249 erythrocyte maturation,GO:0045595 regulation of cell differentiation,GO:0048025 negative regulation of mRNA splicing, via spliceosome	GO:0000166 nucleotide binding,GO:0003676 nucleic acid binding,GO:0003723 RNA binding,GO:0044822 poly(A) RNA binding	GO:0005634 nucleus	924.343	1233.24	1120.46	1039.87
M400015046	M400015046	ENSMUSG00000029655	NM_201369.3	381695	N4bp2l2	NEDD4 binding protein 2-like 2	GO:0000122 negative regulation of transcription from RNA polymerase II promoter,GO:0001701 in utero embryonic development,GO:0001824 blastocyst development,GO:1902035 positive regulation of hematopoietic stem cell proliferation,GO:1902037 negative regulation of hematopoietic stem cell differentiation	GO:0001106 RNA polymerase II transcription corepressor activity,GO:0005515 protein binding,GO:0019899 enzyme binding	GO:0005634 nucleus,GO:0017053 transcriptional repressor complex,GO:0070062 extracellular exosome	283.983	353.495	356.158	363.976
M400012262	M400012262	-	-	-	-	-	-	-	-	135.101	100.425	114.467	124.672
M400005293	M400005293	ENSMUSG00000055775	-	17885	Myh8	myosin, heavy polypeptide 8, skeletal muscle, perinatal	GO:0003009 skeletal muscle contraction,GO:0030049 muscle filament sliding,GO:0046034 ATP metabolic process	GO:0000146 microfilament motor activity,GO:0000166 nucleotide binding,GO:0003774 motor activity,GO:0003779 actin binding,GO:0005515 protein binding,GO:0005524 ATP binding,GO:0016887 ATPase activity	GO:0005737 cytoplasm,GO:0016459 myosin complex,GO:0032982 myosin filament	216.678	240.495	214.657	200.693
M400014902	M400014902	ENSMUSG00000056116	NR_015618.2	77810	A930015D03Rik	RIKEN cDNA A930015D03 gene	-	-	-	524.521	681.713	503.811	508.903
M400011734	M400011734	-	-	-	-	-	-	-	-	75.3155	93.6517	199.194	190.683
M400011426	M400011426	-	-	-	-	-	-	-	-	382.585	513.684	454.883	537.895
M400012339	M400012339	ENSMUSG00000026915	NM_009261.3	20744	Strbp	spermatid perinuclear RNA binding protein	GO:0006928 movement of cell or subcellular component,GO:0007275 multicellular organismal development,GO:0007283 spermatogenesis,GO:0007286 spermatid development,GO:0007638 mechanosensory behavior,GO:0030154 cell differentiation	GO:0003677 DNA binding,GO:0003723 RNA binding,GO:0003725 double-stranded RNA binding,GO:0003727 single-stranded RNA binding,GO:0044822 poly(A) RNA binding	GO:0005634 nucleus,GO:0005737 cytoplasm,GO:0005856 cytoskeleton,GO:0015630 microtubule cytoskeleton	101.177	178.647	76.0574	54.5921
M400011866	M400011866	-	-	-	-	-	-	-	-	141.259	105.765	199.856	149.444
M400011697	M400011697	-	-	-	-	-	-	-	-	245.691	250.898	264.481	221.515
M400011560	M400011560	-	-	-	-	-	-	-	-	299.734	356.433	448.021	529.468
M400018246	M400018246	ENSMUSG00000037408	NM_033570.2	94220	Cnnm4	cyclin M4	GO:0006810 transport,GO:0006811 ion transport,GO:0007601 visual perception,GO:0010960 magnesium ion homeostasis,GO:0015693 magnesium ion transport,GO:0031214 biomineral tissue development,GO:0050896 response to stimulus,GO:0070166 enamel mineralization	GO:0015081 sodium ion transmembrane transporter activity,GO:0015095 magnesium ion transmembrane transporter activity	GO:0005886 plasma membrane,GO:0016020 membrane,GO:0016021 integral component of membrane,GO:0016323 basolateral plasma membrane	357.367	440.397	384.51	381.086
M400018077	M400018077	ENSMUSG00000018363	NM_025481.2	66313	Smurf2	SMAD specific E3 ubiquitin protein ligase 2	GO:0006511 ubiquitin-dependent protein catabolic process,GO:0007179 transforming growth factor beta receptor signaling pathway,GO:0030512 negative regulation of transforming growth factor beta receptor signaling pathway,GO:0030579 ubiquitin-dependent SMAD protein catabolic process,GO:0042787 protein ubiquitination involved in ubiquitin-dependent protein catabolic process,GO:1901165 positive regul…	GO:0004842 ubiquitin-protein transferase activity,GO:0005160 transforming growth factor beta receptor binding,GO:0005515 protein binding,GO:0008766 UDP-N-acetylmuramoylalanyl-D-glutamyl-2,6-diaminopimelate-D-alanyl-D-alanine ligase activity,GO:0016874 ligase activity,GO:0018169 ribosomal S6-glutamic acid ligase activity,GO:0042802 identical protein binding,GO:0043773 coenzyme F420-0 gamma-glutamy…	GO:0000151 ubiquitin ligase complex,GO:0005634 nucleus,GO:0005737 cytoplasm,GO:0005886 plasma membrane,GO:0016020 membrane	113.439	161.425	154.357	136.242
M200005159	M200005159	ENSMUSG00000020523	NM_001168668.1	67726	Fam114a2	family with sequence similarity 114, member A2	GO:0008150 biological_process	GO:0003674 molecular_function	GO:0005575 cellular_component	86.847	173.358	152.691	115.976
M200005021	M200005021	ENSMUSG00000030805	NM_009294.3	20909	Stx4a	syntaxin 4A (placental)	GO:0006461 protein complex assembly,GO:0006810 transport,GO:0006836 neurotransmitter transport,GO:0006886 intracellular protein transport,GO:0008284 positive regulation of cell proliferation,GO:0016079 synaptic vesicle exocytosis,GO:0016081 synaptic vesicle docking,GO:0016192 vesicle-mediated transport,GO:0017157 regulation of exocytosis,GO:0030335 positive regulation of cell migration,GO:0031629…	GO:0000149 SNARE binding,GO:0005484 SNAP receptor activity,GO:0005515 protein binding,GO:0016230 sphingomyelin phosphodiesterase activator activity,GO:0017022 myosin binding,GO:0017137 Rab GTPase binding,GO:0030507 spectrin binding	GO:0000322 storage vacuole,GO:0005615 extracellular space,GO:0005622 intracellular,GO:0005737 cytoplasm,GO:0005768 endosome,GO:0005802 trans-Golgi network,GO:0005886 plasma membrane,GO:0008021 synaptic vesicle,GO:0009986 cell surface,GO:0016020 membrane,GO:0016021 integral component of membrane,GO:0016323 basolateral plasma membrane,GO:0016324 apical plasma membrane,GO:0030027 lamellipodium,GO:00…	204.888	274.414	248.7	208.609
M200005000	M200005000	ENSMUSG00000038683	NM_026550.3	68083	Pak1ip1	PAK1 interacting protein 1	GO:0008283 cell proliferation,GO:0009968 negative regulation of signal transduction,GO:0060021 palate development	GO:0005515 protein binding	GO:0005634 nucleus,GO:0005654 nucleoplasm,GO:0005730 nucleolus,GO:0005886 plasma membrane	449.859	304.162	392.216	472.776
M200002469	M200002469	ENSMUSG00000025260	NM_016763.2	15108	Hsd17b10	hydroxysteroid (17-beta) dehydrogenase 10	GO:0008033 tRNA processing,GO:0008152 metabolic process,GO:0051289 protein homotetramerization,GO:0055114 oxidation-reduction process	GO:0001540 beta-amyloid binding,GO:0003857 3-hydroxyacyl-CoA dehydrogenase activity,GO:0004303 estradiol 17-beta-dehydrogenase activity,GO:0005496 steroid binding,GO:0016491 oxidoreductase activity,GO:0018454 acetoacetyl-CoA reductase activity,GO:0030283 testosterone dehydrogenase [NAD(P)] activity,GO:0030331 estrogen receptor binding,GO:0042802 identical protein binding,GO:0044822 poly(A) RNA bi…	GO:0005739 mitochondrion,GO:0005743 mitochondrial inner membrane,GO:0005783 endoplasmic reticulum,GO:0042645 mitochondrial nucleoid	535.026	569.929	440.145	391.633
M200002282	M200002282	ENSMUSG00000022443	NM_022410.3	17886	Myh9	myosin, heavy polypeptide 9, non-muscle	GO:0000212 meiotic spindle organization,GO:0000904 cell morphogenesis involved in differentiation,GO:0000910 cytokinesis,GO:0001525 angiogenesis,GO:0001701 in utero embryonic development,GO:0001768 establishment of T cell polarity,GO:0006509 membrane protein ectodomain proteolysis,GO:0006911 phagocytosis, engulfment,GO:0006928 movement of cell or subcellular component,GO:0007155 cell adhesion,GO:…	GO:0000146 microfilament motor activity,GO:0000166 nucleotide binding,GO:0003774 motor activity,GO:0003779 actin binding,GO:0005515 protein binding,GO:0005516 calmodulin binding,GO:0005524 ATP binding,GO:0016887 ATPase activity,GO:0019904 protein domain specific binding,GO:0030898 actin-dependent ATPase activity,GO:0042803 protein homodimerization activity,GO:0043495 protein anchor,GO:0043531 ADP…	GO:0001725 stress fiber,GO:0001726 ruffle,GO:0001772 immunological synapse,GO:0001931 uropod,GO:0005634 nucleus,GO:0005737 cytoplasm,GO:0005819 spindle,GO:0005826 actomyosin contractile ring,GO:0005829 cytosol,GO:0005856 cytoskeleton,GO:0005886 plasma membrane,GO:0005903 brush border,GO:0005913 cell-cell adherens junction,GO:0005925 focal adhesion,GO:0005938 cell cortex,GO:0008180 COP9 signalosom…	79.7105	150.754	101.013	116.682
M200003328	M200003328	ENSMUSG00000031848	NM_015816.4	50783	Lsm4	LSM4 homolog, U6 small nuclear RNA and mRNA degradation associated	GO:0000245 spliceosomal complex assembly,GO:0000387 spliceosomal snRNP assembly,GO:0000956 nuclear-transcribed mRNA catabolic process,GO:0002230 positive regulation of defense response to virus by host,GO:0006396 RNA processing,GO:0006397 mRNA processing,GO:0008380 RNA splicing,GO:0033962 cytoplasmic mRNA processing body assembly,GO:0098779 mitophagy in response to mitochondrial depolarization,GO…	GO:0003723 RNA binding,GO:0017070 U6 snRNA binding,GO:0044822 poly(A) RNA binding	GO:0000932 cytoplasmic mRNA processing body,GO:0005634 nucleus,GO:0005654 nucleoplasm,GO:0005681 spliceosomal complex,GO:0005688 U6 snRNP,GO:0005737 cytoplasm,GO:0030529 intracellular ribonucleoprotein complex,GO:0043005 neuron projection,GO:0097526 spliceosomal tri-snRNP complex	1403.23	1580.04	1420.17	1670.06
M200000318	M200000318	ENSMUSG00000004187	NM_010630.2	16581	Kifc2	kinesin family member C2	GO:0007018 microtubule-based movement	GO:0000166 nucleotide binding,GO:0003777 microtubule motor activity,GO:0005524 ATP binding,GO:0008017 microtubule binding,GO:0016887 ATPase activity	GO:0005737 cytoplasm,GO:0005856 cytoskeleton,GO:0005871 kinesin complex,GO:0005874 microtubule,GO:0030139 endocytic vesicle	158.323	149.559	157.838	151.321
M200005140	M200005140	ENSMUSG00000021929	NM_008466.5	16648	Kpna3	karyopherin (importin) alpha 3	GO:0006606 protein import into nucleus,GO:0006607 NLS-bearing protein import into nucleus,GO:0006810 transport,GO:0015031 protein transport	GO:0008022 protein C-terminus binding,GO:0008139 nuclear localization sequence binding,GO:0008565 protein transporter activity	GO:0005634 nucleus,GO:0005643 nuclear pore,GO:0005654 nucleoplasm,GO:0005737 cytoplasm,GO:0005829 cytosol	105.079	62.7368	136.621	145.242
M200005122	M200005122	ENSMUSG00000027635	NM_025853.3	66934	Dsn1	DSN1 homolog, MIS12 kinetochore complex component	GO:0007049 cell cycle,GO:0007059 chromosome segregation,GO:0007067 mitotic nuclear division,GO:0008150 biological_process,GO:0051301 cell division	GO:0003674 molecular_function	GO:0000444 MIS12/MIND type complex,GO:0000775 chromosome, centromeric region,GO:0000776 kinetochore,GO:0005634 nucleus,GO:0005694 chromosome,GO:0005737 cytoplasm	128.478	77.6481	108.435	137.92
M200004964	M200004964	ENSMUSG00000035171	NM_025423.2	66206	1110059E24Rik	RIKEN cDNA 1110059E24 gene	GO:0008150 biological_process	GO:0003674 molecular_function	GO:0005575 cellular_component	322.64	352.653	310.282	278.793
M200002766	M200002766	ENSMUSG00000038776	NM_001312918.1	13849	Ephx1	epoxide hydrolase 1, microsomal	GO:0006725 cellular aromatic compound metabolic process,GO:0009636 response to toxic substance,GO:0014070 response to organic cyclic compound,GO:0019439 aromatic compound catabolic process	GO:0003824 catalytic activity,GO:0004301 epoxide hydrolase activity,GO:0016787 hydrolase activity,GO:0019899 enzyme binding,GO:0033961 cis-stilbene-oxide hydrolase activity	GO:0005783 endoplasmic reticulum,GO:0016020 membrane,GO:0016021 integral component of membrane,GO:0043231 intracellular membrane-bounded organelle	246.232	662.349	939.48	1377.5
M200002431	M200002431	ENSMUSG00000063802	NM_024172.3	66245	Hspbp1	HSPA (heat shock 70kDa) binding protein, cytoplasmic cochaperone 1	GO:0031398 positive regulation of protein ubiquitination,GO:0032436 positive regulation of proteasomal ubiquitin-dependent protein catabolic process	GO:0004857 enzyme inhibitor activity	GO:0005575 cellular_component	83.7778	103.913	106.332	126.482
M200003255	M200003255	ENSMUSG00000028936	NR_102292.1	19934	Rpl22	ribosomal protein L22	GO:0002181 cytoplasmic translation,GO:0006412 translation,GO:0046632 alpha-beta T cell differentiation	GO:0003723 RNA binding,GO:0003735 structural constituent of ribosome,GO:0008201 heparin binding,GO:0044822 poly(A) RNA binding	GO:0005622 intracellular,GO:0005634 nucleus,GO:0005737 cytoplasm,GO:0005840 ribosome,GO:0005925 focal adhesion,GO:0022625 cytosolic large ribosomal subunit,GO:0030529 intracellular ribonucleoprotein complex,GO:0070062 extracellular exosome	287.625	343.66	198.349	249.978
M200003089	M200003089	ENSMUSG00000028466	NM_013497.3	12913	Creb3	cAMP responsive element binding protein 3	GO:0001558 regulation of cell growth,GO:0002230 positive regulation of defense response to virus by host,GO:0006351 transcription, DNA-templated,GO:0006355 regulation of transcription, DNA-templated,GO:0006366 transcription from RNA polymerase II promoter,GO:0006935 chemotaxis,GO:0006986 response to unfolded protein,GO:0006990 positive regulation of transcription from RNA polymerase II promoter i…	GO:0000977 RNA polymerase II regulatory region sequence-specific DNA binding,GO:0000978 RNA polymerase II core promoter proximal region sequence-specific DNA binding,GO:0000982 transcription factor activity, RNA polymerase II core promoter proximal region sequence-specific binding,GO:0001077 transcriptional activator activity, RNA polymerase II core promoter proximal region sequence-specific bind…	GO:0000139 Golgi membrane,GO:0005634 nucleus,GO:0005737 cytoplasm,GO:0005783 endoplasmic reticulum,GO:0005789 endoplasmic reticulum membrane,GO:0005794 Golgi apparatus,GO:0005829 cytosol,GO:0016020 membrane,GO:0016021 integral component of membrane,GO:0016604 nuclear body,GO:0030176 integral component of endoplasmic reticulum membrane,GO:0043025 neuronal cell body	225.398	191.758	202.821	285.041
M200000418	M200000418	ENSMUSG00000026202	NM_009447.4	22145	Tuba4a	tubulin, alpha 4A	GO:0007017 microtubule-based process	GO:0000166 nucleotide binding,GO:0003924 GTPase activity,GO:0005200 structural constituent of cytoskeleton,GO:0005525 GTP binding,GO:0019899 enzyme binding	GO:0005737 cytoplasm,GO:0005856 cytoskeleton,GO:0005874 microtubule,GO:0070062 extracellular exosome	1228.58	1442.25	1592.27	1328.01
M200000280	M200000280	ENSMUSG00000029234	NM_011626.2	21982	Tmem165	transmembrane protein 165	GO:0006487 protein N-linked glycosylation,GO:0006874 cellular calcium ion homeostasis,GO:0032472 Golgi calcium ion transport,GO:0035751 regulation of lysosomal lumen pH	GO:0003674 molecular_function	GO:0005764 lysosome,GO:0005765 lysosomal membrane,GO:0005768 endosome,GO:0005794 Golgi apparatus,GO:0010008 endosome membrane,GO:0016020 membrane,GO:0016021 integral component of membrane,GO:0032588 trans-Golgi network membrane,GO:0043231 intracellular membrane-bounded organelle	283.966	219.218	295.655	331.114
M200000255	M200000255	ENSMUSG00000003283	NM_001172117.1	15162	Hck	hemopoietic cell kinase	GO:0002376 immune system process,GO:0006468 protein phosphorylation,GO:0006887 exocytosis,GO:0006909 phagocytosis,GO:0006954 inflammatory response,GO:0007169 transmembrane receptor protein tyrosine kinase signaling pathway,GO:0008284 positive regulation of cell proliferation,GO:0008360 regulation of cell shape,GO:0016310 phosphorylation,GO:0018108 peptidyl-tyrosine phosphorylation,GO:0030154 cell…	GO:0000166 nucleotide binding,GO:0004672 protein kinase activity,GO:0004713 protein tyrosine kinase activity,GO:0004715 non-membrane spanning protein tyrosine kinase activity,GO:0005102 receptor binding,GO:0005515 protein binding,GO:0005524 ATP binding,GO:0016301 kinase activity,GO:0016740 transferase activity	GO:0005634 nucleus,GO:0005737 cytoplasm,GO:0005764 lysosome,GO:0005794 Golgi apparatus,GO:0005856 cytoskeleton,GO:0005884 actin filament,GO:0005886 plasma membrane,GO:0005901 caveola,GO:0005925 focal adhesion,GO:0016020 membrane,GO:0030054 cell junction,GO:0031234 extrinsic component of cytoplasmic side of plasma membrane,GO:0031410 cytoplasmic vesicle,GO:0042995 cell projection	96.9949	91.0383	100.883	74.485
M200000109	M200000109	ENSMUSG00000022105	NM_009029.2	19645	Rb1	retinoblastoma 1	GO:0000082 G1/S transition of mitotic cell cycle,GO:0000122 negative regulation of transcription from RNA polymerase II promoter,GO:0006351 transcription, DNA-templated,GO:0006355 regulation of transcription, DNA-templated,GO:0006357 regulation of transcription from RNA polymerase II promoter,GO:0006469 negative regulation of protein kinase activity,GO:0007049 cell cycle,GO:0007050 cell cycle arr…	GO:0001047 core promoter binding,GO:0001102 RNA polymerase II activating transcription factor binding,GO:0003677 DNA binding,GO:0005515 protein binding,GO:0008134 transcription factor binding,GO:0019899 enzyme binding,GO:0019900 kinase binding,GO:0031625 ubiquitin protein ligase binding,GO:0042802 identical protein binding,GO:0051219 phosphoprotein binding	GO:0005634 nucleus,GO:0005667 transcription factor complex,GO:0005819 spindle,GO:0016605 PML body,GO:0035189 Rb-E2F complex	42.64	48.8075	57.9846	154.176
M200000086	M200000086	ENSMUSG00000025813	NM_001164086.1	26557	Homer2	homer scaffolding protein 2	GO:0007216 G-protein coupled glutamate receptor signaling pathway,GO:0008277 regulation of G-protein coupled receptor protein signaling pathway,GO:0035584 calcium-mediated signaling using intracellular calcium source,GO:0048148 behavioral response to cocaine,GO:0048875 chemical homeostasis within a tissue	GO:0003779 actin binding,GO:0005515 protein binding,GO:0019904 protein domain specific binding,GO:0030160 GKAP/Homer scaffold activity,GO:0035254 glutamate receptor binding,GO:0035256 G-protein coupled glutamate receptor binding,GO:0042803 protein homodimerization activity,GO:0046982 protein heterodimerization activity	GO:0005634 nucleus,GO:0005730 nucleolus,GO:0005737 cytoplasm,GO:0005886 plasma membrane,GO:0016020 membrane,GO:0030054 cell junction,GO:0030425 dendrite,GO:0043025 neuronal cell body,GO:0045177 apical part of cell,GO:0045202 synapse,GO:0045211 postsynaptic membrane	303.161	182.516	63.2811	64.3718
M200005251	M200005251	ENSMUSG00000041220	NM_130450.2	170439	Elovl6	ELOVL family member 6, elongation of long chain fatty acids (yeast)	GO:0006629 lipid metabolic process,GO:0006631 fatty acid metabolic process,GO:0006633 fatty acid biosynthetic process,GO:0019367 fatty acid elongation, saturated fatty acid,GO:0030497 fatty acid elongation,GO:0042759 long-chain fatty acid biosynthetic process	GO:0009922 fatty acid elongase activity,GO:0016740 transferase activity,GO:0016747 transferase activity, transferring acyl groups other than amino-acyl groups	GO:0005783 endoplasmic reticulum,GO:0016020 membrane,GO:0016021 integral component of membrane,GO:0030176 integral component of endoplasmic reticulum membrane	92.2703	130.562	148.854	199.19
M200005104	M200005104	ENSMUSG00000020917	NM_001199296.1	104112	Acly	ATP citrate lyase	GO:0006084 acetyl-CoA metabolic process,GO:0006085 acetyl-CoA biosynthetic process,GO:0006101 citrate metabolic process,GO:0006107 oxaloacetate metabolic process,GO:0006629 lipid metabolic process,GO:0006633 fatty acid biosynthetic process,GO:0008152 metabolic process,GO:0008610 lipid biosynthetic process	GO:0000166 nucleotide binding,GO:0003824 catalytic activity,GO:0003878 ATP citrate synthase activity,GO:0005515 protein binding,GO:0005524 ATP binding,GO:0016740 transferase activity,GO:0046872 metal ion binding,GO:0046912 transferase activity, transferring acyl groups, acyl groups converted into alkyl on transfer,GO:0048037 cofactor binding	GO:0005654 nucleoplasm,GO:0005737 cytoplasm,GO:0005739 mitochondrion,GO:0005886 plasma membrane,GO:0016020 membrane,GO:0070062 extracellular exosome	359.265	350.837	499.625	402.031
M200002367	M200002367	ENSMUSG00000026159	NM_001310713.1	15463	Agfg1	ArfGAP with FG repeats 1	GO:0001675 acrosome assembly,GO:0006810 transport,GO:0007275 multicellular organismal development,GO:0007283 spermatogenesis,GO:0007289 spermatid nucleus differentiation,GO:0030154 cell differentiation,GO:0045109 intermediate filament organization	GO:0003677 DNA binding,GO:0005096 GTPase activator activity,GO:0046872 metal ion binding	GO:0005634 nucleus,GO:0016023 cytoplasmic, membrane-bounded vesicle,GO:0031410 cytoplasmic vesicle,GO:0042995 cell projection,GO:0043025 neuronal cell body,GO:0043231 intracellular membrane-bounded organelle	169.432	65.061	167.185	164.854
M200000400	M200000400	ENSMUSG00000030035	NM_001083923.1	22377	Wbp1	WW domain binding protein 1	GO:0008150 biological_process	GO:0005515 protein binding,GO:0050699 WW domain binding	GO:0005575 cellular_component	252.242	422.074	296.554	209.727
M200000060	M200000060	ENSMUSG00000001627	NM_013562.2	15982	Ifrd1	interferon-related developmental regulator 1	GO:0007275 multicellular organismal development,GO:0014706 striated muscle tissue development,GO:0030154 cell differentiation,GO:0030517 negative regulation of axon extension,GO:0042692 muscle cell differentiation,GO:0043403 skeletal muscle tissue regeneration,GO:0045944 positive regulation of transcription from RNA polymerase II promoter,GO:0048671 negative regulation of collateral sprouting,GO:…	GO:0061629 RNA polymerase II sequence-specific DNA binding transcription factor binding	GO:0005634 nucleus,GO:0005737 cytoplasm	439.635	156.067	353.384	378.141
M300000722	M300000722	ENSMUSG00000005803	NR_027888.1	59010	Sqrdl	sulfide quinone reductase-like (yeast)	GO:0055114 oxidation-reduction process,GO:0070221 sulfide oxidation, using sulfide:quinone oxidoreductase,GO:0070813 hydrogen sulfide metabolic process	GO:0016491 oxidoreductase activity,GO:0048038 quinone binding,GO:0070224 sulfide:quinone oxidoreductase activity	GO:0005739 mitochondrion,GO:0005743 mitochondrial inner membrane	264.859	265.495	556.284	453.986
M200005064	M200005064	ENSMUSG00000051329	NM_021512.2	59015	Nup160	nucleoporin 160	GO:0006406 mRNA export from nucleus,GO:0006810 transport,GO:0015031 protein transport,GO:0051028 mRNA transport	GO:0005487 nucleocytoplasmic transporter activity	GO:0000776 kinetochore,GO:0005634 nucleus,GO:0005643 nuclear pore,GO:0031080 nuclear pore outer ring	72.087	76.0563	124.095	145.295
M200005043	M200005043	ENSMUSG00000002778	NM_133950.2	68137	Kdelr1	KDEL (Lys-Asp-Glu-Leu) endoplasmic reticulum protein retention receptor 1	GO:0006621 protein retention in ER lumen,GO:0006810 transport,GO:0008150 biological_process,GO:0015031 protein transport,GO:0016192 vesicle-mediated transport	GO:0003674 molecular_function,GO:0046923 ER retention sequence binding	GO:0005783 endoplasmic reticulum,GO:0005793 endoplasmic reticulum-Golgi intermediate compartment,GO:0005794 Golgi apparatus,GO:0005801 cis-Golgi network,GO:0016020 membrane,GO:0016021 integral component of membrane,GO:0031410 cytoplasmic vesicle	1112.9	1610.69	1150.91	1089.16
M200004902	M200004902	ENSMUSG00000035561	NM_028270.4	72535	Aldh1b1	aldehyde dehydrogenase 1 family, member B1	GO:0008152 metabolic process,GO:0055114 oxidation-reduction process	GO:0004029 aldehyde dehydrogenase (NAD) activity,GO:0016491 oxidoreductase activity,GO:0016620 oxidoreductase activity, acting on the aldehyde or oxo group of donors, NAD or NADP as acceptor	GO:0005654 nucleoplasm,GO:0005739 mitochondrion,GO:0043231 intracellular membrane-bounded organelle	1872.56	1710.69	547.968	339.549
M300010196	M300010196	ENSMUSG00000060992	NM_019817.1	56447	Copz1	coatomer protein complex, subunit zeta 1	GO:0006810 transport,GO:0006886 intracellular protein transport,GO:0006891 intra-Golgi vesicle-mediated transport,GO:0015031 protein transport,GO:0016192 vesicle-mediated transport,GO:1901998 toxin transport	GO:0003674 molecular_function	GO:0005737 cytoplasm,GO:0005794 Golgi apparatus,GO:0016020 membrane,GO:0030117 membrane coat,GO:0030126 COPI vesicle coat,GO:0031410 cytoplasmic vesicle	401.5	330.932	456.659	367.871
M200002489	M200002489	ENSMUSG00000027998	NM_016784.3	53317	Plrg1	pleiotropic regulator 1	GO:0000398 mRNA splicing, via spliceosome,GO:0006397 mRNA processing,GO:0008380 RNA splicing,GO:0034504 protein localization to nucleus,GO:1900087 positive regulation of G1/S transition of mitotic cell cycle	GO:0003674 molecular_function	GO:0000974 Prp19 complex,GO:0005634 nucleus,GO:0005654 nucleoplasm,GO:0005662 DNA replication factor A complex,GO:0005681 spliceosomal complex,GO:0005730 nucleolus,GO:0031965 nuclear membrane,GO:0071011 precatalytic spliceosome,GO:0071013 catalytic step 2 spliceosome,GO:0080008 Cul4-RING E3 ubiquitin ligase complex	238.59	201.563	291.987	303.985
M300004169	M300004169	ENSMUSG00000056671	NM_029942.1	77619	Prelid2	PRELI domain containing 2	GO:0015914 phospholipid transport	GO:1990050 phosphatidic acid transporter activity	GO:0005739 mitochondrion,GO:0005758 mitochondrial intermembrane space	54.6828	177.205	150.568	19.1521
M200003164	M200003164	ENSMUSG00000026675	NM_010476.3	15490	Hsd17b7	hydroxysteroid (17-beta) dehydrogenase 7	GO:0006629 lipid metabolic process,GO:0006694 steroid biosynthetic process,GO:0006695 cholesterol biosynthetic process,GO:0008152 metabolic process,GO:0055114 oxidation-reduction process	GO:0000253 3-keto sterol reductase activity,GO:0004303 estradiol 17-beta-dehydrogenase activity,GO:0005148 prolactin receptor binding,GO:0016491 oxidoreductase activity	GO:0005783 endoplasmic reticulum,GO:0005886 plasma membrane,GO:0016020 membrane,GO:0016021 integral component of membrane	108.952	113.713	161.955	124.108
M300005660	M300005660	ENSMUSG00000027479	NM_007896.3	13589	Mapre1	microtubule-associated protein, RP/EB family, member 1	GO:0007049 cell cycle,GO:0007067 mitotic nuclear division,GO:0031115 negative regulation of microtubule polymerization,GO:0035372 protein localization to microtubule,GO:0051301 cell division,GO:1903033 positive regulation of microtubule plus-end binding	GO:0005515 protein binding,GO:0008017 microtubule binding,GO:0044822 poly(A) RNA binding,GO:0051010 microtubule plus-end binding	GO:0005737 cytoplasm,GO:0005794 Golgi apparatus,GO:0005813 centrosome,GO:0005819 spindle,GO:0005856 cytoskeleton,GO:0005874 microtubule,GO:0005881 cytoplasmic microtubule,GO:0015630 microtubule cytoskeleton,GO:0030981 cortical microtubule cytoskeleton,GO:0031253 cell projection membrane,GO:0035371 microtubule plus-end,GO:0042995 cell projection	231.149	187.135	313.937	347.192
M200000511	M200000511	ENSMUSG00000001156	NM_010751.3	17119	Mxd1	MAX dimerization protein 1	GO:0000122 negative regulation of transcription from RNA polymerase II promoter,GO:0006351 transcription, DNA-templated,GO:0006355 regulation of transcription, DNA-templated	GO:0000978 RNA polymerase II core promoter proximal region sequence-specific DNA binding,GO:0001078 transcriptional repressor activity, RNA polymerase II core promoter proximal region sequence-specific binding,GO:0003677 DNA binding,GO:0005515 protein binding,GO:0046983 protein dimerization activity	GO:0005634 nucleus	45.3624	43.4129	122.215	60.0234
M200000191	M200000191	ENSMUSG00000036256	NM_001159518.1	29817	Igfbp7	insulin-like growth factor binding protein 7	GO:0001558 regulation of cell growth,GO:0007155 cell adhesion,GO:0048839 inner ear development,GO:0050810 regulation of steroid biosynthetic process	GO:0005520 insulin-like growth factor binding,GO:0019838 growth factor binding	GO:0005576 extracellular region,GO:0005615 extracellular space,GO:0031012 extracellular matrix,GO:0070062 extracellular exosome	9.53631	13.0754	91.1845	739.615
M200012042	M200012042	ENSMUSG00000038462	NM_025710.2	66694	Uqcrfs1	ubiquinol-cytochrome c reductase, Rieske iron-sulfur polypeptide 1	GO:0006810 transport,GO:0055114 oxidation-reduction process	GO:0005515 protein binding,GO:0008121 ubiquinol-cytochrome-c reductase activity,GO:0016491 oxidoreductase activity,GO:0016679 oxidoreductase activity, acting on diphenols and related substances as donors,GO:0032403 protein complex binding,GO:0046872 metal ion binding,GO:0051536 iron-sulfur cluster binding,GO:0051537 2 iron, 2 sulfur cluster binding	GO:0005739 mitochondrion,GO:0005743 mitochondrial inner membrane,GO:0005750 mitochondrial respiratory chain complex III,GO:0016020 membrane,GO:0016021 integral component of membrane,GO:0031966 mitochondrial membrane,GO:0043209 myelin sheath,GO:0070469 respiratory chain	904.526	655.145	1017.45	799.015
M200008208	M200008208	ENSMUSG00000019802	NM_153055.3	140740	Sec63	SEC63-like (S. cerevisiae)	GO:0001889 liver development,GO:0006614 SRP-dependent cotranslational protein targeting to membrane,GO:0006620 posttranslational protein targeting to membrane,GO:0006807 nitrogen compound metabolic process,GO:0006810 transport,GO:0010259 multicellular organismal aging,GO:0015031 protein transport,GO:0072001 renal system development	GO:0044822 poly(A) RNA binding	GO:0005783 endoplasmic reticulum,GO:0016020 membrane,GO:0016021 integral component of membrane	225.055	338.449	314.846	285.219
M200008014	M200008014	ENSMUSG00000022407	NM_009634.6	11564	Adsl	adenylosuccinate lyase	GO:0006163 purine nucleotide metabolic process,GO:0006164 purine nucleotide biosynthetic process,GO:0006167 AMP biosynthetic process,GO:0007584 response to nutrient,GO:0009060 aerobic respiration,GO:0009152 purine ribonucleotide biosynthetic process,GO:0009156 ribonucleoside monophosphate biosynthetic process,GO:0051262 protein tetramerization	GO:0003824 catalytic activity,GO:0004018 N6-(1,2-dicarboxyethyl)AMP AMP-lyase (fumarate-forming) activity,GO:0016829 lyase activity,GO:0070626 (S)-2-(5-amino-1-(5-phospho-D-ribosyl)imidazole-4-carboxamido)succinate AMP-lyase (fumarate-forming) activity	GO:0005739 mitochondrion,GO:0005829 cytosol	320.854	305.571	342.78	404.157
M200007835	M200007835	-	NM_001111062.1	12846	Comt	catechol-O-methyltransferase	GO:0006584 catecholamine metabolic process,GO:0007565 female pregnancy,GO:0007612 learning,GO:0007614 short-term memory,GO:0008210 estrogen metabolic process,GO:0009712 catechol-containing compound metabolic process,GO:0016036 cellular response to phosphate starvation,GO:0032259 methylation,GO:0035814 negative regulation of renal sodium excretion,GO:0042135 neurotransmitter catabolic process,GO:0…	GO:0000287 magnesium ion binding,GO:0008168 methyltransferase activity,GO:0008171 O-methyltransferase activity,GO:0016206 catechol O-methyltransferase activity,GO:0016740 transferase activity,GO:0046872 metal ion binding	GO:0005737 cytoplasm,GO:0005739 mitochondrion,GO:0005829 cytosol,GO:0005886 plasma membrane,GO:0016020 membrane,GO:0016021 integral component of membrane,GO:0030424 axon,GO:0030425 dendrite,GO:0043197 dendritic spine,GO:0044297 cell body,GO:0045211 postsynaptic membrane,GO:0070062 extracellular exosome	634.252	647.116	542.183	313.531
M200005361	M200005361	ENSMUSG00000039680	NM_080456.1	121022	Mrps6	mitochondrial ribosomal protein S6	GO:0006412 translation,GO:0032543 mitochondrial translation	GO:0003735 structural constituent of ribosome,GO:0019843 rRNA binding,GO:0070181 small ribosomal subunit rRNA binding	GO:0005739 mitochondrion,GO:0005763 mitochondrial small ribosomal subunit,GO:0005840 ribosome,GO:0030529 intracellular ribonucleoprotein complex	185.727	191.998	293.586	361.541
M200008418	M200008418	ENSMUSG00000037514	NM_153501.2	74450	Pank2	pantothenate kinase 2	GO:0007286 spermatid development,GO:0009060 aerobic respiration,GO:0015937 coenzyme A biosynthetic process,GO:0019217 regulation of fatty acid metabolic process,GO:0051881 regulation of mitochondrial membrane potential,GO:0070584 mitochondrion morphogenesis,GO:0090207 regulation of triglyceride metabolic process,GO:1904251 regulation of bile acid metabolic process	GO:0004594 pantothenate kinase activity	GO:0005737 cytoplasm,GO:0005739 mitochondrion,GO:0005829 cytosol	195.975	207.421	231.315	193.152
M200006160	M200006160	ENSMUSG00000040997	NM_134076.2	105501	Abhd4	abhydrolase domain containing 4	GO:0006629 lipid metabolic process,GO:0016042 lipid catabolic process,GO:0019915 lipid storage	GO:0004620 phospholipase activity,GO:0010296 prenylcysteine methylesterase activity,GO:0016298 lipase activity,GO:0016787 hydrolase activity,GO:0018731 1-oxa-2-oxocycloheptane lactonase activity,GO:0018732 sulfolactone hydrolase activity,GO:0018733 3,4-dihydrocoumarin hydrolase activity,GO:0018734 butyrolactone hydrolase activity,GO:0034892 endosulfan lactone lactonase activity,GO:0035460 L-ascor…	GO:0005811 lipid particle	56.7728	100.833	175.736	253.491
M200006140	M200006140	ENSMUSG00000020153	NM_029272.3	75406	Ndufs7	NADH dehydrogenase (ubiquinone) Fe-S protein 7	GO:0006810 transport,GO:0032981 mitochondrial respiratory chain complex I assembly,GO:0055114 oxidation-reduction process	GO:0002020 protease binding,GO:0003954 NADH dehydrogenase activity,GO:0008137 NADH dehydrogenase (ubiquinone) activity,GO:0016491 oxidoreductase activity,GO:0046872 metal ion binding,GO:0048038 quinone binding,GO:0051536 iron-sulfur cluster binding,GO:0051539 4 iron, 4 sulfur cluster binding	GO:0005739 mitochondrion,GO:0005743 mitochondrial inner membrane,GO:0005747 mitochondrial respiratory chain complex I,GO:0043005 neuron projection,GO:0043025 neuronal cell body,GO:0070469 respiratory chain,GO:0097060 synaptic membrane	567.597	521.304	392.072	428.896
M200005850	M200005850	ENSMUSG00000049659	NM_181411.4	216549	Aftph	aftiphilin	GO:0006810 transport,GO:0015031 protein transport,GO:0046907 intracellular transport	GO:0030276 clathrin binding	GO:0005622 intracellular,GO:0005623 cell,GO:0005634 nucleus,GO:0005654 nucleoplasm,GO:0005737 cytoplasm,GO:0005794 Golgi apparatus,GO:0005829 cytosol,GO:0030121 AP-1 adaptor complex,GO:0043231 intracellular membrane-bounded organelle	148.433	125.9	151.883	165.135
M200005828	M200005828	ENSMUSG00000041939	NM_023556.3	17855	Mvk	mevalonate kinase	GO:0006629 lipid metabolic process,GO:0006694 steroid biosynthetic process,GO:0006695 cholesterol biosynthetic process,GO:0008152 metabolic process,GO:0008202 steroid metabolic process,GO:0008203 cholesterol metabolic process,GO:0008299 isoprenoid biosynthetic process,GO:0016126 sterol biosynthetic process,GO:0016310 phosphorylation,GO:0017148 negative regulation of translation,GO:0019287 isopent…	GO:0000166 nucleotide binding,GO:0003729 mRNA binding,GO:0004496 mevalonate kinase activity,GO:0005524 ATP binding,GO:0016301 kinase activity,GO:0016740 transferase activity,GO:0016773 phosphotransferase activity, alcohol group as acceptor,GO:0042802 identical protein binding	GO:0005737 cytoplasm,GO:0005777 peroxisome,GO:0005829 cytosol,GO:0070062 extracellular exosome	132.585	116.814	148.237	106.146
M200003526	M200003526	ENSMUSG00000031429	NM_001164177.1	53380	Psmd10	proteasome (prosome, macropain) 26S subunit, non-ATPase, 10	GO:0000122 negative regulation of transcription from RNA polymerase II promoter,GO:0006915 apoptotic process,GO:0007253 cytoplasmic sequestering of NF-kappaB,GO:0030307 positive regulation of cell growth,GO:0031398 positive regulation of protein ubiquitination,GO:0032088 negative regulation of NF-kappaB transcription factor activity,GO:0032436 positive regulation of proteasomal ubiquitin-dependen…	GO:0008134 transcription factor binding	GO:0000502 proteasome complex,GO:0005634 nucleus,GO:0005737 cytoplasm,GO:0008540 proteasome regulatory particle, base subcomplex,GO:0045111 intermediate filament cytoskeleton	132.063	132.469	193.772	205.032
M200003508	M200003508	ENSMUSG00000019312	NM_010346.2	14786	Grb7	growth factor receptor bound protein 7	GO:0007165 signal transduction,GO:0017148 negative regulation of translation,GO:0030335 positive regulation of cell migration,GO:0034063 stress granule assembly	GO:0003723 RNA binding,GO:0005070 SH3/SH2 adaptor activity,GO:0005515 protein binding,GO:0008289 lipid binding,GO:0019901 protein kinase binding,GO:0035091 phosphatidylinositol binding,GO:0042802 identical protein binding	GO:0005737 cytoplasm,GO:0005829 cytosol,GO:0005886 plasma membrane,GO:0005925 focal adhesion,GO:0010494 cytoplasmic stress granule,GO:0016020 membrane,GO:0030054 cell junction,GO:0042995 cell projection	223.321	194.812	194.352	184.04
M200003353	M200003353	ENSMUSG00000024659	NM_010730.2	16952	Anxa1	annexin A1	GO:0000733 DNA strand renaturation,GO:0001780 neutrophil homeostasis,GO:0002250 adaptive immune response,GO:0002376 immune system process,GO:0002548 monocyte chemotaxis,GO:0002685 regulation of leukocyte migration,GO:0006909 phagocytosis,GO:0006954 inflammatory response,GO:0007165 signal transduction,GO:0007166 cell surface receptor signaling pathway,GO:0007187 G-protein coupled receptor signalin…	GO:0003697 single-stranded DNA binding,GO:0003727 single-stranded RNA binding,GO:0004386 helicase activity,GO:0004859 phospholipase inhibitor activity,GO:0005198 structural molecule activity,GO:0005509 calcium ion binding,GO:0005515 protein binding,GO:0005543 phospholipid binding,GO:0005544 calcium-dependent phospholipid binding,GO:0019834 phospholipase A2 inhibitor activity,GO:0030674 protein bi…	GO:0001533 cornified envelope,GO:0005576 extracellular region,GO:0005615 extracellular space,GO:0005634 nucleus,GO:0005654 nucleoplasm,GO:0005737 cytoplasm,GO:0005768 endosome,GO:0005886 plasma membrane,GO:0005925 focal adhesion,GO:0005929 cilium,GO:0009986 cell surface,GO:0016020 membrane,GO:0016324 apical plasma membrane,GO:0016328 lateral plasma membrane,GO:0019898 extrinsic component of membr…	160.899	284.957	2900.42	4691.66
M200011997	M200011997	ENSMUSG00000024787	NM_026912.1	69024	Snx15	sorting nexin 15	GO:0006810 transport,GO:0007165 signal transduction,GO:0015031 protein transport	GO:0004674 protein serine/threonine kinase activity,GO:0008289 lipid binding,GO:0035091 phosphatidylinositol binding	GO:0005730 nucleolus,GO:0005737 cytoplasm,GO:0016020 membrane,GO:0031410 cytoplasmic vesicle,GO:0043231 intracellular membrane-bounded organelle	131.978	158.207	140.157	150.017
M200007989	M200007989	ENSMUSG00000031995	NM_011176.4	19143	St14	suppression of tumorigenicity 14 (colon carcinoma)	GO:0001843 neural tube closure,GO:0006508 proteolysis,GO:0016477 cell migration,GO:0030216 keratinocyte differentiation,GO:0060672 epithelial cell morphogenesis involved in placental branching	GO:0004252 serine-type endopeptidase activity,GO:0008233 peptidase activity,GO:0008236 serine-type peptidase activity,GO:0016787 hydrolase activity	GO:0005576 extracellular region,GO:0005615 extracellular space,GO:0005887 integral component of plasma membrane,GO:0016020 membrane,GO:0016021 integral component of membrane,GO:0016323 basolateral plasma membrane,GO:0019897 extrinsic component of plasma membrane,GO:0070062 extracellular exosome	452.005	614.443	540.125	731.895
M200007797	M200007797	ENSMUSG00000029149	NM_027221.3	69815	Krtcap3	keratinocyte associated protein 3	GO:0008150 biological_process	GO:0003674 molecular_function	GO:0005575 cellular_component,GO:0016020 membrane,GO:0016021 integral component of membrane	165.587	188.757	272.497	258.961
M200005481	M200005481	ENSMUSG00000037370	NM_001308329.1	18605	Enpp1	ectonucleotide pyrophosphatase/phosphodiesterase 1	GO:0006091 generation of precursor metabolites and energy,GO:0006796 phosphate-containing compound metabolic process,GO:0006955 immune response,GO:0008152 metabolic process,GO:0009143 nucleoside triphosphate catabolic process,GO:0030279 negative regulation of ossification,GO:0030308 negative regulation of cell growth,GO:0030505 inorganic diphosphate transport,GO:0030643 cellular phosphate ion hom…	GO:0003676 nucleic acid binding,GO:0003824 catalytic activity,GO:0004528 phosphodiesterase I activity,GO:0004551 nucleotide diphosphatase activity,GO:0005044 scavenger receptor activity,GO:0005158 insulin receptor binding,GO:0005509 calcium ion binding,GO:0005524 ATP binding,GO:0008270 zinc ion binding,GO:0016787 hydrolase activity,GO:0030247 polysaccharide binding,GO:0035529 NADH pyrophosphatase…	GO:0005576 extracellular region,GO:0005615 extracellular space,GO:0005765 lysosomal membrane,GO:0005886 plasma membrane,GO:0005887 integral component of plasma membrane,GO:0009986 cell surface,GO:0016020 membrane,GO:0016021 integral component of membrane	86.9851	81.4231	127.95	123.187
M300020531	M300020531	ENSMUSG00000043424	NM_144545.4	78655	Eif3j1	eukaryotic translation initiation factor 3, subunit J1	GO:0002181 cytoplasmic translation	GO:0003743 translation initiation factor activity	GO:0005852 eukaryotic translation initiation factor 3 complex	127.074	154.393	133.751	168.259
M200006122	M200006122	ENSMUSG00000007411	NM_022801.4	17169	Mark3	MAP/microtubule affinity regulating kinase 3	GO:0006468 protein phosphorylation,GO:0016310 phosphorylation	GO:0000166 nucleotide binding,GO:0004672 protein kinase activity,GO:0004674 protein serine/threonine kinase activity,GO:0005524 ATP binding,GO:0016301 kinase activity,GO:0016740 transferase activity	GO:0005886 plasma membrane,GO:0016020 membrane,GO:0070062 extracellular exosome	81.5309	116.841	101	104.348
M200005944	M200005944	ENSMUSG00000003039	NM_026455.4	67922	Fam32a	family with sequence similarity 32, member A	GO:0006915 apoptotic process,GO:0007049 cell cycle,GO:0008150 biological_process	GO:0044822 poly(A) RNA binding	GO:0005634 nucleus,GO:0005654 nucleoplasm,GO:0005730 nucleolus,GO:0005739 mitochondrion,GO:0043231 intracellular membrane-bounded organelle	297.942	334.559	394.752	587.943
M200005809	M200005809	ENSMUSG00000031328	NM_001290421.1	192176	Flna	filamin, alpha	GO:0001525 angiogenesis,GO:0001837 epithelial to mesenchymal transition,GO:0001974 blood vessel remodeling,GO:0003007 heart morphogenesis,GO:0007195 adenylate cyclase-inhibiting dopamine receptor signaling pathway,GO:0016479 negative regulation of transcription from RNA polymerase I promoter,GO:0030030 cell projection organization,GO:0030036 actin cytoskeleton organization,GO:0031532 actin cytosk…	GO:0001664 G-protein coupled receptor binding,GO:0001948 glycoprotein binding,GO:0003779 actin binding,GO:0004871 signal transducer activity,GO:0005080 protein kinase C binding,GO:0005515 protein binding,GO:0008134 transcription factor binding,GO:0017048 Rho GTPase binding,GO:0017160 Ral GTPase binding,GO:0019900 kinase binding,GO:0031267 small GTPase binding,GO:0031852 mu-type opioid receptor bi…	GO:0005634 nucleus,GO:0005730 nucleolus,GO:0005737 cytoplasm,GO:0005802 trans-Golgi network,GO:0005829 cytosol,GO:0005856 cytoskeleton,GO:0005884 actin filament,GO:0005886 plasma membrane,GO:0005903 brush border,GO:0005925 focal adhesion,GO:0015629 actin cytoskeleton,GO:0016020 membrane,GO:0030863 cortical cytoskeleton,GO:0031523 Myb complex,GO:0032432 actin filament bundle,GO:0043025 neuronal ce…	100.272	204.559	238.056	207.432
M200005785	M200005785	ENSMUSG00000019578	NM_024432.2	66530	Ubxn6	UBX domain protein 6	-	-	GO:0005634 nucleus,GO:0005737 cytoplasm,GO:0005856 cytoskeleton,GO:0070062 extracellular exosome	134.267	152.019	165.68	163.443
M200005642	M200005642	ENSMUSG00000029462	NM_026883.3	68948	Fam216a	family with sequence similarity 216, member A	GO:0008150 biological_process	GO:0003674 molecular_function	GO:0005575 cellular_component	58.8944	80.5757	144.948	256.913
M200003483	M200003483	ENSMUSG00000021190	NM_011175.2	19141	Lgmn	legumain	GO:0003014 renal system process,GO:0006508 proteolysis,GO:0006624 vacuolar protein processing,GO:0010447 response to acidic pH,GO:0032801 receptor catabolic process,GO:0040015 negative regulation of multicellular organism growth,GO:0043524 negative regulation of neuron apoptotic process,GO:0051603 proteolysis involved in cellular protein catabolic process,GO:1901185 negative regulation of ERBB si…	GO:0004197 cysteine-type endopeptidase activity,GO:0008233 peptidase activity,GO:0008234 cysteine-type peptidase activity,GO:0016787 hydrolase activity	GO:0005764 lysosome,GO:0005770 late endosome,GO:0045177 apical part of cell,GO:0070062 extracellular exosome	66.4686	115.473	97.5102	104.299
M200003293	M200003293	ENSMUSG00000032557	NM_025692.3	66663	Uba5	ubiquitin-like modifier activating enzyme 5	GO:0033146 regulation of intracellular estrogen receptor signaling pathway,GO:0034976 response to endoplasmic reticulum stress,GO:0061504 cyclic threonylcarbamoyladenosine biosynthetic process,GO:0071569 protein ufmylation,GO:1990592 protein K69-linked ufmylation	GO:0000166 nucleotide binding,GO:0005524 ATP binding,GO:0008641 small protein activating enzyme activity,GO:0046872 metal ion binding,GO:0061503 tRNA threonylcarbamoyladenosine dehydratase,GO:0071566 UFM1 activating enzyme activity	GO:0005634 nucleus,GO:0005737 cytoplasm,GO:0005829 cytosol,GO:0043231 intracellular membrane-bounded organelle	132.897	94.7334	115.784	115.944
M200011903	M200011903	ENSMUSG00000068206	NM_008837.3	18693	Pick1	protein interacting with C kinase 1	GO:0002092 positive regulation of receptor internalization,GO:0006468 protein phosphorylation,GO:0006605 protein targeting,GO:0007205 protein kinase C-activating G-protein coupled receptor signaling pathway,GO:0007275 multicellular organismal development,GO:0010629 negative regulation of gene expression,GO:0015844 monoamine transport,GO:0021782 glial cell development,GO:0034315 regulation of Arp2…	GO:0001664 G-protein coupled receptor binding,GO:0003779 actin binding,GO:0005080 protein kinase C binding,GO:0005102 receptor binding,GO:0005515 protein binding,GO:0008022 protein C-terminus binding,GO:0016887 ATPase activity,GO:0019899 enzyme binding,GO:0019904 protein domain specific binding,GO:0042802 identical protein binding,GO:0046872 metal ion binding,GO:0051015 actin filament binding,GO:…	GO:0005737 cytoplasm,GO:0005739 mitochondrion,GO:0005794 Golgi apparatus,GO:0005856 cytoskeleton,GO:0005886 plasma membrane,GO:0014069 postsynaptic density,GO:0016020 membrane,GO:0030054 cell junction,GO:0030425 dendrite,GO:0042734 presynaptic membrane,GO:0043005 neuron projection,GO:0043234 protein complex,GO:0045202 synapse,GO:0045211 postsynaptic membrane,GO:0048471 perinuclear region of cytop…	91.2919	114.549	116.408	128.472
M200008118	M200008118	ENSMUSG00000020530	NM_153144.2	217039	Ggnbp2	gametogenetin binding protein 2	GO:0007275 multicellular organismal development,GO:0007283 spermatogenesis,GO:0008150 biological_process,GO:0030154 cell differentiation	GO:0005515 protein binding	GO:0005634 nucleus,GO:0005737 cytoplasm,GO:0031410 cytoplasmic vesicle	117.69	126.512	119.283	126.656
M200007778	M200007778	ENSMUSG00000000303	NM_009864.3	12550	Cdh1	cadherin 1	GO:0001701 in utero embryonic development,GO:0001829 trophectodermal cell differentiation,GO:0003382 epithelial cell morphogenesis,GO:0007155 cell adhesion,GO:0007156 homophilic cell adhesion via plasma membrane adhesion molecules,GO:0007416 synapse assembly,GO:0007566 embryo implantation,GO:0007605 sensory perception of sound,GO:0010955 negative regulation of protein processing,GO:0016337 single…	GO:0001948 glycoprotein binding,GO:0005509 calcium ion binding,GO:0005515 protein binding,GO:0008013 beta-catenin binding,GO:0019903 protein phosphatase binding,GO:0019904 protein domain specific binding,GO:0030506 ankyrin binding,GO:0032794 GTPase activating protein binding,GO:0045295 gamma-catenin binding,GO:0046872 metal ion binding,GO:0050839 cell adhesion molecule binding	GO:0005737 cytoplasm,GO:0005768 endosome,GO:0005794 Golgi apparatus,GO:0005802 trans-Golgi network,GO:0005886 plasma membrane,GO:0005911 cell-cell junction,GO:0005912 adherens junction,GO:0005913 cell-cell adherens junction,GO:0005925 focal adhesion,GO:0009898 cytoplasmic side of plasma membrane,GO:0009986 cell surface,GO:0015629 actin cytoskeleton,GO:0016020 membrane,GO:0016021 integral componen…	962.689	1322.58	1651.8	1805.91
M200007608	M200007608	ENSMUSG00000020115	NM_019786.4	56480	Tbk1	TANK-binding kinase 1	GO:0002218 activation of innate immune response,GO:0002376 immune system process,GO:0006468 protein phosphorylation,GO:0010629 negative regulation of gene expression,GO:0016310 phosphorylation,GO:0018105 peptidyl-serine phosphorylation,GO:0032727 positive regulation of interferon-alpha production,GO:0032728 positive regulation of interferon-beta production,GO:0044565 dendritic cell proliferation,…	GO:0000166 nucleotide binding,GO:0003676 nucleic acid binding,GO:0004672 protein kinase activity,GO:0004674 protein serine/threonine kinase activity,GO:0005515 protein binding,GO:0005524 ATP binding,GO:0016301 kinase activity,GO:0016740 transferase activity,GO:0051219 phosphoprotein binding	GO:0005737 cytoplasm	149.913	134.915	164.954	192.963
M200005437	M200005437	ENSMUSG00000049957	NM_152807.3	67291	Ccdc137	coiled-coil domain containing 137	GO:0008150 biological_process	GO:0044822 poly(A) RNA binding	GO:0005730 nucleolus	49.9844	42.3103	47.9509	103.454
M200005423	M200005423	ENSMUSG00000021432	NM_001170431.1	108652	Slc35b3	solute carrier family 35, member B3	GO:0002230 positive regulation of defense response to virus by host,GO:0006810 transport,GO:0055085 transmembrane transport,GO:0098779 mitophagy in response to mitochondrial depolarization,GO:0098792 xenophagy	-	GO:0005739 mitochondrion,GO:0005794 Golgi apparatus,GO:0016020 membrane,GO:0016021 integral component of membrane	182.395	100.866	160.956	228.569
M200005276	M200005276	ENSMUSG00000028743	NM_025337.3	110198	Akr7a5	aldo-keto reductase family 7, member A5 (aflatoxin aldehyde reductase)	GO:0044597 daunorubicin metabolic process,GO:0044598 doxorubicin metabolic process,GO:0055114 oxidation-reduction process	GO:0004032 alditol:NADP+ 1-oxidoreductase activity,GO:0016491 oxidoreductase activity,GO:0019119 phenanthrene-9,10-epoxide hydrolase activity	GO:0005737 cytoplasm,GO:0005739 mitochondrion,GO:0005794 Golgi apparatus,GO:0070062 extracellular exosome	320.517	370.116	263.572	190.778
M200006086	M200006086	ENSMUSG00000090000	NM_025409.3	66191	Ier3ip1	immediate early response 3 interacting protein 1	GO:2000269 regulation of fibroblast apoptotic process	GO:0003674 molecular_function	GO:0005783 endoplasmic reticulum,GO:0005794 Golgi apparatus,GO:0016020 membrane,GO:0016021 integral component of membrane	145.183	156.748	194.552	169.904
M200005926	M200005926	ENSMUSG00000066568	NM_025948.2	67070	Lsm14a	LSM14A mRNA processing body assembly factor	GO:0006417 regulation of translation,GO:0007275 multicellular organismal development,GO:0033962 cytoplasmic mRNA processing body assembly,GO:0039529 RIG-I signaling pathway,GO:0051607 defense response to virus,GO:0060340 positive regulation of type I interferon-mediated signaling pathway	GO:0003690 double-stranded DNA binding,GO:0003725 double-stranded RNA binding,GO:0003727 single-stranded RNA binding,GO:0044822 poly(A) RNA binding	GO:0000932 cytoplasmic mRNA processing body,GO:0005737 cytoplasm,GO:0010494 cytoplasmic stress granule,GO:0030529 intracellular ribonucleoprotein complex,GO:0043231 intracellular membrane-bounded organelle	181.178	129.306	200.432	207.231
M200005907	M200005907	ENSMUSG00000019470	NM_027171.3	69697	Camsap3	calmodulin regulated spectrin-associated protein family, member 3	GO:0000226 microtubule cytoskeleton organization,GO:0010923 negative regulation of phosphatase activity,GO:0031175 neuron projection development,GO:0033043 regulation of organelle organization,GO:0034453 microtubule anchoring,GO:0045218 zonula adherens maintenance,GO:0070507 regulation of microtubule cytoskeleton organization,GO:0090136 epithelial cell-cell adhesion	GO:0005515 protein binding,GO:0005516 calmodulin binding,GO:0008017 microtubule binding,GO:0030507 spectrin binding,GO:0051011 microtubule minus-end binding	GO:0005737 cytoplasm,GO:0005813 centrosome,GO:0005856 cytoskeleton,GO:0005874 microtubule,GO:0005915 zonula adherens,GO:0030054 cell junction,GO:0036449 microtubule minus-end	125.907	190.606	85.5417	122.882
M200005610	M200005610	ENSMUSG00000025151	NM_019791.2	94275	Maged1	melanoma antigen, family D, 1	GO:0006357 regulation of transcription from RNA polymerase II promoter,GO:0032922 circadian regulation of gene expression,GO:0042752 regulation of circadian rhythm,GO:0042981 regulation of apoptotic process,GO:0043406 positive regulation of MAP kinase activity,GO:0045892 negative regulation of transcription, DNA-templated,GO:0045893 positive regulation of transcription, DNA-templated,GO:0048511 r…	GO:0003713 transcription coactivator activity,GO:0005515 protein binding	GO:0000785 chromatin,GO:0005634 nucleus,GO:0005737 cytoplasm,GO:0005886 plasma membrane,GO:0016020 membrane,GO:0043234 protein complex	172.037	174.116	135.53	145.205
M200003409	M200003409	ENSMUSG00000071657	NM_001136064.3	14705	Bscl2	Berardinelli-Seip congenital lipodystrophy 2 (seipin)	GO:0006629 lipid metabolic process,GO:0016042 lipid catabolic process,GO:0019915 lipid storage,GO:0034389 lipid particle organization,GO:0045444 fat cell differentiation,GO:0050995 negative regulation of lipid catabolic process	-	GO:0005783 endoplasmic reticulum,GO:0016020 membrane,GO:0016021 integral component of membrane,GO:0030176 integral component of endoplasmic reticulum membrane	139.532	162.435	211.395	354.493
M200003234	M200003234	ENSMUSG00000018565	NM_018740.2	54351	Elp5	elongator acetyltransferase complex subunit 5	GO:0006351 transcription, DNA-templated,GO:0006355 regulation of transcription, DNA-templated,GO:0030335 positive regulation of cell migration	-	GO:0005634 nucleus,GO:0005737 cytoplasm,GO:0033588 Elongator holoenzyme complex	235.237	219.103	278.379	295.53
M200011846	M200011846	ENSMUSG00000042747	NM_025327.3	66059	Krtcap2	keratinocyte associated protein 2	GO:0018279 protein N-linked glycosylation via asparagine	GO:0004579 dolichyl-diphosphooligosaccharide-protein glycotransferase activity	GO:0005783 endoplasmic reticulum,GO:0008250 oligosaccharyltransferase complex,GO:0016020 membrane,GO:0016021 integral component of membrane	714.784	982.705	713.275	732.193
M200007899	M200007899	ENSMUSG00000024556	NM_145494.2	107029	Me2	malic enzyme 2, NAD(+)-dependent, mitochondrial	GO:0006108 malate metabolic process,GO:0008152 metabolic process,GO:0055114 oxidation-reduction process,GO:1902031 regulation of NADP metabolic process	GO:0003824 catalytic activity,GO:0004470 malic enzyme activity,GO:0004471 malate dehydrogenase (decarboxylating) (NAD+) activity,GO:0008948 oxaloacetate decarboxylase activity,GO:0016491 oxidoreductase activity,GO:0046872 metal ion binding,GO:0051287 NAD binding	GO:0005739 mitochondrion,GO:0043231 intracellular membrane-bounded organelle	279.309	349.197	190.769	154.88
M200007879	M200007879	ENSMUSG00000028643	NM_001038998.2	69216	Svbp	small vasohibin binding protein	GO:0009306 protein secretion,GO:0010596 negative regulation of endothelial cell migration,GO:0031397 negative regulation of protein ubiquitination	GO:0003674 molecular_function	GO:0005576 extracellular region,GO:0045177 apical part of cell	96.5606	167.626	185.131	203.005
M200007562	M200007562	ENSMUSG00000022516	NM_001316715.1	66911	Nudt16l1	nudix (nucleoside diphosphate linked moiety X)-type motif 16-like 1	GO:0008150 biological_process	GO:0003723 RNA binding,GO:0016787 hydrolase activity,GO:0030515 snoRNA binding,GO:0044822 poly(A) RNA binding,GO:0050072 m7G(5')pppN diphosphatase activity	GO:0005575 cellular_component,GO:0005737 cytoplasm	82.0553	112.658	101.064	119.721
M200006031	M200006031	ENSMUSG00000026123	NM_145516.2	226971	Plekhb2	pleckstrin homology domain containing, family B (evectins) member 2	GO:0008150 biological_process	GO:0003674 molecular_function	GO:0005575 cellular_component,GO:0005768 endosome,GO:0016020 membrane	358.961	464.083	418.104	291.158
M200005892	M200005892	ENSMUSG00000030682	NM_026638.3	52858	Cdipt	CDP-diacylglycerol--inositol 3-phosphatidyltransferase (phosphatidylinositol synthase)	GO:0006629 lipid metabolic process,GO:0006661 phosphatidylinositol biosynthetic process,GO:0008654 phospholipid biosynthetic process,GO:0046341 CDP-diacylglycerol metabolic process	GO:0003881 CDP-diacylglycerol-inositol 3-phosphatidyltransferase activity,GO:0016740 transferase activity,GO:0016780 phosphotransferase activity, for other substituted phosphate groups,GO:0019992 diacylglycerol binding,GO:0030145 manganese ion binding,GO:0030246 carbohydrate binding,GO:0043178 alcohol binding	GO:0005783 endoplasmic reticulum,GO:0005794 Golgi apparatus,GO:0005886 plasma membrane,GO:0016020 membrane,GO:0016021 integral component of membrane	280.381	282.27	333.968	525.26
M200005872	M200005872	ENSMUSG00000030036	NM_020619.2	57377	Mogs	mannosyl-oligosaccharide glucosidase	GO:0006487 protein N-linked glycosylation,GO:0008152 metabolic process,GO:0009311 oligosaccharide metabolic process	GO:0003824 catalytic activity,GO:0004573 mannosyl-oligosaccharide glucosidase activity,GO:0016787 hydrolase activity,GO:0016798 hydrolase activity, acting on glycosyl bonds	GO:0005783 endoplasmic reticulum,GO:0005789 endoplasmic reticulum membrane,GO:0016020 membrane,GO:0016021 integral component of membrane,GO:0070062 extracellular exosome	224.334	573.884	397.285	436.214
M200005725	M200005725	ENSMUSG00000046727	-	66060	Cystm1	cysteine-rich transmembrane module containing 1	GO:0008150 biological_process	GO:0003674 molecular_function	GO:0016020 membrane,GO:0016021 integral component of membrane	1390.31	1570.82	2898.5	2361.09
M200005705	M200005705	ENSMUSG00000024516	NM_025468.2	66286	Sec11c	SEC11 homolog C, signal peptidase complex subunit	GO:0006465 signal peptide processing,GO:0006508 proteolysis,GO:0008150 biological_process	GO:0008233 peptidase activity,GO:0008236 serine-type peptidase activity,GO:0016787 hydrolase activity	GO:0005783 endoplasmic reticulum,GO:0016020 membrane,GO:0016021 integral component of membrane,GO:0043231 intracellular membrane-bounded organelle	853.431	1064.56	994.423	255.348
M200003371	M200003371	ENSMUSG00000063727	NM_008764.3	18383	Tnfrsf11b	tumor necrosis factor receptor superfamily, member 11b (osteoprotegerin)	GO:0006915 apoptotic process,GO:0006954 inflammatory response,GO:0006955 immune response,GO:0007165 signal transduction,GO:0007275 multicellular organismal development,GO:0030198 extracellular matrix organization,GO:0032496 response to lipopolysaccharide,GO:0042127 regulation of cell proliferation,GO:0042489 negative regulation of odontogenesis of dentin-containing tooth,GO:0042981 regulation of …	GO:0005031 tumor necrosis factor-activated receptor activity	GO:0005576 extracellular region,GO:0005578 proteinaceous extracellular matrix,GO:0005615 extracellular space,GO:0005887 integral component of plasma membrane	59.6485	45.8095	292.136	101.249
M200012637	M200012637	ENSMUSG00000022037	NM_013492.3	12759	Clu	clusterin	GO:0000902 cell morphogenesis,GO:0001774 microglial cell activation,GO:0008219 cell death,GO:0008284 positive regulation of cell proliferation,GO:0017038 protein import,GO:0031018 endocrine pancreas development,GO:0032286 central nervous system myelin maintenance,GO:0032436 positive regulation of proteasomal ubiquitin-dependent protein catabolic process,GO:0032463 negative regulation of protein h…	GO:0005515 protein binding,GO:0031625 ubiquitin protein ligase binding,GO:0047485 protein N-terminus binding,GO:0051787 misfolded protein binding	GO:0005576 extracellular region,GO:0005615 extracellular space,GO:0005622 intracellular,GO:0005634 nucleus,GO:0005737 cytoplasm,GO:0005739 mitochondrion,GO:0005783 endoplasmic reticulum,GO:0009986 cell surface,GO:0016020 membrane,GO:0016235 aggresome,GO:0030426 growth cone,GO:0031012 extracellular matrix,GO:0031410 cytoplasmic vesicle,GO:0034366 spherical high-density lipoprotein particle,GO:0043…	283.303	358.143	1754.89	5858.42
M200013747	M200013747	ENSMUSG00000038607	NM_025277.3	14700	Gng10	guanine nucleotide binding protein (G protein), gamma 10	GO:0007165 signal transduction,GO:0007186 G-protein coupled receptor signaling pathway	GO:0004871 signal transducer activity	GO:0005834 heterotrimeric G-protein complex,GO:0005886 plasma membrane,GO:0016020 membrane,GO:0070062 extracellular exosome	68.4129	64.3253	149.807	193.387
M200013411	M200013411	ENSMUSG00000022965	NM_008338.3	15980	Ifngr2	interferon gamma receptor 2	GO:0019221 cytokine-mediated signaling pathway	GO:0004896 cytokine receptor activity	GO:0005783 endoplasmic reticulum,GO:0005886 plasma membrane,GO:0016021 integral component of membrane	303.366	311.972	327.165	249.602
M200013121	M200013121	ENSMUSG00000031601	NM_001271543.1	18983	Cnot7	CCR4-NOT transcription complex, subunit 7	GO:0000289 nuclear-transcribed mRNA poly(A) tail shortening,GO:0000290 deadenylation-dependent decapping of nuclear-transcribed mRNA,GO:0006351 transcription, DNA-templated,GO:0006355 regulation of transcription, DNA-templated,GO:0006417 regulation of translation,GO:0008284 positive regulation of cell proliferation,GO:0008285 negative regulation of cell proliferation,GO:0010629 negative regulatio…	GO:0000175 3'-5'-exoribonuclease activity,GO:0003676 nucleic acid binding,GO:0003723 RNA binding,GO:0004518 nuclease activity,GO:0004527 exonuclease activity,GO:0004532 exoribonuclease activity,GO:0004535 poly(A)-specific ribonuclease activity,GO:0005515 protein binding,GO:0016787 hydrolase activity,GO:0046872 metal ion binding	GO:0000932 cytoplasmic mRNA processing body,GO:0005634 nucleus,GO:0005654 nucleoplasm,GO:0005737 cytoplasm,GO:0016020 membrane,GO:0030014 CCR4-NOT complex,GO:0030015 CCR4-NOT core complex	308.913	327.301	311.002	316.726
M300021558	M300021558	ENSMUSG00000050896	NM_199223.1	269295	Rtn4rl2	reticulon 4 receptor-like 2	GO:0006469 negative regulation of protein kinase activity,GO:0019221 cytokine-mediated signaling pathway,GO:0031103 axon regeneration,GO:0046426 negative regulation of JAK-STAT cascade	GO:0004860 protein kinase inhibitor activity,GO:0004872 receptor activity	GO:0005737 cytoplasm,GO:0005886 plasma membrane,GO:0009897 external side of plasma membrane,GO:0009986 cell surface,GO:0016020 membrane,GO:0031225 anchored component of membrane,GO:0045121 membrane raft,GO:0046658 anchored component of plasma membrane,GO:0070062 extracellular exosome	184.31	139.495	130.773	121.782
M200016013	M200016013	ENSMUSG00000061950	NR_104465.1	70351	Ppp4r1	protein phosphatase 4, regulatory subunit 1	GO:0007165 signal transduction,GO:0008150 biological_process,GO:0050790 regulation of catalytic activity	GO:0003674 molecular_function,GO:0030362 protein phosphatase type 4 regulator activity	GO:0005575 cellular_component,GO:0030289 protein phosphatase 4 complex	102.203	104.016	115.372	157.867
M200015814	M200015814	ENSMUSG00000001739	NM_021719.4	60363	Cldn15	claudin 15	GO:0006810 transport,GO:0006811 ion transport	GO:0005198 structural molecule activity	GO:0005886 plasma membrane,GO:0005923 bicellular tight junction,GO:0016020 membrane,GO:0016021 integral component of membrane,GO:0016328 lateral plasma membrane,GO:0030054 cell junction	679.622	1085.03	272.235	36.0959
M200012587	M200012587	ENSMUSG00000033182	-	74589	Kbtbd12	kelch repeat and BTB (POZ) domain containing 12	-	GO:0004842 ubiquitin-protein transferase activity	GO:0031463 Cul3-RING ubiquitin ligase complex	169.902	141.912	179.736	167.161
M200013566	M200013566	ENSMUSG00000036402	NM_001177560.1	14701	Gng12	guanine nucleotide binding protein (G protein), gamma 12	GO:0007165 signal transduction,GO:0007186 G-protein coupled receptor signaling pathway	GO:0004871 signal transducer activity,GO:0030165 PDZ domain binding,GO:0042301 phosphate ion binding	GO:0005834 heterotrimeric G-protein complex,GO:0005884 actin filament,GO:0005886 plasma membrane,GO:0016020 membrane,GO:0070062 extracellular exosome	451.321	319.62	541.585	450.129
M200013076	M200013076	ENSMUSG00000021595	NM_145354.5	28114	Nsun2	NOL1/NOP2/Sun domain family member 2	GO:0007049 cell cycle,GO:0007067 mitotic nuclear division,GO:0007286 spermatid development,GO:0008033 tRNA processing,GO:0030488 tRNA methylation,GO:0032259 methylation,GO:0033313 meiotic cell cycle checkpoint,GO:0051301 cell division	GO:0000049 tRNA binding,GO:0003723 RNA binding,GO:0008168 methyltransferase activity,GO:0016428 tRNA (cytosine-5-)-methyltransferase activity,GO:0016740 transferase activity,GO:0044822 poly(A) RNA binding	GO:0005634 nucleus,GO:0005730 nucleolus,GO:0005737 cytoplasm,GO:0005856 cytoskeleton,GO:0033391 chromatoid body	711.722	929.618	1197.19	1252.57
M200016171	M200016171	ENSMUSG00000044770	NM_172938.3	268297	Scml4	sex comb on midleg-like 4 (Drosophila)	GO:0006351 transcription, DNA-templated,GO:0006355 regulation of transcription, DNA-templated,GO:0008150 biological_process	GO:0003674 molecular_function,GO:0003677 DNA binding	GO:0005575 cellular_component,GO:0005634 nucleus	101.807	48.0794	59.9604	28.7376
M200015785	M200015785	ENSMUSG00000026171	NM_001305230.1	57751	Rnf25	ring finger protein 25	GO:0016567 protein ubiquitination,GO:0051092 positive regulation of NF-kappaB transcription factor activity	GO:0004842 ubiquitin-protein transferase activity,GO:0005515 protein binding,GO:0008270 zinc ion binding,GO:0008766 UDP-N-acetylmuramoylalanyl-D-glutamyl-2,6-diaminopimelate-D-alanyl-D-alanine ligase activity,GO:0016874 ligase activity,GO:0018169 ribosomal S6-glutamic acid ligase activity,GO:0043773 coenzyme F420-0 gamma-glutamyl ligase activity,GO:0043774 coenzyme F420-2 alpha-glutamyl ligase ac…	GO:0005634 nucleus,GO:0005829 cytosol	95.6976	100.183	91.5718	122.988
M200015752	M200015752	ENSMUSG00000055407	NM_001043355.2	17760	Map6	microtubule-associated protein 6	GO:0000226 microtubule cytoskeleton organization,GO:0006810 transport,GO:0032418 lysosome localization,GO:0048813 dendrite morphogenesis	GO:0005516 calmodulin binding,GO:0008017 microtubule binding	GO:0005737 cytoplasm,GO:0005794 Golgi apparatus,GO:0005856 cytoskeleton,GO:0005874 microtubule,GO:0048471 perinuclear region of cytoplasm	20.4333	26.136	57.7632	232.67
M200012478	M200012478	ENSMUSG00000024908	NM_028999.1	52036	Ppp6r3	protein phosphatase 6, regulatory subunit 3	GO:0043666 regulation of phosphoprotein phosphatase activity	GO:0019903 protein phosphatase binding	GO:0005634 nucleus,GO:0005654 nucleoplasm,GO:0005737 cytoplasm,GO:0005886 plasma membrane	116.941	195.542	127.459	138.555
M200012137	M200012137	ENSMUSG00000056770	NM_028262.3	52690	Setd3	SET domain containing 3	GO:0006351 transcription, DNA-templated,GO:0006355 regulation of transcription, DNA-templated,GO:0010452 histone H3-K36 methylation,GO:0016568 chromatin modification,GO:0018022 peptidyl-lysine methylation,GO:0018023 peptidyl-lysine trimethylation,GO:0018026 peptidyl-lysine monomethylation,GO:0018027 peptidyl-lysine dimethylation,GO:0032259 methylation,GO:0045944 positive regulation of transcripti…	GO:0001102 RNA polymerase II activating transcription factor binding,GO:0003713 transcription coactivator activity,GO:0008168 methyltransferase activity,GO:0016740 transferase activity,GO:0018024 histone-lysine N-methyltransferase activity,GO:0042800 histone methyltransferase activity (H3-K4 specific),GO:0046975 histone methyltransferase activity (H3-K36 specific)	GO:0000790 nuclear chromatin,GO:0005634 nucleus	291.13	239.017	297.286	304.355
M200012110	M200012110	ENSMUSG00000041028	NM_001199122.1	66092	Ghitm	growth hormone inducible transmembrane protein	GO:0006915 apoptotic process	-	GO:0005739 mitochondrion,GO:0005743 mitochondrial inner membrane,GO:0016020 membrane,GO:0016021 integral component of membrane,GO:0070062 extracellular exosome	1163.84	1174.81	1319.94	1327.56
M200013485	M200013485	ENSMUSG00000025968	NM_001160040.1	227197	Ndufs1	NADH dehydrogenase (ubiquinone) Fe-S protein 1	GO:0006810 transport,GO:0008637 apoptotic mitochondrial changes,GO:0042773 ATP synthesis coupled electron transport,GO:0045333 cellular respiration,GO:0046034 ATP metabolic process,GO:0051881 regulation of mitochondrial membrane potential,GO:0055114 oxidation-reduction process,GO:0072593 reactive oxygen species metabolic process	GO:0003954 NADH dehydrogenase activity,GO:0008137 NADH dehydrogenase (ubiquinone) activity,GO:0009055 electron carrier activity,GO:0016491 oxidoreductase activity,GO:0016651 oxidoreductase activity, acting on NAD(P)H,GO:0046872 metal ion binding,GO:0051536 iron-sulfur cluster binding,GO:0051537 2 iron, 2 sulfur cluster binding,GO:0051539 4 iron, 4 sulfur cluster binding	GO:0005739 mitochondrion,GO:0005743 mitochondrial inner membrane,GO:0005747 mitochondrial respiratory chain complex I,GO:0005758 mitochondrial intermembrane space,GO:0016020 membrane,GO:0043209 myelin sheath,GO:0070469 respiratory chain	330.01	214.727	305.908	326.167
M200008915	M200008915	ENSMUSG00000040028	NM_010485.3	15568	Elavl1	ELAV (embryonic lethal, abnormal vision)-like 1 (Hu antigen R)	GO:0006417 regulation of translation,GO:0045727 positive regulation of translation,GO:0048255 mRNA stabilization,GO:0070935 3'-UTR-mediated mRNA stabilization,GO:2000036 regulation of stem cell population maintenance	GO:0000166 nucleotide binding,GO:0003676 nucleic acid binding,GO:0003723 RNA binding,GO:0003725 double-stranded RNA binding,GO:0003730 mRNA 3'-UTR binding,GO:0005515 protein binding,GO:0017091 AU-rich element binding,GO:0019901 protein kinase binding,GO:0035925 mRNA 3'-UTR AU-rich region binding,GO:0044822 poly(A) RNA binding	GO:0005634 nucleus,GO:0005737 cytoplasm,GO:0016020 membrane	174.488	278.19	239.938	258.535
M200008678	M200008678	ENSMUSG00000025979	NM_001310585.1	19070	Mob4	MOB family member 4, phocein	GO:0006810 transport	GO:0019900 kinase binding,GO:0046872 metal ion binding	GO:0005737 cytoplasm,GO:0005794 Golgi apparatus,GO:0005829 cytosol,GO:0016020 membrane,GO:0043025 neuronal cell body,GO:0043197 dendritic spine,GO:0048471 perinuclear region of cytoplasm	185.493	92.2546	201.334	188.259
M200012708	M200012708	ENSMUSG00000005575	NM_001243968.1	22192	Ube2m	ubiquitin-conjugating enzyme E2M	GO:0006464 cellular protein modification process,GO:0016567 protein ubiquitination,GO:0043525 positive regulation of neuron apoptotic process,GO:0045116 protein neddylation	GO:0000166 nucleotide binding,GO:0004842 ubiquitin-protein transferase activity,GO:0005524 ATP binding,GO:0008766 UDP-N-acetylmuramoylalanyl-D-glutamyl-2,6-diaminopimelate-D-alanyl-D-alanine ligase activity,GO:0016874 ligase activity,GO:0018169 ribosomal S6-glutamic acid ligase activity,GO:0019788 NEDD8 transferase activity,GO:0043773 coenzyme F420-0 gamma-glutamyl ligase activity,GO:0043774 coen…	GO:0005737 cytoplasm,GO:0070062 extracellular exosome	213.453	273.859	309.769	272.424
M200012088	M200012088	ENSMUSG00000037608	NM_153787.2	72567	Bclaf1	BCL2-associated transcription factor 1	GO:0006351 transcription, DNA-templated,GO:0006355 regulation of transcription, DNA-templated,GO:0006915 apoptotic process,GO:0043065 positive regulation of apoptotic process,GO:0043620 regulation of DNA-templated transcription in response to stress,GO:0045892 negative regulation of transcription, DNA-templated,GO:2000144 positive regulation of DNA-templated transcription, initiation,GO:2001022 p…	GO:0003677 DNA binding,GO:0005515 protein binding,GO:0044822 poly(A) RNA binding	GO:0005634 nucleus,GO:0005654 nucleoplasm,GO:0005730 nucleolus,GO:0005737 cytoplasm,GO:0016607 nuclear speck	348.953	320.627	286.791	428.487
M200012066	M200012066	ENSMUSG00000031938	NM_133732.3	70984	4931406C07Rik	RIKEN cDNA 4931406C07 gene	-	GO:0004518 nuclease activity,GO:0008270 zinc ion binding,GO:0016787 hydrolase activity,GO:0016788 hydrolase activity, acting on ester bonds,GO:0042578 phosphoric ester hydrolase activity,GO:0043765 T/G mismatch-specific endonuclease activity,GO:0044824 retroviral 3' processing activity,GO:0046872 metal ion binding	GO:0005634 nucleus,GO:0070062 extracellular exosome	170.826	385.672	301.431	84.5314
M200013625	M200013625	ENSMUSG00000038422	NM_024257.1	72748	Hdhd3	haloacid dehalogenase-like hydrolase domain containing 3	GO:0008152 metabolic process	GO:0016787 hydrolase activity	GO:0005739 mitochondrion	182.203	178.515	92.7524	72.8179
M200012968	M200012968	ENSMUSG00000031482	NM_181325.4	18408	Slc25a15	solute carrier family 25 (mitochondrial carrier ornithine transporter), member 15	GO:0006412 translation,GO:0006810 transport	GO:0003735 structural constituent of ribosome	GO:0005739 mitochondrion,GO:0005743 mitochondrial inner membrane,GO:0016020 membrane,GO:0016021 integral component of membrane	103.277	64.1855	92.8695	50.8692
M300003968	M300003968	ENSMUSG00000024187	NM_207217.4	106581	Fam234a	family with sequence similarity 234, member A	GO:0008150 biological_process	GO:0003674 molecular_function	GO:0009986 cell surface,GO:0016020 membrane,GO:0016021 integral component of membrane,GO:0070062 extracellular exosome	188.096	351.318	229.529	320.819
M300003691	M300003691	ENSMUSG00000033610	NM_023792.2	75735	Pank1	pantothenate kinase 1	GO:0015937 coenzyme A biosynthetic process,GO:0016310 phosphorylation	GO:0000166 nucleotide binding,GO:0004594 pantothenate kinase activity,GO:0005524 ATP binding,GO:0016301 kinase activity,GO:0016740 transferase activity	GO:0005634 nucleus,GO:0005829 cytosol,GO:0030118 clathrin coat,GO:0055037 recycling endosome,GO:0071944 cell periphery	96.6809	86.1786	101.276	69.911
M300003481	M300003481	ENSMUSG00000022744	NR_045518.1	224250	Cldnd1	claudin domain containing 1	GO:0008150 biological_process	GO:0003674 molecular_function	GO:0009986 cell surface,GO:0016020 membrane,GO:0016021 integral component of membrane,GO:0016324 apical plasma membrane	91.5827	107.276	120.051	99.0268
M300003438	M300003438	ENSMUSG00000022656	NM_021495.4	58998	Pvrl3	poliovirus receptor-related 3	GO:0002089 lens morphogenesis in camera-type eye,GO:0007155 cell adhesion,GO:0007156 homophilic cell adhesion via plasma membrane adhesion molecules,GO:0007157 heterophilic cell-cell adhesion via plasma membrane cell adhesion molecules,GO:0008037 cell recognition,GO:0009566 fertilization,GO:0016337 single organismal cell-cell adhesion,GO:0060042 retina morphogenesis in camera-type eye	GO:0004872 receptor activity,GO:0005102 receptor binding,GO:0005515 protein binding,GO:0042803 protein homodimerization activity,GO:0050839 cell adhesion molecule binding	GO:0005886 plasma membrane,GO:0005887 integral component of plasma membrane,GO:0005911 cell-cell junction,GO:0005913 cell-cell adherens junction,GO:0016020 membrane,GO:0016021 integral component of membrane,GO:0030054 cell junction,GO:0043296 apical junction complex,GO:0045202 synapse,GO:0045211 postsynaptic membrane	686.115	694.646	544.168	489.089
M300004547	M300004547	ENSMUSG00000025266	NM_198110.2	237107	Gnl3l	guanine nucleotide binding protein-like 3 (nucleolar)-like	GO:0031397 negative regulation of protein ubiquitination,GO:0031647 regulation of protein stability,GO:0032091 negative regulation of protein binding,GO:0032211 negative regulation of telomere maintenance via telomerase,GO:0042254 ribosome biogenesis,GO:0090073 positive regulation of protein homodimerization activity,GO:1904816 positive regulation of protein localization to chromosome, telomeric …	GO:0000166 nucleotide binding,GO:0003924 GTPase activity,GO:0005525 GTP binding,GO:0044822 poly(A) RNA binding	GO:0005634 nucleus,GO:0005697 telomerase holoenzyme complex,GO:0005730 nucleolus,GO:0005737 cytoplasm,GO:0005739 mitochondrion,GO:0016020 membrane	67.8796	29.5691	101.026	113.214
M300004516	M300004516	ENSMUSG00000025213	NM_178929.4	107250	Kazald1	Kazal-type serine peptidase inhibitor domain 1	GO:0001503 ossification,GO:0001558 regulation of cell growth,GO:0007275 multicellular organismal development,GO:0030154 cell differentiation,GO:0030198 extracellular matrix organization	GO:0005520 insulin-like growth factor binding	GO:0005576 extracellular region,GO:0005578 proteinaceous extracellular matrix,GO:0005614 interstitial matrix	126.949	145.931	124.765	120.116
M300004237	M300004237	ENSMUSG00000024613	NM_001198984.1	21453	Tcof1	treacle ribosome biogenesis factor 1	GO:0006810 transport,GO:0042790 transcription of nuclear large rRNA transcript from RNA polymerase I promoter	GO:0044822 poly(A) RNA binding	GO:0005634 nucleus,GO:0005730 nucleolus,GO:0005737 cytoplasm	122.639	234.259	155.409	225.984
M300000866	M300000866	ENSMUSG00000006941	NM_026892.3	68969	Eif1b	eukaryotic translation initiation factor 1B	GO:0006412 translation,GO:0006413 translational initiation,GO:0008150 biological_process	GO:0003743 translation initiation factor activity,GO:0044822 poly(A) RNA binding	GO:0005575 cellular_component	285.025	264.77	261.26	276.953
M300000639	M300000639	ENSMUSG00000005142	NM_010764.2	17159	Man2b1	mannosidase 2, alpha B1	GO:0005975 carbohydrate metabolic process,GO:0006013 mannose metabolic process,GO:0006464 cellular protein modification process,GO:0006517 protein deglycosylation,GO:0007611 learning or memory,GO:0008152 metabolic process	GO:0003824 catalytic activity,GO:0004553 hydrolase activity, hydrolyzing O-glycosyl compounds,GO:0004559 alpha-mannosidase activity,GO:0005537 mannose binding,GO:0008270 zinc ion binding,GO:0008933 lytic transglycosylase activity,GO:0015923 mannosidase activity,GO:0015924 mannosyl-oligosaccharide mannosidase activity,GO:0015925 galactosidase activity,GO:0015926 glucosidase activity,GO:0015927 tre…	GO:0005615 extracellular space,GO:0005764 lysosome,GO:0070062 extracellular exosome	275.875	544.816	330.194	457.778
M300000355	M300000355	ENSMUSG00000002981	NM_019649.2	56457	Clptm1	cleft lip and palate associated transmembrane protein 1	GO:0007275 multicellular organismal development,GO:0030154 cell differentiation,GO:0033081 regulation of T cell differentiation in thymus	GO:0003674 molecular_function	GO:0009897 external side of plasma membrane,GO:0016020 membrane,GO:0016021 integral component of membrane	219.852	240.451	278.573	309.974
[truncated: 5,923 more rows]

## Sheet: MG-ENWRN>MG-ENR, 2 FC
										global normalization
Name	ID	ensembl_id	RefSeq_id	Enterz_id	symbol	description	GO_biological_process	GO_molecular_function	GO_cellular_component	MG-ENR	MG-ENRWN	ratio
M400013282	M400013282	ENSMUSG00000096001	NM_001206684.1	70045	2610528A11Rik	RIKEN cDNA 2610528A11 gene	GO:0008150 biological_process	GO:0003674 molecular_function	GO:0005575 cellular_component	10.7035	1661.58	155.237
[truncated: 264 more rows]

## Sheet: COL-ENRWN>MG-ENR, 2 FC
										global normalization
Name	ID	ensembl_id	RefSeq_id	Enterz_id	symbol	description	GO_biological_process	GO_molecular_function	GO_cellular_component	MG-ENR	COL-ENRWN	ratio
[truncated: 380 more rows]
