# Supplementary material for: Collagen type I-mediated mechanotransduction controls epithelial cell fate conversion during intestinal inflammation
Source: Inflamm Regen. 2022 Nov 28;42:49. doi: 10.1186/s41232-022-00237-3 (PMC9703763; doi:10.1186/s41232-022-00237-3)
Supplement: Supplementary file 3 — Additional file 3: Supplementary Table 2. RNA-seq expression data in mouse organoids. Sheet 1: List of genes and its expression level in 3 samples (MG-ENR, COL-ENRWN, dFEnS) in biological duplicate. Exclusion criteria is padj<0.1. Sheet 2: Genes upregulated in COL-ENRWN more than 2 folds change compared to MG-ENR. Sheet 3: Genes upregulated in dFEnS more than more than 2 folds change compared to MG-ENR. [file 41232_2022_237_MOESM3_ESM.xlsx]

## Sheet: List of gene, padj<0.1
Gene ID	Gene Symbol	MG-ENR_#1	MG-ENR_#2	COL-ENRWN_#1	COL-ENRWN_#2	dFEnS_#1	dFEnS_#2	rawLog2FC_MG-ENR - COL-ENRWN	shrunkenLog2FC_MG-ENR - COL-ENRWN	pvalue_MG-ENR - COL-ENWRN	padj_MG-ENR - COL-ENRWN	rawLog2FC_MG-ENR - dFEnS	shrunkenLog2FC_MG-ENR - dFEnS	pvalue_MG-ENR - dFEnS	padj_MG-ENR - dFEnS
14598	Ggt1	5170	3988	0	2	338	172	-11.13	-10.46	5.14853e-78	7.04644e-76	-4.14	-3.83	1.04412e-16	6.54233e-16
16204	Fabp6	12036	12020	4	10	54	28	-10.53	-10.33	6.3964e-201	6.40159e-198	-8.14	-7.73	2.36266e-87	1.02145e-85
234564	Ces1f	5620	6174	1	6	9	4	-10.5	-10.02	6.22037e-119	2.03279e-116	-9.54	-9.33	8.63227e-170	1.14759e-167
380924	Olfm4	21467	36777	16	20	307	372	-10.55	-10.01	1.9914e-105	5.14326e-103	-6.4	-6.08	9.10735e-58	2.28443e-56
100038927	Defa30	5231	8235	5	7	144	133	-9.88	-9.55	8.2061e-115	2.57655e-112	-5.58	-5.37	1.84593e-58	4.68918e-57
19116	Prlr	5646	3924	2	6	44	40	-9.87	-9.52	1.99986e-99	4.38682e-97	-6.77	-6.69	1.65805e-190	2.93898e-188
105387	Akr1c14	3253	3703	1	5	10	5	-9.74	-9.42	2.17852e-93	4.25422e-91	-8.6	-8.44	6.51988e-144	6.58302e-142
104158	Ces1d	2032	1181	0	1	0	0	-10.62	-9.19	3.47454e-46	1.85459e-44	-10.66	-8.67	4.56129e-38	6.60312e-37
23958	Nr2e3	1271	1450	0	1	2	4	-10.38	-9.14	8.6985e-49	5.06506e-47	-8.42	-8.08	9.86842e-73	3.34248e-71
230810	Slc30a2	1855	1566	1	3	16	7	-9.13	-8.76	4.07797e-64	3.75291e-62	-7.17	-6.95	2.03037e-112	1.36095e-110
58866	Treh	2157	1707	1	4	30	11	-9.3	-8.73	1.24813e-68	1.26496e-66	-6.47	-5.69	4.21469e-23	3.55939e-22
21789	Tfpi2	1070	910	0	1	1	1	-9.92	-8.71	5.89549e-43	2.82648e-41	-8.96	-8.33	8.34535e-53	1.82875e-51
66066	Gng11	517	551	0	0	0	1	-9.03	-8.26	2.82684e-31	7.84508e-30	-9.07	-7.75	1.49902e-38	2.20608e-37
17380	Mme	1307	851	0	3	39	24	-9.05	-8.22	5.24564e-45	2.68365e-43	-5.04	-4.92	3.33685e-60	8.81337e-59
17750	Mt2	50988	49168	159	169	718	703	-8.23	-8.21	0	0	-6.12	-6.11	0	0
66298	Defa21	1142	1967	3	3	37	22	-8.58	-8.14	3.38187e-54	2.29466e-52	-5.66	-5.21	2.28385e-27	2.25879e-26
15567	Slc6a4	1396	1099	1	4	99	143	-8.67	-8.13	4.38606e-57	3.29996e-55	-3.34	-3.29	2.16311e-49	4.35159e-48
68009	Defa20	744	1266	1	2	9	15	-8.95	-8.07	8.92982e-42	4.00541e-40	-6.28	-6.05	5.33425e-60	1.39275e-58
54150	Rdh7	754	522	0	1	17	12	-9.29	-8.05	7.6871e-34	2.4136e-32	-5.42	-5.22	6.71588e-51	1.39322e-49
13897	Ces1e	584	574	1	0	2	4	-9.15	-8.02	7.10864e-35	2.35674e-33	-7.19	-6.9	1.1971e-48	2.34036e-47
17752	Mt4	372	406	0	0	2	2	-8.58	-7.84	3.56791e-27	8.16186e-26	-7.03	-6.66	1.04165e-36	1.44751e-35
68396	Nat8	744	539	0	2	13	11	-8.3	-7.8	4.31804e-36	1.51966e-34	-5.64	-5.47	1.38788e-54	3.17205e-53
171168	Acer1	674	745	0	3	4	1	-8.44	-7.76	2.40981e-42	1.1185e-40	-7.9	-7.33	5.75379e-52	1.23208e-50
13112	Cyp3a11	485	294	0	0	1	0	-8.58	-7.68	7.05185e-25	1.41328e-23	-8.62	-7.21	1.1588e-30	1.32046e-29
68371	Pbld1	366	318	0	0	0	0	-8.39	-7.66	1.6382e-25	3.40239e-24	-8.43	-7.44	1.11757e-29	1.2203e-28
56388	Cyp3a25	529	281	0	0	6	1	-8.63	-7.65	2.67041e-24	5.22115e-23	-6.68	-6.09	6.22243e-31	7.16725e-30
338403	Cndp1	532	510	0	2	41	40	-8	-7.59	3.63925e-35	1.22944e-33	-3.64	-3.58	6.4156e-47	1.20551e-45
11814	Apoc3	712	723	0	4	659	361	-7.87	-7.58	5.22526e-45	2.6818e-43	-0.47	-0.46	0.0876217	0.131684
12351	Car4	798	660	0	4	2	3	-7.9	-7.57	1.64205e-43	8.06571e-42	-7.94	-7.36	8.01398e-52	1.70919e-50
13218	Defa29	243	517	0	0	0	0	-8.54	-7.48	1.42044e-22	2.44312e-21	-8.58	-7.36	1.37345e-27	1.37113e-26
19694	Reg3a	1424	954	1	8	74	34	-7.87	-7.42	1.60298e-52	1.02265e-50	-4.42	-4	1.87483e-14	1.02922e-13
18530	Pcdh8	278	279	0	0	11	8	-8.1	-7.4	2.34623e-23	4.29864e-22	-4.67	-4.57	3.71308e-31	4.32371e-30
108723	Card11	1550	1189	4	8	0	0	-7.58	-7.39	2.49359e-70	2.64436e-68	-10.43	-9.22	2.36956e-52	5.13609e-51
69049	Nat8f5	533	404	0	2	4	4	-7.85	-7.38	1.28246e-31	3.59021e-30	-6.56	-6.31	3.61895e-42	5.98271e-41
13142	Dao	654	438	0	3	73	72	-8.07	-7.29	2.92492e-33	8.90432e-32	-2.88	-2.82	3.60888e-24	3.17204e-23
78459	1700057G04Rik	401	206	0	0	38	14	-8.22	-7.25	4.79372e-21	7.53305e-20	-3.5	-3.25	7.32262e-12	3.41373e-11
13239	Defa5	207	369	0	0	4	3	-8.14	-7.22	4.78351e-21	7.52439e-20	-6.18	-5.64	1.78864e-26	1.72934e-25
64454	Slc5a4b	645	411	0	3	32	25	-8.01	-7.22	7.69689e-32	2.17757e-30	-4.15	-4.02	4.97446e-34	6.41532e-33
69888	Cyp2c66	374	285	0	1	141	115	-8.34	-7.2	1.18839e-25	2.49734e-24	-1.33	-1.31	1.17381e-06	3.57705e-06
380660	Acss3	341	288	1	0	2	2	-8.27	-7.17	1.07508e-25	2.2622e-24	-6.72	-6.35	5.01759e-32	6.023e-31
72258	Kcnk10	275	198	0	0	0	0	-7.86	-7.1	1.28267e-20	1.94871e-19	-7.89	-6.91	3.99615e-24	3.50663e-23
634825	Gm14851	168	348	0	0	7	2	-7.99	-6.98	5.45306e-19	7.43781e-18	-5.71	-5.16	3.28278e-21	2.55714e-20
22238	Ugt2b5	397	408	0	3	116	108	-7.63	-6.98	4.29218e-32	1.23394e-30	-1.82	-1.79	5.84155e-16	3.50867e-15
14373	G0s2	189	215	0	0	0	1	-7.64	-6.95	9.94035e-20	1.41615e-18	-7.67	-6.42	2.77436e-23	2.36237e-22
545817	Cyp2w1	1780	1574	8	15	884	757	-7.1	-6.94	8.29596e-102	1.92526e-99	-1.01	-1.01	4.22039e-13	2.13468e-12
100504474	Smlr1	247	256	0	1	70	46	-7.95	-6.88	3.1506e-23	5.70708e-22	-2.08	-2.03	1.61192e-10	6.80289e-10
17130	Smad6	252	232	0	1	9	5	-7.89	-6.83	1.05218e-22	1.82344e-21	-4.93	-4.7	3.1973e-27	3.1408e-26
11829	Aqp4	7958	6961	26	61	30	21	-7.38	-6.83	3.63046e-40	1.53389e-38	-8.12	-8.02	5.03826e-308	3.34897e-305
12038	Bche	2901	2408	20	24	12	15	-6.89	-6.77	3.89257e-141	1.78091e-138	-7.48	-7.39	1.5481e-148	1.62479e-146
100041952	Defa34	185	376	0	1	7	4	-8.1	-6.75	3.69807e-20	5.43775e-19	-5.56	-5.11	3.96642e-23	3.3515e-22
16790	Anpep	38958	23978	143	275	14792	10689	-7.21	-6.66	1.53399e-37	5.79333e-36	-1.28	-1.22	0.00192517	0.00395318
626708	Defa26	301	516	2	2	5	3	-7.06	-6.63	1.43113e-27	3.33576e-26	-6.36	-6.03	7.82949e-34	1.00324e-32
384071	Slc25a34	468	438	1	5	152	117	-6.8	-6.58	3.13075e-37	1.16317e-35	-1.73	-1.7	1.4578e-13	7.55813e-13
11808	Apoa4	2180	2935	0	5	10617	7526	-9.71	-6.57	2.00608e-14	1.92586e-13	1.85	1.79	1.19881e-08	4.34156e-08
69864	1810065E05Rik	4487	3620	7	29	245	151	-7.79	-6.57	3.45041e-21	5.46503e-20	-4.33	-4.15	2.52827e-32	3.06486e-31
632778	Erich4	483	352	1	4	146	95	-7.09	-6.56	1.52619e-31	4.26506e-30	-1.76	-1.72	8.58811e-09	3.14812e-08
244886	Tmem266	790	449	6	2	2	7	-6.92	-6.55	1.53476e-33	4.73528e-32	-6.96	-6.48	5.04661e-42	8.24883e-41
100294660	Defa2	128	175	0	0	1	0	-7.22	-6.49	2.21811e-16	2.50307e-15	-7.26	-5.98	4.10648e-19	2.89742e-18
381524	AI427809	1323	1278	11	15	0	1	-6.62	-6.48	3.51639e-96	7.31273e-94	-10.36	-8.93	2.76917e-56	6.69477e-55
97187	C87977	200	172	1	0	0	2	-7.52	-6.44	1.91602e-19	2.67958e-18	-6.55	-6.02	2.47127e-22	2.02904e-21
12623	Ces1g	365	291	3	1	0	0	-6.75	-6.44	2.60913e-28	6.30167e-27	-8.37	-7.37	8.01439e-29	8.4225e-28
20526	Slc2a2	926	614	4	9	32	10	-6.75	-6.43	8.57905e-45	4.34735e-43	-5.14	-4.28	4.70196e-11	2.06129e-10
433247	Cyp2c68	556	616	1	9	74	87	-6.58	-6.38	2.64767e-42	1.21831e-40	-2.83	-2.8	1.85403e-36	2.55638e-35
20730	Spink1	2305	1775	1	10	578	425	-8.38	-6.35	4.29065e-15	4.36785e-14	-2	-1.98	1.16759e-24	1.05413e-23
381334	Gal3st2	386	316	4	1	81	57	-6.84	-6.35	5.62289e-30	1.47364e-28	-2.32	-2.26	8.05433e-15	4.51637e-14
238011	Enpp7	122	140	0	0	337	184	-7.01	-6.34	1.45405e-15	1.52981e-14	1.01	0.97	0.00503714	0.00972379
26381	Esrrg	447	493	2	6	4	0	-6.53	-6.34	2.39506e-39	9.70485e-38	-7.3	-6.92	2.23924e-40	3.45815e-39
20500	Slc13a2	1849	1593	0	5	700	394	-9.14	-6.32	1.49974e-13	1.33344e-12	-1.63	-1.6	4.94235e-11	2.16251e-10
667977	Gm8909	362	204	1	2	74	52	-7.12	-6.31	6.3538e-22	1.05983e-20	-2.13	-2.04	5.11238e-08	1.76037e-07
23855	Defa17	1528	2918	14	31	49	45	-6.57	-6.29	1.72945e-48	9.8906e-47	-5.51	-5.12	3.9794e-29	4.25777e-28
634720	Gm11735	388	355	1	5	25	23	-6.51	-6.29	1.28544e-32	3.80475e-31	-3.85	-3.78	7.00808e-36	9.51488e-35
14864	Gstm3	3522	3494	28	54	72	98	-6.36	-6.29	1.28932e-148	6.45186e-146	-5.34	-5.31	8.37602e-261	3.61142e-258
66901	Proz	278	173	0	2	21	10	-6.79	-6.28	8.72969e-20	1.25034e-18	-3.83	-3.59	1.14774e-15	6.77642e-15
105243	Slc9a3	301	372	0	5	95	69	-6.79	-6.25	1.64005e-27	3.81717e-26	-2	-1.95	7.16395e-12	3.34269e-11
320311	Rnf152	2618	2150	22	36	188	98	-6.28	-6.2	2.34293e-118	7.50346e-116	-4.03	-3.77	5.12698e-18	3.42938e-17
12839	Col9a1	200	131	0	1	0	0	-7.35	-6.19	6.15123e-17	7.21609e-16	-7.39	-6.4	1.24386e-19	9.01558e-19
76820	Fam49a	702	655	5	10	4	0	-6.38	-6.17	9.21865e-56	6.61965e-54	-7.83	-7.43	3.91715e-49	7.83087e-48
68625	Cfap57	579	435	8	2	15	9	-6.38	-6.13	1.5148e-35	5.239e-34	-5.3	-5.13	1.99672e-45	3.57906e-44
79235	Lrat	454	471	3	7	2	4	-6.24	-6.09	6.40856e-41	2.78104e-39	-6.86	-6.58	9.18131e-43	1.54667e-41
13105	Cyp2d9	215	116	1	0	3	2	-7.35	-6.08	8.80459e-16	9.43694e-15	-5.8	-5.14	5.22609e-18	3.49421e-17
75396	Spp2	118	97	0	0	2	2	-6.73	-6.05	8.47975e-14	7.68456e-13	-5.18	-4.8	5.12574e-15	2.91727e-14
101488	Slco2b1	545	647	8	6	24	20	-6.19	-6.05	2.0539e-48	1.17043e-46	-4.71	-4.63	1.10599e-56	2.68962e-55
16971	Lrp1	4972	5540	59	91	381	305	-6.1	-6.05	2.87315e-186	2.00034e-183	-3.91	-3.89	1.12013e-192	2.0078e-190
382044	Ces1b	125	93	0	0	0	0	-6.74	-6.03	1.2803e-13	1.14087e-12	-6.78	-5.84	1.06141e-15	6.27369e-15
11988	Slc7a2	822	585	5	12	97	99	-6.26	-6	1.94331e-44	9.75495e-43	-2.81	-2.77	6.76972e-30	7.45838e-29
268860	Abat	3829	3006	30	64	706	583	-6.16	-6	3.14744e-78	4.34482e-76	-2.38	-2.37	7.76086e-51	1.60374e-49
17748	Mt1	57862	55663	751	1007	1867	1680	-6	-5.96	1.199e-297	3.8399e-294	-4.98	-4.97	0	0
234356	Csgalnact1	202	141	2	0	1	0	-6.4	-5.93	1.8726e-17	2.29602e-16	-7.44	-6.14	1.8868e-20	1.41714e-19
58176	Rhbg	313	178	2	2	14	14	-6.33	-5.91	2.04877e-20	3.06895e-19	-4.05	-3.84	5.77843e-19	4.05558e-18
109791	Clps	147	337	0	3	10	11	-6.89	-5.89	1.67163e-16	1.90654e-15	-4.35	-4.09	1.23857e-16	7.70626e-16
20363	Sepp1	19656	12995	201	308	6323	3878	-5.99	-5.87	5.47742e-104	1.37047e-101	-1.66	-1.55	0.000254088	0.00058968
12355	Nr1i3	470	406	2	9	64	72	-6.16	-5.86	2.66886e-35	9.05434e-34	-2.66	-2.61	5.11332e-26	4.87584e-25
20208	Saa1	173	99	0	1	7	4	-7.07	-5.85	1.8308e-14	1.76606e-13	-4.52	-4.12	4.93635e-14	2.64349e-13
15234	Hgf	139	110	0	1	11	5	-6.94	-5.85	4.97388e-15	5.04094e-14	-3.81	-3.53	3.63932e-12	1.73463e-11
71349	5430427M07Rik	79	117	0	0	16	6	-6.6	-5.84	1.54106e-12	1.2629e-11	-3.06	-2.78	4.86936e-07	1.5419e-06
14916	Guca2b	7500	6921	17	79	1163	560	-7.2	-5.83	1.01915e-14	1.00305e-13	-3.04	-2.81	1.83356e-09	7.10489e-09
245038	Dclk3	186	67	0	0	0	1	-6.97	-5.82	7.51064e-12	5.74071e-11	-7.01	-5.45	3.47822e-14	1.88478e-13
74039	Nfam1	214	62	0	0	1	0	-7.09	-5.78	1.73772e-11	1.27526e-10	-7.13	-5.47	5.27386e-14	2.8195e-13
241770	Rims4	164	66	0	0	0	1	-6.83	-5.76	1.10355e-11	8.30024e-11	-6.86	-5.37	8.14825e-14	4.3057e-13
70258	1500035N22Rik	147	136	0	2	2	7	-6.13	-5.74	1.37908e-16	1.58872e-15	-4.84	-4.44	1.02144e-16	6.40275e-16
70127	Dpf3	367	333	1	8	6	13	-6.1	-5.74	6.02675e-29	1.487e-27	-5.14	-4.94	2.98691e-36	4.10424e-35
11832	Aqp7	134	97	0	1	20	15	-6.83	-5.72	4.57973e-14	4.26864e-13	-2.7	-2.53	2.793e-08	9.81643e-08
234669	Ces2b	566	374	8	5	116	82	-6.04	-5.72	3.73074e-33	1.12294e-31	-2.22	-2.16	7.9727e-13	3.95487e-12
320411	A730089K16Rik	139	66	0	0	1	3	-6.66	-5.71	1.39791e-11	1.03729e-10	-5.12	-4.56	4.79116e-12	2.26402e-11
216227	Slc17a8	787	620	7	15	74	52	-5.85	-5.71	1.18066e-49	7.00216e-48	-3.45	-3.38	1.92764e-39	2.89837e-38
226564	Fmo4	551	518	3	13	22	14	-5.87	-5.7	3.81505e-39	1.53109e-37	-4.83	-4.73	2.56538e-53	5.69992e-52
226243	Habp2	105	112	1	0	4	2	-6.74	-5.68	4.47007e-14	4.16885e-13	-4.78	-4.47	1.20444e-14	6.68559e-14
74091	Npl	228	105	0	2	49	40	-6.36	-5.68	2.55248e-14	2.43872e-13	-1.87	-1.75	9.32727e-05	0.000229131
14261	Fmo1	83	81	0	0	2	0	-6.34	-5.67	8.53044e-12	6.4769e-11	-5.39	-4.83	1.62588e-12	7.91267e-12
56485	Slc2a5	682	541	2	15	45	31	-6.06	-5.66	4.05461e-28	9.67608e-27	-3.94	-3.87	2.78683e-44	4.83767e-43
14457	Gas7	1209	1125	18	25	2	1	-5.7	-5.64	4.74601e-94	9.49972e-92	-9.2	-8.36	2.48905e-60	6.59599e-59
12669	Chrm1	110	98	0	1	0	0	-6.69	-5.62	1.20883e-13	1.0808e-12	-6.71	-5.81	1.46945e-15	8.63114e-15
217316	Slc16a5	1606	1491	14	39	142	73	-5.81	-5.62	1.03965e-50	6.30604e-49	-3.81	-3.74	1.25222e-48	2.44513e-47
19274	Ptprm	190	106	2	0	21	13	-6.19	-5.61	1.88214e-14	1.8134e-13	-3.06	-2.87	2.1187e-09	8.16415e-09
74525	Fam234b	4408	4789	19	72	1186	1554	-6.61	-5.6	1.32337e-15	1.39968e-14	-1.73	-1.72	4.37874e-34	5.66078e-33
216019	Hkdc1	7960	7914	40	137	1855	1744	-6.45	-5.56	1.6655e-16	1.90091e-15	-2.12	-2.12	1.14902e-162	1.41003e-160
320027	Fstl4	397	346	7	5	1	1	-5.7	-5.56	4.05974e-35	1.36286e-33	-7.55	-7	1.79267e-33	2.26254e-32
69083	Sult1c2	3685	3507	44	93	83	85	-5.67	-5.56	9.77197e-77	1.29321e-74	-5.38	-5.36	7.70229e-295	4.23706e-292
241494	Zfp385b	105	62	0	0	2	3	-6.38	-5.55	5.24997e-11	3.6775e-10	-4.82	-4.18	6.78761e-11	2.93768e-10
271278	BC024139	342	198	0	6	4	3	-6.05	-5.53	3.38791e-17	4.07593e-16	-6.09	-5.57	7.9036e-26	7.4962e-25
72045	Mfsd4b2	167	124	1	2	46	33	-6.16	-5.48	2.26523e-16	2.55445e-15	-1.84	-1.76	6.47271e-06	1.82533e-05
231396	Ugt2b36	361	355	4	9	405	509	-5.65	-5.42	2.93581e-34	9.30913e-33	0.37	0.37	0.0651194	0.101418
14463	Gata4	401	498	2	13	799	1167	-5.79	-5.41	1.06216e-25	2.23794e-24	1.14	1.13	4.19413e-07	1.33444e-06
26945	Tpsg1	599	706	3	19	8	6	-5.74	-5.41	9.70705e-26	2.05065e-24	-6.36	-6.13	5.81664e-59	1.48945e-57
243168	Hsd17b13	11997	11076	59	216	297	284	-6.37	-5.4	1.04738e-14	1.02894e-13	-5.29	-5.27	0	0
12522	Cd83	333	342	1	10	7	6	-5.79	-5.4	9.29639e-24	1.76169e-22	-5.61	-5.36	1.22914e-37	1.75388e-36
99586	Dpyd	4310	3872	21	78	203	176	-6.33	-5.38	9.45499e-15	9.34585e-14	-4.41	-4.39	8.89385e-245	3.37818e-242
56643	Slc15a1	304	222	4	5	1142	795	-5.69	-5.34	1.2049e-24	2.3938e-23	1.9	1.86	9.37254e-15	5.23897e-14
66205	Cd302	619	703	11	18	31	21	-5.44	-5.34	6.35239e-54	4.23836e-52	-4.57	-4.51	1.44504e-60	3.85497e-59
67307	Pbld2	2270	1930	43	54	96	103	-5.39	-5.34	2.54992e-127	1.0208e-124	-4.37	-4.34	1.11035e-145	1.1428e-143
63954	Rbp7	235	197	5	2	1	0	-5.73	-5.33	6.53304e-22	1.08859e-20	-7.77	-6.5	4.62738e-24	4.05163e-23
70337	Iyd	265	104	2	2	0	2	-5.91	-5.32	5.18117e-14	4.80128e-13	-6.55	-5.73	1.14326e-17	7.54587e-17
11551	Adra2a	1107	1265	34	22	46	34	-5.38	-5.3	2.04574e-81	3.03318e-79	-4.83	-4.78	3.58484e-100	1.99265e-98
20459	Ptk6	261	237	6	3	44	40	-5.61	-5.29	2.08268e-25	4.29768e-24	-2.52	-2.46	4.82605e-16	2.91298e-15
22035	Tnfsf10	1417	1080	25	33	14	15	-5.4	-5.29	1.21322e-73	1.41806e-71	-6.39	-6.21	1.13408e-91	5.35267e-90
16612	Klk1	2261	1692	1	13	2	0	-7.92	-5.28	2.82174e-09	1.65683e-08	-9.96	-9.21	1.29696e-67	3.99428e-66
14191	Fgr	197	145	1	4	5	5	-5.81	-5.28	1.95795e-17	2.39883e-16	-4.85	-4.62	6.92555e-20	5.07535e-19
23945	Mgll	427	108	2	4	2	2	-6.04	-5.24	6.42537e-13	5.44389e-12	-6.49	-5.66	3.88581e-18	2.61342e-17
15445	Hpd	590	400	5	15	6	3	-5.47	-5.24	6.15366e-29	1.51598e-27	-6.64	-6.24	1.57365e-41	2.5358e-40
52187	Rragd	2400	1344	51	35	39	34	-5.41	-5.24	9.49748e-49	5.51026e-47	-5.63	-5.49	1.17267e-76	4.19455e-75
11813	Apoc2	213	182	0	6	504	491	-5.6	-5.23	1.02504e-16	1.18941e-15	1.35	1.34	1.71201e-11	7.76783e-11
170725	Capn8	487	450	9	12	24	10	-5.39	-5.23	9.35987e-45	4.72806e-43	-4.71	-4.58	2.80279e-40	4.31591e-39
16404	Itga7	1139	806	15	30	11	7	-5.37	-5.23	3.78938e-45	1.9574e-43	-6.61	-6.39	5.65457e-69	1.77574e-67
11606	Agt	213	237	1	7	2	0	-5.47	-5.21	1.91321e-20	2.87394e-19	-6.83	-6.3	3.07314e-25	2.84043e-24
100647	Upk3b	470	608	8	16	115	119	-5.35	-5.21	3.17767e-39	1.28171e-37	-2.18	-2.14	4.57081e-20	3.37428e-19
26358	Aldh1a7	4175	3398	97	99	483	357	-5.24	-5.21	5.49692e-168	3.52089e-165	-3.15	-3.12	1.04994e-75	3.69751e-74
100040667	Gm2895	132	58	0	1	4	6	-6.55	-5.2	1.77802e-10	1.1873e-09	-4	-3.62	3.85499e-09	1.45181e-08
13884	Ces1c	89	47	0	0	0	0	-6.09	-5.19	2.35578e-09	1.39354e-08	-6.13	-5.07	5.22204e-11	2.27989e-10
230579	Fam151a	138	73	1	1	2	3	-5.7	-5.15	8.08631e-12	6.15428e-11	-5.16	-4.48	1.1582e-12	5.69921e-12
18261	Ocm	440	295	12	4	41	35	-5.5	-5.15	2.3893e-24	4.68296e-23	-3.25	-3.14	5.89883e-22	4.75513e-21
14121	Fbp1	5279	2889	36	96	48	20	-5.92	-5.13	1.1265e-14	1.10193e-13	-6.88	-5.86	7.65756e-22	6.12643e-21
381058	Unc93a	65	52	0	0	0	0	-5.86	-5.13	2.88057e-09	1.68838e-08	-5.91	-4.95	1.50611e-10	6.38165e-10
17777	Mttp	14044	11245	265	413	9124	9085	-5.2	-5.13	8.38873e-104	2.0666e-101	-0.45	-0.45	6.07065e-05	0.000153091
69769	Tnfaip8l2	119	102	1	2	19	7	-5.77	-5.12	5.71028e-14	5.25812e-13	-3	-2.77	9.29881e-08	3.13756e-07
20980	Syt2	50	67	0	0	0	1	-5.86	-5.11	3.61052e-09	2.08644e-08	-5.91	-4.59	5.66724e-10	2.28885e-09
320129	Grk3	325	288	6	8	2	0	-5.23	-5.11	7.1959e-31	1.96971e-29	-7.27	-6.73	3.65502e-30	4.06898e-29
73647	Capn9	237	202	2	7	7	1	-5.43	-5.08	2.81673e-21	4.48128e-20	-5.47	-5.2	3.29437e-24	2.90681e-23
13615	Edn2	159	158	2	4	187	119	-5.29	-5.07	2.54421e-18	3.30417e-17	-0.04	-0.03	0.922662	0.943661
17289	Mertk	889	710	14	28	211	180	-5.22	-5.07	1.01483e-46	5.54623e-45	-2	-1.99	1.43613e-22	1.19078e-21
13479	Dpep1	9017	7540	12	88	1684	1031	-7.34	-5.05	7.96582e-09	4.39396e-08	-2.59	-2.48	2.0599e-12	9.95505e-12
69717	Gm10499	190	94	1	3	58	30	-5.54	-5.05	6.21551e-13	5.27725e-12	-1.64	-1.53	0.00155088	0.00322613
243277	Adgrd1	231	156	3	5	2	1	-5.25	-5	1.52273e-18	2.0185e-17	-6.61	-5.81	4.68498e-22	3.79388e-21
15199	Hebp1	427	438	13	11	102	161	-5.15	-5	9.78955e-43	4.59707e-41	-1.69	-1.66	1.09659e-09	4.33661e-09
209645	Bend7	764	647	18	22	19	7	-5.11	-5	3.29146e-58	2.54619e-56	-5.67	-5.51	1.95981e-59	5.05087e-58
232813	Shisa7	426	574	9	17	5	1	-5.13	-4.99	3.23574e-35	1.09543e-33	-6.98	-6.64	1.58217e-41	2.54696e-40
243197	Mfsd7a	375	339	13	6	20	11	-5.13	-4.99	6.8101e-32	1.93351e-30	-4.49	-4.32	1.8994e-34	2.47964e-33
192188	Stab2	69	109	1	1	1	2	-5.46	-4.98	3.32495e-11	2.3716e-10	-5.49	-4.65	2.36298e-12	1.13852e-11
75986	Agmat	1059	1081	2	17	170	232	-6.71	-4.97	3.2047e-09	1.86471e-08	-2.39	-2.36	2.98729e-35	3.96804e-34
70166	Lipn	63	72	0	1	0	0	-6.04	-4.97	4.89251e-10	3.13626e-09	-6.09	-5.17	1.14657e-11	5.27735e-11
503491	Defa24	12374	22920	278	520	551	434	-5.45	-4.96	6.70621e-19	9.05452e-18	-5.14	-4.81	7.3088e-29	7.72167e-28
208677	Creb3l3	859	930	8	35	1267	1007	-5.32	-4.95	1.71236e-23	3.18467e-22	0.37	0.36	0.0207536	0.0359794
54420	Cldn8	1882	1425	50	50	189	208	-5.02	-4.95	5.15046e-86	8.50251e-84	-3.03	-3.01	1.04431e-58	2.66985e-57
140781	Myh7	57	46	0	0	0	0	-5.67	-4.94	1.69635e-08	9.02449e-08	-5.73	-4.77	1.17852e-09	4.64681e-09
59020	Pdzk1	1280	764	26	32	1340	1162	-5.11	-4.94	1.78852e-42	8.34972e-41	0.31	0.3	0.185468	0.253189
18946	Pnliprp1	43	62	0	0	0	1	-5.7	-4.92	2.1594e-08	1.13447e-07	-5.75	-4.42	4.29294e-09	1.61256e-08
14263	Fmo5	7991	6612	117	251	1716	1203	-5.29	-4.92	7.65537e-23	1.34267e-21	-2.3	-2.28	8.58038e-42	1.39109e-40
231470	Fras1	103	124	1	3	110	91	-5.22	-4.92	9.69322e-14	8.74793e-13	-0.15	-0.15	0.661301	0.734201
241727	Snph	577	548	14	20	1	1	-4.94	-4.91	3.3987e-51	2.11764e-49	-8.15	-7.58	1.62133e-41	2.60737e-40
74338	Slc6a19	895	1217	2	17	485	245	-6.69	-4.89	8.73238e-09	4.80026e-08	-1.51	-1.39	0.00348491	0.00689761
330962	Slc51b	1085	911	2	17	223	173	-6.61	-4.88	6.99964e-09	3.8932e-08	-2.31	-2.29	3.62982e-31	4.23603e-30
216225	Slc5a8	5005	3736	15	82	1070	925	-6.45	-4.88	3.23046e-09	1.87855e-08	-2.11	-2.09	3.40216e-40	5.22374e-39
259301	Leap2	92	72	0	2	40	37	-5.34	-4.88	1.0289e-10	7.04836e-10	-1.05	-1.01	0.0174232	0.0306621
218461	Pde8b	2328	1848	59	75	35	23	-4.93	-4.88	2.13245e-98	4.55293e-96	-6.08	-6.02	2.69561e-137	2.50018e-135
100041890	Defa32	51	86	1	0	0	2	-6.09	-4.87	2.46308e-09	1.45432e-08	-5.13	-4.45	5.06383e-10	2.05503e-09
20445	St6galnac1	66	60	1	0	5	4	-5.98	-4.87	1.30502e-09	7.96692e-09	-3.7	-3.28	5.54799e-08	1.90625e-07
20300	Ccl25	12539	11401	132	386	2210	1902	-5.51	-4.87	8.62921e-15	8.58791e-14	-2.52	-2.51	6.73496e-133	5.93607e-131
107766	Haao	75	54	1	0	0	0	-6	-4.86	1.83335e-09	1.10118e-08	-6.04	-5.08	3.51077e-11	1.55966e-10
100040736	Foxd2os	114	175	2	4	9	12	-5.15	-4.84	1.09123e-14	1.07005e-13	-3.6	-3.44	3.89956e-13	1.97616e-12
14180	Fgf9	114	98	2	2	5	7	-5.13	-4.84	1.71762e-13	1.51873e-12	-3.95	-3.73	1.32912e-12	6.51212e-12
231148	Ablim2	676	627	18	24	25	30	-4.93	-4.83	4.83491e-58	3.68674e-56	-4.5	-4.44	6.75142e-64	1.94414e-62
56741	Igdcc4	2008	1891	55	76	60	54	-4.88	-4.83	5.77059e-122	1.96605e-119	-5.06	-5.02	7.59396e-174	1.08167e-171
14600	Ghr	1241	1035	34	41	108	76	-4.88	-4.82	9.60136e-79	1.33693e-76	-3.59	-3.55	5.55714e-61	1.50515e-59
434246	Trim72	200	160	5	4	8	6	-5.15	-4.81	3.61884e-19	4.97412e-18	-4.51	-4.26	3.90209e-20	2.88863e-19
18574	Pde1b	579	367	9	18	5	3	-5.05	-4.81	2.52395e-27	5.79856e-26	-6.58	-6.27	9.20159e-39	1.36045e-37
11522	Adh1	5793	3314	49	138	170	115	-5.58	-4.8	1.37913e-12	1.13426e-11	-4.97	-4.64	4.22594e-26	4.04175e-25
109731	Maob	1515	1720	36	70	295	255	-4.9	-4.79	5.64649e-55	3.94835e-53	-2.54	-2.51	3.39279e-61	9.23638e-60
100041787	Gm15292	38	62	0	0	1	0	-5.64	-4.78	7.41832e-08	3.63604e-07	-5.67	-4.31	1.46681e-08	5.26196e-08
18167	Npy2r	40	57	0	0	0	0	-5.58	-4.78	7.11899e-08	3.49897e-07	-5.61	-4.63	5.14358e-09	1.91898e-08
170721	Papln	3530	3207	112	127	132	163	-4.79	-4.77	3.02963e-198	2.42567e-195	-4.48	-4.46	2.64366e-211	6.2021e-209
69852	Tcf23	987	1108	4	25	137	133	-6.1	-4.76	2.86549e-09	1.68016e-08	-2.93	-2.91	6.53005e-63	1.83728e-61
26876	Adh4	147	69	0	3	13	35	-5.73	-4.76	6.17868e-10	3.90755e-09	-2.14	-1.89	0.000851277	0.00183842
71130	Sh2d6	419	397	7	18	0	0	-4.94	-4.76	2.0728e-31	5.77248e-30	-8.68	-7.69	2.19175e-32	2.66704e-31
71584	Gdpd2	1277	867	5	27	261	186	-6.04	-4.75	1.64827e-09	9.94113e-09	-2.24	-2.2	8.85925e-19	6.17168e-18
22341	Vegfc	156	142	1	6	0	2	-5.2	-4.75	5.19802e-15	5.26143e-14	-6.24	-5.71	2.01897e-19	1.44304e-18
628813	Gm11437	839	527	1	11	58	41	-6.58	-4.74	4.80127e-08	2.40259e-07	-3.76	-3.65	1.32416e-32	1.6212e-31
30937	Lmcd1	65	76	1	1	2	2	-5.13	-4.73	3.09118e-10	2.0179e-09	-4.58	-4.17	1.46085e-10	6.19647e-10
210356	Nckap5	715	630	8	32	212	241	-5.04	-4.72	1.91172e-22	3.26358e-21	-1.55	-1.53	1.73708e-16	1.07368e-15
68947	Chst8	240	161	4	7	4	6	-5.04	-4.7	3.90515e-18	5.01067e-17	-5.08	-4.82	1.19041e-21	9.4106e-21
100043609	Gm14207	367	298	7	14	8	5	-4.89	-4.7	3.57175e-28	8.56203e-27	-5.58	-5.32	3.12407e-35	4.14628e-34
71661	0610005C13Rik	968	829	4	24	164	131	-5.98	-4.68	3.29113e-09	1.91014e-08	-2.58	-2.55	7.44257e-38	1.06773e-36
170761	Pdzd3	1778	1565	14	55	228	208	-5.55	-4.67	7.01515e-11	4.86503e-10	-2.91	-2.9	1.4514e-82	5.86181e-81
103149	Upb1	478	290	9	15	6	2	-4.86	-4.67	3.82643e-24	7.45408e-23	-6.27	-5.95	8.58047e-33	1.0603e-31
16512	Kcnh3	891	667	23	33	26	18	-4.77	-4.66	2.10387e-47	1.18208e-45	-5.09	-4.96	2.93855e-61	8.02717e-60
245308	Zdhhc19	47	39	0	0	27	18	-5.43	-4.65	1.91273e-07	8.82158e-07	-0.87	-0.82	0.135931	0.193082
13841	Epha7	92	57	0	2	2	6	-5.21	-4.65	2.93035e-09	1.7163e-08	-3.91	-3.53	2.47559e-08	8.74709e-08
13823	Epb41l3	6047	5489	142	279	215	171	-4.76	-4.65	1.62962e-54	1.11996e-52	-4.87	-4.85	5.10881e-297	3.01855e-294
19013	Ppara	2347	2219	43	114	807	709	-4.82	-4.64	3.01023e-32	8.74823e-31	-1.57	-1.56	1.89121e-39	2.84628e-38
545677	Gm12888	40	84	0	1	0	0	-5.95	-4.62	4.19783e-08	2.11649e-07	-5.98	-4.88	5.00666e-10	2.03286e-09
72094	Ugt2a3	65	45	0	1	69	75	-5.78	-4.62	2.30561e-08	1.20574e-07	0.4	0.37	0.377272	0.46397
72446	Prr5l	64	75	2	0	40	74	-5.11	-4.62	2.10984e-09	1.25781e-08	-0.27	-0.24	0.600601	0.678185
233836	Slc5a11	75	42	1	0	25	28	-5.86	-4.61	3.48605e-08	1.78175e-07	-1.1	-1.01	0.053875	0.0856129
11303	Abca1	313	420	13	13	135	125	-4.79	-4.61	3.74859e-30	9.9053e-29	-1.47	-1.44	2.40776e-08	8.51684e-08
22599	Slc6a20b	34	53	0	0	16	8	-5.46	-4.6	3.15793e-07	1.41212e-06	-1.79	-1.57	0.0117097	0.0212853
15484	Hsd11b2	623	650	9	33	4	2	-4.9	-4.6	7.69284e-23	1.34776e-21	-7.33	-7.04	3.57399e-51	7.54177e-50
83490	Pik3ap1	377	333	14	12	83	72	-4.64	-4.6	2.55872e-34	8.1619e-33	-2.16	-2.13	6.04951e-17	3.84646e-16
382059	Defa22	1814	3104	5	0	50	40	-9.65	-4.58	1.41657e-06	5.83422e-06	-5.72	-5.4	2.11612e-38	3.0971e-37
435818	Slc2a7	63	31	0	0	6	6	-5.55	-4.58	4.03927e-07	1.78033e-06	-2.78	-2.48	0.000159539	0.000380097
54486	Hpgds	265	288	3	14	1	1	-4.92	-4.58	5.42059e-18	6.88342e-17	-7.12	-6.6	1.17578e-28	1.22757e-27
13131	Dab1	1782	1417	1	16	71	30	-7.44	-4.56	7.22391e-07	3.09295e-06	-4.95	-4.46	1.19389e-17	7.87032e-17
13237	Defa3	33	54	0	0	4	2	-5.43	-4.55	4.53995e-07	1.98901e-06	-3.49	-3.05	1.29893e-05	3.54401e-05
21333	Tac1	205	242	5	10	11	6	-4.77	-4.54	1.8997e-21	3.06343e-20	-4.49	-4.35	9.22977e-24	7.98495e-23
24059	Slco2a1	1118	959	38	47	482	345	-4.57	-4.52	1.17734e-73	1.38623e-71	-1.31	-1.29	1.33501e-10	5.67932e-10
13162	Slc6a3	87	35	0	1	6	4	-5.91	-4.51	1.40166e-07	6.61697e-07	-3.37	-2.97	8.08144e-06	2.25548e-05
59012	Moxd1	1052	612	28	35	11	16	-4.67	-4.51	2.89798e-33	8.83912e-32	-5.8	-5.64	1.4915e-52	3.25498e-51
18534	Pck1	116	82	2	3	180	65	-5.03	-4.5	9.05233e-12	6.85042e-11	0.33	0.3	0.535004	0.618607
100861913	LOC100861913	130	49	1	2	2	2	-5.46	-4.49	9.8662e-09	5.39575e-08	-4.92	-4.3	3.60624e-10	1.48312e-09
171166	Mcoln3	60	67	2	0	2	0	-4.98	-4.49	8.51364e-09	4.68163e-08	-5.02	-4.43	4.14835e-10	1.69602e-09
237847	Rtn4rl1	1013	968	38	45	16	15	-4.53	-4.49	1.27552e-83	2.00244e-81	-5.96	-5.82	4.71364e-93	2.31374e-91
68428	Steap3	1173	1207	42	58	41	36	-4.52	-4.49	8.57e-86	1.35873e-83	-4.91	-4.84	8.22802e-115	5.60947e-113
76279	Cyp2d26	11337	8833	28	205	1365	822	-6.41	-4.48	2.91725e-07	1.31236e-06	-3.18	-3.03	1.22936e-15	7.25029e-15
215653	Rassf2	969	612	17	41	2	6	-4.69	-4.48	8.47656e-24	1.61014e-22	-7.31	-6.98	3.07036e-51	6.49621e-50
108030	Lin7a	64	28	0	0	3	1	-5.49	-4.46	1.03418e-06	4.33515e-06	-3.97	-3.36	5.18532e-06	1.4777e-05
110082	Dnah5	77	74	0	3	1	2	-5.23	-4.46	2.19111e-09	1.3019e-08	-5.27	-4.48	1.54088e-11	7.0153e-11
13175	Dclk1	759	891	16	46	0	1	-4.66	-4.46	3.96717e-24	7.71886e-23	-9.7	-8.31	3.01328e-46	5.55091e-45
246709	Rgs13	210	237	5	11	0	0	-4.61	-4.46	4.36882e-21	6.8992e-20	-7.82	-6.88	4.81883e-24	4.21232e-23
20510	Slc1a1	4581	3979	242	108	30	57	-4.6	-4.46	1.59589e-38	6.27887e-37	-6.58	-6.23	1.9887e-55	4.70707e-54
15493	Hsd3b2	132	186	1	8	33	28	-4.97	-4.44	6.8594e-12	5.26556e-11	-2.33	-2.23	9.26072e-09	3.38224e-08
77481	C030048H21Rik	66	56	0	2	1	0	-4.93	-4.44	1.56233e-08	8.33918e-08	-5.95	-4.67	2.14827e-10	9.00219e-10
209558	Enpp3	89	87	0	4	23	14	-4.86	-4.41	1.28162e-09	7.83604e-09	-2.23	-2.07	1.52299e-05	4.12642e-05
77569	Limch1	638	285	20	14	7	0	-4.65	-4.41	2.46896e-18	3.21688e-17	-6.86	-2.41	0.00571864	0.0109309
654796	9530036O11Rik	49	44	1	0	0	0	-5.52	-4.4	1.42856e-07	6.73207e-07	-5.55	-4.6	6.20273e-09	2.2979e-08
12778	Ackr3	140	132	6	3	1	7	-4.74	-4.4	5.52046e-15	5.57723e-14	-4.78	-4.46	2.05208e-15	1.1926e-14
16011	Igfbp5	67	25	0	0	22	28	-5.52	-4.39	1.77703e-06	7.2204e-06	-0.88	-0.75	0.214437	0.286604
26361	Avpr1b	57	60	0	2	1	1	-4.86	-4.39	2.56421e-08	1.33357e-07	-4.91	-4.34	9.9569e-10	3.95032e-09
70026	Tspo2	211	152	6	7	12	14	-4.67	-4.39	1.45383e-17	1.7894e-16	-3.71	-3.54	8.69164e-17	5.47838e-16
72273	Smim24	19089	17235	483	953	2545	2084	-4.65	-4.39	2.16693e-22	3.69138e-21	-2.95	-2.94	1.49955e-150	1.64982e-148
232441	Rerg	320	180	8	10	1	4	-4.62	-4.39	1.09738e-17	1.3675e-16	-6.4	-5.72	6.12288e-24	5.32887e-23
268934	Grm4	71	86	2	2	1	10	-4.68	-4.38	2.1272e-10	1.41164e-09	-3.72	-3.15	1.93054e-06	5.77821e-06
100503827	Tnfsf13os	461	404	13	24	13	5	-4.56	-4.38	4.49171e-32	1.28899e-30	-5.45	-5.25	3.87361e-42	6.37727e-41
240675	Vwa2	352	453	21	13	21	13	-4.46	-4.37	2.37329e-29	5.99425e-28	-4.5	-4.37	7.65116e-36	1.03792e-34
14079	Fabp2	4711	3803	51	184	4987	3417	-5.16	-4.36	5.49e-10	3.48578e-09	0	0	0.996123	0.997249
74519	Cyp2j9	344	248	7	16	15	14	-4.59	-4.36	8.59398e-21	1.3245e-19	-4.31	-4.12	2.44596e-27	2.41463e-26
114332	Lyve1	991	938	30	56	38	35	-4.46	-4.36	4.90438e-44	2.43139e-42	-4.68	-4.62	4.22521e-94	2.09984e-92
56362	Sult1b1	3743	3289	58	172	1095	946	-4.92	-4.34	5.37529e-12	4.16221e-11	-1.76	-1.76	4.28425e-46	7.83791e-45
382000	AY761184	27	51	0	0	0	1	-5.29	-4.33	2.31822e-06	9.24574e-06	-5.32	-3.9	7.29513e-07	2.26639e-06
68279	Mcoln2	1077	981	26	63	32	22	-4.49	-4.33	5.97802e-30	1.55906e-28	-5.16	-5.11	1.39389e-94	7.01476e-93
11806	Apoa1	17337	14653	40	331	31552	23112	-6.4	-4.32	1.32347e-06	5.47757e-06	0.79	0.78	0.00169459	0.00350497
65969	Cubn	7758	5048	70	265	5989	4554	-5.24	-4.32	5.08505e-09	2.87524e-08	-0.26	-0.25	0.447272	0.534442
224129	Adcy5	78	71	2	2	1	3	-4.6	-4.32	4.07402e-10	2.63054e-09	-4.64	-4.23	8.55641e-11	3.67925e-10
66857	Plbd1	3277	2401	78	174	88	52	-4.48	-4.32	5.98586e-32	1.70554e-30	-5.31	-5.04	4.93941e-38	7.12463e-37
433023	Gm5485	3630	3515	24	125	235	147	-5.55	-4.31	9.10471e-08	4.40731e-07	-4.2	-4.16	1.55694e-110	1.01379e-108
56318	Acpp	2596	2454	111	136	50	56	-4.33	-4.31	4.20506e-147	2.04047e-144	-5.53	-5.5	6.1049e-216	1.5459e-213
381310	Stum	73	30	0	1	0	0	-5.7	-4.3	7.44694e-07	3.17994e-06	-5.73	-4.56	1.33431e-08	4.80829e-08
15162	Hck	257	347	8	17	0	1	-4.51	-4.3	1.43709e-21	2.33389e-20	-8.25	-6.93	2.92121e-28	2.99692e-27
243753	Slc23a4	998	796	3	25	16	18	-5.97	-4.29	6.13111e-07	2.64772e-06	-5.65	-5.54	3.17437e-77	1.15883e-75
18212	Ntrk2	46	28	0	0	0	1	-5.21	-4.29	2.86877e-06	1.13091e-05	-5.25	-3.85	1.09082e-06	3.33623e-06
328977	Zfp532	249	176	9	8	40	52	-4.54	-4.29	5.88916e-19	8.01216e-18	-2.19	-2.11	2.69938e-09	1.0317e-08
69820	1810059H22Rik	66	46	0	2	0	1	-4.81	-4.27	1.09381e-07	5.23625e-07	-5.86	-4.52	1.43166e-09	5.6006e-09
13482	Dpp4	11892	8656	276	566	4437	5653	-4.59	-4.27	2.68601e-17	3.25102e-16	-1.01	-0.98	0.000433998	0.000976389
53376	Usp2	942	703	32	46	41	55	-4.37	-4.27	2.45275e-42	1.13187e-40	-4.05	-3.99	4.01747e-53	8.86455e-52
50934	Slc7a8	526	482	16	31	760	974	-4.37	-4.27	3.95366e-33	1.18558e-31	0.8	0.79	1.05462e-05	2.90828e-05
71093	Atoh8	117	167	1	8	19	11	-4.81	-4.26	1.41852e-10	9.58025e-10	-3.17	-2.99	8.80074e-11	3.78228e-10
14132	Fcgrt	1287	827	20	67	111	117	-4.56	-4.26	2.43927e-17	2.96358e-16	-3.17	-3.12	4.09246e-36	5.59923e-35
14133	Fcna	155	84	4	4	2	0	-4.56	-4.24	2.81761e-11	2.0287e-10	-5.92	-5.26	6.09805e-15	3.44362e-14
170745	Xpnpep2	3827	2709	47	159	766	504	-4.96	-4.23	9.08383e-10	5.64453e-09	-2.34	-2.24	9.74001e-10	3.86812e-09
19259	Ptpn5	56	66	1	2	0	0	-4.91	-4.23	1.16889e-08	6.32557e-08	-5.95	-5.01	7.48739e-11	3.23177e-10
11514	Adcy8	1031	438	12	43	11	13	-4.68	-4.23	1.19808e-12	9.91467e-12	-5.83	-5.51	4.51892e-37	6.3404e-36
11826	Aqp1	17682	16027	962	793	800	606	-4.25	-4.23	9.29093e-211	1.06268e-207	-4.56	-4.54	1.45478e-268	6.63088e-266
624219	Angptl8	396	342	12	23	44	74	-4.41	-4.22	9.34166e-27	2.07473e-25	-2.61	-2.53	2.66609e-16	1.62896e-15
20259	Scin	4519	4069	1	23	773	532	-8.45	-4.21	1.01786e-05	3.70096e-05	-2.7	-2.67	1.5565e-55	3.70057e-54
100504568	Gm17634	41	28	0	0	1	0	-5.09	-4.21	4.59428e-06	1.75706e-05	-5.13	-3.76	2.07223e-06	6.17565e-06
667663	Myo3a	89	44	1	2	0	0	-5.04	-4.21	6.08634e-08	3.01083e-07	-6.09	-5	1.19895e-10	5.11277e-10
404545	Ano7	556	637	16	39	14	8	-4.39	-4.21	2.10571e-24	4.14236e-23	-5.65	-5.49	1.91753e-57	4.77229e-56
242285	Sdr16c5	110	28	1	1	0	0	-5.09	-4.19	9.59856e-07	4.04478e-06	-6.13	-4.74	3.34849e-09	1.26915e-08
15446	Hpgd	3090	2512	47	149	425	271	-4.81	-4.19	1.58007e-10	1.06265e-09	-2.99	-2.95	1.65496e-45	2.97315e-44
22324	Vav1	559	235	11	22	0	0	-4.61	-4.19	4.60036e-14	4.28126e-13	-8.64	-5.94	4.76394e-14	2.55631e-13
104816	Aspg	1738	1647	44	116	1135	1137	-4.38	-4.19	2.04209e-25	4.2248e-24	-0.55	-0.55	1.61775e-07	5.34105e-07
112419	Ifit1bl2	857	763	22	55	585	496	-4.35	-4.18	3.33443e-25	6.81049e-24	-0.56	-0.56	0.000625235	0.00137521
71373	Prr16	109	88	2	5	24	18	-4.6	-4.17	3.53591e-11	2.52095e-10	-2.18	-2.07	4.20746e-06	1.21005e-05
14184	Fgfr3	2323	2402	88	158	128	147	-4.25	-4.16	1.48649e-49	8.78347e-48	-4.08	-4.06	7.87598e-182	1.23182e-179
13120	Cyp4b1	1519	1071	3	31	160	143	-6.22	-4.15	4.06271e-06	1.5677e-05	-3.06	-3.03	1.40544e-44	2.45844e-43
69776	1600002D24Rik	37	28	0	0	0	1	-5	-4.15	6.72908e-06	2.51113e-05	-5.04	-3.69	3.54812e-06	1.02999e-05
219148	Fam167a	115	80	3	4	3	0	-4.58	-4.15	5.21012e-11	3.65119e-10	-5.63	-4.78	4.45378e-13	2.24839e-12
72169	Trim29	626	271	26	12	29	24	-4.46	-4.15	3.39077e-14	3.20521e-13	-4.01	-3.79	1.07852e-19	7.84569e-19
26366	Ceacam10	482	483	20	30	0	2	-4.24	-4.15	4.46672e-40	1.86751e-38	-7.93	-7.37	1.49744e-38	2.20579e-37
18506	Pax4	56	58	1	2	1	1	-4.81	-4.14	2.84332e-08	1.47015e-07	-4.86	-4.3	1.6331e-09	6.35279e-09
14417	Gad2	98	76	4	2	1	0	-4.43	-4.14	2.59317e-10	1.70742e-09	-6.48	-5.2	1.9394e-13	9.98363e-13
14377	G6pc	43	35	0	1	8	6	-5.29	-4.13	1.42662e-06	5.87261e-06	-2.32	-2.03	0.00143328	0.0029997
65255	Asb4	65	27	0	1	2	1	-5.52	-4.12	2.64518e-06	1.04741e-05	-4.55	-3.57	1.90838e-06	5.71403e-06
56219	Extl1	404	286	15	20	15	15	-4.24	-4.12	1.48266e-24	2.9311e-23	-4.44	-4.3	4.12164e-31	4.78897e-30
57746	Piwil2	216	242	4	16	18	20	-4.35	-4.11	3.63629e-14	3.42718e-13	-3.53	-3.43	9.97065e-22	7.92535e-21
16590	Kit	1896	1528	44	125	56	35	-4.3	-4.1	2.27873e-21	3.65624e-20	-5.2	-5.12	6.5486e-110	4.21249e-108
242484	D630039A03Rik	2646	2562	95	184	309	252	-4.2	-4.1	3.87951e-41	1.69271e-39	-3.19	-3.17	3.96881e-121	2.97251e-119
13370	Dio1	409	448	16	29	49	34	-4.19	-4.1	3.47959e-30	9.2097e-29	-3.33	-3.25	2.93657e-31	3.43706e-30
15903	Id3	1030	1475	28	91	87	53	-4.36	-4.09	2.03692e-17	2.48796e-16	-4.13	-4.04	3.86648e-51	8.13745e-50
12652	Chga	1386	1475	34	106	56	61	-4.33	-4.08	3.87336e-19	5.31028e-18	-4.59	-4.55	1.40535e-130	1.19253e-128
104027	Synpo	1189	1037	70	56	389	278	-4.11	-4.08	1.28854e-72	1.47382e-70	-1.72	-1.7	1.19749e-17	7.8908e-17
631304	Cyp4f40	4846	4290	22	154	332	309	-5.67	-4.07	2.57991e-06	1.02283e-05	-3.81	-3.8	8.80943e-223	2.50959e-220
244911	C2cd4a	50	59	2	1	17	5	-4.75	-4.06	7.05888e-08	3.47152e-07	-2.22	-1.93	0.00223686	0.00454928
433091	Pnpla1	339	291	13	21	32	33	-4.19	-4.05	1.42312e-25	2.97498e-24	-3.23	-3.15	1.78238e-25	1.66574e-24
71706	Slc46a3	963	552	38	43	271	166	-4.18	-4.05	8.62152e-28	2.03024e-26	-1.77	-1.71	6.23525e-08	2.13503e-07
78784	Celf3	254	333	12	19	9	15	-4.17	-4.05	4.23426e-22	7.15224e-21	-4.51	-4.34	2.146e-28	2.21444e-27
100047671	Gm17783	625	586	7	44	8	5	-4.51	-4.03	3.95728e-11	2.80886e-10	-6.25	-6.12	2.80614e-57	6.92979e-56
383766	Tldc2	324	316	5	24	32	29	-4.39	-4.03	8.38205e-13	7.02364e-12	-3.34	-3.26	5.57879e-28	5.67592e-27
58226	Cacna1h	212	198	3	15	8	0	-4.33	-4.03	5.39177e-12	4.17094e-11	-5.37	-2.26	0.00969573	0.0178589
20537	Slc5a1	28563	24494	983	1816	2352	1891	-4.23	-4.03	1.32604e-21	2.16011e-20	-3.62	-3.61	1.29057e-188	2.21381e-186
65079	Rtn4r	185	145	8	8	6	6	-4.17	-4.03	2.21447e-16	2.50073e-15	-4.58	-4.38	2.74434e-19	1.94839e-18
16002	Igf2	193	128	6	9	38	13	-4.3	-4.02	3.28928e-14	3.11112e-13	-2.58	-2.4	1.90123e-06	5.69369e-06
170442	Bbox1	43	30	0	1	3	1	-5.21	-4.01	3.93241e-06	1.52027e-05	-3.66	-3.14	2.01803e-05	5.39257e-05
14915	Guca2a	12643	12132	134	646	2517	1379	-4.98	-4.01	1.78253e-07	8.26635e-07	-2.65	-2.5	3.16202e-10	1.30751e-09
320827	C530008M17Rik	2830	2092	43	145	264	192	-4.68	-4.01	5.02235e-09	2.8428e-08	-3.4	-3.36	3.37128e-62	9.32098e-61
12671	Chrm3	116	103	7	1	1	0	-4.43	-4.01	3.62726e-09	2.09536e-08	-6.79	-5.55	6.5203e-16	3.89728e-15
227231	Cps1	59880	54739	5	119	5411	6504	-9.82	-4	3.47864e-05	0.000116535	-3.25	-3.23	3.53959e-213	8.55561e-211
56843	Trpm5	807	774	25	61	3	0	-4.17	-4	5.60154e-24	1.0768e-22	-8.64	-7.83	6.84577e-51	1.41832e-49
100529082	Gm11127	51	20	0	0	8	11	-5.13	-3.99	2.15671e-05	7.46396e-05	-1.75	-1.51	0.0270022	0.0457532
381043	Gm933	82	58	2	3	2	2	-4.52	-3.99	9.13111e-09	5.0057e-08	-4.56	-4.13	3.82909e-10	1.57032e-09
57257	Vav3	4065	3613	261	211	409	391	-4.01	-3.99	1.80595e-131	7.61019e-129	-3.24	-3.23	2.6565e-168	3.44546e-166
100504252	Gm14198	64	57	1	3	1	0	-4.32	-3.98	4.43761e-08	2.23037e-07	-5.93	-4.66	2.44987e-10	1.02151e-09
207393	Elfn2	115	116	2	8	4	1	-4.25	-3.98	7.47225e-11	5.17083e-10	-5.29	-4.71	2.03007e-15	1.18067e-14
19713	Ret	1039	556	27	57	41	41	-4.18	-3.98	1.64247e-18	2.17169e-17	-4.22	-4.1	1.70195e-35	2.27778e-34
20522	Slc23a1	43	29	0	1	17	12	-5.17	-3.97	5.16919e-06	1.96443e-05	-1.3	-1.13	0.0647139	0.100858
238463	Tubal3	1154	1310	13	62	347	308	-5.03	-3.97	4.75957e-07	2.07953e-06	-1.89	-1.88	1.13145e-33	1.44054e-32
237625	Pla2g3	518	131	13	15	15	19	-4.51	-3.97	9.47774e-10	5.88016e-09	-4.19	-3.77	4.71947e-12	2.23147e-11
272428	Acsm5	25	34	0	0	0	0	-4.86	-3.96	2.11779e-05	7.33871e-05	-4.91	-3.84	3.82427e-06	1.10563e-05
227632	Kcnt1	88	119	1	7	5	1	-4.35	-3.96	7.79542e-09	4.31036e-08	-4.71	-4.34	7.74498e-13	3.84789e-12
170753	Zfp704	5551	5351	261	409	112	102	-4.01	-3.96	2.42765e-67	2.39963e-65	-5.64	-5.62	0	0
12862	Cox6a2	22	39	0	0	0	1	-4.95	-3.95	2.35333e-05	8.08494e-05	-5	-3.55	1.11508e-05	3.06334e-05
57265	Fzd2	855	760	58	40	10	6	-4.01	-3.95	1.97855e-50	1.19557e-48	-6.5	-6.3	4.16934e-70	1.33027e-68
224796	Clic5	4435	4138	266	282	1420	1326	-3.95	-3.94	9.37572e-222	1.25111e-218	-1.62	-1.62	1.69536e-65	5.07431e-64
56185	Hao2	80	230	1	9	247	209	-4.67	-3.93	3.46828e-07	1.54142e-06	0.58	0.54	0.218626	0.291479
14366	Fzd4	411	319	24	19	28	31	-4.03	-3.93	1.82454e-27	4.23425e-26	-3.57	-3.48	4.58441e-29	4.88545e-28
231842	Amz1	223	254	19	6	3	14	-4.18	-3.92	7.41889e-14	6.77302e-13	-4.74	-4.43	1.11553e-20	8.45821e-20
94284	Ugt1a6a	730	662	19	57	66	49	-4.13	-3.92	2.40521e-17	2.92665e-16	-3.57	-3.51	4.7168e-51	9.84911e-50
67080	1700019D03Rik	359	374	16	28	28	42	-4.03	-3.91	4.97445e-27	1.12827e-25	-3.32	-3.26	8.01326e-28	8.08062e-27
19193	Pipox	2094	1277	51	138	544	557	-4.14	-3.9	1.45014e-17	1.78761e-16	-1.59	-1.57	2.69433e-12	1.29388e-11
317757	Gimap5	305	204	11	18	1	1	-4.06	-3.9	4.36104e-17	5.21144e-16	-7.01	-6.41	9.64779e-26	9.13962e-25
56774	Slc6a14	1142	1085	72	72	53	41	-3.92	-3.9	1.31043e-88	2.28085e-86	-4.52	-4.48	9.53554e-101	5.37528e-99
12409	Cbr2	143	111	6	7	4	4	-4.16	-3.89	3.18251e-13	2.76065e-12	-4.69	-4.42	5.30036e-16	3.19082e-15
27205	Podxl	2064	956	114	59	693	1204	-4.11	-3.89	1.93897e-18	2.54498e-17	-0.65	-0.57	0.32108	0.405621
239559	A4galt	57	22	0	1	0	0	-5.29	-3.88	1.4604e-05	5.20368e-05	-5.32	-4.12	5.46126e-07	1.72215e-06
13429	Dnm1	5485	5048	179	397	2819	3060	-4.17	-3.88	2.02744e-14	1.9452e-13	-0.82	-0.82	6.23734e-19	4.36998e-18
259097	Olfr558	23	32	0	0	0	0	-4.81	-3.87	3.73716e-05	0.000124544	-4.86	-3.75	7.12897e-06	1.99874e-05
50914	Olig1	74	24	1	1	1	3	-4.61	-3.87	6.42719e-06	2.40802e-05	-4.06	-3.37	7.23898e-06	2.02816e-05
71768	Vwce	315	259	6	24	35	23	-4.23	-3.87	1.556e-12	1.27189e-11	-3.23	-3.15	7.80274e-21	5.95015e-20
20609	Sstr5	50	54	0	3	6	5	-4.7	-3.86	1.35451e-06	5.59738e-06	-3.17	-2.8	4.86553e-06	1.38979e-05
100503594	LOC100503594	51	53	0	3	3	0	-4.7	-3.86	1.36397e-06	5.63064e-06	-4.75	-3.85	8.91014e-08	3.0096e-07
71664	Mettl7b	986	938	26	84	368	294	-4.1	-3.86	2.35627e-16	2.65337e-15	-1.52	-1.5	1.63245e-18	1.12204e-17
11690	Alox5ap	114	117	5	7	4	9	-4.03	-3.86	6.83687e-13	5.78335e-12	-4.06	-3.74	7.47927e-13	3.72167e-12
269610	Chd5	219	192	11	14	12	11	-3.96	-3.86	1.47318e-19	2.07659e-18	-3.99	-3.9	5.46277e-22	4.4103e-21
94071	Clec2h	16871	13252	142	818	2842	1836	-4.95	-3.85	1.85543e-06	7.51225e-06	-2.67	-2.56	5.00706e-14	2.68046e-13
140474	Muc4	5212	3916	207	378	106	83	-3.95	-3.85	1.58245e-36	5.68156e-35	-5.57	-5.51	4.02367e-189	7.0538e-187
104001	Rtn1	175	73	6	5	4	5	-4.35	-3.84	5.42587e-09	3.05179e-08	-4.64	-4.1	1.05551e-11	4.86802e-11
14275	Folr1	90	13	0	0	52	75	-5.67	-3.83	6.05869e-05	0.000195011	0.32	0.26	0.701122	0.76857
17235	Smcp	27	25	0	0	2	1	-4.75	-3.83	4.38012e-05	0.000144527	-3.81	-2.9	0.000184035	0.000434627
217212	Pyy	1424	1694	6	56	34	25	-5.58	-3.82	1.94183e-05	6.77144e-05	-5.66	-5.58	2.31663e-123	1.78537e-121
227721	Plpp7	30	23	0	0	8	10	-4.75	-3.82	4.80313e-05	0.000157317	-1.43	-1.31	0.0511525	0.08174
13487	Slc26a3	2611	2274	9	86	786	468	-5.64	-3.81	2.29002e-05	7.88775e-05	-1.94	-1.91	4.96335e-18	3.3269e-17
234671	Ces2c	5476	4839	37	239	2164	1510	-5.21	-3.81	8.47e-06	3.11578e-05	-1.47	-1.46	1.39728e-18	9.62052e-18
72002	Slc39a5	6453	6428	77	392	775	708	-4.76	-3.81	1.00637e-06	4.223e-06	-3.1	-3.09	5.74248e-257	2.41079e-254
109245	Lrrc39	47	83	2	3	12	25	-4.44	-3.81	1.58634e-07	7.42099e-07	-1.72	-1.55	0.00698702	0.0131738
77629	Sphkap	35	28	0	1	4	1	-5	-3.8	1.5392e-05	5.4638e-05	-3.46	-2.73	0.000261579	0.000606449
12647	Chat	34	29	0	1	0	0	-4.95	-3.8	1.528e-05	5.42766e-05	-5	-3.97	1.43384e-06	4.33796e-06
15006	H2-Q1	722	398	12	47	137	77	-4.19	-3.8	9.78606e-11	6.7255e-10	-2.36	-2.26	2.27151e-10	9.49616e-10
69679	2310043O21Rik	24	28	0	0	0	1	-4.7	-3.79	5.73593e-05	0.000185367	-4.75	-3.35	3.98963e-05	0.000102955
232409	Clec2e	8544	8168	151	577	1213	869	-4.5	-3.79	1.01578e-07	4.88604e-07	-2.98	-2.96	6.78219e-90	3.10018e-88
83674	Cnnm1	176	328	13	17	16	12	-4.05	-3.79	3.87052e-14	3.63938e-13	-4.09	-3.86	5.01714e-18	3.36155e-17
16658	Mafb	84	38	3	1	6	1	-4.32	-3.78	1.54638e-06	6.32817e-06	-3.95	-3.26	3.66215e-06	1.06107e-05
18947	Pnliprp2	1242	1140	30	110	356	610	-4.06	-3.78	1.08656e-13	9.76375e-13	-1.28	-1.26	1.95421e-07	6.40812e-07
239606	Slc2a13	288	360	13	28	29	18	-3.99	-3.78	5.66386e-18	7.17527e-17	-3.71	-3.61	3.14573e-25	2.90584e-24
67715	2010106E10Rik	1720	1322	0	7	575	322	-8.54	-3.77	9.74983e-05	0.000302625	-1.74	-1.63	8.92517e-05	0.000219897
81906	Cyp4x1	43	23	0	1	0	0	-5.04	-3.77	2.26133e-05	7.79897e-05	-5.09	-3.98	1.48984e-06	4.50312e-06
63828	Fn3k	46	58	3	0	0	4	-4.7	-3.77	3.57417e-06	1.38915e-05	-4.14	-3.54	9.99681e-07	3.06986e-06
11811	Apobec2	72	22	1	1	1	0	-4.55	-3.77	1.30976e-05	4.70039e-05	-5.58	-3.98	5.56648e-07	1.7529e-06
329828	AI464131	2651	2400	177	183	140	134	-3.79	-3.77	5.50507e-142	2.59273e-139	-4.18	-4.16	8.9438e-185	1.48625e-182
20531	Slc34a2	2933	1700	32	140	640	447	-4.72	-3.76	1.59274e-06	6.50294e-06	-2.07	-1.94	6.25502e-06	1.76738e-05
18988	Pou2f3	318	385	8	32	7	12	-4.11	-3.76	4.72198e-12	3.67768e-11	-5.15	-4.95	4.04515e-36	5.53925e-35
74048	Vsir	70	64	4	2	5	7	-4.04	-3.76	2.73471e-08	1.41626e-07	-3.28	-3.05	1.36413e-07	4.53185e-07
71146	Golga7b	171	132	8	10	2	2	-3.91	-3.76	1.89729e-14	1.8269e-13	-5.67	-5.29	2.67529e-19	1.90276e-18
272382	Spib	275	266	15	21	1	2	-3.89	-3.76	5.03119e-24	9.70657e-23	-7.09	-6.34	4.87134e-29	5.18775e-28
22412	Wnt9b	28	32	0	1	0	0	-4.95	-3.75	2.06503e-05	7.16849e-05	-4.95	-3.93	2.05011e-06	6.11203e-06
20269	Scn3a	77	69	2	5	3	3	-4.17	-3.75	1.29418e-08	6.96828e-08	-4.21	-3.89	3.01719e-10	1.25021e-09
67063	Tmem246	1960	2031	69	188	107	101	-3.93	-3.75	2.64826e-19	3.67475e-18	-4.23	-4.21	2.16675e-170	2.90472e-168
269615	Plch2	6455	6053	421	490	1310	1174	-3.76	-3.75	1.55418e-188	1.13123e-185	-2.31	-2.3	1.2426e-126	9.91162e-125
319660	Agmo	639	614	38	50	26	19	-3.8	-3.74	1.74387e-46	9.49814e-45	-4.72	-4.65	3.65682e-62	1.00929e-60
108068	Grm2	62	14	0	0	0	0	-5.25	-3.73	9.31406e-05	0.000289829	-5.29	-3.82	5.39558e-06	1.53487e-05
71733	Susd2	123	111	9	4	126	51	-4.04	-3.73	4.75954e-11	3.34861e-10	-0.39	-0.35	0.444833	0.532085
234673	Ces2e	29238	27794	1304	2436	7965	7445	-3.92	-3.73	4.49421e-19	6.15092e-18	-1.87	-1.86	1.16031e-150	1.28545e-148
241116	Ccdc108	196	205	6	18	25	25	-3.92	-3.73	2.74753e-13	2.3937e-12	-2.96	-2.86	2.13667e-16	1.31106e-15
338521	Fa2h	250	267	14	21	83	38	-3.82	-3.73	4.76588e-22	8.00799e-21	-2.05	-1.97	2.86632e-07	9.24511e-07
102022	Ces2a	6208	6235	25	232	2774	3926	-5.57	-3.72	3.80147e-05	0.00012645	-0.87	-0.87	1.66932e-08	5.97234e-08
16005	Igfals	37	24	0	1	0	1	-4.95	-3.72	2.81469e-05	9.5673e-05	-4.95	-3.58	8.142e-06	2.27119e-05
320707	Atp2b3	109	44	4	2	0	0	-4.23	-3.72	7.09846e-07	3.04494e-06	-6.27	-5.12	4.1398e-11	1.82336e-10
14607	Gip	329	231	4	25	45	26	-4.2	-3.72	7.56719e-09	4.1943e-08	-2.94	-2.81	2.68159e-14	1.46154e-13
229722	5330417C22Rik	4389	3375	113	309	94	64	-4.19	-3.72	1.47979e-09	8.97881e-09	-5.58	-5.52	1.52485e-168	2.01041e-166
12012	Baat	74	69	2	5	34	20	-4.15	-3.72	1.7214e-08	9.14861e-08	-1.38	-1.28	0.00853518	0.0158845
93721	Cpn1	801	709	55	54	29	30	-3.75	-3.72	1.76629e-56	1.30339e-54	-4.62	-4.54	2.56752e-72	8.64128e-71
55961	Slc13a1	1938	1860	1	25	547	238	-7.16	-3.71	0.000109983	0.000338006	-2.25	-2.04	6.52503e-05	0.000163953
71918	Zcchc24	127	58	6	2	8	4	-4.19	-3.71	2.86831e-07	1.29199e-06	-3.75	-3.4	2.35597e-08	8.3355e-08
15985	Cd79b	151	87	5	8	1	1	-4.06	-3.71	4.96902e-10	3.18276e-09	-5.91	-5.29	2.25068e-15	1.30516e-14
100038862	Btnl1	2025	1450	11	79	391	320	-5.24	-3.7	2.44902e-05	8.37951e-05	-2.27	-2.24	2.08782e-29	2.2581e-28
252837	Ackr4	26	34	0	1	3	0	-4.91	-3.7	3.09227e-05	0.000104377	-3.95	-2.92	0.000226985	0.000530252
66269	Tmed6	1157	946	44	100	57	62	-3.84	-3.7	6.16271e-22	1.02902e-20	-4.12	-4.07	1.07587e-78	4.01015e-77
434203	Slc28a1	25	36	1	0	4	3	-4.91	-3.69	3.16656e-05	0.00010675	-2.95	-2.43	0.00075947	0.00165201
107831	Adgrb1	77	34	2	2	0	2	-4.2	-3.69	2.58204e-06	1.02342e-05	-4.81	-4.03	9.21879e-08	3.11188e-07
68070	Pdzd2	149	86	5	8	41	38	-4.05	-3.69	6.61425e-10	4.17149e-09	-1.54	-1.46	0.000786601	0.00170683
69123	Eci3	190	124	7	12	20	10	-3.95	-3.69	2.35919e-12	1.89267e-11	-3.31	-3.11	4.32687e-11	1.90261e-10
21810	Tgfbi	829	493	3	28	373	234	-5.34	-3.68	3.70745e-05	0.000123656	-1.1	-1.07	0.000496844	0.00111026
407790	Ndufa4l2	44	148	4	4	1	1	-4.25	-3.68	9.47297e-07	3.99607e-06	-5.6	-4.72	8.97407e-11	3.85469e-10
56543	Kcnd3	28	21	0	0	0	0	-4.64	-3.67	0.000105708	0.000326083	-4.64	-3.56	2.38402e-05	6.32081e-05
16523	Kcnj8	193	185	1	16	0	2	-4.37	-3.67	7.52175e-07	3.21018e-06	-6.58	-6.06	9.11425e-23	7.60856e-22
320635	Cyb5r2	80	50	2	4	8	6	-4.02	-3.67	2.12029e-07	9.7173e-07	-3.04	-2.81	2.07539e-06	6.18276e-06
71519	Cyp2u1	857	770	45	74	102	85	-3.73	-3.67	1.46436e-36	5.29317e-35	-3.09	-3.06	6.10426e-52	1.30363e-50
233081	Ffar1	36	23	0	1	2	1	-4.91	-3.66	4.07639e-05	0.000135034	-3.91	-3.04	7.96383e-05	0.000197831
16527	Kcnk3	25	23	0	0	2	1	-4.58	-3.66	0.000109484	0.000336694	-3.64	-2.76	0.000452646	0.00101591
225743	Rnf165	25	23	0	0	0	0	-4.58	-3.66	0.000109484	0.000336694	-4.64	-3.54	2.69086e-05	7.08604e-05
239530	Gpr20	135	99	5	9	2	1	-3.86	-3.66	4.65856e-11	3.27901e-10	-5.89	-5.1	6.56142e-16	3.92038e-15
17292	Mesp1	19	30	0	0	3	3	-4.64	-3.65	0.00012098	0.000369423	-2.7	-2.27	0.00257992	0.00519534
67473	Slc47a1	125	89	3	9	16	15	-3.91	-3.65	3.46021e-09	2.00392e-08	-2.75	-2.56	3.57499e-08	1.2466e-07
80976	Syt13	147	172	8	13	15	12	-3.84	-3.65	1.0049e-14	9.8964e-14	-3.53	-3.33	2.25192e-15	1.30541e-14
68027	Tmem178	29	20	0	0	0	0	-4.58	-3.64	0.000125927	0.000383069	-4.64	-3.54	2.76223e-05	7.25843e-05
105827	Amigo2	42	39	2	1	10	17	-4.36	-3.64	3.62075e-06	1.40624e-05	-1.49	-1.37	0.0199654	0.0347451
68344	Tmem174	106	53	4	4	20	7	-3.98	-3.63	1.16866e-07	5.57454e-07	-2.53	-2.19	0.000300666	0.000692738
257635	Sdsl	2765	2738	245	189	197	243	-3.65	-3.63	8.51364e-102	1.94755e-99	-3.62	-3.6	3.58231e-154	4.1412e-152
394436	Ugt1a1	2837	2529	63	221	624	526	-4.22	-3.62	1.33811e-07	6.33566e-07	-2.2	-2.19	3.43079e-60	9.04651e-59
243369	Sspo	109	83	8	2	4	6	-3.98	-3.62	5.6427e-08	2.80436e-07	-4.01	-3.77	1.5566e-11	7.08484e-11
18489	Reg3b	1988	3538	222	196	1522	550	-3.71	-3.62	1.66369e-32	4.9062e-31	-1.39	-1.16	0.0765584	0.117065
18826	Lcp1	6499	6021	317	630	393	355	-3.71	-3.62	6.06473e-32	1.72495e-30	-4.04	-4.03	0	0
107869	Cth	10816	10662	709	981	1566	1734	-3.65	-3.62	3.45381e-90	6.43091e-88	-2.68	-2.68	2.97927e-225	9.14005e-223
319832	Tmem229a	17	36	0	0	0	0	-4.7	-3.61	0.000147846	0.000444677	-4.75	-3.57	2.45537e-05	6.50132e-05
320712	Abi3bp	152	82	2	10	19	6	-4.05	-3.61	2.18252e-07	9.99105e-07	-3.19	-2.82	7.59992e-07	2.35879e-06
14183	Fgfr2	1947	1796	96	186	132	119	-3.71	-3.61	4.99094e-30	1.31016e-28	-3.87	-3.85	1.87392e-139	1.79009e-137
74186	Ccdc3	394	458	42	20	18	22	-3.71	-3.61	4.96814e-19	6.78796e-18	-4.35	-4.23	1.77648e-41	2.85399e-40
381538	Mroh7	297	243	20	20	10	11	-3.66	-3.61	1.64167e-22	2.81759e-21	-4.51	-4.39	7.51513e-29	7.91868e-28
214292	Syna	73	54	1	5	2	1	-3.98	-3.6	7.99655e-07	3.40193e-06	-5.02	-4.2	8.90752e-10	3.54633e-09
14681	Gnao1	201	223	12	19	6	4	-3.71	-3.6	1.22216e-17	1.51474e-16	-5.16	-4.96	2.48904e-25	2.31261e-24
66972	Slc25a23	3015	2843	278	185	236	211	-3.64	-3.6	1.53322e-59	1.23374e-57	-3.69	-3.67	1.1941e-187	2.00521e-185
214968	Sema6d	2188	2008	28	143	611	450	-4.6	-3.59	7.32369e-06	2.72225e-05	-1.96	-1.94	1.1029e-31	1.31401e-30
26565	Pla2g10	466	193	18	26	8	6	-3.88	-3.59	1.50415e-11	1.11354e-10	-5.38	-5.03	7.70137e-23	6.45273e-22
432582	Ccdc92b	252	216	16	19	15	21	-3.68	-3.59	1.59517e-20	2.41432e-19	-3.63	-3.49	3.5908e-21	2.79162e-20
13809	Enpep	12835	13481	4	106	5281	5562	-7.87	-3.58	0.000217904	0.000636152	-1.26	-1.26	1.14701e-67	3.54617e-66
233107	Kctd15	423	422	32	35	15	18	-3.65	-3.58	3.15085e-36	1.11379e-34	-4.65	-4.51	4.04329e-45	7.18292e-44
330890	Piwil4	125	111	4	11	2	2	-3.86	-3.57	3.3483e-10	2.17952e-09	-5.31	-4.94	2.67206e-16	1.63198e-15
20928	Abcc9	64	14	0	1	2	2	-5.29	-3.56	0.000126198	0.000383818	-3.74	-2.96	0.000171618	0.000406445
320747	Lingo4	62	12	0	0	1	0	-5.17	-3.56	0.000214625	0.00062761	-5.25	-3.44	3.5221e-05	9.13626e-05
227289	Gpbar1	25	29	0	1	0	3	-4.75	-3.56	6.8215e-05	0.000217682	-3.81	-2.75	0.000607394	0.0013391
320626	9230105E05Rik	31	95	2	3	0	3	-4.37	-3.56	8.25599e-06	3.04475e-05	-5	-3.81	4.74665e-07	1.50573e-06
21823	Th	51	30	1	2	0	1	-4.36	-3.56	1.03879e-05	3.77278e-05	-5.39	-3.99	3.30261e-07	1.05988e-06
75429	Fam183b	76	73	0	6	1	2	-4.21	-3.56	9.19021e-06	3.35988e-05	-5.23	-4.46	2.09375e-11	9.42218e-11
18548	Pcsk1	903	944	39	99	44	21	-3.71	-3.56	9.45188e-18	1.18152e-16	-4.77	-4.68	5.1103e-64	1.47958e-62
117606	Boc	847	811	62	73	18	9	-3.6	-3.56	2.53196e-60	2.10074e-58	-5.9	-5.73	1.32431e-76	4.71579e-75
12169	Bmx	97	80	4	7	0	1	-3.86	-3.55	1.94959e-09	1.16575e-08	-6.49	-5.22	1.17405e-13	6.13484e-13
624681	Btnl6	1843	1238	8	73	694	527	-5.2	-3.54	8.23556e-05	0.000258682	-1.31	-1.29	4.48632e-09	1.68282e-08
269275	Acvr1c	661	740	4	36	80	73	-5.03	-3.54	6.14842e-05	0.000197581	-3.16	-3.12	1.78336e-49	3.59217e-48
76142	Ppp1r14c	26	20	0	0	0	0	-4.52	-3.54	0.000202459	0.000595187	-4.58	-3.44	5.0975e-05	0.000129884
241612	Slc5a12	24	21	0	0	19	11	-4.46	-3.54	0.000205706	0.000604177	-0.52	-0.47	0.474035	0.560584
16656	Hivep3	46	32	2	1	3	0	-4.29	-3.54	9.85257e-06	3.58811e-05	-4.32	-3.36	1.03452e-05	2.85483e-05
11517	Adcyap1r1	35	35	2	0	0	0	-4.13	-3.54	3.57406e-05	0.000119531	-5.17	-4.16	3.22596e-07	1.0359e-06
16597	Klf12	156	68	5	8	62	54	-3.99	-3.54	5.88521e-08	2.91674e-07	-0.93	-0.86	0.0666173	0.103511
20305	Ccl6	314	271	7	31	38	22	-3.92	-3.54	8.21514e-10	5.12862e-09	-3.2	-3.13	4.77612e-20	3.52388e-19
319352	Pianp	62	52	2	4	1	2	-3.81	-3.54	3.67663e-07	1.63086e-06	-4.86	-4.04	5.66138e-09	2.10331e-08
231044	Gbx1	33	16	0	0	2	3	-4.64	-3.52	0.000228124	0.000662608	-3.06	-2.36	0.00235648	0.00477796
381270	2019-03-04	31	31	1	1	1	0	-3.95	-3.52	2.55696e-05	8.72648e-05	-5	-3.65	4.789e-06	1.36922e-05
67622	Mxra7	361	170	17	21	120	153	-3.78	-3.52	5.60485e-12	4.32532e-11	-0.94	-0.9	0.0193549	0.0337489
241303	Fam78a	345	297	15	34	128	153	-3.66	-3.52	9.20488e-16	9.85279e-15	-1.16	-1.15	2.92046e-06	8.55807e-06
18175	Nrap	193	179	13	16	3	9	-3.61	-3.52	2.8724e-17	3.46876e-16	-4.75	-4.53	1.1308e-20	8.56991e-20
16552	Kif12	2139	2171	203	165	196	240	-3.54	-3.52	4.20911e-103	1.02122e-100	-3.28	-3.26	5.10465e-116	3.57169e-114
100040557	Gm12408	85	44	1	5	11	10	-4	-3.51	4.80972e-06	1.83551e-05	-2.44	-2.26	0.000106657	0.000259969
16956	Lpl	234	112	9	14	21	10	-3.82	-3.51	5.91028e-10	3.74372e-09	-3.45	-3.15	7.58252e-10	3.03244e-09
72340	2010009K17Rik	54	56	3	3	1	1	-3.78	-3.51	3.36407e-07	1.49761e-06	-4.81	-4.24	3.14107e-09	1.19308e-08
67426	Coq8a	3462	2986	284	269	715	657	-3.53	-3.51	4.27402e-122	1.48782e-119	-2.21	-2.2	7.61142e-72	2.51919e-70
269346	Slc28a2	507	193	34	11	753	857	-3.9	-3.5	2.66054e-08	1.38143e-07	1.22	1.07	0.0605528	0.0950693
241489	Pde11a	71	74	4	5	6	7	-3.85	-3.5	1.3369e-08	7.18379e-08	-3.4	-3.09	3.29353e-08	1.15198e-07
76183	Celf6	46	39	2	2	11	12	-3.84	-3.5	3.65659e-06	1.41946e-05	-1.76	-1.63	0.00516527	0.00994346
244058	Rgma	168	111	13	7	7	2	-3.78	-3.5	1.2204e-10	8.29119e-10	-4.82	-4.37	4.50059e-15	2.56972e-14
102294	Cyp4v3	1573	1004	112	102	345	303	-3.57	-3.5	1.27597e-33	3.9597e-32	-1.97	-1.94	3.35362e-17	2.15293e-16
66824	Pycard	10168	9940	657	1040	1347	1205	-3.55	-3.5	4.06124e-53	2.64361e-51	-2.96	-2.95	6.47732e-253	2.52031e-250
219134	Shisa2	1532	1864	117	169	50	54	-3.55	-3.5	2.40631e-46	1.29738e-44	-4.98	-4.94	1.11906e-127	9.15509e-126
78306	Tsga10ip	26	24	0	1	0	1	-4.7	-3.49	0.000106491	0.000328372	-4.7	-3.33	4.54072e-05	0.000116479
214189	Scgn	322	309	5	34	11	7	-3.95	-3.49	8.70722e-08	4.22127e-07	-4.99	-4.81	1.01587e-34	1.33494e-33
11847	Arg2	404	267	31	23	22	10	-3.61	-3.49	2.06343e-18	2.70391e-17	-4.31	-4.13	5.30848e-24	4.63019e-23
69583	Tnfsf13	474	414	25	46	1	2	-3.6	-3.49	5.0427e-22	8.45536e-21	-7.81	-7.03	4.76883e-38	6.89104e-37
52589	Ncald	694	530	59	42	38	29	-3.56	-3.49	7.96152e-30	2.04964e-28	-4.14	-4.06	1.0205e-46	1.89965e-45
75209	Sv2c	65	45	3	3	0	1	-3.78	-3.48	7.90612e-07	3.36525e-06	-5.81	-4.49	2.02567e-09	7.82648e-09
328643	Vwa5b2	271	357	21	30	32	27	-3.57	-3.48	3.39244e-20	5.00898e-19	-3.35	-3.26	1.89888e-23	1.62515e-22
20605	Sstr1	40	17	0	1	0	0	-4.86	-3.47	0.000144972	0.000436441	-4.86	-3.68	1.24065e-05	3.39313e-05
106648	Cyp4f15	27	17	0	0	0	0	-4.52	-3.47	0.000286746	0.000819794	-4.52	-3.39	6.84452e-05	0.000171495
11699	Ambp	51	71	5	1	5	9	-3.91	-3.47	3.43218e-06	1.33786e-05	-2.95	-2.71	6.06894e-06	1.71754e-05
16331	Inpp5d	128	118	9	9	0	0	-3.6	-3.47	1.4649e-12	1.20171e-11	-6.97	-6.05	2.87189e-17	1.84813e-16
67393	Cxxc5	918	667	79	54	67	80	-3.54	-3.47	4.29497e-29	1.0696e-27	-3.39	-3.34	2.0074e-41	3.22173e-40
100038347	Fam174b	2778	2506	185	274	113	75	-3.51	-3.47	2.28324e-53	1.49842e-51	-4.78	-4.74	1.76723e-151	1.99947e-149
20704	Serpina1e	20	32	1	0	3	2	-4.75	-3.46	0.000132963	0.000402865	-3.17	-2.5	0.000988859	0.00211862
70638	Fam189a1	33	20	0	1	1	0	-4.7	-3.46	0.000137727	0.000416117	-4.75	-3.33	4.72895e-05	0.000120957
12819	Col15a1	57	44	0	4	6	0	-4.06	-3.46	2.88027e-05	9.77569e-05	-3.7	-3.09	2.90969e-05	7.62456e-05
21415	Tcf7l1	83	52	4	4	3	10	-3.74	-3.46	2.29015e-07	1.04579e-06	-3.3	-2.86	6.43028e-06	1.81433e-05
140709	Col26a1	308	213	18	24	3	18	-3.61	-3.46	8.02514e-17	9.36636e-16	-4.58	-4.19	5.0134e-16	3.02149e-15
13132	Dab2	234	162	20	10	243	315	-3.61	-3.46	3.53097e-12	2.78118e-11	0.52	0.5	0.0810646	0.12307
100503265	Gm19619	58	61	2	5	4	2	-3.88	-3.45	4.49895e-07	1.97213e-06	-3.93	-3.58	2.81886e-08	9.89857e-08
233079	Ffar2	162	130	13	10	20	12	-3.58	-3.45	3.56786e-13	3.08322e-12	-3.12	-2.97	1.33653e-11	6.11987e-11
69983	Sis	122975	90002	13	392	9419	7187	-9.02	-3.44	0.000413679	0.00114809	-3.66	-3.56	2.47052e-35	3.28709e-34
11997	Akr1b7	91	56	5	4	12	5	-3.87	-3.44	1.64408e-07	7.66648e-07	-2.91	-2.65	8.84572e-06	2.45718e-05
16409	Itgam	692	342	2	23	8	13	-5.29	-3.43	0.000191945	0.000566566	-5.57	-5.26	5.71002e-33	7.09439e-32
237636	Npc1l1	9803	7932	77	549	2107	2229	-4.81	-3.43	8.84476e-05	0.000276299	-2.01	-2	2.13e-64	6.21204e-63
213002	Ifitm6	36	14	0	0	0	0	-4.64	-3.43	0.000352465	0.000988619	-4.7	-3.43	5.66724e-05	0.000143416
72535	Aldh1b1	61562	58030	1911	5924	10349	9381	-3.92	-3.43	1.27667e-07	6.05906e-07	-2.58	-2.57	2.60389e-241	9.23106e-239
18012	Neurod1	139	172	5	17	8	7	-3.67	-3.43	2.25059e-09	1.33576e-08	-4.13	-3.97	2.32097e-17	1.50087e-16
74645	Fam46c	734	1210	63	101	53	63	-3.54	-3.43	7.08236e-21	1.09609e-19	-4.03	-3.94	4.64501e-43	7.86644e-42
54485	Dll4	1009	891	75	95	52	44	-3.45	-3.43	4.87837e-52	3.08764e-50	-4.26	-4.22	4.66301e-82	1.86439e-80
231214	Cc2d2a	1412	1350	120	130	183	189	-3.44	-3.43	6.22348e-92	1.18639e-89	-2.86	-2.85	4.23219e-84	1.77208e-82
216445	Arhgap9	276	202	13	26	95	88	-3.63	-3.41	2.20159e-13	1.93067e-12	-1.36	-1.33	8.70698e-06	2.42332e-05
12890	Cplx2	722	783	45	85	33	23	-3.51	-3.41	1.99448e-24	3.92837e-23	-4.66	-4.61	5.7856e-71	1.88363e-69
171210	Acot2	344	325	20	36	122	110	-3.5	-3.41	1.32023e-19	1.86592e-18	-1.5	-1.48	2.90097e-10	1.20393e-09
232680	Cpa2	87	94	7	6	15	6	-3.67	-3.4	1.04537e-09	6.4432e-09	-3.05	-2.74	3.60025e-07	1.15192e-06
319804	Glt1d1	328	429	33	34	3	4	-3.49	-3.4	1.6519e-24	3.26164e-23	-6.58	-6.13	1.6894e-36	2.33544e-35
320207	Pik3r5	305	333	26	30	0	0	-3.48	-3.4	3.74728e-26	8.07607e-25	-8.33	-7.36	8.71572e-29	9.14749e-28
18780	Pla2g2a	654	618	61	54	2	4	-3.43	-3.4	1.75999e-47	9.92351e-46	-7.32	-7.03	4.66397e-51	9.75154e-50
83961	Nrg4	147	87	8	9	2	5	-3.68	-3.39	1.86726e-09	1.11987e-08	-4.88	-4.34	2.76309e-13	1.41371e-12
12889	Cplx1	92	83	3	9	3	1	-3.64	-3.39	4.85514e-08	2.42727e-07	-4.89	-4.49	1.45593e-12	7.11814e-12
22139	Ttr	478	477	17	57	41	38	-3.62	-3.39	4.90765e-11	3.4513e-10	-3.55	-3.5	9.81853e-43	1.64879e-41
109857	Cbr3	2624	2483	305	147	112	107	-3.48	-3.39	2.45544e-24	4.80672e-23	-4.51	-4.49	1.21279e-212	2.8877e-210
58187	Cldn10	22	25	0	1	1	0	-4.58	-3.38	0.000193916	0.00057209	-4.64	-3.23	8.60446e-05	0.000212652
22337	Vdr	25489	20828	859	2411	578	346	-3.81	-3.38	5.45006e-08	2.71368e-07	-5.63	-5.36	6.72025e-48	1.29322e-46
15494	Hsd3b3	1023	1121	9	71	238	178	-4.72	-3.37	0.000110319	0.000338936	-2.34	-2.32	1.70983e-34	2.23581e-33
18766	Pkdrej	44	27	1	2	0	1	-4.13	-3.37	4.004e-05	0.000132828	-5.17	-3.78	1.81301e-06	5.43971e-06
233080	Ffar3	30	38	1	2	0	0	-4.09	-3.37	3.2366e-05	0.000108882	-5.13	-4.1	5.30402e-07	1.67455e-06
233549	Mogat2	3299	2581	79	288	879	782	-3.99	-3.37	1.92596e-06	7.77227e-06	-1.8	-1.79	5.75742e-33	7.14771e-32
13419	Dnase1	49	45	1	4	11	8	-3.94	-3.37	7.8806e-06	2.91302e-05	-2.13	-1.97	0.000840411	0.00181594
11601	Angpt2	451	553	37	53	19	27	-3.45	-3.37	7.18208e-27	1.60624e-25	-4.4	-4.28	3.11671e-44	5.40006e-43
94226	S1pr5	19	21	0	0	0	1	-4.32	-3.36	0.000468749	0.00128595	-4.39	-2.97	0.000376785	0.000856003
216881	Wscd1	64	32	3	2	3	3	-4	-3.36	1.32338e-05	4.74503e-05	-3.64	-3.19	4.32482e-06	1.24112e-05
12653	Chgb	3578	4084	119	392	257	155	-3.89	-3.36	5.29529e-07	2.30355e-06	-4.19	-4.02	3.84662e-31	4.47268e-30
387187	Mir192	50	64	2	5	20	23	-3.81	-3.36	1.49819e-06	6.14039e-06	-1.33	-1.25	0.0135784	0.024369
18795	Plcb1	89	66	5	6	7	7	-3.68	-3.36	3.11695e-08	1.60076e-07	-3.3	-3.09	2.50357e-08	8.84009e-08
108101	Fermt3	506	334	32	42	35	27	-3.48	-3.36	1.76739e-19	2.47821e-18	-3.68	-3.59	3.98819e-27	3.90809e-26
74090	Paqr5	1435	1166	109	135	156	154	-3.4	-3.36	1.02698e-50	6.25285e-49	-3.04	-3.02	1.61289e-63	4.59471e-62
230163	Aldob	41077	39869	73	1212	3571	2667	-5.96	-3.35	0.000439011	0.00121142	-3.68	-3.66	4.4848e-179	6.74963e-177
170935	Grid2ip	45	50	4	1	0	2	-3.97	-3.35	1.06636e-05	3.86853e-05	-4.58	-3.96	8.7254e-08	2.95095e-07
192775	Kcnh6	104	145	3	14	5	7	-3.77	-3.35	3.02518e-07	1.35662e-06	-4.17	-3.94	4.58374e-14	2.46293e-13
60597	Mapk8ip2	46	54	2	4	2	2	-3.64	-3.35	2.52852e-06	1.0037e-05	-4.09	-3.66	1.09289e-07	3.66585e-07
330450	Far2	2354	2475	115	306	320	290	-3.51	-3.35	2.61858e-16	2.93431e-15	-2.96	-2.95	1.83697e-126	1.45076e-124
68910	Zfp467	1347	1176	135	104	125	112	-3.39	-3.35	1.90279e-54	1.30211e-52	-3.38	-3.35	7.84742e-81	3.06838e-79
232370	Clstn3	147	52	7	0	4	10	-4.61	-3.34	0.00013771	0.000416117	-3.66	-3.23	3.89376e-07	1.24185e-06
73010	Gpr22	26	21	0	1	1	0	-4.52	-3.34	0.000243581	0.000703546	-4.58	-3.19	0.000109369	0.000266011
16660	Krt31	23	17	0	0	1	4	-4.32	-3.34	0.000521467	0.00141866	-2.81	-2.07	0.00960782	0.0177217
433099	Ly6g6f	23	17	0	0	0	0	-4.32	-3.34	0.000521467	0.00141866	-4.39	-3.25	0.000148761	0.000355746
244885	Sh2d7	176	266	3	25	1	0	-3.95	-3.34	2.69881e-06	1.06759e-05	-7.8	-6.47	2.63816e-23	2.25062e-22
17301	Foxd2	60	99	2	8	6	4	-3.72	-3.34	2.10404e-06	8.43566e-06	-3.75	-3.45	7.26572e-09	2.67629e-08
271127	Adamts16	75	79	7	4	17	4	-3.66	-3.34	4.00006e-08	2.02764e-07	-2.83	-2.44	6.70085e-05	0.000168132
72747	Ttc39c	474	261	43	14	44	25	-3.64	-3.34	3.46969e-09	2.00796e-08	-3.37	-3.19	6.11065e-16	3.66065e-15
85030	Tnfrsf25	71	69	4	6	1	1	-3.52	-3.34	5.5363e-08	2.75405e-07	-5.15	-4.61	2.68422e-11	1.20015e-10
108116	Slco3a1	386	409	26	45	4	12	-3.44	-3.34	9.38827e-22	1.54824e-20	-5.48	-5.33	5.31022e-40	8.11483e-39
56808	Cacna2d2	256	220	21	22	34	39	-3.41	-3.34	9.27822e-20	1.32535e-18	-2.66	-2.59	6.45591e-16	3.86024e-15
114304	Slc28a3	470	401	45	35	2	1	-3.38	-3.34	4.32927e-29	1.07647e-27	-7.78	-7	1.58181e-37	2.24507e-36
19273	Ptpru	259	229	24	20	14	13	-3.38	-3.34	5.84401e-20	8.48415e-19	-4.14	-3.95	1.14922e-25	1.08418e-24
107503	Atf5	6140	6561	627	608	1384	2036	-3.35	-3.34	3.4146e-221	4.206e-218	-1.87	-1.86	7.22366e-29	7.63678e-28
630294	Gm7030	31	14	0	0	1	1	-4.52	-3.33	0.000541625	0.00146827	-3.52	-2.81	0.000592057	0.00130818
104759	Pld4	110	32	5	2	4	11	-4.15	-3.33	3.12762e-05	0.000105504	-3.19	-2.63	0.00013146	0.000316078
23880	Fyb	141	117	3	15	0	2	-3.67	-3.33	2.8755e-07	1.29486e-06	-6.03	-5.48	2.23742e-17	1.4486e-16
22259	Nr1h3	689	847	41	95	169	131	-3.47	-3.33	3.18003e-16	3.54115e-15	-2.33	-2.3	4.86276e-26	4.63969e-25
330166	Miat	254	344	25	29	18	16	-3.44	-3.33	1.63503e-19	2.29664e-18	-4.07	-3.94	5.14092e-27	5.02223e-26
244579	Tox3	1503	1575	95	188	50	35	-3.42	-3.33	7.17305e-24	1.3674e-22	-5.14	-5.08	1.67689e-134	1.51997e-132
381204	Naaladl1	21766	22279	130	1236	11159	10113	-5	-3.32	0.000267032	0.000768231	-1.03	-1.03	9.62845e-42	1.55942e-40
15551	Htr1b	19	28	1	0	1	1	-4.58	-3.32	0.000273734	0.000785819	-3.64	-2.95	0.000234192	0.00054597
11576	Afp	37	29	1	2	5	2	-4.04	-3.32	4.49971e-05	0.000148015	-3.09	-2.53	0.000418712	0.000944662
11878	Arx	65	71	2	7	3	2	-3.74	-3.32	8.95224e-07	3.78738e-06	-4.52	-3.94	7.56695e-10	3.02697e-09
19752	Rnase1	350	433	42	31	41	29	-3.38	-3.32	1.49907e-23	2.79774e-22	-3.42	-3.33	5.43303e-28	5.53115e-27
17988	Ndrg1	53869	41349	5158	4123	3542	3295	-3.35	-3.32	8.9776e-74	1.07282e-71	-3.78	-3.76	1.83226e-198	3.47977e-196
75607	Wnk2	3900	3839	418	339	556	482	-3.34	-3.32	1.34696e-113	4.14786e-111	-2.88	-2.87	4.16646e-148	4.34429e-146
102680	Slc6a20a	1298	1103	0	8	381	249	-7.88	-3.31	0.000684465	0.00182122	-1.91	-1.88	1.54151e-17	1.00827e-16
100504267	Trp53cor1	17	23	0	0	33	33	-4.32	-3.31	0.000586339	0.00157993	0.74	0.66	0.248655	0.325761
21941	Tnfrsf8	88	56	4	6	27	26	-3.56	-3.31	3.23588e-07	1.44536e-06	-1.38	-1.29	0.00813244	0.0151917
232156	Slc4a5	352	242	15	35	10	10	-3.49	-3.31	1.57877e-11	1.16502e-10	-4.77	-4.56	2.02234e-28	2.08953e-27
16548	Khk	4512	4484	429	464	595	525	-3.32	-3.31	2.71798e-199	2.29068e-196	-2.99	-2.97	5.6251e-181	8.62858e-179
68314	Hnf4aos	25	21	1	0	3	3	-4.52	-3.3	0.000298985	0.000850833	-2.58	-2.18	0.00393206	0.007728
66141	Ifitm3	3280	2779	300	301	3	7	-3.32	-3.3	7.28744e-103	1.7417e-100	-8.99	-8.73	7.54317e-115	5.16464e-113
20287	Sct	515	692	55	61	82	68	-3.35	-3.29	1.78102e-29	4.51972e-28	-2.96	-2.92	3.01358e-30	3.35724e-29
53315	Sult1d1	2898	2339	27	192	657	514	-4.56	-3.28	0.000163238	0.000487274	-2.14	-2.12	3.57399e-37	5.03229e-36
210933	Adgrb3	26	20	1	0	1	0	-4.52	-3.28	0.000337165	0.000949362	-4.58	-3.15	0.000142374	0.000341086
547431	Btnl2	380	269	7	40	141	158	-3.73	-3.28	3.87784e-07	1.71346e-06	-1.09	-1.07	7.63413e-05	0.000190203
233186	Siglecf	70	62	2	7	4	3	-3.7	-3.28	1.45423e-06	5.97459e-06	-4.07	-3.59	6.091e-09	2.2576e-08
14555	Gpd1	12355	10389	662	1338	157	105	-3.49	-3.28	3.54241e-12	2.78882e-11	-6.42	-6.24	1.63015e-102	9.28779e-101
69384	Tmem89	23	16	0	0	4	2	-4.32	-3.27	0.000693105	0.0018415	-2.32	-1.95	0.0128219	0.0231408
170639	Olfr78	23	16	0	0	1	0	-4.32	-3.27	0.000693105	0.0018415	-4.32	-2.92	0.000508338	0.00113417
93834	Peli2	182	328	30	14	32	18	-3.51	-3.27	4.89189e-10	3.13626e-09	-3.31	-3.12	5.29924e-13	2.65678e-12
237397	C2cd4c	71	74	0	7	9	1	-4.17	-3.26	8.78395e-05	0.000274614	-3.62	-3.08	3.36498e-06	9.79948e-06
20505	Slc34a1	78	44	1	6	5	0	-3.91	-3.26	2.38111e-05	8.17512e-05	-4.37	-3.52	1.0496e-06	3.21509e-06
19354	Rac2	34	24	0	2	2	1	-3.91	-3.26	0.000221009	0.000644513	-3.91	-3.04	7.74762e-05	0.00019288
69069	1810011H11Rik	27	14	0	0	0	1	-4.39	-3.25	0.000761591	0.0020045	-4.46	-2.93	0.000481273	0.00107682
28240	Trpm2	75	82	8	4	3	2	-3.48	-3.25	1.00287e-07	4.82829e-07	-4.74	-4.15	2.89044e-11	1.29019e-10
433938	Mn1	31	16	1	0	1	0	-4.58	-3.24	0.000438122	0.00120938	-4.58	-3.14	0.000151836	0.00036261
226781	Slc30a10	6887	5060	168	636	1095	793	-3.88	-3.24	8.15636e-06	3.0094e-05	-2.64	-2.56	7.11693e-17	4.50363e-16
14587	Gfra3	276	252	5	34	10	5	-3.7	-3.24	1.18553e-06	4.92959e-06	-4.89	-4.75	6.65689e-29	7.05162e-28
140703	Emid1	43	32	3	1	3	2	-3.66	-3.24	4.70494e-05	0.000154259	-3.7	-3.05	1.8429e-05	4.94946e-05
14706	Gng4	110	132	4	15	7	4	-3.58	-3.24	1.27538e-07	6.05475e-07	-4.36	-4.02	1.69796e-14	9.3502e-14
18132	Notch4	597	387	45	50	54	49	-3.33	-3.24	7.08459e-21	1.09609e-19	-3.23	-3.14	3.67177e-25	3.37807e-24
11539	Adora1	2561	1549	232	177	1612	2013	-3.31	-3.24	4.20348e-27	9.60203e-26	-0.16	-0.15	0.680135	0.750566
380698	Obscn	43	49	4	0	5	8	-3.94	-3.23	0.000139265	0.00042027	-2.75	-2.41	0.000118302	0.000286632
23900	Hcst	58	32	1	4	1	3	-3.91	-3.23	4.68417e-05	0.000153641	-3.97	-3.4	2.64954e-06	7.80143e-06
403205	Agr3	37	34	2	2	3	0	-3.54	-3.23	3.25139e-05	0.000109333	-4.17	-3.22	2.82578e-05	7.42052e-05
13137	Cd55b	84	17	1	3	0	3	-4.06	-3.22	0.000243008	0.000702018	-4.67	-3.31	3.63689e-05	9.42178e-05
13040	Ctss	2498	2021	99	269	70	50	-3.6	-3.22	1.12947e-07	5.40047e-07	-5.2	-5.14	1.6929e-139	1.62692e-137
240690	St18	120	109	7	13	5	6	-3.36	-3.22	4.63507e-10	2.97839e-09	-4.27	-3.95	3.92514e-14	2.11976e-13
241556	Tspan18	29	13	0	0	4	0	-4.39	-3.21	0.000910938	0.00236148	-2.87	-2.07	0.0138196	0.0247727
12288	Cacna1c	26	30	0	2	4	1	-3.81	-3.21	0.000285289	0.000815919	-3.27	-2.55	0.000806504	0.00174741
67295	Rab3c	49	83	1	7	3	8	-3.7	-3.21	3.20536e-05	0.000107944	-3.48	-3.01	2.07763e-06	6.18711e-06
52250	Reep1	492	359	27	54	12	12	-3.35	-3.21	7.66478e-15	7.65187e-14	-5.04	-4.88	8.43763e-40	1.28318e-38
382571	Kcnf1	514	530	37	67	8	10	-3.3	-3.21	8.84643e-21	1.36209e-19	-5.72	-5.55	3.37868e-54	7.63458e-53
19711	Resp18	85	103	1	11	4	3	-3.73	-3.2	2.42356e-05	8.2995e-05	-4.57	-4.11	1.84413e-12	8.93394e-12
20342	Selenbp2	404	330	33	41	26	21	-3.28	-3.2	2.38617e-23	4.36682e-22	-3.89	-3.8	1.91947e-32	2.3375e-31
381122	Capn13	709	681	84	60	95	115	-3.24	-3.2	1.43625e-36	5.20332e-35	-2.7	-2.67	8.87328e-40	1.34815e-38
23965	Tenm3	26	17	0	1	3	2	-4.46	-3.19	0.000530728	0.00144146	-2.87	-2.23	0.00417539	0.00816399
215384	Fcgbp	49681	41030	1426	5173	2537	1680	-3.77	-3.19	6.05824e-06	2.27671e-05	-4.41	-4.26	1.5336e-42	2.56452e-41
434128	Pnmal2	59	121	6	8	3	3	-3.48	-3.19	6.98374e-07	2.99894e-06	-4.52	-4.07	1.70139e-10	7.15965e-10
27421	Abcc6	849	725	37	110	457	469	-3.4	-3.19	1.9636e-11	1.43445e-10	-0.74	-0.74	3.96013e-06	1.14387e-05
66214	Rgcc	1511	1591	85	218	265	266	-3.33	-3.19	5.39024e-15	5.45255e-14	-2.53	-2.51	9.19378e-78	3.38726e-76
65254	Dpysl5	288	323	18	40	16	9	-3.32	-3.19	5.06957e-13	4.32724e-12	-4.57	-4.36	7.34463e-31	8.43549e-30
20532	Slc3a1	6480	6021	42	406	2531	1746	-4.78	-3.18	0.00047201	0.0012929	-1.53	-1.51	1.1497e-20	8.70901e-20
219257	Pcdh20	49	25	0	3	0	0	-4.21	-3.18	0.000306131	0.000869009	-5.29	-4.15	3.8883e-07	1.24035e-06
545192	Baiap3	178	238	6	28	8	6	-3.59	-3.18	3.32192e-07	1.4809e-06	-4.72	-4.46	1.74073e-22	1.43588e-21
20503	Slc16a7	88	75	2	10	9	5	-3.53	-3.18	4.05258e-06	1.56446e-05	-3.38	-3.08	2.19182e-08	7.77542e-08
22786	Zp1	20	16	0	0	0	0	-4.25	-3.17	0.00103894	0.00266739	-4.25	-3.09	0.000332046	0.000761082
14527	Gcgr	18	19	0	0	0	0	-4.17	-3.17	0.00103663	0.00266231	-4.25	-3.08	0.000341626	0.000781468
76157	Slc35d3	38	34	3	1	4	1	-3.58	-3.17	6.72019e-05	0.000214663	-3.62	-2.92	6.26505e-05	0.000157769
20519	Slc22a3	202	207	9	28	6	14	-3.4	-3.17	1.88704e-09	1.13088e-08	-4.23	-4.08	1.6342e-20	1.2309e-19
28105	Trim36	755	763	53	103	125	72	-3.27	-3.17	5.51776e-20	8.02505e-19	-2.91	-2.85	8.76917e-28	8.81503e-27
13388	Dll1	1099	1036	77	144	101	68	-3.25	-3.17	9.77972e-23	1.69851e-21	-3.63	-3.58	2.0727e-64	6.056e-63
170722	Nxf7	1901	283	52	53	28	60	-4.33	-3.16	0.000264277	0.000760579	-4.58	-2.92	0.000416099	0.000939167
15373	Hmx3	35	43	3	2	0	0	-3.7	-3.16	2.81071e-05	9.55583e-05	-5.32	-4.33	8.20188e-08	2.7792e-07
243374	Gimap8	58	47	4	4	1	0	-3.41	-3.16	2.55117e-06	1.01194e-05	-5.75	-4.45	2.728e-09	1.04164e-08
20255	Scg3	96	94	4	12	4	3	-3.38	-3.16	1.62069e-07	7.56622e-07	-4.58	-4.14	7.81229e-13	3.88012e-12
631797	Fer1l6	306	222	21	32	14	14	-3.26	-3.16	4.76424e-15	4.84379e-14	-4.15	-4	8.55568e-25	7.75064e-24
12162	Bmp7	1542	1519	147	185	215	221	-3.19	-3.16	7.52907e-67	7.35141e-65	-2.79	-2.77	1.67216e-90	7.73215e-89
140488	Igf2bp3	918	89	18	15	6814	7234	-4.86	-3.15	0.000646672	0.00172816	3.82	2.3	0.00645871	0.0122385
76377	Gm9734	23	19	1	0	10	5	-4.39	-3.15	0.000629996	0.00168839	-1.29	-1.1	0.130239	0.18609
98932	Myl9	35	53	3	3	10	11	-3.46	-3.15	1.8033e-05	6.31452e-05	-1.94	-1.76	0.00327629	0.00650569
13199	Ddn	78	50	5	5	3	4	-3.39	-3.15	1.46214e-06	6.00186e-06	-4.02	-3.49	4.5199e-08	1.5648e-07
12865	Cox7a1	818	773	78	95	132	96	-3.18	-3.15	5.24967e-48	2.97042e-46	-2.78	-2.74	3.59871e-38	5.22862e-37
140741	Gpr6	19	22	0	1	1	0	-4.39	-3.14	0.000676602	0.00180213	-4.39	-2.98	0.000354911	0.000809999
68888	Gkn3	27	43	0	3	4	5	-4.13	-3.14	0.000320253	0.000905724	-2.85	-2.39	0.000557768	0.00123687
16408	Itgal	38	20	0	2	4	0	-3.86	-3.14	0.000480117	0.00131421	-3.32	-2.57	0.00152606	0.00317783
100049164	B130046B21Rik	93	65	4	9	1	0	-3.48	-3.14	5.71992e-07	2.4775e-06	-6.32	-5.03	2.65434e-12	1.27544e-11
50765	Tfr2	85	88	3	11	2	3	-3.41	-3.14	1.00819e-06	4.22953e-06	-4.87	-4.29	2.77103e-12	1.33031e-11
260298	Fev	76	95	6	9	6	4	-3.39	-3.14	3.00011e-08	1.54521e-07	-3.84	-3.6	2.24806e-10	9.40405e-10
232371	C1rl	818	792	92	85	196	213	-3.17	-3.14	3.41483e-55	2.4303e-53	-1.95	-1.94	4.776e-31	5.52113e-30
13400	Dmpk	893	907	108	91	120	108	-3.16	-3.14	2.82386e-55	2.01868e-53	-2.95	-2.93	3.48344e-60	9.15508e-59
12587	Mia	63	111	4	10	1	3	-3.43	-3.13	1.86213e-06	7.5356e-06	-4.87	-4.37	3.51022e-11	1.55966e-10
381339	Tmem182	50	58	2	6	6	6	-3.43	-3.13	8.29178e-06	3.05671e-05	-2.97	-2.75	4.97816e-06	1.42094e-05
245049	Myrip	89	127	4	14	9	6	-3.42	-3.13	7.65676e-07	3.26345e-06	-3.61	-3.4	6.64876e-11	2.88227e-10
76589	Unc5cl	1980	2021	146	281	1300	1437	-3.21	-3.13	4.44022e-23	7.95315e-22	-0.53	-0.52	9.67005e-07	2.97295e-06
12319	Car8	6583	6170	673	761	995	1020	-3.14	-3.13	6.62384e-154	3.6575e-151	-2.64	-2.64	1.65366e-199	3.17842e-197
100039138	Gm2061	1315	1111	7	80	120	72	-4.76	-3.12	0.000695721	0.00184753	-3.63	-3.57	5.76721e-51	1.2011e-49
76649	1700119H24Rik	25	28	0	2	11	4	-3.7	-3.12	0.000460889	0.00126677	-1.58	-1.38	0.0545174	0.0865045
72240	1600014C23Rik	71	62	7	4	2	2	-3.46	-3.12	6.78968e-07	2.92188e-06	-4.5	-4.09	5.02698e-10	2.0406e-09
67800	Dgat2	3818	2763	274	443	1624	1664	-3.18	-3.12	6.73703e-28	1.59822e-26	-0.98	-0.97	6.81032e-10	2.73252e-09
110351	Rap1gap	3037	2437	326	288	498	498	-3.14	-3.12	2.21704e-66	2.12584e-64	-2.44	-2.42	8.41695e-64	2.41069e-62
70261	Chp2	688	775	2	35	523	439	-5.24	-3.11	0.001006	0.00258946	-0.58	-0.58	0.000773831	0.00168095
27404	Abca8b	532	356	26	62	183	218	-3.31	-3.11	2.46274e-11	1.78442e-10	-1.12	-1.1	3.27392e-05	8.52856e-05
12365	Casp14	442	206	35	30	9	23	-3.31	-3.11	8.85585e-11	6.10718e-10	-4.18	-3.92	2.49493e-16	1.52614e-15
76282	Gpt	2852	1774	239	271	468	357	-3.16	-3.11	2.84556e-30	7.5691e-29	-2.46	-2.42	1.30261e-25	1.22238e-24
56193	Plek	26	15	0	1	0	0	-4.39	-3.1	0.000852331	0.00222178	-4.46	-3.25	0.000150525	0.000359642
78465	Ccdc190	58	52	4	5	1	0	-3.46	-3.1	1.88048e-06	7.60407e-06	-5.81	-4.53	1.14248e-09	4.50802e-09
76507	Aoc1	17531	13926	904	2078	2947	2200	-3.39	-3.1	1.04947e-08	5.71213e-08	-2.59	-2.53	1.6064e-22	1.32988e-21
74580	Pyroxd2	815	553	91	56	38	48	-3.18	-3.1	1.5998e-18	2.11716e-17	-3.94	-3.87	1.11452e-40	1.73463e-39
19885	Rorc	5070	4117	490	553	637	624	-3.13	-3.1	1.44134e-79	2.06072e-77	-2.84	-2.83	3.84996e-105	2.32645e-103
18419	Otog	230	66	17	4	3	3	-3.73	-3.09	5.0765e-05	0.000165594	-5.22	-4.58	2.33597e-12	1.12619e-11
621603	Aldh3b2	68	34	5	1	8	8	-3.64	-3.09	0.000123908	0.000377573	-2.53	-2.28	0.000308746	0.000710432
207181	Rbms3	164	193	23	14	14	30	-3.21	-3.09	2.42012e-12	1.93767e-11	-2.97	-2.8	5.6344e-11	2.45254e-10
77772	Dcst1	31	25	2	1	13	6	-3.81	-3.08	0.000210886	0.000617466	-1.54	-1.25	0.0670355	0.1041
12023	Barx2	651	397	42	69	4	2	-3.2	-3.08	1.27805e-14	1.2441e-13	-7.04	-6.66	1.60293e-39	2.42384e-38
22411	Wnt11	62	28	3	3	2	0	-3.46	-3.07	7.54411e-05	0.000238932	-4.52	-3.74	1.26655e-06	3.85304e-06
100504261	Gm17608	94	75	4	11	12	11	-3.39	-3.07	7.1409e-07	3.06232e-06	-2.73	-2.59	2.31119e-07	7.51996e-07
72665	2810039B14Rik	87	71	9	5	13	12	-3.29	-3.07	2.9867e-07	1.34079e-06	-2.62	-2.39	1.95774e-06	5.85524e-06
16392	Isl1	129	104	9	14	13	4	-3.26	-3.07	8.57505e-10	5.34497e-09	-3.71	-3.33	6.86957e-10	2.75491e-09
235527	Plscr4	199	143	20	16	35	14	-3.14	-3.07	5.00909e-12	3.89183e-11	-2.73	-2.57	3.92598e-08	1.36541e-07
242125	Mab21l3	1898	2033	278	166	231	325	-3.13	-3.07	1.00537e-29	2.57583e-28	-2.8	-2.77	1.68379e-55	3.99724e-54
77358	9430069I07Rik	19	20	0	1	1	0	-4.25	-3.06	0.000984248	0.00253715	-4.32	-2.9	0.000551697	0.00122375
93670	Tac4	21	14	0	0	0	0	-4.17	-3.06	0.00160824	0.00398033	-4.17	-3	0.000511746	0.00114084
67252	Cap2	94	111	5	14	0	0	-3.34	-3.06	1.85562e-07	8.58292e-07	-6.7	-5.79	2.17485e-15	1.26303e-14
69117	Adh6a	943	738	52	126	378	421	-3.21	-3.06	6.36626e-13	5.39952e-12	-1.05	-1.04	2.15913e-08	7.66288e-08
280662	Afm	27	19	1	1	8	6	-3.52	-3.05	0.000509452	0.00138975	-1.58	-1.31	0.0656258	0.102129
231760	Rimbp2	287	265	6	40	14	14	-3.5	-3.05	5.59027e-06	2.11225e-05	-4.22	-4.09	1.48783e-29	1.61685e-28
171429	Slc26a6	3113	3154	242	469	2040	2080	-3.13	-3.05	9.60832e-23	1.67055e-21	-0.58	-0.58	3.86422e-12	1.83798e-11
100038713	Gm10432	87	93	5	12	9	7	-3.31	-3.04	1.64999e-07	7.68508e-07	-3.34	-3.1	1.81075e-09	7.02161e-09
26971	Pla2g2f	361	282	26	44	2	7	-3.13	-3.04	2.73595e-15	2.82104e-14	-6.02	-5.64	1.64466e-32	2.01052e-31
213006	Mfsd4a	4507	3253	404	504	535	456	-3.08	-3.04	8.07903e-43	3.80498e-41	-2.95	-2.92	1.2904e-63	3.68259e-62
26464	Vnn3	29	13	0	1	0	1	-4.39	-3.03	0.00123739	0.00313666	-4.46	-2.92	0.000523715	0.00116574
58991	Ghrl	206	176	7	29	19	10	-3.38	-3.03	4.70674e-07	2.05758e-06	-3.69	-3.48	1.2047e-16	7.50431e-16
100503117	2010010A06Rik	32	30	2	2	9	7	-3.37	-3.03	0.000126442	0.000384487	-1.83	-1.58	0.0155877	0.0276763
18796	Plcb2	158	162	7	24	1	0	-3.3	-3.03	1.08494e-07	5.19687e-07	-7.34	-6.1	2.15367e-20	1.61151e-19
51791	Rgs14	79	60	3	9	6	4	-3.3	-3.03	4.82317e-06	1.83977e-05	-3.56	-3.3	2.71722e-08	9.5606e-08
380694	Ccnjl	458	504	36	71	97	94	-3.15	-3.03	9.807e-16	1.04693e-14	-2.31	-2.27	5.31527e-25	4.85094e-24
20563	Slit2	738	738	58	109	141	150	-3.12	-3.03	4.18238e-19	5.72903e-18	-2.32	-2.3	1.35269e-37	1.92674e-36
212862	Chpt1	3118	3033	280	441	2074	2163	-3.08	-3.03	1.72097e-36	6.1513e-35	-0.52	-0.52	2.68545e-09	1.02687e-08
17207	Mcf2l	3092	3044	368	370	118	89	-3.04	-3.03	5.45254e-157	3.23376e-154	-4.87	-4.83	1.27038e-224	3.82385e-222
217214	Nags	1680	1601	18	145	246	239	-4.31	-3.02	0.000660196	0.00176078	-2.74	-2.72	1.10436e-90	5.1514e-89
208166	Gm609	447	579	13	79	155	118	-3.45	-3.02	3.74587e-06	1.45166e-05	-1.88	-1.85	1.38732e-13	7.20673e-13
223433	Fam105a	61	46	3	6	6	3	-3.41	-3.02	9.03971e-06	3.31015e-05	-3.46	-3.01	2.4913e-06	7.35585e-06
54519	Apbb1ip	298	87	22	12	3	1	-3.39	-3.02	5.68427e-06	2.14624e-05	-6.01	-5.26	1.69015e-15	9.88686e-15
68507	Ppfia4	171	128	20	12	29	38	-3.12	-3.02	4.271e-10	2.75328e-09	-2.11	-2.03	1.73365e-07	5.70597e-07
319839	A530020G20Rik	588	759	65	91	310	410	-3.08	-3.02	4.77687e-25	9.62164e-24	-0.88	-0.87	8.8688e-05	0.000218609
216188	Aldh1l2	3078	2887	406	314	91	291	-3.03	-3.02	2.8174e-69	2.89198e-67	-3.94	-3.31	1.90684e-07	6.25921e-07
26357	Abcg2	4458	4120	236	610	996	1020	-3.33	-3.01	1.91167e-07	8.81924e-07	-2.07	-2.06	8.68352e-104	5.07429e-102
21834	Thrb	1093	972	44	168	457	355	-3.26	-3.01	9.45254e-09	5.17128e-08	-1.33	-1.31	2.37419e-13	1.21708e-12
12182	Bst1	875	353	83	45	206	226	-3.23	-3.01	3.23083e-09	1.87855e-08	-1.49	-1.42	0.000106987	0.000260654
333424	A4gnt	147	132	9	20	12	3	-3.2	-3.01	2.17695e-09	1.29445e-08	-3.97	-3.73	1.64174e-12	7.98495e-12
30052	Pcsk1n	79	67	7	7	3	1	-3.17	-3.01	1.89073e-07	8.72764e-07	-4.62	-4.2	1.3015e-10	5.54268e-10
240332	Slc6a7	880	792	73	122	233	225	-3.08	-3.01	1.76209e-23	3.27337e-22	-1.85	-1.83	5.79148e-28	5.88856e-27
17341	Bhlha15	948	805	98	111	67	56	-3.05	-3.01	1.89052e-43	9.25777e-42	-3.81	-3.75	1.9054e-65	5.66048e-64
226143	Cyp2c44	35	10	0	1	2	1	-4.52	-3	0.00153442	0.00381414	-3.58	-2.51	0.00222824	0.00453349
216148	Shc2	28	32	2	2	1	3	-3.37	-3	0.000162081	0.000484308	-3.37	-2.87	0.000145353	0.000347806
171286	Slc12a8	2860	2513	185	428	107	108	-3.12	-3	5.91367e-16	6.44626e-15	-4.61	-4.59	4.27376e-195	7.74765e-193
22352	Vim	279	295	39	28	91	101	-3.05	-3	6.18799e-19	8.38311e-18	-1.55	-1.53	1.50393e-09	5.86894e-09
21817	Tgm2	9671	7978	947	1201	1258	1359	-3.03	-3	7.5227e-65	7.00355e-63	-2.73	-2.72	5.56789e-120	4.07452e-118
71907	Serpina9	37	32	3	2	2	2	-3.54	-2.99	9.31309e-05	0.000289829	-3.58	-3.11	1.95974e-05	5.24911e-05
20254	Scg2	386	381	13	61	40	15	-3.35	-2.99	1.02026e-06	4.27795e-06	-3.79	-3.6	4.50642e-21	3.4814e-20
12263	C2	449	258	33	46	98	106	-3.12	-2.99	1.72264e-12	1.40237e-11	-1.77	-1.71	1.52487e-07	5.04694e-07
64385	Cyp4f14	19375	17293	126	1359	3384	2086	-4.61	-2.98	0.00122442	0.00310822	-2.72	-2.62	8.02494e-15	4.50147e-14
66289	Mptx1	16	21	0	1	6	5	-4.25	-2.98	0.0014165	0.00354303	-1.66	-1.34	0.0740329	0.113628
18300	Oit1	4467	4639	147	602	435	258	-3.59	-2.98	4.47537e-05	0.000147275	-3.7	-3.54	3.44101e-24	3.03117e-23
76684	Pla2g10os	44	21	2	2	4	1	-3.42	-2.98	0.000308121	0.000874193	-3.46	-2.7	0.000424708	0.000957107
73835	Ifitm5	54	44	2	6	3	7	-3.29	-2.98	3.41206e-05	0.000114424	-3.06	-2.75	2.352e-05	6.24004e-05
64011	Nrgn	109	104	7	15	5	2	-3.13	-2.98	2.59346e-08	1.34791e-07	-4.75	-4.29	6.78864e-14	3.60636e-13
14343	Fut1	515	318	51	46	55	74	-3.06	-2.98	5.61278e-16	6.1308e-15	-2.65	-2.58	3.45803e-15	1.9894e-14
56226	Espn	2819	1817	312	246	547	392	-3.04	-2.98	3.56989e-28	8.56203e-27	-2.28	-2.24	3.00531e-22	2.45362e-21
14427	Galr1	15	17	0	0	0	0	-4.09	-2.97	0.00225108	0.00542135	-4.09	-2.9	0.00081765	0.00177012
53617	Krt35	50	9	1	1	1	1	-3.91	-2.97	0.00133435	0.00335643	-3.95	-2.95	0.000369059	0.000839525
22262	Uox	19	24	1	1	0	0	-3.46	-2.97	0.000753872	0.00198647	-4.46	-3.35	8.67301e-05	0.00021418
11611	Agxt	87	59	3	10	15	14	-3.36	-2.97	1.21266e-05	4.36659e-05	-2.3	-2.1	4.85566e-05	0.000124039
665306	3930402G23Rik	365	352	16	58	114	134	-3.21	-2.97	9.46794e-08	4.5707e-07	-1.51	-1.48	1.66669e-10	7.02105e-10
319984	Jph4	97	87	7	12	5	3	-3.19	-2.97	3.67507e-08	1.8717e-07	-4.22	-3.95	5.72634e-12	2.68683e-11
75141	Rasd2	282	353	21	49	22	22	-3.12	-2.97	1.21071e-10	8.22884e-10	-3.8	-3.68	2.42904e-28	2.49842e-27
381792	2310040G24Rik	280	291	30	38	26	20	-3.05	-2.97	8.02334e-20	1.1533e-18	-3.58	-3.48	6.21136e-26	5.91581e-25
53313	Atp2a3	12381	10606	1009	1784	406	326	-3.03	-2.97	1.19139e-27	2.78914e-26	-4.95	-4.92	0	0
14862	Gstm1	8080	7646	1128	823	638	765	-3	-2.97	7.81733e-62	6.84038e-60	-3.46	-3.45	8.31994e-220	2.24963e-217
13350	Dgat1	9356	7115	925	1119	2468	2418	-3	-2.97	7.0433e-56	5.12656e-54	-1.73	-1.72	5.48377e-38	7.89553e-37
381654	C87414	26	10	0	0	0	0	-4.25	-2.96	0.00240973	0.00576614	-4.25	-2.96	0.000616312	0.00135726
57385	P2ry4	13	20	0	0	0	1	-4.09	-2.96	0.00235881	0.00565527	-4.09	-2.64	0.00190916	0.00392181
193217	BC018473	58	46	0	6	13	14	-3.7	-2.96	0.000605408	0.0016263	-1.95	-1.72	0.00165509	0.0034286
332579	Card9	66	28	4	3	2	1	-3.55	-2.96	0.000127185	0.000386527	-4.58	-3.61	1.2941e-06	3.93307e-06
20517	Slc22a1	2234	2439	99	331	3	4	-3.42	-2.96	1.0907e-05	3.95322e-05	-9.2	-8.71	1.37653e-95	7.03837e-94
619309	Muc3a	2914	2606	265	413	208	129	-3.01	-2.96	5.93116e-34	1.86593e-32	-4.01	-3.96	8.91369e-88	3.88525e-86
14456	Gas6	15335	15041	1370	2364	1586	1475	-3.01	-2.96	7.25569e-31	1.98268e-29	-3.29	-3.28	0	0
228775	Trib3	2731	2346	380	249	202	407	-3	-2.96	1.32899e-34	4.31665e-33	-3.03	-2.81	8.63187e-10	3.44003e-09
637515	Nlrp1b	451	422	2	31	55	32	-4.66	-2.95	0.00162726	0.00402306	-3.29	-3.21	3.11603e-27	3.06285e-26
14190	Fgl2	1456	1195	36	166	444	315	-3.7	-2.95	0.000175795	0.000521877	-1.78	-1.76	3.31343e-18	2.24169e-17
17470	Cd200	262	337	9	48	91	70	-3.34	-2.95	3.97683e-06	1.53633e-05	-1.86	-1.81	5.65178e-10	2.28376e-09
30051	Spdef	976	1228	59	185	89	62	-3.16	-2.95	1.01052e-09	6.24524e-09	-3.85	-3.78	4.26491e-60	1.11721e-58
56448	Cyp2d22	755	406	78	58	24	17	-3.06	-2.95	1.15432e-13	1.03552e-12	-4.8	-4.59	9.22831e-34	1.18059e-32
12427	Ccna1	125	111	12	15	3	3	-3.06	-2.95	4.02087e-10	2.59831e-09	-4.91	-4.6	6.84004e-16	4.0838e-15
396184	Flrt1	19	17	1	0	0	0	-4.17	-2.94	0.0016093	0.00398235	-4.25	-3.07	0.000363409	0.000827499
442827	Rab44	16	20	0	1	0	0	-4.17	-2.94	0.00168006	0.00414135	-4.25	-3.05	0.000409366	0.000925016
69032	Lyzl4	32	14	1	1	0	0	-3.52	-2.94	0.00107059	0.00274162	-4.58	-3.33	9.86294e-05	0.000241695
100040049	1810010D01Rik	44	56	5	4	1	1	-3.32	-2.94	1.29692e-05	4.65641e-05	-4.67	-4.08	1.97559e-08	7.03496e-08
77920	A330102I10Rik	61	94	5	10	4	1	-3.27	-2.94	2.46897e-06	9.82253e-06	-4.7	-4.05	5.31916e-10	2.15208e-09
54612	Sfrp5	34	61	3	5	2	0	-3.26	-2.93	5.74482e-05	0.000185617	-4.61	-3.9	2.28968e-07	7.45607e-07
12958	Cryba2	44	50	2	6	1	0	-3.23	-2.93	4.96569e-05	0.000162111	-5.58	-4.28	1.69882e-08	6.07381e-08
270084	Lpcat2	132	124	14	16	9	6	-2.98	-2.93	5.62017e-11	3.92481e-10	-3.84	-3.68	3.10549e-14	1.68624e-13
12491	Cd36	16	20	1	0	18	12	-4.17	-2.92	0.00180724	0.00443446	-0.25	-0.19	0.775703	0.83069
66673	Sorcs3	14	17	0	0	0	0	-4	-2.92	0.00274381	0.00650335	-4	-2.85	0.00101591	0.00217192
320155	C730002L08Rik	18	14	0	0	5	0	-4	-2.92	0.00275689	0.00653243	-2.5	-1.57	0.0669492	0.103986
53626	Insm1	297	318	15	51	15	9	-3.15	-2.92	1.17406e-07	5.59865e-07	-4.58	-4.43	3.41576e-32	4.11569e-31
268482	Krt12	53	31	3	4	7	5	-3.39	-2.91	8.53722e-05	0.000267214	-2.62	-2.35	0.000353288	0.000806527
57911	Gsdma	32	25	2	2	1	2	-3.27	-2.91	0.000296332	0.000843884	-3.91	-3.01	9.28763e-05	0.000228263
24012	Rgs7	37	23	0	3	0	1	-3.91	-2.9	0.00116568	0.00296663	-4.95	-3.54	1.08942e-05	2.99647e-05
13593	Ebf3	33	19	1	2	66	37	-3.7	-2.9	0.000731738	0.00193259	0.97	0.9	0.111215	0.16231
241324	Crb2	18	23	1	1	1	2	-3.39	-2.9	0.00106333	0.00272652	-3.39	-2.51	0.00182159	0.00375159
227325	Dner	33	24	2	2	1	1	-3.27	-2.9	0.000339337	0.000954975	-3.86	-3.24	3.55976e-05	9.22646e-05
55983	Pdzrn3	42	54	4	5	10	10	-3.26	-2.9	1.81784e-05	6.36266e-05	-2.18	-1.95	0.000763708	0.00166077
19736	Rgs4	181	150	17	23	5	3	-3.03	-2.9	5.11521e-12	3.97235e-11	-5.06	-4.82	2.24562e-20	1.67717e-19
17929	Myom1	200	190	26	22	21	11	-2.99	-2.9	7.14601e-15	7.15181e-14	-3.53	-3.39	1.1522e-16	7.19978e-16
228550	Itpka	782	746	65	124	240	233	-2.98	-2.9	2.02347e-17	2.47343e-16	-1.67	-1.65	5.64636e-24	4.91952e-23
21990	Tph1	138	191	3	26	3	5	-3.43	-2.89	9.15062e-05	0.000285314	-5.05	-4.77	2.82265e-19	2.00221e-18
100038730	Gm10387	72	95	9	9	6	11	-3.05	-2.89	1.55402e-07	7.2783e-07	-3.24	-2.95	6.61311e-08	2.25763e-07
67405	Nts	1512	1280	132	224	76	30	-2.96	-2.89	8.08839e-23	1.41243e-21	-4.68	-4.16	2.90417e-14	1.57908e-13
239217	Kctd12	1514	1168	154	193	61	50	-2.93	-2.89	5.02822e-35	1.68094e-33	-4.54	-4.49	1.52794e-88	6.82779e-87
101202	Hepacam2	1864	1731	47	234	60	50	-3.65	-2.88	0.000317252	0.00089787	-4.99	-4.95	7.52051e-157	8.95334e-155
67470	Abcg8	2747	2772	16	207	2438	2006	-4.61	-2.87	0.00220408	0.00531696	-0.29	-0.29	0.0157423	0.0279319
58227	Fam184b	26	20	0	2	0	0	-3.52	-2.87	0.00158834	0.00393655	-4.58	-3.44	5.0975e-05	0.000129884
75115	4930509E16Rik	34	24	1	3	6	10	-3.27	-2.87	0.000510801	0.00139296	-1.74	-1.53	0.0245388	0.0419713
242594	1700024P16Rik	181	112	12	22	8	3	-3.08	-2.87	6.90681e-08	3.40095e-07	-4.4	-4.12	2.64988e-14	1.44525e-13
110265	Msra	3168	3050	274	525	381	323	-2.94	-2.87	8.01488e-21	1.23644e-19	-3.12	-3.11	2.61956e-141	2.56379e-139
68891	Cd177	1443	1560	166	231	4	3	-2.91	-2.87	1.89659e-39	7.7673e-38	-8.56	-8.1	1.00252e-79	3.82613e-78
14702	Gng2	40	25	3	2	4	0	-3.46	-2.86	0.000295432	0.00084177	-3.5	-2.79	0.000396865	0.000898805
74760	Rab3il1	47	43	2	6	27	30	-3.17	-2.86	8.24126e-05	0.00025881	-0.62	-0.56	0.261679	0.340447
17305	Mfng	114	95	14	11	7	5	-2.99	-2.86	8.02311e-09	4.42252e-08	-3.92	-3.71	2.30242e-12	1.11035e-11
12395	Runx1t1	27	21	2	1	2	0	-3.58	-2.85	0.000825432	0.00215869	-3.64	-2.9	0.000372431	0.000846644
233781	Xylt1	43	51	3	6	2	0	-3.23	-2.85	3.7741e-05	0.00012565	-4.58	-3.96	9.44634e-08	3.18465e-07
100502856	Gm15848	169	147	7	27	24	22	-3.19	-2.85	2.15137e-06	8.61895e-06	-2.74	-2.62	5.88118e-12	2.75786e-11
16205	Gimap1	1246	687	116	133	23	28	-2.93	-2.85	1.5045e-16	1.72452e-15	-5.17	-5.02	5.79195e-50	1.17706e-48
72303	Cyp2c65	2097	1914	6	118	1539	1282	-4.99	-2.84	0.00304479	0.0071637	-0.49	-0.49	0.000216911	0.000507685
66106	Smpx	11	22	0	0	0	0	-4.09	-2.84	0.00362458	0.00836197	-4.09	-2.82	0.00116484	0.0024711
72104	2010106C02Rik	10	24	0	0	5	3	-4.09	-2.84	0.00371778	0.0085548	-1.85	-1.46	0.067302	0.104473
12933	Crmp1	26	21	1	2	3	0	-3.58	-2.84	0.000843054	0.0022001	-3.64	-2.58	0.00157538	0.00327283
667055	Gm9992	30	8	0	0	0	0	-4.25	-2.83	0.0038918	0.00892572	-4.32	-2.89	0.000862191	0.00186073
210719	Mkx	24	36	3	0	1	1	-3.91	-2.83	0.00161734	0.00400163	-3.95	-3.29	2.56855e-05	6.78525e-05
20701	Serpina1b	148	237	4	32	24	14	-3.4	-2.83	0.000107832	0.000332061	-3.29	-3.12	1.1237e-12	5.53624e-12
71263	Mro	30	31	2	3	24	23	-3.37	-2.83	0.000281237	0.000805424	-0.31	-0.32	0.569178	0.649506
22415	Wnt3	562	615	52	101	20	23	-2.92	-2.83	7.11273e-15	7.12741e-14	-4.69	-4.61	2.33883e-59	6.01795e-58
103406	Zfr2	1386	1139	197	146	121	127	-2.86	-2.83	1.92546e-33	5.91793e-32	-3.32	-3.29	1.61383e-71	5.30834e-70
100041688	Defa35	9	34	1	0	1	2	-4.46	-2.82	0.00313379	0.00735365	-3.46	-2.36	0.00444868	0.00866225
76785	2410124H12Rik	34	28	2	3	10	21	-3.37	-2.82	0.000305003	0.000866268	-0.91	-0.82	0.195754	0.265189
546049	C330021F23Rik	102	90	7	15	10	15	-2.98	-2.82	2.95318e-07	1.32649e-06	-2.79	-2.67	2.80828e-08	9.86362e-08
94040	Clmn	7283	7357	1059	985	189	151	-2.83	-2.82	8.57802e-198	6.54095e-195	-5.4	-5.38	0	0
277432	Vstm2l	71	80	6	11	2	2	-3.04	-2.81	1.2076e-06	5.01617e-06	-4.66	-4.27	3.56216e-11	1.58073e-10
13019	Ctf1	244	251	34	33	4	4	-2.88	-2.81	3.80121e-18	4.88122e-17	-5.64	-5.42	5.1676e-29	5.49592e-28
74152	Stra6l	3279	3287	354	549	753	703	-2.85	-2.81	3.2609e-33	9.88953e-32	-2.15	-2.14	5.0595e-104	2.97839e-102
19416	Rasd1	685	564	78	93	28	44	-2.85	-2.81	5.76889e-29	1.42558e-27	-4.05	-3.99	1.62096e-46	3.00689e-45
386753	Dbpht2	17	28	0	2	1	1	-3.46	-2.8	0.00232608	0.0055835	-3.52	-2.85	0.000441886	0.000992735
19276	Ptprn2	720	796	43	143	36	31	-3	-2.8	2.98591e-08	1.53889e-07	-4.45	-4.38	6.36381e-72	2.11064e-70
546519	Tmem235	15	17	1	0	3	4	-4.09	-2.79	0.00312247	0.00732924	-2.09	-1.58	0.0440906	0.0714669
632126	Btnl4	1693	1528	28	195	481	395	-3.83	-2.79	0.0012405	0.00314207	-1.86	-1.84	3.95921e-34	5.12672e-33
11775	Ap3b2	19	24	0	2	0	4	-3.46	-2.79	0.00235075	0.00563934	-2.87	-2.15	0.00984331	0.0181098
13828	Epb42	30	24	1	3	4	8	-3.17	-2.79	0.000754295	0.00198725	-2	-1.74	0.0141712	0.0253672
270198	Pfkfb4	2040	1893	233	317	415	375	-2.82	-2.79	1.46538e-43	7.22006e-42	-2.29	-2.28	5.00492e-71	1.63279e-69
23985	Slc26a4	53	40	0	6	2	3	-3.55	-2.78	0.00157763	0.00391304	-4	-3.36	1.01661e-06	3.12005e-06
20855	Stc1	15	23	1	1	5	4	-3.32	-2.78	0.00192755	0.00470372	-2	-1.56	0.0398865	0.0653563
100038378	Gm10433	53	64	1	9	8	14	-3.27	-2.78	0.000420896	0.00116585	-2.3	-2.09	0.000184886	0.000436378
19260	Ptpn22	454	364	41	69	50	56	-2.87	-2.78	7.90769e-15	7.88455e-14	-2.91	-2.86	6.61434e-26	6.2921e-25
72082	Cyp2c55	3337	3625	17	259	2620	1932	-4.63	-2.77	0.00343997	0.00798901	-0.59	-0.59	9.98601e-05	0.000244523
12945	Dmbt1	4980	6196	69	598	1050	922	-4.05	-2.77	0.00210853	0.005108	-2.48	-2.47	1.06331e-74	3.67163e-73
17082	Il1rl1	33	15	2	0	1	0	-3.58	-2.77	0.00277198	0.00656527	-4.64	-3.13	0.000166275	0.000394847
77700	9130208D14Rik	13523	15134	573	2277	2274	1614	-3.32	-2.77	0.000135882	0.00041101	-2.86	-2.84	7.70335e-79	2.89157e-77
81497	Btnl5-ps	5248	4859	198	802	1638	1375	-3.32	-2.77	0.000143572	0.000432471	-1.73	-1.72	3.88113e-51	8.1468e-50
217143	Gpr179	27	32	3	2	0	2	-3.32	-2.77	0.00042039	0.00116506	-3.95	-3.23	4.6151e-05	0.000118254
18703	Pigr	122258	113901	7257	20018	1077	791	-3.1	-2.77	4.83723e-06	1.84469e-05	-6.96	-6.92	0	0
232078	Thnsl2	1271	1087	93	221	546	508	-2.89	-2.77	5.77068e-12	4.44901e-11	-1.14	-1.13	2.45655e-14	1.34164e-13
16539	Kcns2	19	13	0	1	0	0	-4	-2.76	0.00351594	0.00814066	-4.09	-2.86	0.000968567	0.0020771
21786	Tff3	22114	21932	1104	3656	1329	975	-3.2	-2.76	3.70315e-05	0.00012359	-4.24	-4.21	3.22196e-221	8.86206e-219
71601	Ceacam20	2475	2040	73	334	857	710	-3.45	-2.75	0.000469252	0.00128711	-1.5	-1.49	1.1781e-22	9.79883e-22
407789	BC048644	19	23	0	2	5	7	-3.39	-2.75	0.00272326	0.00645943	-1.65	-1.41	0.0537935	0.085492
100503307	Gm15408	54	45	7	3	1	7	-3.03	-2.75	7.83293e-05	0.000247102	-3.32	-2.87	4.13577e-05	0.000106536
18013	Neurod2	30	36	2	4	3	1	-3.04	-2.74	0.000347675	0.000975866	-3.5	-3	5.6452e-05	0.000142904
208820	Triqk	92	66	8	11	8	5	-2.96	-2.74	1.34216e-06	5.55207e-06	-3.51	-3.19	1.83346e-08	6.54051e-08
232016	Ccdc129	16	27	0	2	0	1	-3.46	-2.73	0.00317274	0.00743634	-4.46	-3	0.000323442	0.000741786
17450	Morc1	38	29	4	2	4	4	-3.04	-2.73	0.000406058	0.00112807	-2.77	-2.46	0.000403539	0.000912884
12570	Cdk5r2	32	32	3	3	3	2	-3	-2.73	0.000292719	0.00083508	-3.46	-2.82	0.000103746	0.00025326
60363	Cldn15	22414	22592	1793	3993	1116	790	-2.95	-2.73	8.31878e-08	4.04398e-07	-4.54	-4.51	8.56009e-223	2.48289e-220
78688	Nol3	225	198	28	31	10	20	-2.79	-2.73	8.34381e-15	8.30905e-14	-3.74	-3.58	8.18902e-19	5.71226e-18
70008	Ace2	14146	9338	36	722	10672	10350	-4.94	-2.72	0.00481328	0.0108282	-0.14	-0.14	0.599731	0.677442
71390	Slc6a19os	11	19	0	0	5	2	-3.91	-2.72	0.00555766	0.0123383	-2	-1.4	0.0844897	0.127615
19660	Rbp2	354	361	11	69	1161	954	-3.13	-2.72	5.76798e-05	0.00018629	1.59	1.57	2.52275e-21	1.97572e-20
20606	Sstr2	49	31	4	4	2	1	-3	-2.72	0.000176675	0.000524102	-4.36	-3.48	2.58006e-06	7.60526e-06
14863	Gstm2	2267	2155	430	187	260	301	-2.82	-2.72	1.64946e-13	1.46088e-12	-2.96	-2.94	2.82419e-109	1.80217e-107
110197	Dgkg	736	689	66	133	15	13	-2.81	-2.72	6.82898e-14	6.25228e-13	-5.58	-5.47	3.91357e-71	1.27937e-69
73644	2210039B01Rik	178	176	28	21	8	18	-2.8	-2.72	3.25396e-12	2.57439e-11	-3.68	-3.53	1.79865e-15	1.05029e-14
22635	Zan	1724	1477	236	241	865	682	-2.73	-2.72	8.34326e-59	6.64679e-57	-1.03	-1.02	3.20233e-10	1.32247e-09
14811	Grin2a	11	22	0	1	1	0	-4.09	-2.71	0.00451237	0.0102231	-4.09	-2.58	0.00254475	0.00513035
69836	Pla2g12b	540	479	24	102	355	415	-2.99	-2.71	2.47211e-06	9.83256e-06	-0.38	-0.38	0.0403037	0.0659248
26427	Creb3l1	4711	4404	638	733	260	246	-2.72	-2.71	2.04869e-99	4.43319e-97	-4.15	-4.13	1.17642e-295	6.70264e-293
434436	Lsmem2	25	16	0	2	3	2	-3.39	-2.7	0.00357606	0.00826193	-2.81	-2.16	0.00588724	0.011229
170441	Slc2a10	65	88	5	13	3	2	-2.93	-2.7	1.66654e-05	5.87657e-05	-4.7	-4.09	1.10295e-10	4.71474e-10
75973	Ccdc162	155	103	16	19	8	5	-2.82	-2.7	2.73903e-08	1.41804e-07	-4.03	-3.81	2.56958e-13	1.31555e-12
73173	Pcdh18	25	9	0	1	1	0	-4.09	-2.69	0.00490973	0.0110204	-4.17	-2.6	0.00245531	0.00495988
12565	Cdh9	12	15	0	0	0	2	-3.81	-2.69	0.00610647	0.0134354	-2.81	-2.05	0.0170756	0.0301068
244867	Arhgap20	104	20	3	7	5	2	-3.35	-2.69	0.00140743	0.00352088	-3.98	-3.08	4.3691e-05	0.000112293
53814	Oaz3	19	16	1	1	0	2	-3.17	-2.69	0.00278053	0.00658356	-3.17	-2.39	0.00452038	0.00879006
237256	Zc3h12d	1031	837	78	183	57	30	-2.82	-2.69	5.34637e-11	3.73849e-10	-4.39	-4.29	6.07401e-55	1.41046e-53
20679	Sox6	691	721	85	124	488	594	-2.73	-2.69	8.86574e-25	1.76796e-23	-0.36	-0.36	0.0318622	0.0532416
11717	Ampd3	2760	2322	435	331	159	118	-2.72	-2.69	9.55128e-42	4.2722e-40	-4.16	-4.13	2.00219e-122	1.51379e-120
20364	Sepw1	7200	7173	1028	1167	978	1049	-2.7	-2.69	1.23282e-129	5.06182e-127	-2.8	-2.8	6.12415e-244	2.22042e-241
68738	Acss1	7010	6852	1046	1077	691	601	-2.69	-2.69	5.79227e-206	6.18345e-203	-3.4	-3.39	5.45866e-256	2.23287e-253
100038700	Gm14488	18	13	1	0	1	4	-3.91	-2.68	0.00482169	0.0108425	-2.42	-1.7	0.0401943	0.0657728
27409	Abcg5	2193	2103	32	264	3298	2920	-3.84	-2.68	0.00274162	0.00649956	0.55	0.55	7.75767e-08	2.63427e-07
18508	Pax6	125	109	0	16	7	3	-3.68	-2.68	0.00266022	0.00632114	-4.3	-4.06	5.04771e-14	2.70131e-13
241391	Galnt5	125	135	7	25	8	3	-3	-2.68	8.99375e-06	3.29483e-05	-4.23	-4.01	1.78018e-14	9.79283e-14
18126	Nos2	3272	2186	240	537	91	89	-2.8	-2.68	4.97862e-12	3.87003e-11	-4.9	-4.83	3.7556e-108	2.35878e-106
72022	Slc35f2	1213	1042	114	215	649	529	-2.76	-2.68	8.5569e-16	9.18376e-15	-0.92	-0.91	4.41104e-08	1.52811e-07
68107	Cntd1	404	290	46	55	25	17	-2.74	-2.68	2.25809e-15	2.34493e-14	-3.99	-3.88	1.3063e-27	1.30491e-26
56325	Abcb9	536	444	73	74	101	87	-2.72	-2.68	2.21262e-25	4.55994e-24	-2.35	-2.32	1.36323e-22	1.13209e-21
77018	Col25a1	16	12	0	0	1	0	-3.81	-2.67	0.00636479	0.0139486	-3.91	-2.4	0.00528111	0.0101567
319480	Itga11	16	12	0	0	3	2	-3.81	-2.67	0.00636479	0.0139486	-2.32	-1.64	0.0452519	0.0731783
320995	Rfx6	191	190	5	36	9	12	-3.15	-2.67	0.000164275	0.00048995	-4	-3.89	6.34379e-21	4.86785e-20
30785	Cttnbp2	148	150	13	28	69	60	-2.88	-2.67	7.48622e-08	3.66484e-07	-1.19	-1.15	0.000371471	0.000844652
22041	Trf	238	206	34	32	102	192	-2.72	-2.67	8.68219e-15	8.63527e-14	-0.57	-0.55	0.117354	0.17001
12156	Bmp2	1216	909	137	183	242	256	-2.71	-2.67	6.04416e-24	1.1591e-22	-2.07	-2.05	1.63914e-25	1.53278e-24
74032	Sdr42e1	2183	1937	266	362	536	489	-2.7	-2.67	2.67954e-38	1.03892e-36	-1.99	-1.98	2.04823e-52	4.4517e-51
15043	H2-T3	989	655	0	10	158	106	-7.07	-2.66	0.00664164	0.0144796	-2.61	-2.55	4.27824e-20	3.16415e-19
15444	Hpca	19	22	1	2	1	1	-3.39	-2.66	0.00206425	0.00501133	-3.46	-2.78	0.000606914	0.00133823
69824	Glod5	1218	1071	38	182	39	38	-3.36	-2.66	0.000808307	0.00211667	-4.85	-4.8	1.26319e-103	7.30134e-102
18596	Pdgfrb	331	335	26	66	68	63	-2.83	-2.66	1.16684e-08	6.31665e-08	-2.3	-2.27	6.67891e-19	4.67319e-18
216233	Socs2	2424	2407	242	478	302	231	-2.73	-2.66	1.64419e-16	1.87791e-15	-3.16	-3.13	5.12194e-98	2.75119e-96
18416	Otc	5711	5934	19	398	1595	1388	-4.79	-2.65	0.005902	0.0130267	-1.94	-1.94	7.60346e-84	3.1506e-82
100861615	LOC100861615	26	53	0	5	0	1	-3.7	-2.65	0.0035038	0.0081149	-5.36	-3.88	9.46347e-07	2.91225e-06
14618	Gjb1	1878	1922	116	350	438	428	-3.01	-2.65	3.02881e-05	0.000102343	-2.11	-2.1	3.61102e-72	1.21022e-70
83672	Sytl3	91	80	5	16	21	18	-2.93	-2.65	2.56694e-05	8.7568e-05	-2.12	-1.97	1.80181e-05	4.84726e-05
68312	Gstm7	593	496	101	63	45	52	-2.7	-2.65	1.0133e-16	1.1775e-15	-3.46	-3.4	5.28012e-41	8.32349e-40
57319	Smpdl3a	2618	2043	314	404	250	184	-2.68	-2.65	1.22703e-34	3.99358e-33	-3.4	-3.36	3.71443e-69	1.16876e-67
99709	Clca4b	13591	10713	69	1053	8116	6742	-4.42	-2.64	0.00540133	0.0120144	-0.69	-0.69	4.09974e-07	1.30571e-06
100417514	Adh6b	23	8	0	0	0	0	-4	-2.64	0.00701738	0.0152166	-4	-2.67	0.00217108	0.00442284
66864	Clec14a	10	19	0	0	0	0	-3.81	-2.64	0.00706671	0.0153077	-3.91	-2.61	0.00268914	0.00540095
381371	Platr26	25	24	0	3	0	1	-3.64	-2.64	0.00355262	0.00821963	-4.64	-3.27	6.38725e-05	0.000160744
98741	Kcnb2	27	22	0	3	2	2	-3.64	-2.64	0.00362882	0.00836813	-3.12	-2.61	0.000686056	0.00150112
23795	Agr2	10279	10675	612	1930	430	299	-3.03	-2.64	5.35824e-05	0.000173863	-4.82	-4.79	1.12706e-234	3.66938e-232
11307	Abcg1	130	72	15	12	36	57	-2.82	-2.64	2.99067e-06	1.17521e-05	-1.09	-1.02	0.0295309	0.0497419
15206	Hes2	122	101	11	20	37	21	-2.78	-2.64	3.2222e-07	1.44005e-06	-1.87	-1.78	5.27393e-05	0.000134122
16169	Il15ra	231	272	41	35	17	16	-2.7	-2.64	3.42392e-15	3.51231e-14	-3.9	-3.74	7.38893e-25	6.70129e-24
68567	Cgref1	3404	3450	524	562	886	847	-2.65	-2.64	5.29698e-124	1.97257e-121	-1.96	-1.96	5.10724e-96	2.62825e-94
12424	Cck	1854	1464	13	166	39	36	-4.19	-2.63	0.00513374	0.0114653	-5.42	-5.35	6.12586e-121	4.56663e-119
100061	Lrrc19	792	678	6	78	465	350	-4.1	-2.63	0.0047427	0.0106829	-0.83	-0.82	4.50792e-05	0.000115693
382106	Fbxw24	15	12	0	0	0	0	-3.81	-2.63	0.00735771	0.0158487	-3.81	-2.58	0.00311664	0.00620953
75589	2310043L19Rik	41	50	6	0	8	4	-3.49	-2.63	0.00331754	0.00773947	-2.72	-2.46	0.000123114	0.000297085
23919	Insl5	292	254	11	56	27	14	-2.98	-2.63	5.61414e-05	0.000181688	-3.65	-3.53	5.10191e-21	3.93382e-20
212933	Pm20d1	1579	679	170	163	347	335	-2.74	-2.63	1.15358e-10	7.86391e-10	-1.71	-1.54	0.00284698	0.00570074
21401	Tcea3	2229	1919	264	382	189	206	-2.67	-2.63	3.34741e-30	8.87452e-29	-3.36	-3.35	1.34722e-109	8.63139e-108
19017	Ppargc1a	1173	938	154	177	232	230	-2.65	-2.63	3.67622e-33	1.11071e-31	-2.17	-2.15	1.28475e-32	1.57416e-31
13048	Cux2	33	52	6	3	4	2	-3.07	-2.62	0.000364297	0.00101877	-3.43	-3.02	1.61837e-05	4.37517e-05
58222	Rab37	91	83	12	13	4	11	-2.73	-2.62	2.1776e-07	9.97138e-07	-3.48	-3.13	2.59186e-08	9.14371e-08
195727	Nhs	157	150	23	23	27	22	-2.72	-2.62	1.99913e-11	1.45974e-10	-2.58	-2.48	5.54612e-11	2.41477e-10
26458	Slc27a2	2572	2274	169	463	418	580	-2.92	-2.61	1.5323e-05	5.44171e-05	-2.26	-2.24	2.03138e-38	2.97581e-37
12286	Cacna1a	708	716	90	134	143	140	-2.65	-2.61	2.61708e-22	4.44876e-21	-2.31	-2.29	1.05137e-36	1.45975e-35
69047	Atp2c2	1769	1809	257	314	661	582	-2.63	-2.61	5.80881e-56	4.24733e-54	-1.5	-1.5	1.4141e-33	1.79754e-32
434800	Smim9	9	20	0	0	5	5	-3.91	-2.6	0.00790498	0.016907	-1.32	-1.08	0.176769	0.242769
170835	Inpp5j	3692	3479	371	740	533	526	-2.68	-2.6	2.75665e-16	3.07826e-15	-2.74	-2.73	6.84779e-157	8.21374e-155
227929	Cytip	325	298	45	52	2	1	-2.64	-2.6	5.05659e-19	6.90291e-18	-7.29	-6.54	1.7244e-31	2.03321e-30
15874	Iapp	51	36	3	7	3	1	-2.84	-2.59	0.000314327	0.000890826	-3.91	-3.4	2.15319e-06	6.39901e-06
15530	Hspg2	2077	1439	357	189	3858	4081	-2.67	-2.59	9.69686e-14	8.74793e-13	1.19	1.18	9.49402e-13	4.69929e-12
74076	4933406C10Rik	171	177	21	32	31	30	-2.67	-2.59	1.02756e-10	7.04377e-10	-2.46	-2.38	8.54837e-12	3.96661e-11
13110	Cyp2j6	10476	9504	1383	1854	6702	5865	-2.61	-2.59	4.45806e-49	2.6149e-47	-0.65	-0.65	3.86473e-11	1.70787e-10
76651	1700122O11Rik	15	13	0	1	0	0	-3.81	-2.58	0.0067853	0.0147546	-3.91	-2.65	0.00233809	0.00474309
243874	Nlrp9b	1539	1192	40	220	266	277	-3.36	-2.58	0.00182219	0.00446841	-2.31	-2.29	8.93076e-38	1.27778e-36
13101	Cyp2d10	111	30	3	11	8	8	-3.13	-2.58	0.00144648	0.00361292	-3	-2.6	0.00010062	0.000246157
50915	Grb14	85	74	13	10	21	14	-2.72	-2.58	1.17538e-06	4.89246e-06	-2.17	-2	4.54649e-05	0.000116608
56075	Pdss1	3066	3208	400	615	854	858	-2.61	-2.58	2.89582e-28	6.98356e-27	-1.85	-1.85	1.67331e-81	6.65694e-80
328059	Slc7a15	17	12	1	0	62	36	-3.81	-2.57	0.00709969	0.0153694	1.77	1.57	0.00765373	0.0143445
236781	Gpr119	27	30	0	4	1	0	-3.27	-2.57	0.00444898	0.0101052	-4.91	-3.52	1.20272e-05	3.2939e-05
107770	Tm6sf2	3394	3052	171	616	1331	1144	-3.02	-2.57	0.000228903	0.00066475	-1.36	-1.35	1.65054e-29	1.79001e-28
100689	Spon2	45	32	5	4	2	2	-2.96	-2.57	0.000314793	0.000891542	-3.74	-3.26	6.39732e-06	1.80618e-05
12493	Cd37	336	88	30	26	2	4	-2.89	-2.57	6.80385e-05	0.000217204	-5.74	-5.03	5.92509e-15	3.3495e-14
50908	C1s1	46	37	5	5	1	2	-2.77	-2.57	0.000163214	0.000487274	-4.39	-3.56	1.02893e-06	3.15421e-06
73720	Cst6	291	170	33	37	157	90	-2.7	-2.57	3.26582e-09	1.89752e-08	-0.88	-0.84	0.0305909	0.0513756
29863	Pde7b	20	8	0	0	0	0	-3.91	-2.56	0.00916436	0.0193142	-3.91	-2.57	0.00322406	0.00641155
494504	Apcdd1	515	459	59	97	21	16	-2.62	-2.56	2.77617e-15	2.85883e-14	-4.69	-4.56	4.85828e-49	9.62784e-48
225724	Mapk4	433	431	66	75	37	55	-2.58	-2.56	3.13229e-25	6.41399e-24	-3.18	-3.14	1.05583e-29	1.15368e-28
384009	Glipr2	1050	1106	181	177	173	135	-2.57	-2.56	4.596e-54	3.09226e-52	-2.78	-2.76	1.93891e-52	4.21985e-51
14699	Gngt1	11	15	0	0	0	0	-3.7	-2.55	0.00920343	0.0193888	-3.81	-2.51	0.0039993	0.00784951
329178	Unc80	11	15	0	0	4	0	-3.7	-2.55	0.00920343	0.0193888	-2.22	-1.49	0.0857601	0.129301
100038659	Mirt2	11	15	0	0	1	1	-3.7	-2.55	0.00920343	0.0193888	-2.81	-2.11	0.0132529	0.0238547
55990	Fmo2	18	19	0	2	2	1	-3.17	-2.55	0.00612652	0.0134777	-3.25	-2.36	0.00376962	0.00742649
225030	Kcng3	13	19	1	1	2	1	-3	-2.55	0.00518277	0.0115684	-3.09	-2.16	0.00893418	0.0165768
56838	Ccl28	2771	2698	159	539	172	167	-2.95	-2.55	0.00016514	0.000492253	-3.98	-3.97	1.47564e-213	3.62169e-211
98363	Efhd1	81	84	17	4	11	21	-2.9	-2.55	0.000222367	0.000647847	-2.22	-2.1	3.005e-05	7.86011e-05
12684	Cideb	3198	2831	219	606	689	568	-2.85	-2.55	2.73743e-05	9.31657e-05	-2.24	-2.23	3.44098e-60	9.05842e-59
83379	Klb	58	43	5	8	14	15	-2.84	-2.55	9.73593e-05	0.000302252	-1.79	-1.59	0.00399366	0.00783942
223780	Adm2	1300	918	199	164	68	135	-2.59	-2.55	1.31648e-22	2.2692e-21	-3.43	-3.33	5.8395e-28	5.9336e-27
382036	A530010L16Rik	13	14	1	0	0	0	-3.81	-2.54	0.00797272	0.0170268	-3.81	-2.62	0.00264878	0.00532794
68792	Srpx2	10	16	0	0	0	0	-3.7	-2.54	0.00964855	0.020236	-3.81	-2.51	0.00406333	0.00796344
83428	Ucn3	15	10	0	0	0	0	-3.7	-2.54	0.00967813	0.0202928	-3.7	-2.5	0.00419714	0.00820149
207839	Galnt6	13539	10188	1042	2385	719	539	-2.78	-2.54	3.74252e-06	1.45071e-05	-4.22	-4.11	5.55553e-49	1.09823e-47
269116	Nfasc	72	88	11	13	7	8	-2.72	-2.54	1.6813e-06	6.84531e-06	-3.36	-3.07	1.33927e-08	4.82504e-08
269637	Cnpy1	10	19	0	1	2	0	-3.81	-2.53	0.00837507	0.0178172	-2.91	-2.06	0.0164031	0.0290173
69865	A1cf	1582	1546	33	239	502	467	-3.51	-2.53	0.00384263	0.00882305	-1.67	-1.66	2.83764e-41	4.52237e-40
73456	Izumo1	61	28	7	2	8	7	-3.14	-2.53	0.00163074	0.00403042	-2.49	-2.15	0.00109623	0.00233363
14581	Gfi1	217	266	15	53	27	16	-2.76	-2.53	1.48387e-05	5.28026e-05	-3.41	-3.29	2.79066e-18	1.89767e-17
71528	9030404E10Rik	73	89	16	7	10	8	-2.74	-2.53	2.10944e-05	7.31295e-05	-3.05	-2.81	8.08119e-08	2.74005e-07
19128	Pros1	211	165	36	24	28	27	-2.62	-2.53	9.04657e-10	5.62355e-09	-2.71	-2.61	5.84254e-13	2.92091e-12
69065	Chac1	2403	2081	455	292	248	220	-2.57	-2.53	5.2387e-24	1.00947e-22	-3.23	-3.22	4.38818e-107	2.71336e-105
170752	Bco2	777	634	113	123	53	23	-2.56	-2.53	5.72777e-28	1.36284e-26	-4.15	-4.04	1.8876e-36	2.60043e-35
278507	Wfikkn2	14	13	1	0	0	0	-3.81	-2.52	0.00842824	0.017916	-3.81	-2.6	0.00283186	0.00567262
74571	Kcnk16	17	9	0	0	0	0	-3.7	-2.52	0.0100596	0.0210293	-3.81	-2.5	0.00411777	0.00805726
11925	Neurog3	342	396	23	84	45	36	-2.74	-2.52	6.92438e-06	2.57681e-05	-3.15	-3.07	6.05483e-27	5.90781e-26
93960	Nkd1	66	93	15	8	6	9	-2.72	-2.52	1.78317e-05	6.25085e-05	-3.34	-3.03	5.44596e-08	1.87281e-07
277360	Prex1	238	224	32	43	49	31	-2.58	-2.52	3.46857e-13	3.00228e-12	-2.47	-2.4	1.46847e-12	7.17506e-12
215690	Nav1	2912	2909	624	346	328	347	-2.57	-2.52	1.89198e-18	2.48534e-17	-3.09	-3.08	2.4516e-168	3.20577e-166
270672	Map3k15	1440	1189	235	211	91	87	-2.54	-2.52	2.06515e-39	8.41457e-38	-3.86	-3.82	1.45709e-88	6.5295e-87
331004	Slc9a9	17	21	2	1	1	0	-3.25	-2.51	0.0043203	0.00983522	-4.32	-2.87	0.000653967	0.00143425
319454	Rptoros	20	24	1	3	0	1	-2.94	-2.51	0.00316102	0.00741103	-4.52	-3.12	0.000162131	0.000385811
14360	Fyn	366	194	33	54	145	162	-2.64	-2.51	1.46072e-07	6.86541e-07	-0.84	-0.82	0.0170774	0.0301068
16716	Ky	31	49	2	7	2	1	-3	-2.5	0.00123472	0.00313139	-4.36	-3.46	2.90211e-06	8.51055e-06
20607	Sstr3	80	34	8	6	6	3	-2.83	-2.5	0.000446796	0.00123057	-3.54	-2.98	1.11444e-05	3.06212e-05
18174	Slc11a2	35196	29333	3041	6782	10528	8471	-2.7	-2.5	1.75391e-06	7.12828e-06	-1.74	-1.73	1.86059e-42	3.10157e-41
30942	Hnf4g	4185	4129	519	890	2321	2131	-2.55	-2.5	5.72648e-21	8.92874e-20	-0.88	-0.88	2.92277e-23	2.48544e-22
58805	Mlxipl	10338	10458	1259	2256	2026	1800	-2.55	-2.5	2.59321e-20	3.8628e-19	-2.42	-2.42	1.9595e-170	2.64914e-168
111975	Igf2os	11	15	1	0	3	3	-3.81	-2.49	0.00942041	0.0197991	-1.81	-1.46	0.0727061	0.111785
240121	Fsd1	19	8	0	0	0	0	-3.81	-2.49	0.011143	0.0230861	-3.81	-2.49	0.00427076	0.00834025
236798	Adgrg4	14	10	0	0	0	0	-3.7	-2.49	0.0111508	0.0230993	-3.7	-2.45	0.00501325	0.00968003
16514	Kcnj11	43	46	8	3	3	4	-2.87	-2.49	0.000518133	0.00141055	-3.52	-3.01	5.87614e-06	1.66475e-05
66109	Tspan13	4034	3334	511	757	916	804	-2.53	-2.49	1.61821e-26	3.55452e-25	-2.08	-2.07	1.82598e-53	4.0741e-52
71405	Fam83c	74	6	2	3	0	0	-3.74	-2.48	0.00799244	0.0170644	-5.36	-1.1	0.159782	0.222627
20423	Shh	42	38	3	7	1	1	-2.74	-2.48	0.000498168	0.00136059	-4.36	-3.76	4.92389e-07	1.55824e-06
24131	Ldb3	2082	1728	197	435	537	386	-2.58	-2.48	1.70576e-11	1.25526e-10	-2.02	-2	8.59748e-27	8.35779e-26
17181	Matn2	310	341	39	69	141	118	-2.57	-2.48	3.067e-11	2.20035e-10	-1.31	-1.28	1.25668e-07	4.18973e-07
15900	Irf8	4586	4299	591	946	774	598	-2.52	-2.48	2.22498e-24	4.36626e-23	-2.67	-2.66	4.45519e-84	1.86056e-82
13113	Cyp3a13	7610	5738	947	1367	3143	3171	-2.51	-2.48	6.03605e-26	1.28702e-24	-1.06	-1.05	1.04581e-14	5.82536e-14
192970	Dhrs11	5261	5505	825	1061	2224	2114	-2.5	-2.48	5.88647e-53	3.78554e-51	-1.29	-1.29	7.40072e-55	1.71107e-53
242286	Sdr16c6	64	2	0	0	0	0	-5.04	-2.47	0.0118444	0.0244413	-5.09	-0.78	0.275103	0.355304
66601	Tmigd1	3731	3992	9	271	3296	2547	-4.77	-2.47	0.0110622	0.0229365	-0.38	-0.38	0.00498952	0.00963869
432855	Zfhx2os	7	21	0	0	0	0	-3.81	-2.47	0.0119446	0.0246238	-3.91	-2.49	0.00423743	0.00827818
432478	Tmprss9	14	12	0	1	0	0	-3.7	-2.47	0.00994864	0.0208282	-3.81	-2.53	0.00374902	0.00738919
14061	F2	21	14	0	2	0	0	-3.17	-2.47	0.0085661	0.0181753	-4.17	-3	0.000511746	0.00114084
209378	Itih5	3926	3544	140	693	655	645	-3.15	-2.47	0.00209165	0.0050694	-2.5	-2.49	1.12129e-120	8.32e-119
66970	Ssbp2	49	19	4	3	7	9	-3.04	-2.47	0.00236247	0.00566151	-1.96	-1.67	0.0171724	0.0302643
13389	Dll3	29	24	3	3	5	1	-2.75	-2.47	0.00158328	0.00392585	-2.75	-2.31	0.00257528	0.00518729
74053	Grip1	167	152	32	21	2	1	-2.59	-2.47	2.76873e-09	1.62759e-08	-6.33	-5.58	1.65965e-20	1.24889e-19
219033	Ang4	1075	1743	141	320	25	25	-2.59	-2.47	5.66476e-09	3.18057e-08	-5.77	-5.61	4.03758e-77	1.4639e-75
379043	Raet1e	554	538	114	74	82	69	-2.52	-2.47	2.1343e-17	2.60095e-16	-2.82	-2.78	1.24745e-35	1.67938e-34
78286	Nav2	1943	1890	397	273	145	143	-2.51	-2.47	3.70152e-29	9.26131e-28	-3.7	-3.69	3.94978e-150	4.28645e-148
102693	Phldb1	2380	2322	428	408	122	109	-2.48	-2.47	1.1799e-94	2.39161e-92	-4.31	-4.3	2.17045e-195	3.97991e-193
69642	Mlip	11	14	0	1	2	0	-3.7	-2.46	0.0105898	0.0220428	-2.81	-1.96	0.0228938	0.039317
436059	Ces2h	11	14	0	1	3	2	-3.7	-2.46	0.0105898	0.0220428	-2.22	-1.54	0.0615139	0.0964075
381686	Kpna7	13	24	1	2	0	0	-3.25	-2.46	0.00572813	0.0126744	-4.25	-3.07	0.000365832	0.000832541
223646	Naprt	4619	3390	577	827	747	675	-2.5	-2.46	1.98522e-23	3.67082e-22	-2.47	-2.45	3.51014e-52	7.57743e-51
68444	Cyp2d13	18	8	0	0	3	1	-3.7	-2.45	0.0123655	0.025402	-2.22	-1.65	0.0509345	0.081435
14526	Gcg	8556	8049	152	1275	521	341	-3.53	-2.45	0.00617541	0.0135722	-4.24	-4.12	2.24521e-45	4.01545e-44
17831	Muc2	8708	10410	494	1969	554	358	-2.94	-2.45	0.000779648	0.00204865	-4.37	-4.22	5.24155e-40	8.0248e-39
72301	1810041L15Rik	72	21	3	7	3	1	-2.94	-2.45	0.00265946	0.00632027	-3.97	-3.25	2.03569e-05	5.43793e-05
215772	Adgb	14	15	1	1	3	1	-2.91	-2.45	0.00734816	0.0158302	-2.32	-1.85	0.025303	0.0431306
20494	Slc10a2	4573	4274	261	935	1864	1400	-2.87	-2.45	0.000425067	0.00117659	-1.42	-1.41	1.13533e-22	9.44805e-22
107753	Lgals2	47114	39055	5870	9322	5781	6310	-2.49	-2.45	4.39607e-25	8.88817e-24	-2.81	-2.8	1.48664e-154	1.74385e-152
20840	Stac	15	10	0	1	1	0	-3.7	-2.44	0.0111268	0.0230555	-3.7	-2.29	0.0081052	0.0151443
100503607	BB319198	10	16	0	1	0	0	-3.7	-2.44	0.0111846	0.0231664	-3.81	-2.51	0.00406333	0.00796344
665934	Gm7854	13	10	0	0	3	4	-3.58	-2.44	0.0129267	0.0264463	-1.58	-1.2	0.142799	0.201582
240633	Lipk	26	39	0	5	1	0	-3.46	-2.44	0.00743571	0.0160038	-5.09	-3.67	4.30895e-06	1.23723e-05
12810	Coch	24	23	3	2	3	3	-3	-2.44	0.00271397	0.00643833	-2.58	-2.23	0.00304945	0.00608556
545279	Ms4a15	109	82	3	21	46	68	-2.97	-2.44	0.00109301	0.00279458	-0.72	-0.68	0.100943	0.149133
17932	Myt1	106	115	4	25	9	4	-2.86	-2.44	0.000669465	0.00178402	-3.81	-3.59	8.38719e-12	3.89522e-11
227157	Mpp4	46	46	7	6	21	26	-2.72	-2.44	0.000141966	0.000427876	-0.91	-0.86	0.0992007	0.146831
16922	Phyh	4890	3725	555	962	951	764	-2.49	-2.44	5.90897e-17	6.94716e-16	-2.31	-2.29	1.89385e-44	3.29471e-43
22117	Tst	3106	2647	503	539	533	447	-2.45	-2.44	8.65716e-61	7.25796e-59	-2.53	-2.52	5.86174e-70	1.8628e-68
14990	H2-M2	23	7	1	0	0	1	-3.91	-2.43	0.0120262	0.0247718	-4	-2.36	0.00630301	0.0119591
20731	Spink4	11954	12476	918	2683	929	685	-2.75	-2.43	0.000106559	0.000328519	-3.9	-3.88	4.72663e-181	7.32076e-179
231946	Fam221a	223	170	23	42	79	70	-2.55	-2.43	5.87319e-08	2.91259e-07	-1.37	-1.33	2.47909e-05	6.56196e-05
100040543	Gm2830	102	148	25	15	21	23	-2.55	-2.43	1.80428e-06	7.32368e-06	-2.45	-2.31	9.67524e-08	3.25906e-07
93692	Glrx	3355	3544	457	772	912	828	-2.48	-2.43	4.99541e-20	7.27858e-19	-1.97	-1.96	1.42891e-79	5.4275e-78
22701	Zfp41	515	415	71	94	91	95	-2.48	-2.43	5.27724e-17	6.2411e-16	-2.3	-2.26	4.48448e-21	3.46613e-20
77590	Chst15	1225	914	229	151	154	172	-2.48	-2.43	9.07938e-17	1.05583e-15	-2.69	-2.66	1.44306e-37	2.05363e-36
209039	Tns2	2497	1668	362	383	547	531	-2.47	-2.43	7.51391e-24	1.43068e-22	-1.93	-1.91	3.28773e-22	2.67871e-21
22782	Slc30a1	1923	1900	292	397	530	474	-2.46	-2.43	1.87759e-34	6.06167e-33	-1.91	-1.9	1.24297e-54	2.84492e-53
53412	Ppp1r3c	17	8	0	0	1	2	-3.7	-2.42	0.0137768	0.0279854	-2.7	-1.81	0.0335759	0.0558129
100041759	Gm15293	10	14	0	0	1	0	-3.58	-2.42	0.0136537	0.0277458	-3.7	-2.18	0.0118086	0.0214534
76768	Alpi	4196	3530	74	614	5468	4561	-3.47	-2.42	0.00688079	0.014946	0.4	0.39	0.0020122	0.00412234
54598	Calcrl	48	17	4	3	4	4	-3.04	-2.42	0.00320759	0.00750813	-2.72	-2.31	0.00187421	0.0038525
627860	Cyp2d37-ps	82	31	11	3	4	3	-3	-2.42	0.00213702	0.00516919	-3.86	-3.2	3.94842e-06	1.14069e-05
17754	Map1a	25	57	5	5	3	4	-2.77	-2.42	0.00133538	0.00335796	-3.39	-2.76	0.000117132	0.000283984
19275	Ptprn	119	128	18	24	18	15	-2.54	-2.42	2.448e-08	1.27604e-07	-2.88	-2.71	2.22294e-10	9.30286e-10
108682	Gpt2	2648	2313	459	452	344	461	-2.43	-2.42	1.17835e-66	1.13668e-64	-2.6	-2.58	8.21814e-55	1.89457e-53
360214	Defb39	8	20	1	0	5	6	-3.81	-2.41	0.0125616	0.0257606	-1.32	-0.94	0.238616	0.314494
217082	Hlf	17	9	1	0	1	2	-3.7	-2.41	0.0122541	0.0252056	-2.81	-1.88	0.0263715	0.0447938
76854	Gper1	19	14	0	2	1	0	-3.09	-2.41	0.0105656	0.0219981	-4.17	-2.68	0.00162914	0.00337748
77382	C030018K13Rik	19	14	0	2	0	0	-3.09	-2.41	0.0105656	0.0219981	-4.17	-2.93	0.000711907	0.00155427
20927	Abcc8	320	222	41	53	19	11	-2.47	-2.41	9.82179e-11	6.74716e-10	-4.1	-3.93	2.6339e-22	2.16034e-21
100504195	Micalcl	358	394	53	81	260	286	-2.46	-2.41	7.74933e-14	7.05458e-13	-0.44	-0.43	0.0293924	0.0495402
20203	S100b	19	7	0	0	0	0	-3.81	-2.4	0.0142921	0.0289219	-3.81	-2.43	0.00533641	0.0102544
100502937	Gm19463	11	13	0	1	1	0	-3.58	-2.4	0.0128646	0.0263326	-3.7	-2.23	0.00988947	0.0181822
20617	Snca	14	21	1	2	6	6	-3.17	-2.4	0.00685677	0.0148999	-1.36	-1.18	0.114958	0.166948
381104	Prickle4	18	16	2	0	1	1	-3.09	-2.4	0.0106416	0.0221333	-3.17	-2.5	0.00256561	0.00516913
19218	Ptger3	18	15	0	2	1	0	-3.09	-2.4	0.010793	0.022426	-4.09	-2.66	0.00173231	0.00357835
66532	Rep15	104	102	14	21	12	14	-2.5	-2.4	5.61506e-07	2.43405e-06	-2.89	-2.74	2.76585e-09	1.05559e-08
74901	Kbtbd11	1817	1420	383	194	105	98	-2.47	-2.4	3.67531e-12	2.89061e-11	-3.97	-3.93	3.63642e-92	1.74209e-90
100038628	Gm10768	1727	1561	28	259	425	598	-3.49	-2.39	0.00808895	0.0172429	-1.66	-1.65	2.16945e-19	1.54782e-18
319924	Apba1	13	31	1	3	3	0	-2.94	-2.39	0.0070658	0.0153077	-3.52	-2.38	0.00436121	0.00850543
67477	Abhd15	58	54	6	11	27	32	-2.64	-2.39	9.40476e-05	0.000292358	-0.9	-0.83	0.0810807	0.123071
14311	Cidec	669	493	57	142	252	219	-2.53	-2.39	1.80251e-07	8.35417e-07	-1.28	-1.26	2.51056e-08	8.86278e-08
26918	Ern2	1149	1530	179	305	104	70	-2.45	-2.39	4.13699e-14	3.87628e-13	-3.91	-3.85	4.72047e-60	1.23452e-58
72585	Lypd1	16	9	1	0	0	2	-3.7	-2.38	0.0137287	0.027891	-2.7	-1.91	0.0273814	0.0463465
100043682	Gm10584	16	9	1	0	1	0	-3.7	-2.38	0.0137287	0.027891	-3.7	-2.26	0.00916291	0.0169696
626682	Defa28	7	19	0	0	0	0	-3.7	-2.38	0.0151304	0.0303955	-3.81	-2.4	0.00599459	0.0114228
76002	Ms4a18	2547	1888	90	440	1619	1354	-3.05	-2.38	0.0031535	0.00739449	-0.56	-0.55	0.00112245	0.00238593
210044	Adcy2	63	58	9	10	2	10	-2.58	-2.38	2.93079e-05	9.93244e-05	-3.12	-2.76	2.59323e-05	6.84476e-05
329934	Foxo6	70	62	12	10	8	7	-2.56	-2.38	1.60111e-05	5.66221e-05	-3.07	-2.8	5.7496e-07	1.80878e-06
320571	Atp8b5	218	183	35	37	68	69	-2.45	-2.38	1.27028e-11	9.48297e-11	-1.52	-1.48	9.5952e-07	2.95107e-06
75541	Nat8f4	1659	1228	198	328	325	311	-2.44	-2.38	1.00031e-14	9.86211e-14	-2.16	-2.14	7.4883e-31	8.59431e-30
320365	Fry	282	293	60	44	37	28	-2.44	-2.38	2.79477e-14	2.66068e-13	-3.09	-3.02	2.0353e-22	1.67453e-21
329977	Fhad1	595	426	88	100	32	62	-2.43	-2.38	5.90334e-16	6.43938e-15	-3.39	-3.3	1.01745e-22	8.4715e-22
264895	Acsf2	6704	6361	924	1494	1356	1114	-2.42	-2.38	5.33074e-23	9.48457e-22	-2.38	-2.37	2.38217e-95	1.21415e-93
20776	Tmie	714	511	104	121	130	150	-2.42	-2.38	4.12138e-17	4.9361e-16	-2.1	-2.07	2.37207e-17	1.53329e-16
207728	Pde2a	980	1089	191	199	76	82	-2.39	-2.38	1.20161e-41	5.34481e-40	-3.67	-3.64	3.92176e-81	1.54861e-79
67758	Aadac	1364	1047	0	13	177	185	-7.4	-2.37	0.0154781	0.0310085	-2.71	-2.68	1.60365e-44	2.79595e-43
12346	Car1	2857	5740	2	133	4280	2348	-5.95	-2.37	0.015564	0.031161	-0.35	-0.31	0.577815	0.657059
12640	Cga	24	6	0	1	0	1	-3.91	-2.37	0.0148017	0.0297763	-4	-2.3	0.00805689	0.0150611
22264	Prap1	14753	12376	123	1750	3483	3022	-3.84	-2.37	0.0122633	0.0252211	-2.04	-2.03	2.2882e-69	7.22845e-68
22029	Traf1	10	15	1	0	0	0	-3.7	-2.37	0.0139605	0.0283082	-3.7	-2.45	0.00505345	0.0097486
57778	Fmnl1	33	31	5	0	1	1	-3.42	-2.37	0.00974634	0.0204197	-4.04	-3.43	8.42786e-06	2.34888e-05
56533	Rgs17	15	19	1	2	0	2	-3.09	-2.37	0.00773684	0.0165894	-3.17	-2.34	0.00576845	0.0110169
74284	1700086L19Rik	26	29	1	5	3	0	-2.75	-2.37	0.0045359	0.0102706	-3.81	-2.8	0.000449659	0.00100934
213783	Plekhg1	238	147	38	30	41	73	-2.47	-2.37	7.05236e-08	3.46941e-07	-1.72	-1.63	7.39755e-05	0.000184568
105298	Epdr1	495	371	94	64	41	60	-2.43	-2.37	7.46613e-13	6.29569e-12	-3.07	-3	2.77507e-23	2.36237e-22
381269	Mreg	723	585	93	148	86	147	-2.42	-2.37	3.58665e-14	3.38239e-13	-2.46	-2.41	8.15e-18	5.40611e-17
380714	Rph3al	1327	1074	209	244	178	204	-2.39	-2.37	2.97548e-30	7.90157e-29	-2.63	-2.6	1.30793e-45	2.35236e-44
387242	Mir200a	13	10	0	1	4	2	-3.58	-2.36	0.0146052	0.0294291	-1.58	-1.31	0.112724	0.164171
171211	Edaradd	16	17	1	2	1	2	-3.09	-2.36	0.00778759	0.0166849	-3.09	-2.23	0.0065981	0.0124789
71691	Pnmal1	21	35	1	5	0	2	-2.81	-2.36	0.00537141	0.0119528	-3.86	-3.07	0.000134269	0.000322687
240058	Cpne5	267	132	30	38	24	27	-2.53	-2.36	1.96017e-06	7.89839e-06	-2.9	-2.75	5.91711e-10	2.38373e-09
70113	Odf3b	79	73	11	15	8	1	-2.53	-2.36	8.81267e-06	3.23071e-05	-3.94	-3.42	9.6849e-08	3.26163e-07
16970	Lrmp	103	108	15	22	1	0	-2.45	-2.36	5.31558e-07	2.31111e-06	-6.74	-5.5	1.40337e-15	8.25517e-15
20446	St6galnac2	4422	4489	552	1093	514	581	-2.42	-2.36	4.12532e-14	3.86761e-13	-3	-2.99	4.1109e-182	6.49319e-180
18604	Pdk2	3374	3104	563	673	836	745	-2.38	-2.36	4.3895e-57	3.29996e-55	-2.01	-2.01	9.70096e-71	3.13914e-69
668108	Gm8979	580	610	1	42	30	12	-4.73	-2.35	0.0163914	0.0326504	-4.77	-4.62	9.90456e-45	1.73634e-43
18088	Nkx2-2	81	83	2	19	8	8	-2.88	-2.35	0.00289946	0.00684391	-3.22	-3.04	7.15901e-09	2.6382e-08
665574	Gm7694	1181	940	149	247	256	254	-2.4	-2.35	1.93968e-14	1.86435e-13	-2.03	-2.01	3.18203e-29	3.41608e-28
228094	Cerkl	7	17	0	0	0	0	-3.7	-2.34	0.0171882	0.0340722	-3.7	-2.34	0.00719574	0.0135402
240595	Kcnv2	13	9	0	0	15	9	-3.58	-2.34	0.016871	0.0335139	0.12	0.08	0.919001	0.940869
50706	Postn	9	14	0	0	1	0	-3.58	-2.34	0.0168971	0.0335532	-3.58	-2.12	0.0145325	0.02595
12971	Crym	74	73	2	17	8	6	-2.87	-2.34	0.00276029	0.0065395	-3.23	-2.95	8.23881e-08	2.79052e-07
243312	Elfn1	14	13	1	1	0	2	-2.81	-2.34	0.0111032	0.0230097	-2.81	-2.03	0.0184977	0.0323923
69809	1810046K07Rik	44	56	3	11	5	3	-2.64	-2.34	0.00121664	0.00308944	-3.35	-3.03	3.05611e-06	8.94244e-06
108832	Tmem74b	72	65	15	8	0	3	-2.5	-2.34	6.07755e-05	0.000195539	-5.13	-4.26	5.78993e-10	2.33544e-09
53871	Pkd2l2	11	10	0	0	2	0	-3.46	-2.33	0.0177068	0.0349875	-2.58	-1.77	0.0413266	0.0674459
68352	Aspdh	11	10	0	0	0	0	-3.46	-2.33	0.0177068	0.0349875	-3.58	-2.28	0.00880276	0.0163462
17690	Msi1	688	751	81	181	114	118	-2.43	-2.33	5.32704e-09	2.99831e-08	-2.61	-2.58	2.2089e-41	3.53801e-40
107589	Mylk	3304	3034	538	694	2854	3265	-2.35	-2.33	8.19351e-41	3.53646e-39	-0.03	-0.03	0.777351	0.832008
27528	Nrep	494	460	83	101	95	92	-2.35	-2.33	9.85392e-22	1.62003e-20	-2.32	-2.29	1.48128e-25	1.38842e-24
664994	Isoc2a	935	985	182	192	245	228	-2.34	-2.33	1.06035e-42	4.96473e-41	-2	-1.98	1.1243e-36	1.55964e-35
330812	Rnf150	945	804	169	172	11	15	-2.34	-2.33	2.62606e-32	7.64566e-31	-5.98	-5.85	5.68241e-78	2.10328e-76
30962	Slc7a9	2777	2232	17	302	1642	1379	-3.95	-2.32	0.0154422	0.0309507	-0.71	-0.7	2.07664e-06	6.18533e-06
20370	Sez6	14	9	0	1	0	0	-3.58	-2.32	0.0164279	0.0327189	-3.58	-2.36	0.00677218	0.0127884
20512	Slc1a3	8	15	0	0	1	1	-3.58	-2.32	0.017926	0.0353509	-2.58	-1.94	0.0239932	0.0410956
407788	BC051142	51	39	7	7	7	15	-2.49	-2.32	0.000324962	0.000917584	-1.97	-1.76	0.00449947	0.00875153
18798	Plcb4	183	197	33	38	9	7	-2.38	-2.32	3.25513e-11	2.32594e-10	-4.42	-4.2	1.00587e-21	7.99133e-21
320343	Lypd6	19	20	3	1	9	14	-2.74	-2.31	0.0079011	0.0169009	-0.69	-0.6	0.382895	0.469365
245670	Rragb	19	20	1	3	9	6	-2.66	-2.31	0.0078852	0.0168712	-1.15	-1.01	0.161978	0.225267
223920	Soat2	3441	2457	296	702	863	963	-2.55	-2.31	5.47826e-05	0.000177542	-1.67	-1.66	5.91804e-22	4.7682e-21
98736	1700034H15Rik	102	83	9	22	26	21	-2.51	-2.31	5.53683e-05	0.000179331	-1.91	-1.82	4.53637e-05	0.000116386
20965	Syn2	39	42	4	8	3	1	-2.51	-2.31	0.000789242	0.00207216	-3.77	-3.31	4.36167e-06	1.25125e-05
109264	Me3	567	518	65	136	218	229	-2.4	-2.31	3.04034e-09	1.77747e-08	-1.26	-1.25	1.63441e-11	7.42421e-11
240427	Setbp1	398	227	62	54	77	72	-2.4	-2.31	1.0503e-08	5.71471e-08	-2.03	-1.96	1.08909e-08	3.95949e-08
26557	Homer2	3578	3225	692	657	737	769	-2.32	-2.31	1.2736e-79	1.83731e-77	-2.15	-2.15	7.0638e-88	3.09584e-86
223649	Nrbp2	1439	1196	267	253	132	157	-2.32	-2.31	6.977e-37	2.55658e-35	-3.15	-3.13	4.56188e-65	1.3477e-63
20541	Slc8a1	48	50	0	9	5	3	-3.29	-2.3	0.0117471	0.0242594	-3.32	-3.01	3.43034e-06	9.98253e-06
71760	Etnppl	25	23	0	4	0	1	-3	-2.3	0.0128637	0.0263326	-4.64	-3.24	8.08368e-05	0.000200589
242667	Dlgap3	40	44	6	7	2	3	-2.58	-2.3	0.000418453	0.0011602	-3.84	-3.2	4.1161e-06	1.18613e-05
246746	Cd300lf	32	50	7	5	3	1	-2.55	-2.3	0.00103111	0.00264941	-3.81	-3.28	6.71713e-06	1.89025e-05
75761	Apol7a	1024	308	128	106	224	241	-2.49	-2.3	1.50935e-05	5.36498e-05	-1.5	-1.23	0.0639945	0.0998594
11921	Atoh1	843	851	82	228	54	41	-2.43	-2.3	4.21522e-07	1.85231e-06	-4.12	-4.07	5.10712e-75	1.77891e-73
21952	Tnni1	93	83	14	18	14	16	-2.36	-2.3	2.89957e-06	1.14249e-05	-2.48	-2.34	6.961e-07	2.16638e-06
104383	Rcor2	1892	1262	336	280	216	205	-2.34	-2.3	1.17027e-18	1.55644e-17	-2.88	-2.84	1.69975e-39	2.56538e-38
66528	Smim5	35	27	6	1	15	14	-2.95	-2.29	0.00664798	0.0144875	-1.09	-0.93	0.126878	0.182039
627191	Syndig1l	16	10	1	1	1	0	-2.81	-2.29	0.0136067	0.0276573	-3.81	-2.33	0.00692814	0.013068
279653	Pcdh19	97	154	8	32	0	0	-2.63	-2.29	0.000533621	0.00144828	-6.99	-6	1.2189e-16	7.5898e-16
18242	Oat	51044	46787	6117	12014	44121	42019	-2.42	-2.29	3.42172e-07	1.522e-06	-0.16	-0.16	0.025627	0.0436268
16511	Kcnh2	480	354	70	92	12	15	-2.34	-2.29	5.11445e-13	4.36322e-12	-4.81	-4.71	7.85404e-39	1.16337e-37
73598	1700001O22Rik	526	471	100	98	24	26	-2.3	-2.29	9.68079e-24	1.83237e-22	-4.27	-4.18	7.73204e-49	1.52095e-47
17725	Rnr2	63035	70189	12691	14259	17093	17301	-2.29	-2.29	1.80216e-88	3.103e-86	-1.93	-1.93	2.67467e-142	2.65025e-140
13109	Cyp2j5	9	13	0	0	4	5	-3.46	-2.28	0.0201974	0.0393169	-1.26	-0.87	0.284813	0.365949
727720	Defa-ps1	9	13	0	0	3	0	-3.46	-2.28	0.0201974	0.0393169	-2.58	-1.48	0.0880325	0.132202
12837	Col8a1	13	19	1	2	3	0	-3	-2.28	0.0109488	0.0227279	-3.09	-1.99	0.0196477	0.0342407
73272	1700108F19Rik	18	19	2	2	8	8	-2.58	-2.28	0.00770282	0.0165231	-1.08	-0.95	0.187937	0.256056
100503818	Gm19911	18	19	2	2	13	19	-2.58	-2.28	0.00770282	0.0165231	-0.16	-0.14	0.835991	0.877433
108015	Chrnb4	51	42	7	8	4	5	-2.52	-2.28	0.000301719	0.000857853	-3.26	-2.82	1.26735e-05	3.46079e-05
319478	Cxxc4	270	186	43	44	20	37	-2.35	-2.28	1.14122e-09	7.00973e-09	-2.94	-2.82	3.43954e-12	1.64284e-11
226999	Slc9a2	4337	3895	713	948	963	709	-2.3	-2.28	2.53292e-35	8.61139e-34	-2.28	-2.26	9.58258e-49	1.88033e-47
97640	C78653	16	14	0	2	0	0	-3	-2.27	0.0168955	0.0335532	-4	-2.76	0.00146111	0.00305253
70523	5730420D15Rik	26	24	1	5	2	0	-2.7	-2.27	0.00701602	0.0152166	-3.7	-2.99	0.000211162	0.000494739
14582	Gfi1b	21	15	2	2	0	1	-2.66	-2.27	0.00855771	0.0181623	-4.25	-2.79	0.000938818	0.00201656
110789	Adgrv1	49	43	8	7	2	2	-2.52	-2.27	0.000318691	0.000901626	-3.97	-3.53	3.97522e-07	1.26732e-06
225913	Tkfc	16968	20284	1961	4641	4392	4563	-2.48	-2.27	3.64955e-05	0.000121903	-2.04	-2.03	3.89963e-88	1.72329e-86
74596	Cds1	12188	11426	1361	2944	3317	3015	-2.44	-2.27	4.65257e-06	1.77808e-05	-1.88	-1.87	3.86795e-108	2.41982e-106
114679	Selm	1853	1936	272	477	262	245	-2.32	-2.27	3.85327e-15	3.9351e-14	-2.88	-2.86	1.23149e-106	7.55612e-105
18053	Ngfr	18	7	1	0	0	1	-3.7	-2.26	0.0200175	0.0390236	-3.7	-2.16	0.0129751	0.0233863
195359	Trim40	1439	1264	210	332	227	198	-2.3	-2.26	4.71048e-17	5.61227e-16	-2.64	-2.62	2.74384e-59	7.04872e-58
14783	Grb10	896	850	199	156	6124	6928	-2.28	-2.26	2.71464e-27	6.22772e-26	2.92	2.91	4.1817e-175	6.12024e-173
11419	Asic1	42	19	0	5	3	2	-3.32	-2.25	0.0162112	0.0323276	-3.37	-2.63	0.00054449	0.00120945
110385	Pde4c	47	43	11	3	7	10	-2.68	-2.25	0.00228103	0.00548688	-2.35	-2.08	0.000591942	0.00130811
207259	Zbtb7c	67	46	14	3	0	1	-2.64	-2.25	0.00288788	0.00681959	-5.86	-4.53	1.30898e-09	5.13707e-09
69379	C8g	100	89	12	23	8	11	-2.45	-2.25	2.49685e-05	8.53223e-05	-3.26	-3.03	1.79523e-09	6.96649e-09
54635	Pdgfc	103	111	18	23	124	100	-2.34	-2.25	4.97016e-07	2.16918e-06	0.08	0.08	0.811793	0.858902
26436	Psg16	11	10	1	0	2	2	-3.46	-2.24	0.0209091	0.0404956	-2	-1.53	0.0699148	0.108024
72431	Ceacam18	1100	1025	23	201	491	382	-3.22	-2.24	0.0125626	0.0257606	-1.26	-1.25	3.77767e-13	1.91683e-12
226778	Mark1	42	39	9	3	13	17	-2.55	-2.24	0.00246351	0.00588427	-1.39	-1.26	0.0268509	0.0455257
14009	Etv1	64	76	11	15	9	9	-2.41	-2.24	4.45978e-05	0.000146853	-2.83	-2.6	1.31562e-06	3.99697e-06
111002	Marcksl1-ps4	493	459	62	125	984	1015	-2.33	-2.24	7.00556e-09	3.89514e-08	1.09	1.08	4.67559e-15	2.66582e-14
213989	Tmem82	1470	1529	199	400	254	260	-2.31	-2.24	4.58265e-11	3.227e-10	-2.52	-2.51	1.932e-76	6.86442e-75
72316	2310008N11Rik	11	9	0	0	0	2	-3.46	-2.23	0.0226216	0.0434444	-2.46	-1.68	0.0535076	0.0850879
14695	Gnb3	29	14	3	2	0	0	-2.87	-2.23	0.00915272	0.0192972	-4.46	-3.26	0.000142114	0.000340513
171282	Acot4	265	243	33	66	282	240	-2.35	-2.23	1.99253e-07	9.15537e-07	0.06	0.06	0.793514	0.844215
242705	E2f2	2057	2025	247	564	744	693	-2.32	-2.23	1.84148e-09	1.10523e-08	-1.49	-1.48	3.88273e-41	6.13887e-40
16147	Ihh	5932	5528	746	1568	1881	1695	-2.3	-2.23	1.10879e-11	8.3357e-11	-1.66	-1.65	4.17592e-67	1.27378e-65
20443	St3gal4	21797	21297	3574	5385	10218	9786	-2.25	-2.23	1.62649e-26	3.56781e-25	-1.09	-1.09	9.10346e-66	2.74014e-64
50905	Il17rb	485	409	85	99	25	27	-2.25	-2.23	4.08211e-18	5.22099e-17	-4.01	-3.94	2.88377e-41	4.58672e-40
17287	Mep1a	3876	3556	64	662	5376	4298	-3.34	-2.22	0.0154254	0.0309222	0.4	0.4	0.00146682	0.00306325
30800	Mmp20	54	54	8	11	8	4	-2.43	-2.22	0.000157548	0.000471899	-2.97	-2.73	8.48744e-06	2.36507e-05
19695	Reg3g	6552	3785	699	1245	636	392	-2.4	-2.22	1.70984e-05	6.01487e-05	-3.31	-3.05	1.13768e-10	4.85669e-10
63857	Bco1	359	289	31	91	81	79	-2.38	-2.22	2.41158e-05	8.26376e-05	-1.98	-1.95	2.84257e-13	1.45252e-12
245282	Apol10a	228	267	28	66	38	38	-2.37	-2.22	2.6997e-06	1.06768e-05	-2.64	-2.59	1.2258e-16	7.6298e-16
224090	Tmem44	122	127	32	16	10	19	-2.36	-2.22	7.64321e-06	2.83121e-05	-2.98	-2.86	3.53922e-10	1.45669e-09
270157	NA	727	571	83	174	59	48	-2.32	-2.22	2.21448e-08	1.16112e-07	-3.55	-3.5	3.02957e-43	5.15253e-42
338365	Slc41a2	281	275	50	64	108	87	-2.26	-2.22	2.94882e-13	2.56209e-12	-1.49	-1.46	2.80266e-08	9.84604e-08
387189	Mir194-1	19	6	0	1	15	7	-3.7	-2.21	0.023646	0.0451518	-0.12	-0.1	0.898816	0.925742
75573	Prr29	16	7	0	1	1	0	-3.58	-2.21	0.0229229	0.0439598	-3.58	-2.09	0.0164315	0.0290611
109198	6030407O03Rik	12	9	1	0	2	5	-3.46	-2.21	0.0228077	0.0437808	-1.46	-1.06	0.202618	0.273211
100504710	Nat8f6	11	10	0	1	0	0	-3.46	-2.21	0.0230493	0.0441441	-3.46	-2.22	0.0107284	0.0196206
16992	Lta	26	14	3	0	5	4	-3.39	-2.21	0.0197169	0.0384939	-2.07	-1.63	0.0330704	0.0550931
18189	Nrxn1	15	15	2	1	0	0	-3	-2.21	0.0139111	0.0282223	-4	-2.78	0.00135608	0.00285328
100504522	NA	26	29	1	6	0	0	-2.81	-2.21	0.00864995	0.0183391	-4.86	-3.78	5.69239e-06	1.61499e-05
243085	Ugt2b35	3977	3376	404	958	877	1263	-2.42	-2.21	5.23247e-05	0.000170196	-1.76	-1.74	6.89298e-23	5.78452e-22
320706	Soga1	413	416	77	96	9	7	-2.24	-2.21	4.06841e-18	5.20763e-17	-5.54	-5.35	9.67466e-45	1.69791e-43
394434	Ugt1a9	18	6	0	0	17	17	-3.58	-2.2	0.024374	0.046376	0.47	0.4	0.592809	0.671287
27062	Cadps	26	32	4	5	3	4	-2.58	-2.2	0.0028281	0.00668532	-2.95	-2.4	0.000862349	0.00186082
70355	Gprc5c	99	66	21	8	10	22	-2.45	-2.2	0.000535487	0.00145285	-2.22	-2.06	0.000135223	0.000324734
50500	Ttpa	17	13	1	2	1	1	-2.91	-2.19	0.0150621	0.0302698	-3	-2.3	0.00615122	0.0116933
14761	Gpr27	14	15	2	0	0	0	-2.91	-2.19	0.0216107	0.0417333	-3.91	-2.73	0.0016642	0.00344613
207227	Stxbp5l	20	21	1	4	7	5	-2.81	-2.19	0.01119	0.0231744	-1.58	-1.4	0.0539748	0.0857459
68159	Stx19	21	15	3	1	12	27	-2.66	-2.19	0.0132808	0.0270773	0.14	0.12	0.865594	0.900431
14963	H2-Bl	141	112	33	17	41	34	-2.32	-2.19	1.2975e-05	4.65745e-05	-1.71	-1.64	2.18461e-05	5.81432e-05
110095	Pygl	200	198	52	29	25	21	-2.29	-2.19	1.40394e-07	6.62578e-07	-3.07	-2.96	1.38385e-16	8.60014e-16
72748	Hdhd3	1515	1434	181	421	566	569	-2.27	-2.19	1.3902e-08	7.4577e-08	-1.35	-1.35	7.85643e-29	8.26194e-28
12606	Cebpa	4087	4092	749	1000	1307	1185	-2.21	-2.19	3.98481e-35	1.34052e-33	-1.69	-1.69	8.91494e-71	2.89654e-69
93732	Acox2	2598	2123	444	567	174	143	-2.21	-2.19	7.75895e-28	1.83521e-26	-3.87	-3.84	3.25153e-112	2.17036e-110
100503181	NA	21	5	0	0	0	1	-3.81	-2.18	0.025642	0.0485291	-3.81	-2.1	0.0158885	0.0281758
227696	Phyhd1	139	110	35	9	23	44	-2.48	-2.18	0.000817498	0.00213969	-1.85	-1.75	8.61216e-05	0.000212809
12723	Clcn1	67	69	8	17	8	10	-2.39	-2.18	0.00019119	0.000564648	-2.81	-2.57	1.69821e-06	5.10969e-06
18164	Nptx1	93	131	12	30	10	24	-2.39	-2.18	0.000197293	0.000581493	-2.57	-2.41	2.13569e-06	6.35292e-06
406219	Krt87	624	200	83	74	8	1	-2.38	-2.18	5.33404e-05	0.000173183	-6.38	-3.85	3.62504e-06	1.05108e-05
353320	Defb37	389	296	1	36	199	128	-4.14	-2.17	0.0261416	0.0493929	-1.04	-1.02	0.000635041	0.00139524
100503519	Gm19744	11	9	0	0	3	2	-3.32	-2.17	0.026437	0.0498695	-1.87	-1.25	0.137121	0.194565
18575	Pde1c	16	30	2	4	1	2	-2.58	-2.17	0.00949747	0.0199453	-3.58	-2.63	0.00104576	0.00223363
723865	Mir429	15	19	2	2	3	6	-2.5	-2.17	0.012282	0.0252564	-1.85	-1.38	0.0756302	0.115773
329702	Dcst2	133	50	18	15	28	25	-2.4	-2.17	0.00078367	0.00205855	-1.73	-1.56	0.00447553	0.00871027
20887	Sult1a1	54	71	13	11	27	20	-2.37	-2.17	0.00013029	0.000395437	-1.33	-1.26	0.0121161	0.021977
12014	Bach2	59	56	13	9	18	19	-2.37	-2.17	0.000177878	0.000527279	-1.63	-1.48	0.0034997	0.00692227
100503558	NA	105	97	21	20	25	25	-2.25	-2.17	1.0548e-06	4.41696e-06	-1.93	-1.85	9.03552e-06	2.50685e-05
232714	Mgam	48320	45554	8058	12298	12155	11408	-2.19	-2.17	2.18741e-24	4.2978e-23	-1.97	-1.97	9.91772e-173	1.40015e-170
209027	Pycr1	883	1009	230	179	91	201	-2.19	-2.17	2.26955e-23	4.1677e-22	-2.67	-2.59	2.74561e-16	1.67498e-15
109254	Adtrp	1398	1300	275	314	235	179	-2.18	-2.17	4.28791e-41	1.86582e-39	-2.68	-2.66	4.09949e-52	8.82579e-51
104582	Rprml	22	20	4	1	3	1	-2.81	-2.16	0.0125893	0.025812	-2.87	-2.34	0.00323631	0.0064311
76960	Bcas1	841	589	166	143	55	53	-2.2	-2.16	4.9436e-15	5.01342e-14	-3.68	-3.63	3.5534e-42	5.88044e-41
100503565	Gm9926	4702	4644	944	1121	187	156	-2.17	-2.16	9.33754e-60	7.58995e-58	-4.74	-4.72	0	0
232333	Slc6a1	9	12	0	1	0	0	-3.46	-2.15	0.0267475	0.0503892	-3.46	-2.17	0.0126875	0.0229132
27273	Pdk4	36	13	0	4	166	107	-3	-2.15	0.0238383	0.0454648	2.49	2.24	1.23743e-05	3.38489e-05
235431	Coro2b	29	31	2	7	6	4	-2.58	-2.15	0.00624208	0.0137035	-2.37	-2.1	0.00244984	0.00495151
109901	Cela1	1053	510	129	195	113	113	-2.25	-2.15	2.40271e-07	1.09427e-06	-2.75	-2.67	3.46787e-16	2.10754e-15
319625	Galm	6419	6263	919	1815	2740	2519	-2.2	-2.15	2.74437e-12	2.19071e-11	-1.25	-1.25	1.14968e-50	2.36656e-49
229672	Bcl2l15	3261	3061	507	866	601	692	-2.19	-2.15	1.77445e-15	1.85109e-14	-2.27	-2.26	1.17811e-83	4.85644e-82
192201	Wfdc15b	36	2	0	0	3	2	-4.25	-2.14	0.028041	0.0525539	-2.74	-1.69	0.0495158	0.0793895
74511	Lrrc17	17	6	0	1	0	1	-3.58	-2.14	0.0282785	0.0529681	-3.58	-2.02	0.020186	0.0350906
105892	9030619P08Rik	12	8	0	1	2	2	-3.46	-2.14	0.0275989	0.0518163	-1.87	-1.44	0.0905319	0.13547
228770	Rspo4	28	14	1	4	0	0	-2.87	-2.14	0.0152769	0.0306514	-4.46	-3.23	0.000161498	0.000384477
100504539	Gm20275	339	429	72	95	8	22	-2.19	-2.14	3.14374e-12	2.49211e-11	-4.51	-4.37	1.82562e-29	1.97854e-28
380711	Rap1gap2	5159	4810	882	1314	714	588	-2.17	-2.14	5.55223e-23	9.83494e-22	-2.91	-2.9	1.71318e-129	1.43844e-127
29811	Ndrg2	5237	6392	1193	1396	386	315	-2.16	-2.14	8.14901e-39	3.22995e-37	-4.03	-4	5.96006e-168	7.66781e-166
231003	Klhl17	1520	1498	367	307	354	328	-2.15	-2.14	5.1278e-40	2.12247e-38	-2.12	-2.11	1.11049e-58	2.8345e-57
243725	Ppp1r9a	1227	1236	249	299	676	562	-2.15	-2.14	1.91338e-35	6.57487e-34	-0.97	-0.97	3.15529e-11	1.40526e-10
16502	Kcnc1	11	8	0	0	0	0	-3.32	-2.13	0.0292461	0.0546207	-3.46	-2.1	0.0154736	0.027495
100502619	AW046200	23	35	3	6	9	11	-2.54	-2.13	0.00581411	0.0128487	-1.45	-1.23	0.059582	0.0937574
637776	Zfp977	34	51	6	9	10	7	-2.43	-2.13	0.00144991	0.00361981	-2.14	-1.93	0.00195938	0.00401878
74055	Plce1	2695	2664	339	803	885	754	-2.22	-2.13	1.47497e-08	7.90189e-08	-1.69	-1.68	1.04707e-45	1.88958e-44
75691	Anks6	112	86	18	23	15	14	-2.22	-2.13	8.66843e-06	3.18293e-05	-2.74	-2.54	7.01546e-08	2.38936e-07
72709	C1qtnf6	525	355	93	99	93	108	-2.17	-2.13	1.05494e-11	7.94577e-11	-2.09	-2.05	2.86461e-13	1.46331e-12
70335	Reep6	8160	7449	1462	2019	3603	3752	-2.15	-2.13	5.98931e-30	1.55946e-28	-1.06	-1.06	8.52957e-37	1.18737e-35
625243	Gm6567	13	7	0	0	0	0	-3.46	-2.12	0.0297352	0.0554243	-3.46	-2.12	0.0149481	0.0266354
214922	Slc39a2	52	73	13	12	15	13	-2.25	-2.12	0.000202094	0.000594332	-2.07	-1.92	0.000326112	0.000747695
107581	Col16a1	85	49	15	11	17	13	-2.24	-2.12	0.000462284	0.00126974	-2.09	-1.91	0.000517289	0.0011524
320007	Sidt1	1143	754	213	207	158	119	-2.16	-2.12	7.38301e-15	7.38439e-14	-2.74	-2.69	1.38795e-25	1.3017e-24
19733	Rgn	512	471	115	105	167	142	-2.14	-2.12	2.40305e-21	3.85186e-20	-1.65	-1.63	1.00749e-14	5.61581e-14
14756	Gpld1	2067	1920	465	436	370	341	-2.13	-2.12	1.31536e-58	1.0325e-56	-2.47	-2.45	7.01067e-83	2.85309e-81
107607	Nod1	828	913	182	210	43	45	-2.13	-2.12	2.17035e-28	5.25775e-27	-4.25	-4.21	3.46156e-80	1.3371e-78
65086	Lpar3	23	8	2	0	1	0	-3	-2.11	0.0292169	0.0545914	-4	-2.46	0.00434133	0.00847183
12780	Abcc2	7952	7111	273	1780	3493	4488	-2.86	-2.11	0.0140063	0.0283866	-0.9	-0.89	1.35587e-11	6.19952e-11
75604	Tm4sf5	7077	5530	364	1688	3960	3567	-2.61	-2.11	0.00604482	0.0133199	-0.72	-0.72	4.35469e-08	1.50924e-07
100504399	C130021I20Rik	29	40	8	3	5	6	-2.54	-2.11	0.00549986	0.01222	-2.58	-2.19	0.00114067	0.00242337
68828	Sync	24	22	3	4	7	2	-2.52	-2.11	0.00733095	0.0158017	-2.26	-1.77	0.0204171	0.0354461
544922	Zkscan4	36	45	11	2	9	19	-2.51	-2.11	0.00816048	0.0173814	-1.45	-1.3	0.0321594	0.0536933
668212	Efr3b	171	172	37	38	33	18	-2.15	-2.11	1.10622e-09	6.8052e-09	-2.69	-2.58	1.6317e-10	6.87912e-10
223650	Eppk1	1500	1109	247	338	472	401	-2.14	-2.11	6.6546e-16	7.21464e-15	-1.56	-1.54	9.63289e-16	5.70641e-15
16981	Lrrn3	12	15	1	2	0	0	-2.81	-2.1	0.0207806	0.0402906	-3.81	-2.63	0.00254986	0.00513935
214158	Trim38	19	9	0	2	0	1	-2.81	-2.1	0.02938	0.0548515	-3.91	-2.36	0.00615041	0.0116932
73712	Dmkn	29	15	4	2	8	6	-2.46	-2.1	0.013106	0.0267688	-1.52	-1.32	0.0717844	0.110592
12266	C3	124	74	21	20	12	20	-2.22	-2.1	5.29404e-05	0.000171989	-2.56	-2.37	3.08967e-06	9.03401e-06
216991	Adap2	148	121	24	34	52	57	-2.2	-2.1	7.55237e-07	3.22067e-06	-1.28	-1.24	0.000407424	0.000921021
328918	Zscan30	66	69	16	12	13	19	-2.16	-2.1	8.22323e-05	0.000258447	-2.02	-1.88	0.000202568	0.00047551
668940	Myh7b	351	271	72	67	58	60	-2.15	-2.1	5.70086e-12	4.3973e-11	-2.36	-2.31	1.46925e-15	8.63114e-15
30053	Reg3d	13	7	0	1	2	0	-3.46	-2.09	0.0318718	0.058913	-2.46	-1.64	0.0602459	0.0946433
330953	Hcn4	13	7	0	1	3	1	-3.46	-2.09	0.0318718	0.058913	-1.87	-1.38	0.108542	0.158874
18778	Pla2g1b	8	12	0	1	5	5	-3.32	-2.09	0.0323296	0.0596559	-0.87	-0.67	0.410545	0.498473
14734	Gpc3	48	17	5	5	196	305	-2.46	-2.09	0.00876808	0.0185719	2.96	2.73	2.08525e-09	8.04498e-09
13385	Dlg4	55	42	6	12	6	3	-2.26	-2.09	0.00135215	0.00339426	-3.29	-2.85	1.2141e-05	3.32394e-05
17540	Mrvi1	125	106	17	32	47	40	-2.2	-2.09	2.48719e-05	8.50103e-05	-1.38	-1.32	0.000462321	0.0010366
14858	Gsta2	144	96	25	26	13	12	-2.18	-2.09	5.81831e-06	2.1922e-05	-3.23	-2.98	3.70437e-10	1.52191e-09
217682	Plekhd1	755	755	159	186	114	152	-2.12	-2.09	1.83447e-27	4.25113e-26	-2.47	-2.45	1.25874e-32	1.54348e-31
54153	Rasa4	5976	6399	1350	1516	669	576	-2.1	-2.09	1.70399e-71	1.88179e-69	-3.29	-3.28	1.70821e-205	3.5391e-203
20702	Serpina1c	6	14	0	0	0	1	-3.46	-2.08	0.0331805	0.0610501	-3.46	-1.91	0.0286218	0.0483076
23850	Pappa2	22	8	2	0	0	0	-3	-2.08	0.0313716	0.0580822	-4	-2.64	0.00246867	0.00498516
243547	Grip2	14	13	1	2	6	2	-2.81	-2.08	0.0221816	0.0426762	-1.49	-1.21	0.137486	0.194961
100503620	Gm15337	13	20	1	3	3	5	-2.5	-2.08	0.0196506	0.0383831	-1.77	-1.47	0.0619617	0.0970425
20308	Ccl9	322	271	33	91	41	40	-2.23	-2.08	4.47684e-05	0.000147293	-2.83	-2.77	1.34319e-20	1.01458e-19
252838	Tox	1842	1764	239	556	324	231	-2.17	-2.08	4.1275e-08	2.08563e-07	-2.68	-2.65	1.39862e-50	2.87529e-49
13095	Cyp2c29	11	8	0	0	58	70	-3.32	-2.07	0.0337931	0.0620277	2.72	2.46	8.2347e-06	2.29625e-05
15486	Hsd17b2	2191	2266	182	644	880	742	-2.42	-2.07	0.00268915	0.00638607	-1.44	-1.43	4.9355e-30	5.46399e-29
384619	Ccdc155	44	36	7	8	4	5	-2.32	-2.07	0.0014502	0.00361996	-3.04	-2.6	8.97525e-05	0.000221063
70957	Stamos	73	76	9	21	18	37	-2.3	-2.07	0.000384694	0.00107226	-1.39	-1.29	0.0105572	0.0193274
100038712	Gm10516	177	209	43	43	55	43	-2.11	-2.07	1.36041e-09	8.29559e-09	-1.93	-1.89	1.35671e-08	4.88238e-08
19016	Pparg	3164	3284	582	907	907	843	-2.1	-2.07	3.19392e-18	4.12121e-17	-1.86	-1.85	3.50334e-77	1.27309e-75
74646	Spsb1	631	485	131	126	79	92	-2.1	-2.07	2.51563e-16	2.82488e-15	-2.67	-2.63	1.49187e-26	1.44416e-25
320495	Ipcef1	23	3	1	0	4	3	-3.7	-2.06	0.0352057	0.0643035	-1.81	-1.19	0.163076	0.226616
27400	Hsd17b6	18	9	0	2	6	5	-2.81	-2.06	0.032174	0.0593962	-1.22	-0.95	0.231214	0.306002
18816	Serpinf2	34	43	1	10	3	3	-2.66	-2.06	0.0153536	0.0307899	-3.29	-2.91	2.90418e-05	7.61137e-05
20649	Sntb1	14	8	1	1	8	6	-2.58	-2.06	0.028925	0.0540747	-0.58	-0.51	0.52111	0.604997
209387	Trim30d	185	136	24	45	42	33	-2.17	-2.06	1.41296e-05	5.04474e-05	-2.06	-1.97	1.70684e-07	5.62239e-07
19012	Plpp1	1751	1458	284	455	578	653	-2.1	-2.06	6.70717e-14	6.15131e-13	-1.36	-1.35	2.13578e-19	1.52448e-18
68695	Hddc3	194	179	45	39	26	29	-2.1	-2.06	1.14166e-09	7.00975e-09	-2.7	-2.61	9.34304e-14	4.91426e-13
20181	Rxra	6635	6848	1497	1694	2741	2331	-2.07	-2.06	1.78888e-75	2.29163e-73	-1.39	-1.39	1.25583e-41	2.0257e-40
18569	Pdcd4	6559	5338	1480	1329	1812	1882	-2.07	-2.06	1.56008e-41	6.88195e-40	-1.67	-1.66	7.65194e-44	1.31542e-42
237930	Ttll6	69	22	5	10	3	1	-2.49	-2.05	0.00871257	0.0184616	-3.94	-3.26	1.74157e-05	4.69073e-05
16500	Kcnb1	34	31	5	7	2	3	-2.24	-2.05	0.0032524	0.00760303	-3.5	-2.85	8.51834e-05	0.000210665
11883	Arsa	2882	1941	591	537	492	473	-2.08	-2.05	1.64372e-18	2.17169e-17	-2.3	-2.27	4.78826e-32	5.75204e-31
30805	Slc22a4	941	811	211	204	165	135	-2.06	-2.05	1.17417e-27	2.75286e-26	-2.52	-2.49	2.48816e-37	3.51893e-36
74551	Pck2	13212	12212	3072	3014	3711	4729	-2.05	-2.05	1.96348e-119	6.55026e-117	-1.57	-1.56	5.2072e-37	7.28688e-36
67792	Rgs8	7	12	0	0	0	0	-3.32	-2.04	0.0364919	0.0663611	-3.32	-2.02	0.0198843	0.0346265
12960	Crybb1	9	9	0	0	0	0	-3.32	-2.04	0.0367884	0.0668617	-3.32	-2	0.0208125	0.0360697
100041450	Gimap1os	38	23	6	0	1	2	-2.95	-2.04	0.0298367	0.055594	-3.95	-3.07	6.64679e-05	0.000166829
215821	Arfgef3	1277	1173	237	341	164	111	-2.07	-2.04	4.52632e-18	5.7753e-17	-3.13	-3.09	2.67857e-51	5.6748e-50
17724	Rnr1	38474	42806	9164	10324	5994	6833	-2.05	-2.04	2.22257e-69	2.29613e-67	-2.64	-2.64	9.52785e-171	1.31033e-168
15372	Hmx2	23	24	0	5	1	0	-3	-2.03	0.0302966	0.0563394	-4.58	-3.22	8.84678e-05	0.0002181
16670	Krt32	18	6	1	1	1	3	-2.58	-2.03	0.0336778	0.0618431	-2.12	-1.49	0.0821952	0.12455
15434	Hoxd3	19	28	5	2	37	53	-2.52	-2.03	0.0143923	0.029084	0.97	0.87	0.114217	0.166054
56066	Cxcl11	39	29	1	9	1	0	-2.5	-2.03	0.017847	0.0352125	-5.13	-3.76	2.02676e-06	6.04703e-06
70163	Lypd8	43339	37090	2770	11710	13602	10571	-2.46	-2.03	0.00623583	0.0136937	-1.71	-1.7	2.26446e-39	3.3984e-38
93835	Amn	4024	3095	535	1117	1841	1837	-2.09	-2.03	5.11206e-09	2.88848e-08	-0.93	-0.93	2.58636e-11	1.1577e-10
74637	Shpk	1407	1204	284	340	531	501	-2.05	-2.03	1.24149e-26	2.74206e-25	-1.32	-1.31	2.01527e-19	1.44104e-18
69574	Cmbl	4961	4116	963	1218	1699	1572	-2.04	-2.03	3.78071e-29	9.44471e-28	-1.45	-1.45	3.15361e-33	3.94584e-32
14181	Fgfbp1	13471	12720	3061	3280	3471	3977	-2.03	-2.03	1.71562e-109	4.81968e-107	-1.79	-1.79	8.84803e-83	3.58255e-81
75100	4930525D18Rik	11	7	0	0	3	3	-3.32	-2.02	0.0381973	0.0690666	-1.32	-1.03	0.222289	0.295638
55985	Cxcl13	6	13	0	0	0	0	-3.32	-2.02	0.0384989	0.0695177	-3.32	-2.01	0.0203716	0.0353824
78473	Skap1	8	10	0	1	0	0	-3.32	-2.02	0.0387317	0.0699144	-3.32	-2.02	0.0200272	0.0348412
19683	Rdh16	15	7	1	1	2	0	-2.58	-2.02	0.0338284	0.0620854	-2.58	-1.73	0.0471901	0.0760043
625286	Tmem236	5674	4922	403	1568	2566	2386	-2.41	-2.02	0.00501691	0.0112295	-1.08	-1.07	9.74095e-25	8.81937e-24
15208	Hes5	57	46	9	12	7	3	-2.21	-2.02	0.000647151	0.00172916	-3.14	-2.83	9.60528e-06	2.65937e-05
15450	Lipc	45	37	6	10	8	3	-2.19	-2.02	0.00211197	0.00511556	-2.81	-2.4	0.0003563	0.00081282
22270	Upk3a	151	71	26	21	23	22	-2.18	-2.02	0.000354387	0.000993661	-2.22	-2.07	3.81972e-05	9.87456e-05
15562	Htr4	459	488	62	151	74	92	-2.13	-2.02	4.99382e-06	1.90033e-05	-2.47	-2.44	1.56517e-25	1.46532e-24
207592	Tbc1d16	3070	2277	788	478	377	277	-2.07	-2.02	2.17071e-12	1.74847e-11	-3.01	-2.97	9.80843e-52	2.08632e-50
67389	Fam132a	1162	751	215	239	400	433	-2.06	-2.02	7.626e-13	6.42373e-12	-1.18	-1.16	3.47511e-07	1.11278e-06
68255	Tmem86b	397	309	73	94	195	193	-2.06	-2.02	6.15779e-11	4.28902e-10	-0.84	-0.83	0.000418454	0.000944214
22371	Vwf	178	145	40	35	18	21	-2.06	-2.02	7.93188e-08	3.86764e-07	-3.03	-2.88	3.91916e-13	1.98547e-12
387211	Mir215	35	15	0	5	54	47	-3.12	-2.01	0.0345102	0.0631628	1	0.88	0.119452	0.172877
101613	Nlrp6	17562	16435	1875	5194	5295	4891	-2.25	-2.01	0.000924888	0.00239454	-1.72	-1.71	9.04077e-105	5.40177e-103
432516	Myo1a	28624	25975	3480	8306	10318	8756	-2.2	-2.01	0.000224155	0.000652262	-1.5	-1.49	2.28675e-49	4.59452e-48
56508	Rapgef4	152	94	27	28	16	11	-2.11	-2.01	2.13876e-05	7.40818e-05	-3.15	-2.9	2.7127e-09	1.03654e-08
381353	Gm996	71	81	17	17	6	9	-2.06	-2.01	5.29324e-05	0.000171989	-3.27	-2.98	6.15353e-08	2.10931e-07
69814	Prss32	15917	16537	2894	4901	634	370	-2.05	-2.01	9.52557e-16	1.01892e-14	-4.99	-4.77	3.13845e-40	4.82348e-39
234072	Adprhl1	21	12	0	3	1	2	-3.09	-2	0.0366355	0.0665961	-3.09	-2.17	0.00871111	0.0161892
23966	Tenm4	45	59	15	6	16	8	-2.24	-2	0.00284824	0.00673094	-2.03	-1.82	0.00211685	0.00431898
17242	Mdk	118	119	26	29	27	33	-2.06	-2	6.99697e-07	3.00221e-06	-1.91	-1.85	2.51487e-06	7.42133e-06
100504360	D730003I15Rik	164	172	37	42	48	27	-2.05	-2	1.10925e-08	6.01504e-08	-2.12	-2.02	1.71411e-07	5.64516e-07
76974	Urah	1069	756	215	226	30	23	-2.04	-2	9.6558e-16	1.03148e-14	-5.04	-4.92	5.06197e-65	1.48992e-63
20186	Nr1h4	3491	3459	597	1079	2510	2224	-2.04	-2	3.23084e-12	2.55736e-11	-0.53	-0.53	5.93022e-08	2.03495e-07
100038735	Gm10384	265	302	62	74	145	105	-2.04	-2	1.13891e-11	8.54212e-11	-1.16	-1.13	4.44844e-05	0.000114259
66194	Pycrl	4871	3671	1001	1088	1531	1455	-2.02	-2	3.00598e-28	7.23831e-27	-1.49	-1.49	1.73176e-24	1.55468e-23
67564	Tmem35a	10	8	0	1	0	0	-3.17	-1.99	0.0420266	0.0749663	-3.32	-1.98	0.0223189	0.038459
23844	Clca1	3550	2148	62	634	254	144	-3.02	-1.99	0.0313267	0.0580126	-3.81	-3.5	4.87471e-13	2.45474e-12
383103	Tvp23a	14	10	0	2	8	4	-2.7	-1.99	0.0389806	0.0702798	-0.89	-0.76	0.338256	0.423563
56788	Scube2	11	14	0	2	0	1	-2.7	-1.99	0.0391217	0.0704992	-3.7	-2.23	0.00992892	0.0182463
83408	Gimap3	20	22	4	3	0	0	-2.46	-1.99	0.0128177	0.0262467	-4.46	-3.34	8.92303e-05	0.000219878
70061	Sdr9c7	20	17	3	3	2	3	-2.25	-1.99	0.0157707	0.0315119	-2.66	-2.06	0.00908841	0.0168376
270049	Galntl6	71	69	11	20	5	6	-2.11	-1.99	0.000404061	0.00112272	-3.56	-3.22	2.16217e-08	7.67196e-08
74424	Tmc5	2369	1797	335	657	937	793	-2.06	-1.99	5.13735e-09	2.90174e-08	-1.25	-1.24	2.19377e-13	1.12604e-12
320609	Strip2	155	199	34	49	36	42	-2.05	-1.99	8.00705e-07	3.40459e-06	-2.13	-2.07	4.82798e-09	1.80419e-08
18770	Pklr	20951	19666	3826	6086	5660	5314	-2.02	-1.99	3.15824e-18	4.07845e-17	-1.87	-1.86	1.97882e-138	1.86794e-136
13384	Mpp3	1320	1430	269	403	97	62	-2.02	-1.99	7.26942e-16	7.8599e-15	-4.08	-4.03	1.35787e-80	5.29635e-79
72096	Mettl10	542	555	154	113	243	292	-2.02	-1.99	1.65983e-15	1.73605e-14	-1.01	-1	1.19421e-07	3.98978e-07
78284	Creb3l4	544	621	146	141	70	63	-2	-1.99	1.19136e-20	1.82035e-19	-3.09	-3.05	1.41304e-40	2.18645e-39
77938	Fam53b	3049	3022	736	775	802	680	-1.99	-1.99	8.54235e-79	1.1999e-76	-2.01	-2	8.2545e-65	2.42066e-63
14585	Gfra1	16	15	0	3	1	0	-3	-1.98	0.037993	0.0687515	-4	-2.59	0.00245553	0.00495988
231532	Arhgap24	13	12	1	2	0	1	-2.7	-1.98	0.0310549	0.057589	-3.7	-2.26	0.00898923	0.0166692
76770	2010005H15Rik	12	13	2	0	2	2	-2.7	-1.98	0.0395466	0.0711687	-2.12	-1.7	0.0416465	0.0678777
78773	4930511E03Rik	14	7	1	1	0	0	-2.46	-1.98	0.037729	0.0683046	-3.46	-2.17	0.0127506	0.0230181
13386	Dlk1	141	73	6	34	5	3	-2.41	-1.98	0.00779392	0.0166962	-4.43	-4.07	1.23175e-11	5.65308e-11
100503570	NA	44	44	13	5	2	1	-2.29	-1.98	0.00419114	0.00956859	-4.49	-3.67	3.45326e-07	1.106e-06
667373	Ifit1bl1	1178	630	166	262	652	511	-2.06	-1.98	3.52487e-07	1.56571e-06	-0.62	-0.6	0.032129	0.0536482
29867	Cabp1	191	123	43	30	2	3	-2.06	-1.98	1.48458e-05	5.28161e-05	-5.72	-5.11	1.54765e-18	1.06467e-17
242297	Fam110b	240	226	69	42	241	178	-2.03	-1.98	8.37877e-08	4.07067e-07	-0.13	-0.13	0.622002	0.698395
233066	Syne4	793	540	184	141	322	305	-2.02	-1.98	5.31753e-11	3.72157e-10	-1.07	-1.05	4.22011e-06	1.21325e-05
320165	Tacc1	552	535	115	153	187	189	-2.01	-1.98	8.99369e-16	9.63318e-15	-1.51	-1.49	7.56828e-16	4.50679e-15
68854	Asb11	42	16	0	6	25	24	-2.86	-1.97	0.0384789	0.0694895	-0.21	-0.19	0.762131	0.820563
15904	Id4	45	22	2	9	4	1	-2.5	-1.97	0.0173364	0.0343286	-3.5	-2.75	0.000300882	0.000693136
73121	Rflna	13	21	3	2	0	0	-2.5	-1.97	0.0226617	0.0435162	-4.17	-2.95	0.000658352	0.00144288
20210	Saa3	39	28	6	7	16	14	-2.24	-1.97	0.00474486	0.0106845	-1.09	-0.99	0.101884	0.150343
66892	Eif4e3	694	851	136	239	64	46	-2.03	-1.97	3.05237e-09	1.78321e-08	-3.77	-3.71	3.69868e-51	7.79459e-50
100042802	AI463229	129	143	34	32	4	1	-2.02	-1.97	2.86047e-07	1.28882e-06	-5.52	-4.96	1.13634e-17	7.5033e-17
11980	Atp8a1	2884	2952	576	874	841	867	-2	-1.97	1.16459e-17	1.44674e-16	-1.75	-1.75	1.46104e-72	4.93813e-71
14807	Grik3	7	10	0	0	1	1	-3.17	-1.96	0.0435532	0.077379	-2.17	-1.63	0.0608028	0.095443
381925	Plpp4	7	10	0	0	0	0	-3.17	-1.96	0.0435532	0.077379	-3.17	-1.94	0.0249117	0.0425271
545288	Cyp2c67	11	7	0	0	1	1	-3.17	-1.96	0.0436341	0.0775141	-2.32	-1.63	0.059628	0.0938019
16519	Kcnj3	8	9	0	0	1	1	-3.17	-1.96	0.0438218	0.0777958	-2.17	-1.62	0.062075	0.0971723
74068	Asz1	22	10	0	3	92	92	-3.09	-1.96	0.0412476	0.073741	2.48	2.27	5.68453e-06	1.61304e-05
237806	Dnah9	13	27	0	4	2	0	-2.74	-1.96	0.039411	0.070963	-3.39	-2.54	0.00245055	0.00495232
11687	Alox15	16	9	1	2	9	12	-2.7	-1.96	0.0336921	0.0618564	-0.12	-0.18	0.808667	0.856788
244810	AW551984	16	6	1	1	0	0	-2.58	-1.96	0.0406029	0.0727834	-3.58	-2.15	0.0133246	0.0239728
68519	Eml1	26	14	4	2	8	12	-2.32	-1.96	0.0217034	0.0418769	-0.93	-0.75	0.292502	0.374351
100041085	Mfsd4b3	151	168	19	52	203	217	-2.12	-1.96	0.000361708	0.00101241	0.42	0.41	0.101587	0.149997
241877	Slc10a5	778	616	118	220	591	578	-2.03	-1.96	4.10644e-08	2.07565e-07	-0.23	-0.23	0.18061	0.247341
102075	Plekhg4	72	74	18	16	11	15	-2.02	-1.96	8.13798e-05	0.000255918	-2.42	-2.24	9.20104e-06	2.55099e-05
74147	Ehhadh	3582	3405	618	1110	1118	1019	-2	-1.96	6.15415e-12	4.73781e-11	-1.69	-1.68	1.50468e-62	4.19654e-61
381812	Cracr2a	386	416	101	100	79	40	-1.98	-1.96	8.48161e-17	9.88471e-16	-2.7	-2.63	1.98526e-15	1.15503e-14
319562	9630028B13Rik	28	17	0	5	9	4	-2.94	-1.95	0.0396285	0.0713002	-1.52	-1.34	0.0701338	0.108342
320127	Dgki	23	38	0	7	1	0	-2.91	-1.95	0.0383685	0.0693134	-4.95	-3.56	9.8694e-06	2.72729e-05
76267	Fads1	11676	10960	2980	2795	2062	2091	-1.96	-1.95	6.83091e-102	1.60858e-99	-2.43	-2.42	3.35137e-222	9.37973e-220
80876	Ifitm2	9774	9822	2376	2637	1630	1631	-1.95	-1.95	5.97954e-86	9.67175e-84	-2.57	-2.56	3.72961e-282	1.9193e-279
14583	Gfpt1	36410	32187	8499	9050	7621	7422	-1.95	-1.95	5.88177e-77	7.84873e-75	-2.17	-2.16	4.99287e-150	5.38184e-148
78706	Platr4	12	6	0	1	0	0	-3.32	-1.94	0.0473178	0.0831997	-3.32	-1.95	0.0241206	0.0412959
12258	Serping1	9	8	0	0	20	4	-3.17	-1.94	0.0459171	0.0810483	0.53	0.34	0.675971	0.746765
66995	Zcchc18	9	8	0	0	2	0	-3.17	-1.94	0.0459171	0.0810483	-2.17	-1.45	0.0953572	0.141853
667335	Gm8579	8	9	0	1	0	0	-3.17	-1.94	0.0469232	0.0826057	-3.17	-1.93	0.0255225	0.0434675
268451	Rab11fip4	275	164	58	48	68	50	-2.03	-1.94	2.99052e-06	1.17521e-05	-1.86	-1.79	1.92684e-06	5.76824e-06
232174	Cyp26b1	767	479	167	143	78	70	-1.99	-1.94	9.75374e-10	6.04204e-09	-3.03	-2.96	1.10585e-24	1.00066e-23
21452	Tcn2	7241	6493	1846	1685	2679	2513	-1.95	-1.94	2.60731e-63	2.3588e-61	-1.38	-1.38	1.39149e-49	2.80993e-48
18197	Nsg2	34	1	0	1	0	0	-4.17	-1.93	0.0488245	0.085567	-4.17	-2.1	0.0153322	0.027256
21391	Tbxas1	6	12	0	1	1	0	-3.17	-1.93	0.0482404	0.0846361	-3.32	-1.79	0.040448	0.0661406
381409	Cdh26	9	8	0	1	0	1	-3.17	-1.93	0.0489942	0.0858269	-3.17	-1.75	0.0443062	0.0717945
360217	Defb40	39	28	0	8	16	16	-2.72	-1.93	0.0402029	0.0721832	-1	-0.91	0.125954	0.180909
12845	Comp	15	13	2	2	10	8	-2.22	-1.93	0.0297203	0.0554029	-0.58	-0.45	0.542536	0.625776
11596	Ager	286	206	70	52	83	74	-1.99	-1.93	1.15696e-07	5.52201e-07	-1.61	-1.58	3.05587e-07	9.83465e-07
55963	Slc1a4	6785	6969	1650	1904	1945	2132	-1.94	-1.93	3.26727e-60	2.69685e-58	-1.73	-1.73	1.56581e-90	7.26143e-89
22174	Tyro3	726	659	187	171	368	381	-1.94	-1.93	2.21775e-23	4.07725e-22	-0.87	-0.86	7.85636e-08	2.66552e-07
55994	Smad9	4	15	0	0	0	0	-3.32	-1.92	0.047647	0.0837234	-3.32	-1.96	0.0235611	0.0403987
78457	1700054A03Rik	31	15	0	5	5	4	-2.94	-1.92	0.0438548	0.0778458	-2.26	-1.79	0.0177717	0.0312223
78558	Htra3	17	8	1	2	4	3	-2.7	-1.92	0.0389014	0.0701653	-1.7	-1.24	0.132102	0.188284
217217	Asb16	14	28	3	4	4	1	-2.39	-1.92	0.0207763	0.040287	-2.87	-2.09	0.00929077	0.0171864
100862174	NA	775	997	70	277	46	23	-2.34	-1.92	0.0106106	0.0220774	-4.63	-4.51	1.38771e-53	3.10493e-52
30955	Pik3cg	116	132	28	33	1	3	-1.98	-1.92	1.93117e-06	7.79134e-06	-5.38	-4.99	1.12592e-16	7.04109e-16
58235	Nectin1	2138	1842	475	559	590	441	-1.93	-1.92	7.78337e-30	2.00753e-28	-1.92	-1.91	6.66573e-29	7.05629e-28
104215	Rhoq	2475	2367	733	523	115	72	-1.93	-1.92	5.70885e-21	8.90993e-20	-4.67	-4.61	7.27522e-134	6.52032e-132
320106	Slc38a11	13	10	1	2	0	0	-2.58	-1.91	0.0381531	0.0690022	-3.58	-2.4	0.0060177	0.0114641
56173	Cldn14	28	22	1	7	3	1	-2.38	-1.91	0.0272864	0.0513198	-3.12	-2.6	0.000822091	0.00177876
20322	Sord	15252	15681	2137	5102	10983	9750	-2.08	-1.91	0.000440952	0.00121636	-0.56	-0.56	2.06293e-11	9.28873e-11
26424	Nr5a2	1898	1974	299	669	1622	1629	-1.99	-1.91	1.86776e-07	8.63156e-07	-0.23	-0.23	0.0162071	0.0287024
320965	4831440E17Rik	132	148	40	30	56	56	-1.98	-1.91	1.54818e-06	6.3326e-06	-1.29	-1.26	0.000183367	0.000433242
51801	Ramp1	297	283	64	84	21	27	-1.95	-1.91	8.47588e-11	5.85271e-10	-3.55	-3.44	3.98937e-26	3.82007e-25
22654	Zfp13	413	369	100	103	179	203	-1.93	-1.91	2.31012e-15	2.3974e-14	-1.01	-1	3.19585e-06	9.3342e-06
30943	Prss30	2969	2569	0	23	605	390	-7.82	-1.9	0.0481265	0.0844547	-2.45	-2.42	3.70272e-34	4.7985e-33
20703	Serpina1d	14	5	0	0	0	0	-3.32	-1.9	0.0496432	0.0867802	-3.32	-1.93	0.0251513	0.0428811
329307	A430110L20Rik	22	17	3	4	6	8	-2.32	-1.9	0.0189646	0.0372157	-1.32	-1.19	0.10197	0.150442
54377	Cacng4	10	9	1	1	1	0	-2.32	-1.9	0.0451621	0.0799272	-3.32	-1.91	0.0286323	0.0483203
13447	Doc2b	33	31	9	3	5	6	-2.19	-1.9	0.0135981	0.0276468	-2.46	-2.09	0.00203732	0.0041689
72190	2510009E07Rik	153	165	38	42	15	15	-1.96	-1.9	8.13357e-08	3.96008e-07	-3.33	-3.2	2.98802e-15	1.72398e-14
76306	Slc18b1	2148	1756	417	598	548	589	-1.93	-1.9	1.341e-15	1.41739e-14	-1.76	-1.75	7.55207e-33	9.34664e-32
68180	Hyi	1820	1458	425	438	688	657	-1.91	-1.9	3.46209e-26	7.49169e-25	-1.26	-1.26	9.13028e-17	5.74124e-16
68799	Rgmb	5138	5121	1294	1427	691	739	-1.9	-1.9	8.30802e-74	1.00785e-71	-2.82	-2.81	3.8811e-209	8.72045e-207
11928	Atp1a1	153988	143486	36673	42129	51307	51047	-1.9	-1.9	7.66351e-66	7.30451e-64	-1.52	-1.52	4.75976e-123	3.61583e-121
320775	B230319C09Rik	10	7	0	1	6	3	-3.17	-1.89	0.0532086	0.0923109	-0.85	-0.6	0.476146	0.562497
18155	Pnoc	30	8	1	4	1	0	-2.66	-1.89	0.0409942	0.0733534	-4.32	-2.67	0.00183574	0.00377926
330070	Gm5107	16	13	3	1	0	1	-2.32	-1.89	0.0368575	0.0669464	-3.91	-2.46	0.00418713	0.00818495
69671	Tmem52	27	20	4	5	8	8	-2.26	-1.89	0.0146008	0.0294253	-1.47	-1.28	0.0656834	0.102189
210573	Tmem151b	16	20	2	4	1	2	-2.17	-1.89	0.0253072	0.0479863	-3.25	-2.32	0.00450269	0.00875672
78849	B430010I23Rik	15	21	2	4	7	2	-2.17	-1.89	0.0257642	0.0487201	-1.93	-1.44	0.0693526	0.10728
18171	Nr1i2	3852	3713	513	1272	2154	2269	-2.07	-1.89	0.000752057	0.00198201	-0.75	-0.75	1.88808e-18	1.29384e-17
26367	Ceacam2	87	38	15	13	12	7	-2.05	-1.89	0.00356449	0.00823996	-2.52	-2.28	0.000267169	0.000618779
231903	Urad	123	145	28	38	63	55	-1.96	-1.89	4.16721e-06	1.60446e-05	-1.16	-1.11	0.00133033	0.00280132
224762	Trim31	3034	2665	453	1006	1169	1114	-1.95	-1.89	1.44967e-07	6.81948e-07	-1.3	-1.29	1.32008e-30	1.49888e-29
17921	Myo7a	4058	2933	646	1158	1205	1525	-1.94	-1.89	1.384e-09	8.42983e-09	-1.34	-1.32	1.30505e-13	6.79266e-13
66259	Camk2n1	5240	4311	1475	1032	306	273	-1.92	-1.89	2.56843e-18	3.33292e-17	-4.02	-4	1.04342e-180	1.5853e-178
81840	Sorcs2	3952	3758	978	1080	437	356	-1.89	-1.89	2.44231e-61	2.10262e-59	-3.26	-3.24	3.59597e-146	3.7251e-144
69036	Zg16	2550	1977	6	297	704	258	-3.88	-1.88	0.0545445	0.0943074	-2.21	-1.91	0.00137651	0.00289092
12000	Avpr2	7	9	0	0	0	0	-3.17	-1.88	0.0524852	0.0911941	-3.17	-1.85	0.031447	0.052636
279028	Adamts13	33	2	1	2	0	0	-3.17	-1.88	0.0530041	0.0920259	-4.17	-2.32	0.00781232	0.0146245
52882	Rgs7bp	14	6	1	1	0	0	-2.46	-1.88	0.0496833	0.0868347	-3.46	-2.06	0.0177907	0.0312503
243864	Mill2	43	24	7	7	2	0	-2.09	-1.88	0.00884379	0.0187149	-4.13	-3.37	1.91896e-05	5.14595e-05
50768	Dlc1	450	304	135	48	529	521	-2.02	-1.88	0.000283128	0.000810318	0.5	0.49	0.0337747	0.05612
192653	Ttc36	75	60	14	19	26	37	-1.98	-1.88	0.000448929	0.00123581	-1.06	-0.99	0.0350971	0.0581061
394432	Ugt1a7c	5469	5614	1015	1878	2593	2430	-1.92	-1.88	6.05257e-11	4.21757e-10	-1.12	-1.12	4.87952e-43	8.25482e-42
330671	B4galnt4	4000	3449	869	1109	527	567	-1.9	-1.88	3.30261e-26	7.15624e-25	-2.75	-2.73	1.93692e-111	1.27684e-109
12654	Chil1	6	10	0	0	0	1	-3.17	-1.87	0.0531164	0.0922009	-3.17	-1.71	0.0504152	0.0806775
217258	Abca8a	8	8	0	0	0	1	-3.17	-1.87	0.0539979	0.0934979	-3.17	-1.69	0.0527989	0.0840703
635702	Naaladl2	19	20	5	1	4	4	-2.32	-1.87	0.0335603	0.0616639	-2.07	-1.72	0.0226732	0.0389937
100504379	Gm20201	14	21	3	3	1	0	-2.17	-1.87	0.0263605	0.0497422	-4.17	-2.74	0.0012247	0.00259051
67329	1700018L02Rik	33	29	5	8	13	15	-2.15	-1.87	0.00816388	0.0173864	-1.09	-0.97	0.112241	0.163658
17293	Mesp2	43	35	11	7	28	31	-2.12	-1.87	0.00453115	0.0102613	-0.37	-0.34	0.516963	0.601101
11634	Aire	65	35	15	7	2	4	-2.06	-1.87	0.00710979	0.0153871	-3.67	-3.22	3.27375e-06	9.54948e-06
100040377	NA	64	60	11	19	27	21	-2.02	-1.87	0.00112331	0.0028662	-1.28	-1.21	0.0120723	0.0219075
226040	Tmem252	141	75	26	27	0	2	-1.99	-1.87	0.000359941	0.001008	-5.78	-5.1	8.59453e-14	4.53102e-13
319982	5930430L01Rik	261	231	55	74	23	53	-1.92	-1.87	8.79795e-09	4.83133e-08	-2.67	-2.54	3.3942e-10	1.39772e-09
228911	Tshz2	793	679	235	155	310	329	-1.9	-1.87	2.79746e-11	2.01783e-10	-1.18	-1.17	1.1931e-11	5.48358e-11
26564	Ror2	1183	1101	291	321	308	343	-1.89	-1.87	5.44315e-32	1.55645e-30	-1.79	-1.78	4.37715e-33	5.44685e-32
228858	Gdap1l1	23	20	1	6	1	3	-2.39	-1.86	0.0331622	0.0610235	-2.87	-2.35	0.00300477	0.00600164
100993	AW549542	23	21	2	6	7	10	-2.14	-1.86	0.0235467	0.0449945	-1.35	-1.12	0.110224	0.160997
244723	Olfm2	30	21	6	4	1	1	-2.06	-1.86	0.0152493	0.0306038	-3.7	-3.07	0.000117499	0.00028483
14182	Fgfr1	29	29	4	8	7	1	-2.05	-1.86	0.0111026	0.0230097	-2.58	-2.13	0.00532142	0.0102293
70762	Dclk2	213	213	71	38	26	26	-1.93	-1.86	5.97552e-06	2.24803e-05	-2.94	-2.87	2.15354e-17	1.39486e-16
76453	Prss23	8120	8379	1578	2808	5625	5403	-1.9	-1.86	6.34211e-12	4.87782e-11	-0.56	-0.56	1.6601e-15	9.71517e-15
12075	Bfsp1	261	206	70	53	90	85	-1.89	-1.86	6.62023e-08	3.26485e-07	-1.39	-1.36	2.35905e-06	6.97699e-06
19201	Pstpip2	2445	1830	528	618	572	482	-1.88	-1.86	3.16018e-19	4.35865e-18	-2	-1.98	3.95233e-29	4.23164e-28
100042056	9130019P16Rik	19	37	5	6	6	5	-2.22	-1.85	0.0166549	0.0331339	-2.27	-1.84	0.0106662	0.0195158
18040	Nefm	187	150	22	60	50	59	-1.98	-1.85	0.000738942	0.00195076	-1.6	-1.56	4.1182e-06	1.18652e-05
14218	Sh3pxd2a	776	663	246	134	107	103	-1.9	-1.85	5.8077e-08	2.88279e-07	-2.75	-2.72	1.40088e-40	2.16973e-39
72792	2810459M11Rik	743	820	160	256	147	172	-1.89	-1.85	1.77493e-10	1.18575e-09	-2.26	-2.25	3.67335e-33	4.58536e-32
64074	Smoc2	14527	14991	3564	4518	1828	1677	-1.86	-1.85	1.64876e-35	5.67776e-34	-3.05	-3.05	0	0
18784	Pla2g5	879	941	235	261	1	0	-1.86	-1.85	1.85178e-26	4.05643e-25	-9.84	-8.46	1.18137e-48	2.31244e-47
100503066	Gm14966	25	25	3	7	19	16	-2.06	-1.84	0.0173749	0.0343954	-0.53	-0.44	0.470189	0.557068
623796	Gm12504	107	79	26	21	14	8	-1.92	-1.84	0.000127785	0.000388204	-2.97	-2.75	1.134e-07	3.79896e-07
268747	Carmil3	66	72	16	19	23	18	-1.92	-1.84	0.000284783	0.000814619	-1.74	-1.61	0.000895753	0.00193003
76787	Ppfia3	1249	1041	223	389	379	305	-1.89	-1.84	3.90565e-09	2.24564e-08	-1.72	-1.7	3.90933e-21	3.03187e-20
76429	Lhpp	2536	2363	537	792	1638	1485	-1.87	-1.84	2.13826e-16	2.41979e-15	-0.63	-0.63	3.82577e-09	1.44183e-08
15107	Hadh	23373	21612	5213	7116	9685	9389	-1.85	-1.84	2.07279e-25	4.28278e-24	-1.22	-1.22	5.68376e-64	1.63966e-62
12590	Cdx1	11002	12063	2250	4005	4792	3057	-1.87	-1.83	1.27169e-11	9.48909e-11	-1.53	-1.48	2.27473e-06	6.74136e-06
238988	Erc2	434	437	91	144	91	114	-1.87	-1.83	5.2219e-09	2.94466e-08	-2.05	-2.03	3.14248e-18	2.12694e-17
109270	Prr5	1666	1300	364	450	950	955	-1.85	-1.83	2.53034e-17	3.06957e-16	-0.62	-0.62	6.21921e-05	0.000156688
59044	Rnf130	934	1052	302	247	88	92	-1.84	-1.83	1.84836e-20	2.78175e-19	-3.43	-3.41	2.67287e-72	8.97689e-71
100040567	Gm12409	10	8	1	1	2	2	-2.17	-1.82	0.0560131	0.0965591	-1.74	-1.28	0.133418	0.189986
100502684	Gm20621	53	28	8	10	8	5	-2	-1.82	0.00822744	0.0175148	-2.55	-2.19	0.0011124	0.00236662
73287	1700040L02Rik	138	219	34	58	37	56	-1.94	-1.82	0.000125257	0.00038132	-1.91	-1.82	5.61061e-06	1.5932e-05
68404	Nrn1	1154	591	286	175	1341	1327	-1.9	-1.82	6.63761e-06	2.48221e-05	0.63	0.59	0.172439	0.237824
53945	Slc40a1	5973	5268	1449	1678	7945	8238	-1.83	-1.82	4.75429e-40	1.98256e-38	0.55	0.54	1.2648e-09	4.97345e-09
320709	Tmem117	1465	1314	431	343	1138	1237	-1.83	-1.82	4.5959e-22	7.74675e-21	-0.21	-0.21	0.0939334	0.139892
69602	Otop3	12	5	0	0	1	0	-3.17	-1.81	0.0605593	0.103394	-3.17	-1.7	0.0512159	0.0818029
271508	4933408B17Rik	35	59	11	12	10	9	-1.97	-1.81	0.00450155	0.0102029	-2.13	-1.95	0.00137637	0.00289092
105283	E030046B03Rik	88	67	25	14	53	75	-1.94	-1.81	0.00107341	0.00274841	-0.26	-0.25	0.552372	0.634916
214240	Disp2	351	333	71	114	58	71	-1.87	-1.81	7.21998e-08	3.54534e-07	-2.36	-2.32	1.04041e-18	7.2195e-18
69120	1810021B22Rik	223	153	46	54	26	21	-1.86	-1.81	3.12265e-06	1.22406e-05	-2.93	-2.79	1.49345e-12	7.29037e-12
116701	Fgfrl1	3227	3033	806	950	842	721	-1.82	-1.81	2.63741e-38	1.02507e-36	-1.98	-1.97	1.39286e-62	3.89831e-61
12408	Cbr1	10123	9946	2511	3135	2037	1982	-1.82	-1.81	2.78112e-36	9.89647e-35	-2.3	-2.3	2.56206e-227	8.01421e-225
209630	Frmd4a	956	911	268	255	116	97	-1.82	-1.81	6.61468e-30	1.71393e-28	-3.11	-3.08	3.13863e-61	8.55907e-60
19049	Ppp1r1b	26890	26268	6866	8122	7820	6854	-1.81	-1.81	5.14674e-52	3.24468e-50	-1.84	-1.83	1.33615e-103	7.69516e-102
171209	Asic3	72	46	15	15	8	14	-1.86	-1.8	0.00181558	0.00445426	-2.32	-2.13	0.000268234	0.000621051
56636	Fgf21	20	8	3	1	3	3	-2.32	-1.79	0.0535874	0.0928474	-1.91	-1.5	0.0682784	0.105793
245631	Mum1l1	47	34	8	11	22	19	-2	-1.79	0.00564801	0.0125179	-0.97	-0.87	0.119904	0.173405
22754	Zfp92	69	59	12	21	33	27	-1.98	-1.79	0.00170943	0.00420802	-1.02	-0.98	0.0340982	0.0565985
76088	Dock8	568	466	72	199	172	140	-1.91	-1.79	0.000201704	0.00059351	-1.7	-1.68	1.31438e-13	6.83899e-13
239731	Rimbp3	77	81	19	23	37	37	-1.89	-1.79	0.000172202	0.00051178	-1.04	-1.01	0.0157109	0.0278856
54722	Dfna5	1504	1194	259	484	929	652	-1.85	-1.79	7.47555e-08	3.66073e-07	-0.75	-0.74	0.000261683	0.000606601
18188	Nrtn	315	332	115	62	199	171	-1.85	-1.79	2.80663e-06	1.1086e-05	-0.78	-0.77	0.000539924	0.00120014
66569	Gdpd1	7296	6407	1620	2249	3327	3069	-1.81	-1.79	3.35108e-20	4.95484e-19	-1.08	-1.08	2.38484e-27	2.35721e-26
14867	Gstm6	800	685	244	174	139	158	-1.81	-1.79	2.34325e-12	1.88177e-11	-2.3	-2.27	8.15898e-31	9.35731e-30
56072	Lgals12	1793	1691	474	518	379	341	-1.8	-1.79	3.8712e-40	1.6313e-38	-2.25	-2.24	4.58715e-65	1.35266e-63
18436	P2rx1	11	5	0	1	0	0	-3.17	-1.78	0.0702711	0.117803	-3.17	-1.77	0.0387772	0.0636761
100861736	NA	43	43	11	11	17	13	-1.97	-1.78	0.00310148	0.0072821	-1.46	-1.33	0.0183067	0.032079
68162	A930003A15Rik	47	39	11	11	8	4	-1.97	-1.78	0.00343701	0.00798445	-2.65	-2.3	0.000377693	0.000857943
407795	BC030870	931	977	130	380	376	283	-1.89	-1.78	0.000133099	0.000403199	-1.51	-1.49	6.13793e-16	3.67423e-15
269152	Kif26b	790	786	282	160	164	104	-1.82	-1.78	2.02404e-08	1.0665e-07	-2.54	-2.49	1.93827e-25	1.80614e-24
70561	Txndc16	1356	1226	291	437	256	251	-1.81	-1.78	8.36926e-13	7.01659e-12	-2.32	-2.31	4.56245e-55	1.0641e-53
56454	Aldh18a1	17116	15645	4616	4828	6713	7117	-1.78	-1.78	2.93129e-81	4.30631e-79	-1.22	-1.22	1.01972e-52	2.23151e-51
665194	Gm7538	7	8	1	0	0	0	-3	-1.77	0.071526	0.119606	-3	-1.76	0.0399938	0.0654717
100502752	A130015J22Rik	7	8	1	0	1	0	-3	-1.77	0.071526	0.119606	-3	-1.63	0.0617053	0.0966789
50795	Sh3bgr	140	110	27	40	36	39	-1.86	-1.77	5.98991e-05	0.000192913	-1.69	-1.63	2.18767e-05	5.8215e-05
72735	Eldr	161	170	36	55	61	65	-1.83	-1.77	6.73208e-06	2.51167e-05	-1.34	-1.32	2.64959e-05	6.98544e-05
99296	Hrh3	28	23	0	7	1	2	-2.7	-1.76	0.0634608	0.107637	-3.7	-2.85	0.000260251	0.000603633
71578	Sval1	34	14	1	7	4	6	-2.26	-1.76	0.0505138	0.0881611	-2.06	-1.7	0.0250506	0.0427323
234155	Mboat4	14	22	3	4	4	1	-2.25	-1.76	0.0339103	0.0622071	-2.66	-1.92	0.0178377	0.031319
22418	Wnt5a	59	21	12	6	7	7	-2.15	-1.76	0.0237647	0.0453568	-2.36	-2.04	0.00349616	0.00691645
381738	Drc1	106	79	27	23	20	20	-1.86	-1.76	0.000197184	0.00058128	-2.16	-2.05	8.75017e-06	2.4336e-05
18552	Pcsk5	4415	3932	905	1492	4747	5011	-1.79	-1.76	8.20151e-12	6.23603e-11	0.25	0.24	0.00885867	0.0164481
67801	Pllp	1426	1198	354	406	883	993	-1.77	-1.76	7.90453e-22	1.31166e-20	-0.46	-0.46	0.00152364	0.0031736
20981	Syt3	12	35	3	6	3	3	-2.26	-1.75	0.039513	0.0711243	-2.58	-2.1	0.00740912	0.0139204
53420	Syt5	34	49	11	10	7	6	-1.9	-1.75	0.00613341	0.013491	-2.58	-2.25	0.000468457	0.00104962
68531	1110020A21Rik	131	120	22	45	39	56	-1.87	-1.75	0.000416206	0.00115446	-1.37	-1.32	0.000489242	0.00109389
619301	Tmem253	1534	1612	242	633	651	735	-1.83	-1.75	3.01397e-05	0.000101884	-1.16	-1.16	7.44151e-20	5.44062e-19
217122	Gm11545	4155	3538	705	1475	1222	1061	-1.81	-1.75	1.99516e-07	9.16481e-07	-1.73	-1.72	4.82737e-42	7.90667e-41
75985	Rab30	343	272	88	89	162	151	-1.78	-1.75	9.50135e-10	5.89253e-09	-0.95	-0.93	0.000162205	0.000385873
100504262	A730020E08Rik	247	213	66	65	82	100	-1.78	-1.75	5.88825e-09	3.29796e-08	-1.3	-1.29	6.56809e-06	1.85125e-05
233752	Insc	871	732	234	232	35	52	-1.77	-1.75	1.86019e-19	2.60378e-18	-4.17	-4.1	1.59089e-59	4.12004e-58
654824	Ankrd37	3462	3248	1005	962	573	637	-1.76	-1.75	7.18168e-61	6.08467e-59	-2.45	-2.44	7.3023e-109	4.64118e-107
71939	Apol6	28	10	2	5	8	4	-2.32	-1.74	0.0486091	0.0852269	-1.51	-1.26	0.107471	0.157436
629059	Fam124a	178	57	43	8	26	18	-2.16	-1.74	0.0272488	0.0512564	-2.37	-2.1	0.000240946	0.000560895
100503545	Nuggc	18	16	1	5	2	1	-2.09	-1.74	0.0509452	0.0888227	-3.17	-2.26	0.00571385	0.0109231
73072	Prr36	238	64	35	40	13	21	-1.96	-1.74	0.00753619	0.0161982	-3.08	-2.72	4.0883e-06	1.17855e-05
75116	4930520O04Rik	287	193	60	76	66	78	-1.8	-1.74	3.07578e-06	1.20717e-05	-1.71	-1.66	4.78603e-07	1.51641e-06
76432	2310001H17Rik	303	324	72	107	119	73	-1.79	-1.74	5.86831e-08	2.91107e-07	-1.67	-1.63	6.89243e-08	2.34997e-07
26897	Acot1	1103	1049	234	385	1322	1228	-1.78	-1.74	8.08405e-10	5.04875e-09	0.26	0.26	0.0245068	0.0419211
233332	Adamts17	67	58	17	17	20	18	-1.78	-1.74	0.00083605	0.0021836	-1.68	-1.57	0.00168535	0.00348677
109934	Abr	8568	8415	2112	2871	3599	3014	-1.76	-1.74	6.60252e-23	1.16696e-21	-1.34	-1.34	4.97046e-38	7.16294e-37
56615	Mgst1	12924	12279	3218	4214	4479	4493	-1.75	-1.74	6.9244e-27	1.55295e-25	-1.47	-1.47	2.481e-100	1.3839e-98
107227	Macrod1	1326	1527	403	435	324	270	-1.75	-1.74	1.02886e-26	2.28187e-25	-2.24	-2.22	2.28893e-42	3.80369e-41
140742	Sesn1	2032	2132	519	703	918	860	-1.75	-1.74	1.00497e-18	1.34441e-17	-1.21	-1.2	1.55229e-28	1.61012e-27
78339	Ttyh3	10007	9203	2962	2721	2535	2165	-1.74	-1.74	2.49694e-64	2.31118e-62	-2.01	-2	5.62733e-83	2.29598e-81
626596	Rgs22	19	2	0	0	0	0	-3.46	-1.73	0.0711626	0.119123	-3.46	-1.85	0.0311194	0.0521643
100503292	Gm12279	26	20	5	5	8	7	-1.94	-1.73	0.0233419	0.0446457	-1.42	-1.23	0.0782395	0.119353
216622	4931440F15Rik	82	83	13	31	23	16	-1.9	-1.73	0.00295264	0.00695713	-2.07	-1.92	4.58764e-05	0.000117588
432720	Akr1c19	3669	3795	742	1417	8141	8550	-1.78	-1.73	1.12308e-08	6.08589e-08	1.18	1.18	5.57632e-57	1.3686e-55
330256	Gm20559	1573	1299	339	500	216	213	-1.76	-1.73	6.80289e-12	5.22468e-11	-2.72	-2.7	8.97357e-60	2.33152e-58
14163	Fgd1	277	220	79	65	75	76	-1.76	-1.73	7.68232e-08	3.75739e-07	-1.69	-1.65	1.25662e-08	4.54474e-08
234779	Plcg2	1956	1739	536	562	283	239	-1.74	-1.73	4.31831e-35	1.44663e-33	-2.8	-2.78	1.28806e-76	4.59695e-75
233890	Zfp768	1848	1761	533	542	567	567	-1.73	-1.73	1.92816e-45	1.00901e-43	-1.65	-1.64	3.06571e-46	5.63449e-45
18048	Klk1b4	9	6	0	0	0	0	-3	-1.72	0.0737044	0.122723	-3	-1.7	0.0464996	0.0750362
223332	Ranbp3l	9	6	0	0	0	0	-3	-1.72	0.0737044	0.122723	-3	-1.7	0.0464996	0.0750362
11647	Alpl	27	19	6	4	1	2	-1.94	-1.72	0.0275562	0.0517665	-3.58	-2.67	0.000792227	0.00171811
57776	Ttyh1	44	39	5	15	8	4	-1.93	-1.72	0.0148648	0.0298996	-2.62	-2.26	0.000510234	0.00113795
83561	Tdrd1	260	97	36	58	108	95	-1.9	-1.72	0.00303239	0.00713769	-0.78	-0.74	0.103275	0.152044
320700	A930033H14Rik	69	49	20	11	8	8	-1.86	-1.72	0.00461259	0.0104203	-2.74	-2.54	1.30805e-05	3.56584e-05
17179	Matk	72	90	23	22	9	13	-1.8	-1.72	0.000329081	0.000928397	-2.77	-2.57	5.77162e-07	1.81464e-06
414095	B130034C11Rik	140	169	45	43	62	59	-1.76	-1.72	1.89224e-06	7.64581e-06	-1.31	-1.28	0.000105955	0.000258416
108958	Miga2	2018	1937	584	597	1070	994	-1.73	-1.72	1.14593e-48	6.62444e-47	-0.92	-0.91	2.13245e-17	1.38232e-16
14525	Gcsam	11	5	0	0	0	0	-3	-1.71	0.0750892	0.124757	-3.17	-1.71	0.0451267	0.0729906
26946	Trpc7	11	5	0	0	0	0	-3	-1.71	0.0750892	0.124757	-3.17	-1.71	0.0451267	0.0729906
211666	Mgst2	2620	2555	464	1038	471	402	-1.77	-1.71	1.93545e-06	7.80663e-06	-2.54	-2.53	5.05709e-93	2.47472e-91
100502950	Gm3336	1910	1933	391	736	297	242	-1.76	-1.71	4.09147e-08	2.06873e-07	-2.81	-2.79	8.77017e-84	3.62463e-82
70729	Nos1ap	359	288	74	114	85	98	-1.76	-1.71	7.53463e-07	3.21396e-06	-1.79	-1.76	4.11505e-11	1.81296e-10
66261	Tm4sf20	12144	10518	2653	4093	3810	3757	-1.74	-1.71	5.80391e-14	5.34126e-13	-1.56	-1.56	5.04406e-62	1.38499e-60
20341	Selenbp1	10470	12615	2715	4148	4926	4956	-1.74	-1.71	1.23334e-13	1.10148e-12	-1.2	-1.2	2.41423e-30	2.70655e-29
319636	Fsd1l	1273	1108	284	423	561	473	-1.74	-1.71	1.6232e-11	1.19615e-10	-1.18	-1.17	1.22209e-13	6.37541e-13
17977	Ncoa1	3161	3220	923	998	1232	1237	-1.72	-1.71	7.39315e-56	5.33273e-54	-1.35	-1.35	4.01328e-51	8.41311e-50
330010	Ttll10	1247	1083	345	357	227	250	-1.72	-1.71	4.35086e-25	8.80788e-24	-2.27	-2.25	3.44117e-43	5.8401e-42
19300	Abcd4	2971	2406	744	872	480	551	-1.72	-1.71	5.53431e-22	9.26028e-21	-2.36	-2.35	2.06965e-55	4.89143e-54
269233	Fam171a1	2739	2940	737	970	1472	1548	-1.72	-1.71	6.54324e-21	1.0143e-19	-0.89	-0.89	1.32134e-19	9.56847e-19
15416	Hoxb8	2962	2340	717	875	187	117	-1.72	-1.71	1.2316e-18	1.63664e-17	-4.1	-4.04	8.127e-80	3.10911e-78
71776	Tha1	600	545	176	167	230	215	-1.72	-1.71	1.11368e-17	1.38673e-16	-1.34	-1.33	6.19568e-13	3.09454e-12
232232	Hdac11	3594	3560	1029	1132	819	817	-1.71	-1.71	1.02093e-54	7.10788e-53	-2.11	-2.1	1.4518e-115	1.00698e-113
83766	Actl6b	7	7	0	1	0	0	-3	-1.7	0.0835404	0.136738	-3	-1.66	0.0512339	0.0818234
74362	Spag17	42	5	2	5	3	1	-2.58	-1.7	0.0715166	0.119606	-3	-2.1	0.0134908	0.0242445
19111	Prl6a1	10	14	2	2	19	16	-2	-1.7	0.0598327	0.102361	0.47	0.46	0.509987	0.594637
332131	Krt78	42	27	7	10	9	10	-1.92	-1.7	0.0140604	0.0284818	-1.71	-1.53	0.0165585	0.029276
71059	Hexim2	178	123	36	50	48	36	-1.78	-1.7	8.22609e-05	0.000258486	-1.79	-1.72	1.03856e-05	2.86497e-05
17063	Muc13	38634	35378	8464	13692	12031	11421	-1.73	-1.7	3.60871e-13	3.11517e-12	-1.64	-1.63	1.33596e-104	7.89357e-103
68778	Gucd1	6252	6326	1530	2250	2745	2617	-1.72	-1.7	2.53548e-16	2.84518e-15	-1.21	-1.21	9.21805e-57	2.24512e-55
68607	Serhl	3933	3012	985	1119	848	904	-1.71	-1.7	3.1311e-20	4.63386e-19	-1.97	-1.95	1.39694e-39	2.11437e-38
100043836	Scgb2b7	4	13	0	0	0	0	-3	-1.69	0.0777879	0.128733	-3.17	-1.72	0.0439487	0.0712586
72125	Amer2	12	5	1	1	1	0	-2.17	-1.69	0.0811463	0.133326	-3.17	-1.7	0.0512159	0.0818029
666105	Gm7932	29	32	5	10	31	27	-1.95	-1.69	0.0176539	0.0349002	-0.05	-0.05	0.932995	0.950942
13195	Ddc	2493	2466	368	969	2090	2402	-1.88	-1.69	0.00377614	0.00868159	-0.12	-0.12	0.256057	0.334114
270192	Rab6b	59	59	21	11	8	7	-1.8	-1.69	0.00400882	0.00917965	-2.91	-2.64	4.12129e-06	1.1872e-05
15436	Hoxd4	240	238	85	56	396	342	-1.73	-1.69	9.62753e-07	4.05485e-06	0.64	0.64	0.00208744	0.00426389
13170	Dbp	1808	1314	474	475	359	398	-1.71	-1.69	2.61814e-15	2.70304e-14	-2.02	-2	2.04949e-26	1.97318e-25
74442	Sgms2	3001	2745	917	839	661	721	-1.7	-1.69	1.9388e-42	9.02499e-41	-2.03	-2.03	1.46356e-71	4.82399e-70
66825	Rnf186	6283	5563	1641	1982	1100	1110	-1.7	-1.69	7.11277e-30	1.84001e-28	-2.4	-2.39	1.04134e-127	8.56313e-126
246277	Csad	2301	1759	641	597	504	544	-1.7	-1.69	5.91227e-19	8.03677e-18	-1.93	-1.92	1.10714e-31	1.31807e-30
21833	Thra	6849	5794	1915	1962	2293	2283	-1.69	-1.69	5.12955e-40	2.12247e-38	-1.45	-1.44	5.40046e-42	8.80915e-41
18386	Oprd1	25	25	5	7	7	3	-1.84	-1.68	0.0215819	0.0416927	-2.12	-1.82	0.0126128	0.0227926
56177	Olfm1	42	73	11	20	9	8	-1.83	-1.68	0.00866207	0.0183619	-2.56	-2.34	8.32266e-05	0.000206199
15957	Ifit1	429	241	134	54	130	131	-1.81	-1.68	0.00122568	0.00311043	-1.33	-1.29	6.83888e-05	0.00017138
69861	2010003K11Rik	252	249	43	101	142	85	-1.77	-1.68	0.000339059	0.000954359	-1.11	-1.08	0.000739074	0.00161006
66065	Hsd17b14	147	88	40	27	81	65	-1.77	-1.68	0.00083362	0.00217761	-0.65	-0.63	0.115103	0.167098
277333	Gm5069	110	161	42	36	44	55	-1.74	-1.68	7.63138e-05	0.000241362	-1.43	-1.36	0.000443535	0.000996298
21788	Tfpi	1496	1340	423	450	208	362	-1.69	-1.68	2.08187e-29	5.26651e-28	-2.29	-2.25	1.779e-20	1.33744e-19
237928	Phospho1	3973	3432	989	1279	1267	1031	-1.69	-1.68	1.97782e-20	2.96544e-19	-1.67	-1.66	9.19677e-34	1.1775e-32
105841	Dennd3	2126	1761	654	541	374	349	-1.69	-1.68	8.18756e-20	1.1748e-18	-2.4	-2.39	9.45701e-58	2.36841e-56
18781	Pla2g2c	23	19	1	7	0	0	-2.07	-1.67	0.0591977	0.101329	-4.46	-3.3	0.000111607	0.000271247
15571	Elavl3	17	34	3	8	3	5	-2.06	-1.67	0.0409417	0.0732923	-2.38	-1.99	0.00828074	0.0154524
64452	Slc5a4a	22	29	4	8	2	1	-1.89	-1.67	0.0272495	0.0512564	-3.7	-2.83	0.000286227	0.000660713
16531	Kcnma1	100	96	16	38	38	37	-1.79	-1.67	0.00306022	0.00719685	-1.34	-1.29	0.00101578	0.00217192
208213	Tmem132c	163	250	81	36	6	6	-1.78	-1.67	0.000967455	0.00249869	-4.9	-4.67	1.13219e-21	8.97256e-21
75614	Rab26os	206	297	72	79	367	357	-1.72	-1.67	1.63112e-06	6.64946e-06	0.54	0.54	0.0290092	0.0489407
72804	9130017K11Rik	547	480	132	181	252	270	-1.69	-1.67	3.63013e-10	2.35819e-09	-0.95	-0.95	5.35165e-07	1.68859e-06
20963	Syk	1568	1593	498	483	490	316	-1.68	-1.67	1.25403e-40	5.36921e-39	-1.95	-1.92	7.90907e-21	6.02835e-20
70101	Cyp4f16	3390	2991	932	1040	1548	1321	-1.68	-1.67	2.19793e-34	7.05319e-33	-1.13	-1.13	1.10609e-19	8.03524e-19
70419	2810408A11Rik	1143	1213	360	370	133	115	-1.68	-1.67	2.017e-30	5.40105e-29	-3.21	-3.19	7.84914e-79	2.93937e-77
16706	Ksr1	1899	1649	525	573	619	568	-1.68	-1.67	8.97875e-28	2.11126e-26	-1.56	-1.55	1.41083e-30	1.59964e-29
224019	Tmem191c	502	485	147	157	154	151	-1.68	-1.67	3.81061e-16	4.21695e-15	-1.67	-1.65	6.34962e-17	4.02766e-16
76894	Mettl15	409	368	120	118	106	105	-1.68	-1.67	7.86271e-13	6.61617e-12	-1.86	-1.83	1.63385e-15	9.56507e-15
17768	Mthfd2	6354	5878	1809	1991	1994	2376	-1.67	-1.67	1.06156e-51	6.64016e-50	-1.46	-1.46	6.15063e-39	9.14454e-38
100217422	Snord13	7	20	0	3	0	0	-2.81	-1.66	0.0877708	0.142746	-3.81	-2.45	0.00502498	0.00970151
497106	Rnase12	24	17	1	7	0	0	-2.07	-1.66	0.0622575	0.105921	-4.39	-3.28	0.00012626	0.000304172
12161	Bmp6	104	32	24	9	14	12	-2	-1.66	0.0286029	0.0535317	-2.32	-2.01	0.00150523	0.0031369
72690	Grrp1	10	14	1	3	0	0	-2	-1.66	0.0713062	0.119326	-3.7	-2.38	0.00633627	0.0120208
70536	Qpct	27	16	4	6	8	1	-1.87	-1.66	0.0368962	0.0670015	-2.2	-1.59	0.0477545	0.0768049
246788	Trpv3	55	31	14	9	8	3	-1.84	-1.66	0.0128893	0.0263755	-2.87	-2.42	0.000395897	0.000896742
19088	Prkar2b	624	177	107	118	77	77	-1.81	-1.66	0.00331546	0.00773689	-2.34	-1.9	0.00546718	0.0104854
100503337	Gm9895	149	106	31	44	11	13	-1.73	-1.66	0.000213909	0.000625744	-3.31	-3.13	1.53188e-11	6.97633e-11
60525	Acss2	13857	12703	3479	4765	2642	2941	-1.68	-1.66	3.773e-20	5.54285e-19	-2.23	-2.22	6.51388e-132	5.61708e-130
217364	Engase	5351	5560	1643	1777	2672	2333	-1.66	-1.66	4.31872e-61	3.67849e-59	-1.1	-1.1	3.53762e-29	3.79017e-28
67881	Mdp1	3058	2742	854	959	1277	1353	-1.66	-1.66	3.54999e-34	1.12344e-32	-1.12	-1.12	1.90185e-25	1.77428e-24
622408	Mcidas	10	5	0	0	0	0	-3	-1.65	0.0841934	0.137669	-3	-1.65	0.0527117	0.0839399
77665	9030204H09Rik	8	6	0	0	0	0	-3	-1.65	0.0845066	0.13811	-3	-1.63	0.0553339	0.0876432
93887	Pcdhb16	9	23	2	4	2	2	-2.09	-1.65	0.064823	0.109622	-2.5	-1.92	0.0207177	0.035925
106512	Gpsm3	29	17	5	6	8	13	-1.94	-1.65	0.0329838	0.0607441	-1.13	-0.95	0.174495	0.240079
19264	Ptprc	10	13	2	2	0	1	-1.87	-1.65	0.0695135	0.11663	-3.58	-2.11	0.0149993	0.0267142
75602	1810062O18Rik	42	42	7	15	20	26	-1.81	-1.65	0.0119477	0.0246251	-0.84	-0.74	0.165704	0.229788
245595	Zfp711	162	124	35	50	31	19	-1.71	-1.65	8.32293e-05	0.000260914	-2.48	-2.35	3.64588e-08	1.27048e-07
66871	Cpne8	2058	1300	666	355	1344	1387	-1.7	-1.65	5.63639e-06	2.12917e-05	-0.28	-0.28	0.177117	0.243162
74134	Cyp2s1	13547	12316	2914	5089	3437	3404	-1.68	-1.65	3.94661e-10	2.55341e-09	-1.9	-1.89	3.39499e-123	2.5914e-121
218203	Mylip	352	327	124	84	62	55	-1.68	-1.65	9.41169e-08	4.54629e-07	-2.49	-2.46	1.25552e-20	9.49258e-20
652925	Tmem243	904	833	230	312	410	376	-1.67	-1.65	4.3453e-13	3.72491e-12	-1.12	-1.12	3.07759e-13	1.56959e-12
103172	Chchd10	6126	6817	1884	2185	1936	1712	-1.66	-1.65	6.92309e-35	2.30477e-33	-1.81	-1.8	9.77637e-67	2.96506e-65
241638	Lzts3	8315	8113	2254	2896	2484	2372	-1.66	-1.65	4.20204e-26	9.01975e-25	-1.74	-1.73	1.30709e-119	9.3928e-118
108150	Galnt7	8400	7645	2181	2853	3500	3538	-1.66	-1.65	1.30634e-22	2.25415e-21	-1.17	-1.17	4.81546e-45	8.4979e-44
21407	Tcf15	11	5	1	1	0	0	-2.17	-1.64	0.0905451	0.146499	-3.17	-1.77	0.0387772	0.0636761
268935	Scube3	11	5	1	1	0	1	-2.17	-1.64	0.0905451	0.146499	-3.17	-1.64	0.0601631	0.0945504
18022	Nfe2	29	19	3	8	7	12	-2	-1.64	0.0415024	0.0741717	-1.32	-1.09	0.120824	0.174608
100037260	9430060I03Rik	23	38	5	10	24	28	-1.91	-1.64	0.0264615	0.0499032	-0.2	-0.18	0.754042	0.813335
18071	Nhlh1	11	12	2	2	2	0	-1.87	-1.64	0.0703006	0.11784	-2.58	-1.79	0.0394926	0.0647841
320977	A330023F24Rik	105	83	28	28	33	46	-1.73	-1.64	0.000217344	0.000634633	-1.23	-1.16	0.00602103	0.0114677
93707	Pcdhgc4	103	81	28	27	28	38	-1.7	-1.64	0.000282129	0.000807604	-1.43	-1.36	0.00167905	0.00347509
320878	Mical2	4777	4642	989	1917	3525	3833	-1.68	-1.64	6.68793e-08	3.2952e-07	-0.34	-0.34	7.53183e-05	0.000187772
56312	Nupr1	5499	4193	1851	1176	1022	1012	-1.67	-1.64	2.57039e-10	1.69311e-09	-2.23	-2.22	1.07861e-54	2.4794e-53
93694	Clec2d	2075	2129	514	801	408	399	-1.66	-1.64	2.84487e-11	2.04741e-10	-2.36	-2.35	7.97022e-92	3.79549e-90
15901	Id1	1933	2344	736	611	300	317	-1.65	-1.64	5.79848e-19	7.8955e-18	-2.77	-2.75	3.73121e-75	1.30535e-73
54604	Pcnx	3941	3872	1195	1284	1950	1726	-1.64	-1.64	6.89043e-59	5.51683e-57	-1.07	-1.06	4.67075e-27	4.56852e-26
215090	Maneal	10	9	2	0	0	1	-2.32	-1.63	0.0956173	0.153603	-3.32	-1.9	0.0294015	0.0495502
277154	Nynrin	13	20	5	1	89	73	-2.09	-1.63	0.0708866	0.11871	2.29	2.13	1.52046e-05	4.12026e-05
666048	Trabd2b	10	14	3	1	1	0	-2	-1.63	0.0771703	0.127843	-3.7	-2.18	0.0118086	0.0214534
239650	Ccdc184	7	8	1	1	0	0	-2	-1.63	0.0898658	0.145606	-3	-1.76	0.0399938	0.0654717
66809	Krt20	13898	11019	1567	5077	5099	4704	-1.89	-1.63	0.0152891	0.030672	-1.33	-1.32	1.01201e-27	1.01603e-26
75462	1700001C19Rik	57	30	12	12	7	9	-1.84	-1.63	0.0133126	0.0271357	-2.29	-2.06	0.00137247	0.00288395
228543	Rhov	178	105	58	23	47	56	-1.8	-1.63	0.00514055	0.011479	-1.44	-1.37	0.000737267	0.00160634
12709	Ckb	6754	8143	1664	2989	3338	3095	-1.67	-1.63	1.01913e-08	5.56269e-08	-1.19	-1.19	6.93007e-26	6.58853e-25
12925	Crip1	15529	14242	3845	5565	4731	3811	-1.65	-1.63	2.72887e-16	3.05149e-15	-1.78	-1.77	4.04233e-53	8.90709e-52
66904	Pccb	5018	5244	1526	1747	2009	1917	-1.64	-1.63	6.35174e-42	2.87318e-40	-1.37	-1.36	2.32234e-60	6.17473e-59
53422	Ybx2	707	681	224	219	72	67	-1.63	-1.63	7.86571e-21	1.2146e-19	-3.28	-3.25	7.6164e-55	1.75839e-53
381628	Adgrf3	6	7	0	1	0	0	-2.81	-1.62	0.0984943	0.157635	-2.81	-1.58	0.0621087	0.0971963
18613	Pecam1	18	10	4	1	3	2	-2.22	-1.62	0.0772411	0.127934	-2.32	-1.66	0.0437882	0.0710489
72122	2010308F09Rik	32	16	3	8	6	6	-2	-1.62	0.048095	0.0844272	-1.84	-1.57	0.0308726	0.0517942
12293	Cacna2d1	117	103	23	42	80	29	-1.72	-1.62	0.000823677	0.00215445	-0.97	-0.9	0.0697429	0.107811
80981	Arl4d	175	111	52	35	61	48	-1.71	-1.62	0.000470349	0.00128945	-1.35	-1.3	0.000944407	0.00202747
72823	Pard3b	963	876	206	368	407	438	-1.67	-1.62	3.79206e-07	1.67973e-06	-1.1	-1.09	2.8156e-13	1.43966e-12
231912	Katnal1	140	125	47	34	23	25	-1.66	-1.62	5.55851e-05	0.000179997	-2.42	-2.31	5.10998e-09	1.90689e-08
234797	6430548M08Rik	1480	1426	350	564	344	376	-1.65	-1.62	1.07332e-09	6.6104e-09	-1.99	-1.98	9.21748e-50	1.86371e-48
54200	Sult2b1	1448	1207	360	483	392	335	-1.64	-1.62	4.40835e-13	3.77693e-12	-1.85	-1.83	2.86895e-28	2.9452e-27
53417	Hif3a	2735	2165	776	796	2322	2220	-1.63	-1.62	1.06662e-21	1.74998e-20	-0.09	-0.09	0.502277	0.587662
14073	Faah	4836	4654	1480	1570	1931	1836	-1.62	-1.62	2.65839e-63	2.39151e-61	-1.31	-1.31	1.19187e-54	2.73582e-53
100504626	Gm16364	11	3	0	0	0	0	-3	-1.61	0.0909744	0.14703	-3	-1.64	0.0539501	0.0857151
217410	Trib2	53	51	9	20	101	71	-1.79	-1.61	0.00933206	0.0196237	0.75	0.71	0.0848537	0.128092
27355	Pald1	144	109	50	27	62	65	-1.72	-1.61	0.000963615	0.00248997	-0.96	-0.93	0.00928199	0.0171722
56320	Dbn1	199	185	79	37	19	19	-1.7	-1.61	0.000464744	0.00127586	-3.28	-3.18	1.17915e-17	7.77634e-17
21886	Tle2	138	279	61	65	37	34	-1.7	-1.61	0.000541293	0.00146761	-2.51	-2.37	2.67177e-08	9.40544e-08
18008	Nes	2324	1793	782	531	693	1080	-1.64	-1.61	1.92858e-10	1.28623e-09	-1.19	-1.18	7.16463e-08	2.43808e-07
18426	Ovol1	1589	1464	381	590	571	540	-1.64	-1.61	1.9466e-10	1.29662e-09	-1.44	-1.43	9.93827e-30	1.08891e-28
109218	Tmem139	395	450	118	150	322	246	-1.64	-1.61	4.97179e-10	3.18326e-09	-0.55	-0.54	0.0147036	0.026232
218476	Gcnt4	1943	1805	462	734	989	854	-1.63	-1.61	3.97755e-10	2.5724e-09	-1	-1	3.0027e-15	1.73182e-14
70693	Adgra3	4447	4579	1457	1464	1303	1171	-1.62	-1.61	1.57493e-71	1.75135e-69	-1.85	-1.84	2.19028e-81	8.69191e-80
12411	Cbs	1485	1556	496	485	86	83	-1.62	-1.61	1.23785e-35	4.29042e-34	-4.14	-4.11	9.43372e-133	8.22383e-131
18797	Plcb3	57871	54503	15015	21220	28675	26047	-1.62	-1.61	5.10729e-18	6.49072e-17	-1.02	-1.02	7.01106e-40	1.06929e-38
106407	Slc51a	5021	4530	0	40	2722	2302	-7.8	-1.6	0.0906561	0.146634	-0.91	-0.9	3.6409e-15	2.08932e-14
66793	Efcab1	6	7	0	0	0	0	-2.81	-1.6	0.0921702	0.148693	-2.81	-1.58	0.0621087	0.0971963
100503871	4833432E10Rik	21	30	7	6	20	38	-1.89	-1.6	0.0292611	0.0546423	0.21	0.17	0.777644	0.832211
320587	Tmem88b	41	49	9	16	67	61	-1.79	-1.6	0.0100663	0.0210394	0.52	0.5	0.241982	0.318116
100306952	Snora78	24	23	6	6	17	33	-1.78	-1.6	0.0301572	0.0561216	0.12	0.1	0.875603	0.90852
75796	Cdyl2	42	44	9	15	10	18	-1.73	-1.6	0.00954158	0.0200274	-1.55	-1.39	0.0178974	0.031417
100727	Ugt2b34	22880	20555	4348	8835	14112	15948	-1.71	-1.6	0.00060713	0.00163066	-0.51	-0.51	5.01967e-08	1.73031e-07
16559	Kif17	97	73	33	18	23	23	-1.69	-1.6	0.00278128	0.00658438	-1.84	-1.73	0.00016079	0.000382848
107971	Frs3	263	227	88	68	62	73	-1.65	-1.6	2.87707e-07	1.29521e-06	-1.82	-1.78	8.25482e-10	3.29223e-09
72472	Slc16a10	923	829	195	358	2164	2291	-1.65	-1.6	1.22827e-06	5.10068e-06	1.37	1.36	1.13212e-32	1.39036e-31
228357	Lrp4	6203	6399	1554	2491	1955	1786	-1.63	-1.6	1.83386e-11	1.34335e-10	-1.73	-1.73	3.77872e-88	1.6745e-86
11567	Avil	384	483	135	143	4	10	-1.63	-1.6	3.44405e-10	2.23912e-09	-5.77	-5.6	2.45265e-41	3.92056e-40
217203	Tmem106a	2392	2043	614	818	1056	1077	-1.62	-1.6	2.95455e-15	3.03862e-14	-1.03	-1.03	4.11399e-17	2.62942e-16
17970	Ncf2	1020	855	324	285	800	604	-1.61	-1.6	2.3519e-16	2.65032e-15	-0.4	-0.39	0.0363238	0.0599745
67442	Retsat	3001	2972	808	1127	1914	1695	-1.61	-1.6	7.89373e-16	8.50049e-15	-0.71	-0.7	5.65266e-12	2.65304e-11
235582	Glyctk	372	337	116	112	97	108	-1.61	-1.6	2.41419e-11	1.75163e-10	-1.75	-1.73	4.91706e-13	2.47529e-12
26382	Fgd2	212	187	69	58	47	44	-1.61	-1.6	5.13024e-07	2.236e-06	-2.1	-2.04	1.64791e-10	6.94562e-10
19434	Rax	4	9	0	0	0	0	-2.81	-1.59	0.0934491	0.150498	-2.81	-1.59	0.0605494	0.0950693
100169865	Gm10914	49	57	21	9	24	9	-1.73	-1.59	0.0128904	0.0263755	-1.67	-1.46	0.0147616	0.0263296
93837	Dach2	62	54	22	12	111	108	-1.66	-1.59	0.00637696	0.0139729	0.94	0.9	0.011974	0.0217465
100616095	Snhg18	687	524	198	194	109	103	-1.61	-1.59	3.16404e-11	2.26187e-10	-2.49	-2.45	1.21641e-25	1.14419e-24
69440	Dennd6b	1142	1006	373	326	376	429	-1.6	-1.59	1.28849e-19	1.82427e-18	-1.39	-1.39	1.23638e-18	8.53853e-18
67709	Reg4	4034	4522	531	1829	437	291	-1.84	-1.58	0.0209283	0.040523	-3.53	-3.5	7.0501e-87	3.03154e-85
14602	Ghrhr	93	52	24	19	7	10	-1.71	-1.58	0.00509306	0.0113856	-3.02	-2.72	2.91633e-06	8.54754e-06
210108	D130043K22Rik	295	304	70	120	190	264	-1.63	-1.58	1.4044e-05	5.01756e-05	-0.38	-0.37	0.136072	0.193265
194309	Vps37d	140	130	46	39	14	20	-1.62	-1.58	1.91118e-05	6.66892e-05	-2.92	-2.79	3.73859e-11	1.6535e-10
66752	4933404O12Rik	446	369	114	151	96	93	-1.61	-1.58	2.04494e-08	1.07716e-07	-2.08	-2.05	3.07715e-17	1.97704e-16
72074	Anks4b	4254	3940	1140	1542	1896	1896	-1.6	-1.58	1.2625e-17	1.56111e-16	-1.09	-1.09	2.01892e-34	2.6335e-33
16859	Lgals9	19267	15195	5666	5730	1255	1457	-1.58	-1.58	2.09141e-27	4.81867e-26	-3.65	-3.63	2.20846e-167	2.81853e-165
170729	Scrt1	11	14	3	2	1	0	-2.12	-1.57	0.0792636	0.130621	-3.7	-2.24	0.00963988	0.0177704
13190	Dct	17	28	4	7	21	20	-1.87	-1.57	0.0461519	0.0813911	-0.13	-0.1	0.876415	0.909142
227326	Gpr55	27	29	5	10	0	1	-1.81	-1.57	0.029701	0.0553733	-4.86	-3.49	1.53512e-05	4.15787e-05
100503379	Gm16279	35	27	8	9	27	22	-1.78	-1.57	0.0205943	0.0399922	-0.3	-0.26	0.642916	0.717986
207683	Igsf11	78	83	33	16	55	60	-1.68	-1.57	0.00420082	0.00958503	-0.47	-0.45	0.243369	0.319624
57764	Ntn4	238	301	102	71	47	66	-1.62	-1.57	4.94102e-06	1.88293e-05	-2.2	-2.15	1.55841e-11	7.09106e-11
19130	Prox1	150	105	44	36	19	16	-1.62	-1.57	0.000225347	0.000655311	-2.84	-2.67	1.92247e-09	7.44038e-09
194908	Pld6	54	57	16	18	69	71	-1.61	-1.57	0.00324676	0.00759094	0.36	0.34	0.388111	0.475102
73296	Rhobtb3	488	566	199	145	116	111	-1.6	-1.57	3.37028e-09	1.95325e-08	-2.18	-2.16	1.34192e-23	1.15095e-22
18585	Pde9a	2188	1794	592	722	1289	1157	-1.59	-1.57	9.03875e-17	1.05187e-15	-0.68	-0.68	1.11757e-06	3.41218e-06
16728	L1cam	5647	6368	1668	2298	789	575	-1.59	-1.57	4.72863e-16	5.20409e-15	-3.12	-3.09	9.12485e-92	4.3324e-90
277414	Trp53i11	3529	2654	1160	874	753	556	-1.59	-1.57	1.5472e-12	1.26565e-11	-2.22	-2.19	1.09301e-31	1.3032e-30
63955	Cables1	623	621	173	236	153	124	-1.59	-1.57	7.52582e-11	5.20565e-10	-2.14	-2.12	1.21551e-25	1.14402e-24
231717	Fam109a	2773	2705	854	968	971	885	-1.58	-1.57	4.26678e-36	1.50493e-34	-1.54	-1.54	4.09375e-49	8.17366e-48
14732	Gpam	3607	4130	1163	1397	1637	1590	-1.58	-1.57	1.71159e-23	3.18467e-22	-1.24	-1.24	1.24947e-31	1.4809e-30
23972	Papss2	3533	4218	1102	1463	1662	1568	-1.58	-1.57	1.58252e-15	1.65952e-14	-1.24	-1.24	1.19436e-25	1.12543e-24
19341	Rab4a	1766	1665	551	593	927	923	-1.57	-1.57	5.47717e-33	1.6363e-31	-0.87	-0.87	2.04174e-15	1.18702e-14
230868	Igsf21	19	15	1	6	0	0	-2.09	-1.56	0.0829329	0.135829	-4.17	-2.96	0.000631703	0.0013886
280287	Kiss1	76	53	19	21	29	29	-1.68	-1.56	0.00334352	0.00779214	-1.09	-1.03	0.0303073	0.0509368
19734	Rgs16	96	91	40	17	9	10	-1.68	-1.56	0.00556494	0.0123491	-3.11	-2.97	1.72257e-09	6.69593e-09
93838	Dqx1	4300	4171	1085	1711	1622	1599	-1.59	-1.56	4.44008e-11	3.13488e-10	-1.37	-1.37	5.7112e-61	1.54425e-59
242022	Frem2	13	2	1	0	18	10	-3	-1.55	0.113031	0.177147	0.91	0.56	0.493599	0.578957
17969	Ncf1	10	8	2	0	0	0	-2.17	-1.55	0.113286	0.177465	-3.32	-1.98	0.0223189	0.038459
207911	Mchr1	11	20	5	1	3	1	-2	-1.55	0.0894115	0.14497	-2.5	-1.91	0.021267	0.0367935
66815	Ccdc109b	31	19	6	7	4	2	-1.84	-1.55	0.0390251	0.0703489	-2.7	-2.25	0.00318575	0.0063409
629499	Mroh8	29	29	6	10	7	6	-1.69	-1.55	0.0262293	0.0495177	-2.1	-1.79	0.0083133	0.0155061
100415787	Tomm6os	68	103	31	23	42	63	-1.64	-1.55	0.00236338	0.00566285	-0.66	-0.62	0.161679	0.224926
381246	Xkr9	207	193	66	65	99	80	-1.58	-1.55	2.47244e-07	1.12507e-06	-1.13	-1.11	0.000149454	0.00035735
15212	Hexb	4235	3305	1128	1393	2684	2733	-1.57	-1.55	7.34433e-16	7.93019e-15	-0.46	-0.45	0.000546552	0.00121335
237082	Nxt2	1260	1197	442	383	389	451	-1.56	-1.55	5.36047e-23	9.51633e-22	-1.53	-1.52	1.87642e-25	1.7526e-24
329910	Acot11	3294	3410	951	1302	1010	869	-1.56	-1.55	4.75153e-16	5.22336e-15	-1.81	-1.81	2.56565e-58	6.49679e-57
18609	Pdx1	4	10	1	1	0	0	-2	-1.54	0.111547	0.175255	-3	-1.67	0.0494986	0.07937
76933	Ifi27l2a	44	14	9	5	2	3	-1.86	-1.54	0.0614998	0.104788	-3.32	-2.5	0.00140206	0.00293994
69376	Zpbp2	34	21	7	8	8	10	-1.81	-1.54	0.0335073	0.0615877	-1.54	-1.35	0.0471606	0.0759723
18602	Padi4	34	28	13	4	1	9	-1.78	-1.54	0.0455802	0.0805425	-2.42	-1.93	0.0122837	0.0222481
214593	Duox2	3487	2593	437	1326	177	85	-1.77	-1.54	0.0192911	0.0377547	-4.5	-4.11	7.83964e-17	4.9531e-16
18631	Pex11a	635	712	190	260	304	260	-1.57	-1.54	4.55208e-10	2.92623e-09	-1.24	-1.22	2.08376e-11	9.37985e-11
239393	Lrp12	1205	785	350	313	278	239	-1.57	-1.54	1.35693e-08	7.28464e-08	-1.92	-1.89	1.48003e-15	8.68365e-15
171095	Il17rc	4163	4104	1195	1592	1073	983	-1.56	-1.54	2.16231e-18	2.82884e-17	-1.99	-1.98	2.32007e-97	1.22557e-95
14345	Fut4	450	527	155	174	194	200	-1.56	-1.54	2.4207e-11	1.75556e-10	-1.29	-1.27	4.14155e-10	1.69367e-09
78004	Prr15	4970	5275	1332	2103	1543	1267	-1.56	-1.54	7.13053e-11	4.94077e-10	-1.85	-1.84	1.03398e-54	2.38023e-53
28200	Dhrs4	4001	3794	1180	1466	2385	1964	-1.55	-1.54	9.95583e-24	1.87998e-22	-0.82	-0.82	4.96603e-12	2.34249e-11
69743	Casz1	3744	3597	1106	1382	771	694	-1.55	-1.54	3.25114e-23	5.88255e-22	-2.3	-2.3	2.34659e-108	1.48552e-106
72090	Entpd8	7090	6876	2043	2685	1705	1574	-1.55	-1.54	1.97017e-20	2.95674e-19	-2.07	-2.07	8.75637e-133	7.67529e-131
268297	Scml4	3530	3622	1034	1383	737	732	-1.55	-1.54	1.5702e-17	1.92819e-16	-2.26	-2.26	1.15118e-126	9.22849e-125
246221	Mpst	5568	4898	1783	1781	1482	1398	-1.54	-1.54	1.91638e-41	8.43047e-40	-1.84	-1.84	1.04413e-70	3.37185e-69
671564	Rnf212	360	305	0	25	96	102	-4.65	-1.53	0.11175	0.175523	-1.72	-1.7	1.16033e-11	5.33911e-11
215928	Mfsd4b5	32	28	4	12	21	24	-1.74	-1.53	0.0430527	0.0766004	-0.37	-0.33	0.55801	0.639506
14962	Cfb	8816	8644	1747	3787	4820	5694	-1.65	-1.53	0.00202849	0.0049305	-0.71	-0.71	1.3e-12	6.37533e-12
73713	Rbm20	416	319	133	113	91	106	-1.57	-1.53	5.90715e-08	2.92671e-07	-1.86	-1.83	5.1913e-12	2.44369e-11
215723	Mfsd6l	373	437	117	154	126	142	-1.56	-1.53	2.33017e-08	1.21779e-07	-1.56	-1.55	1.61953e-11	7.35871e-11
69548	2310015A10Rik	562	549	165	210	289	310	-1.55	-1.53	1.5216e-11	1.12542e-10	-0.87	-0.86	4.78311e-07	1.516e-06
12484	Cd24a	19040	16330	6763	5280	1918	2077	-1.54	-1.53	1.3487e-20	2.04514e-19	-3.13	-3.12	5.626e-209	1.24655e-206
320683	Zfp629	1706	1823	682	518	437	493	-1.54	-1.53	9.86687e-16	1.0514e-14	-1.9	-1.89	1.84613e-47	3.50611e-46
19125	Prodh	1081	852	339	319	263	313	-1.54	-1.53	5.85412e-14	5.38438e-13	-1.72	-1.71	9.69115e-19	6.74239e-18
240638	Slc16a12	231	101	2	71	25	35	-2.14	-1.52	0.0901938	0.146078	-2.39	-2.24	3.21869e-06	9.39231e-06
320172	E230016M11Rik	130	97	35	39	44	47	-1.6	-1.52	0.000301269	0.000856878	-1.29	-1.23	0.00143683	0.00300614
76373	Zfp773	52	54	16	18	11	16	-1.56	-1.52	0.00477749	0.0107492	-1.85	-1.74	0.00142436	0.00298199
13808	Eno3	869	874	273	322	218	201	-1.54	-1.52	1.51468e-17	1.86144e-16	-2.03	-2.02	1.56902e-35	2.10341e-34
414085	9330151L19Rik	654	684	225	233	435	495	-1.53	-1.52	6.52756e-18	8.24336e-17	-0.5	-0.5	0.00187276	0.00385017
19935	Mrpl23	457	415	142	155	132	166	-1.53	-1.52	5.24521e-12	4.06589e-11	-1.52	-1.5	3.93038e-11	1.73544e-10
235345	4833427G06Rik	5	7	0	0	13	19	-2.81	-1.51	0.108827	0.171622	1.28	1.04	0.168347	0.232825
100503068	Gm11549	7	10	2	0	1	0	-2.17	-1.51	0.12217	0.189107	-3.17	-1.79	0.0402757	0.0658859
69312	Ppp1r42	15	7	3	1	2	1	-2	-1.51	0.108127	0.170786	-2.58	-1.66	0.0531378	0.0845594
50877	Neu3	145	101	50	31	79	99	-1.6	-1.51	0.00143095	0.00357806	-0.43	-0.43	0.234677	0.309982
53791	Tlr5	406	227	135	72	377	439	-1.59	-1.51	0.00115258	0.00293562	0.39	0.37	0.207502	0.278948
14998	H2-DMa	246	187	63	82	103	100	-1.56	-1.51	1.41118e-05	5.03953e-05	-1.07	-1.05	0.00032586	0.000747226
107328	Trpt1	601	412	159	184	153	202	-1.54	-1.51	2.48879e-07	1.13219e-06	-1.49	-1.46	6.66815e-08	2.27544e-07
22433	Xbp1	9855	9557	3538	3210	1897	1956	-1.51	-1.51	4.1343e-56	3.03681e-54	-2.31	-2.31	1.71738e-216	4.41894e-214
68725	1110032F04Rik	5	17	1	3	0	1	-2	-1.5	0.11378	0.178082	-3.58	-2	0.0219302	0.0378464
16429	Itln1	5670	10888	1570	3490	3439	2708	-1.7	-1.5	0.0174452	0.034526	-1.41	-1.31	0.00369778	0.00729361
320858	L3mbtl4	28	47	8	14	9	7	-1.66	-1.5	0.0283701	0.0531333	-2.12	-1.82	0.00498829	0.00963767
330301	Zfp786	93	119	38	33	43	37	-1.58	-1.5	0.00045983	0.00126408	-1.35	-1.3	0.00115658	0.00245554
100505179	NA	141	135	37	55	81	96	-1.56	-1.5	0.000177953	0.000527403	-0.62	-0.61	0.0544113	0.0863448
20394	Scg5	66	72	24	21	4	3	-1.56	-1.5	0.00197775	0.00481794	-4.13	-3.66	2.38745e-09	9.16435e-09
58894	Zfp862-ps	395	342	105	147	101	109	-1.53	-1.5	2.8489e-07	1.28433e-06	-1.78	-1.76	2.14954e-13	1.10405e-12
208908	Ccdc62	238	224	68	90	83	78	-1.52	-1.5	1.70996e-06	6.96025e-06	-1.49	-1.46	1.00612e-07	3.38405e-07
27053	Asns	12851	11975	4256	4411	4462	5903	-1.51	-1.5	2.17675e-67	2.16499e-65	-1.24	-1.23	1.15252e-20	8.72623e-20
14672	Gna11	25090	26598	8170	9862	17726	16208	-1.51	-1.5	1.46041e-30	3.93697e-29	-0.59	-0.59	2.18975e-14	1.19839e-13
319974	Auts2	2325	2578	767	941	887	741	-1.51	-1.5	1.17948e-19	1.67438e-18	-1.57	-1.56	1.00362e-31	1.19751e-30
26434	Prnd	19	42	7	10	0	0	-1.78	-1.49	0.045942	0.0810834	-5	-3.8	5.50104e-06	1.56406e-05
69147	2200002J24Rik	86	56	27	18	75	62	-1.61	-1.49	0.00705558	0.0152904	-0.02	-0.03	0.949137	0.96319
100503101	Gm17388	47	68	19	18	25	30	-1.58	-1.49	0.00712939	0.0154212	-1.02	-0.95	0.0581266	0.0915937
15285	Mnx1	311	337	70	147	176	169	-1.56	-1.49	0.000426715	0.00118095	-0.89	-0.87	7.18819e-05	0.000179654
108897	Aif1l	57	47	16	18	18	24	-1.53	-1.49	0.00641936	0.0140543	-1.3	-1.16	0.0256408	0.0436458
71862	Gpr160	442	434	132	172	213	174	-1.51	-1.49	2.08233e-09	1.24188e-08	-1.15	-1.14	7.54826e-08	2.56644e-07
22339	Vegfa	13335	13311	5173	4202	1761	2165	-1.5	-1.49	2.03431e-28	4.95067e-27	-2.74	-2.73	6.20663e-139	5.89371e-137
68636	Fahd1	1681	1798	559	663	795	714	-1.5	-1.49	3.41998e-21	5.42219e-20	-1.19	-1.18	6.57181e-22	5.28428e-21
102644	Oaf	729	783	257	271	372	399	-1.5	-1.49	4.91343e-18	6.25925e-17	-0.95	-0.95	1.26378e-09	4.97069e-09
70574	Cpm	605	561	225	182	1164	1410	-1.5	-1.49	6.10585e-12	4.70289e-11	1.16	1.15	6.11986e-14	3.25977e-13
434249	Gm5602	18	19	2	7	26	22	-1.85	-1.48	0.0816532	0.134035	0.45	0.39	0.524331	0.608117
68270	Dnaaf1	50	65	6	27	36	41	-1.75	-1.48	0.0431449	0.0767472	-0.56	-0.52	0.261644	0.340442
94249	Slc24a3	48	25	14	8	1	1	-1.62	-1.48	0.0361341	0.065804	-4.25	-3.55	3.97891e-06	1.14888e-05
20977	Syp	79	109	24	37	25	27	-1.58	-1.48	0.00280423	0.0066328	-1.76	-1.68	0.000153236	0.000365627
67916	Plpp3	733	551	236	214	361	348	-1.5	-1.48	1.26906e-09	7.76815e-09	-0.83	-0.83	4.33634e-05	0.000111487
100504486	Gdap10	171	162	57	58	41	43	-1.5	-1.48	4.64827e-06	1.77686e-05	-1.93	-1.89	1.8059e-08	6.44796e-08
210789	Tbc1d4	1653	1655	536	630	356	290	-1.49	-1.48	4.92313e-23	8.78865e-22	-2.33	-2.32	1.45329e-55	3.46552e-54
73095	Slc25a42	1231	1147	392	449	534	521	-1.49	-1.48	2.21393e-20	3.30706e-19	-1.15	-1.15	1.89497e-18	1.298e-17
14645	Glul	5460	5799	1733	2244	1731	1560	-1.49	-1.48	3.38455e-19	4.6641e-18	-1.75	-1.75	4.67798e-76	1.65472e-74
20604	Sst	378	318	2	92	35	13	-2.86	-1.47	0.133587	0.203727	-3.81	-3.63	7.22338e-20	5.28599e-19
667768	Gm11240	11	6	0	2	0	1	-2.17	-1.47	0.134446	0.204841	-3.17	-1.69	0.0528543	0.0841418
76505	1500009C09Rik	13	2	1	1	0	0	-2	-1.47	0.132604	0.202536	-3	-1.59	0.0602008	0.0946005
100316713	Mir1968	14	7	3	1	0	1	-1.87	-1.47	0.118163	0.183954	-3.46	-1.99	0.0223338	0.0384806
109202	A930024E05Rik	117	130	36	48	49	68	-1.54	-1.47	0.000225367	0.000655311	-1.04	-1	0.00623212	0.011833
20713	Serpini1	69	60	19	24	20	17	-1.54	-1.47	0.00355446	0.00822269	-1.8	-1.64	0.000961185	0.00206182
78335	2810030D12Rik	97	95	34	32	32	50	-1.53	-1.47	0.00036359	0.00101733	-1.17	-1.14	0.00698637	0.0131738
67784	Plxnd1	286	278	94	104	65	66	-1.5	-1.47	1.07995e-08	5.87009e-08	-2.06	-2.03	3.17143e-14	1.72029e-13
19363	Rad51b	627	505	171	226	182	180	-1.5	-1.47	2.15532e-08	1.13269e-07	-1.62	-1.6	1.60459e-14	8.84828e-14
21386	Tbx3	3063	3515	1243	1102	1020	925	-1.48	-1.47	8.34506e-25	1.67037e-23	-1.74	-1.73	6.77694e-48	1.30256e-46
81879	Tfcp2l1	2616	2451	984	819	2278	2344	-1.48	-1.47	3.43977e-23	6.20282e-22	-0.11	-0.11	0.220651	0.293754
100503447	Gm19696	1721	1750	541	689	530	440	-1.48	-1.47	8.11891e-17	9.46891e-16	-1.82	-1.81	1.17828e-38	1.73886e-37
12353	Car6	24	12	3	6	1	0	-1.85	-1.46	0.0858992	0.140085	-4.25	-2.71	0.00144791	0.00302654
11871	Art2a-ps	20	7	2	4	0	0	-1.81	-1.46	0.110238	0.173488	-3.81	-2.47	0.00467462	0.00907119
75136	Rsph10b	21	42	11	8	8	6	-1.68	-1.46	0.0433584	0.0770756	-2	-1.68	0.0148187	0.0264255
75050	Kif27	44	72	12	25	98	149	-1.66	-1.46	0.0228859	0.0438994	1.11	1.05	0.0124289	0.0224932
16196	Il7	42	36	14	11	5	4	-1.58	-1.46	0.0172916	0.0342475	-3	-2.56	0.000121746	0.000294141
433111	F630040K05Rik	112	87	33	35	11	7	-1.53	-1.46	0.000725811	0.00191979	-3.34	-3.1	1.54314e-09	6.01607e-09
66116	Nat8f1	157	140	39	63	50	41	-1.52	-1.46	0.000432705	0.00119587	-1.67	-1.62	4.10923e-06	1.18436e-05
100036768	Gm11696	57	76	25	19	48	52	-1.52	-1.46	0.00561989	0.0124624	-0.39	-0.36	0.398782	0.486336
100504675	Gm15327	54	54	20	16	24	26	-1.51	-1.46	0.00662496	0.0144472	-1.08	-1	0.0412395	0.0673313
27359	Sytl4	178	229	70	73	9	12	-1.49	-1.46	9.53062e-06	3.4764e-05	-4.1	-3.97	5.33742e-21	4.11144e-20
66054	Cndp2	11405	11811	3893	4425	6700	5419	-1.47	-1.46	2.68139e-41	1.17636e-39	-0.92	-0.91	2.11731e-16	1.30164e-15
52443	Mrpl48	1729	1814	630	640	714	760	-1.47	-1.46	1.34702e-33	4.17212e-32	-1.24	-1.24	2.78649e-27	2.7457e-26
382097	Gm1123	14856	15175	1540	7128	2721	3304	-1.78	-1.45	0.056168	0.0968157	-2.3	-2.29	9.55034e-105	5.68495e-103
76573	Spatc1l	49	23	7	14	2	1	-1.71	-1.45	0.047508	0.0834974	-4.21	-3.26	2.0136e-05	5.38252e-05
57816	Tesc	25	36	11	8	8	13	-1.58	-1.45	0.0357509	0.0651754	-1.37	-1.24	0.0567581	0.0896852
100502982	BC037704	99	87	37	27	59	81	-1.52	-1.45	0.00120236	0.00305561	-0.36	-0.37	0.336079	0.421218
100039495	Gm15706	144	143	39	60	56	78	-1.51	-1.45	0.000289518	0.000826981	-1.07	-1.04	0.00268343	0.0053922
353310	Zfp703	12547	11367	4557	4068	3896	3636	-1.46	-1.45	3.32054e-38	1.27817e-36	-1.65	-1.64	1.41073e-80	5.48912e-79
230806	Aim1l	3630	3196	1137	1325	2087	2125	-1.46	-1.45	3.63363e-23	6.53768e-22	-0.68	-0.67	3.89294e-11	1.71986e-10
17105	Lyz2	7	9	2	1	1	0	-2.17	-1.44	0.129101	0.198092	-3.17	-1.71	0.049684	0.0796512
192166	Sardh	225	95	73	31	58	84	-1.59	-1.44	0.0184875	0.0363686	-1.15	-1.07	0.0202403	0.0351697
102132	E230013L22Rik	75	71	25	25	72	61	-1.53	-1.44	0.00191824	0.00468315	-0.12	-0.11	0.769523	0.82579
791294	Gm9958	122	140	37	54	83	96	-1.49	-1.44	0.000448805	0.00123568	-0.53	-0.51	0.112282	0.163688
69923	Agk	397	359	123	148	212	216	-1.46	-1.44	5.19113e-09	2.93005e-08	-0.79	-0.79	0.000112188	0.000272576
209195	Clic6	5755	5116	2126	1841	6027	7543	-1.44	-1.44	4.39629e-27	1.00282e-25	0.34	0.34	0.00711853	0.0134075
66811	Duoxa2	719	586	102	339	37	19	-1.55	-1.43	0.00555125	0.0123273	-4.5	-4.39	1.55532e-46	2.88848e-45
213435	Mylk3	96	104	49	18	376	455	-1.54	-1.43	0.0147427	0.0296763	2.06	2.04	3.42455e-17	2.1967e-16
668253	Dleu2	80	94	35	26	26	44	-1.52	-1.43	0.00184808	0.00452497	-1.25	-1.19	0.00825931	0.0154178
223645	Mroh6	119	94	40	35	26	16	-1.47	-1.43	0.000637688	0.00170649	-2.3	-2.14	3.40381e-06	9.90893e-06
17863	Myb	3752	4186	1150	1739	1240	1054	-1.45	-1.43	4.53364e-10	2.91672e-09	-1.77	-1.76	2.06143e-48	4.00073e-47
13197	Gadd45a	1847	1700	788	498	280	249	-1.45	-1.43	2.17309e-08	1.14128e-07	-2.72	-2.71	2.95949e-83	1.21682e-81
171212	Galnt10	5014	4884	1628	2001	1815	1828	-1.44	-1.43	4.25083e-23	7.63956e-22	-1.42	-1.42	2.72231e-71	8.93601e-70
52463	Tet1	15	25	8	1	4	3	-2.07	-1.42	0.118137	0.18393	-2.39	-1.85	0.016298	0.0288442
67082	1700011H14Rik	69	28	14	17	1111	855	-1.58	-1.42	0.0382577	0.0691523	4.36	3.86	2.54345e-12	1.22326e-11
100502869	Gm19422	21	32	6	10	9	4	-1.58	-1.42	0.051973	0.090422	-1.81	-1.54	0.0317382	0.0530511
20273	Scn8a	170	124	72	28	2	5	-1.54	-1.42	0.0102954	0.021483	-5.22	-4.73	1.48519e-17	9.7303e-17
66447	Mgst3	7436	6906	2431	2843	3075	2507	-1.43	-1.42	2.42161e-29	6.10664e-28	-1.34	-1.33	1.64862e-30	1.86e-29
320655	Pgap3	1984	1860	638	773	861	852	-1.43	-1.42	3.69372e-19	5.07268e-18	-1.15	-1.14	1.15937e-25	1.09311e-24
66117	Fmc1	890	1011	341	356	398	369	-1.43	-1.42	5.45449e-17	6.43172e-16	-1.29	-1.28	2.70363e-16	1.65063e-15
74202	Fblim1	6317	6357	2140	2544	413	442	-1.42	-1.42	2.10189e-28	5.09964e-27	-3.86	-3.86	0	0
211961	Asxl3	13	6	2	2	1	0	-1.74	-1.41	0.133086	0.203136	-3.32	-1.86	0.0333849	0.055536
71753	Tmprss6	12	7	1	3	0	1	-1.74	-1.41	0.133902	0.204109	-3.32	-1.89	0.0299246	0.050352
386463	Cdsn	42	14	7	9	0	4	-1.64	-1.41	0.0783106	0.129477	-3.27	-2.39	0.00397566	0.00780755
100306955	Snora43	54	82	13	32	120	107	-1.63	-1.41	0.0267132	0.0503304	0.76	0.73	0.0540822	0.0858908
74521	Ppp4r4	47	20	9	11	7	15	-1.58	-1.41	0.0546607	0.0944923	-1.5	-1.3	0.0621662	0.0972768
23956	Neu2	159	183	55	68	130	143	-1.46	-1.41	3.78129e-05	0.000125831	-0.31	-0.3	0.284419	0.365531
225010	Lclat1	5322	5118	1391	2429	3611	3265	-1.44	-1.41	1.59476e-07	7.45604e-07	-0.58	-0.58	5.38186e-11	2.3471e-10
66813	Bcl2l14	2295	2258	659	1016	540	615	-1.43	-1.41	4.05717e-09	2.32442e-08	-1.96	-1.95	5.42934e-60	1.41527e-58
17161	Maoa	27720	29838	10531	10870	7695	6874	-1.42	-1.41	2.66182e-61	2.27935e-59	-1.96	-1.96	6.70209e-117	4.73091e-115
15378	Hnf4a	48259	52351	15584	21704	19406	18364	-1.42	-1.41	1.39984e-14	1.35852e-13	-1.39	-1.39	2.30742e-80	8.93454e-79
19791	Rn18s	3569	3846	1351	1411	1393	1450	-1.41	-1.41	4.45988e-39	1.7854e-37	-1.36	-1.36	8.33837e-47	1.56129e-45
100861531	Rn45s	93951	106545	35893	38849	37399	37835	-1.41	-1.41	2.4159e-37	9.0599e-36	-1.39	-1.39	4.83763e-67	1.4728e-65
77605	H2afv	5477	5260	1842	2151	2488	2367	-1.41	-1.41	1.68979e-29	4.30185e-28	-1.12	-1.12	1.13131e-43	1.93853e-42
109700	Itga1	730	664	49	321	48	127	-1.89	-1.4	0.102789	0.163565	-2.96	-2.84	5.63526e-15	3.19813e-14
21906	Otop1	34	13	7	6	0	0	-1.72	-1.4	0.0843785	0.137943	-4.58	-3.3	0.000114066	0.000276802
110648	Lmx1a	28	44	13	11	4	4	-1.58	-1.4	0.0323409	0.0596699	-2.89	-2.54	0.000242905	0.000564961
100503794	Gm9920	42	32	11	14	21	17	-1.51	-1.4	0.0262511	0.0495531	-0.93	-0.85	0.136489	0.193789
20614	Snap25	46	37	17	11	3	2	-1.45	-1.4	0.0237442	0.0453285	-3.81	-3.19	4.97141e-06	1.41927e-05
80915	Dusp12	1250	993	355	476	870	856	-1.42	-1.4	4.31128e-09	2.46383e-08	-0.36	-0.36	0.0215713	0.0372673
15460	Hr	366	465	166	141	116	109	-1.42	-1.4	1.40606e-07	6.63381e-07	-1.85	-1.82	8.29993e-14	4.38294e-13
50916	Irx4	140	149	50	55	43	43	-1.42	-1.4	5.12814e-05	0.000167176	-1.7	-1.65	2.02324e-06	6.03868e-06
67991	Nacc2	2550	2477	854	1025	976	903	-1.41	-1.4	1.08065e-21	1.77118e-20	-1.4	-1.39	3.5305e-41	5.59861e-40
18799	Plcd1	1412	1371	463	572	1235	1195	-1.41	-1.4	3.91207e-16	4.32325e-15	-0.18	-0.17	0.103041	0.151727
77056	Tmco4	2072	1808	647	801	1128	1095	-1.41	-1.4	3.91665e-15	3.99728e-14	-0.78	-0.78	6.19298e-11	2.69127e-10
70458	2610318N02Rik	566	535	193	216	340	357	-1.41	-1.4	1.15379e-12	9.56978e-12	-0.64	-0.63	0.000149592	0.00035755
65972	Ifi30	12750	10886	3986	4870	5478	5361	-1.4	-1.4	1.58794e-19	2.23246e-18	-1.1	-1.1	3.85724e-30	4.29112e-29
56461	Kcnip3	8	7	0	2	0	0	-2	-1.39	0.155807	0.231765	-3	-1.74	0.0424304	0.0690213
387245	Mirlet7b	13	14	2	5	0	0	-1.81	-1.39	0.11069	0.174097	-3.81	-2.62	0.00264878	0.00532794
232785	Zfp783	858	363	115	306	197	148	-1.53	-1.39	0.0110562	0.0229301	-1.8	-1.72	3.28571e-06	9.58088e-06
69784	1500009L16Rik	251	132	82	53	10	8	-1.47	-1.39	0.00364448	0.00840304	-4.27	-3.98	5.99917e-16	3.59657e-15
16768	Lag3	62	60	23	20	6	7	-1.45	-1.39	0.00556288	0.0123463	-3.15	-2.84	9.85894e-07	3.02868e-06
74597	4833418N02Rik	163	212	65	72	122	149	-1.42	-1.39	4.63561e-05	0.000152142	-0.44	-0.43	0.144446	0.203618
545539	Gm15417	213	202	81	73	92	107	-1.41	-1.39	2.21064e-06	8.84012e-06	-1.03	-1.01	0.000271444	0.000628223
268822	Adck5	4227	3779	1384	1622	2324	2207	-1.4	-1.39	7.48651e-23	1.31449e-21	-0.8	-0.8	4.34196e-16	2.62775e-15
329735	4933431E20Rik	1228	1251	522	411	362	425	-1.39	-1.39	5.23699e-14	4.84415e-13	-1.63	-1.62	1.75163e-28	1.81335e-27
225579	Slc27a6	12	21	1	7	24	24	-1.77	-1.38	0.13166	0.201364	0.56	0.47	0.460215	0.547079
208659	Fam20a	848	688	184	380	1	10	-1.43	-1.38	0.000292214	0.000833789	-7.01	-4.68	3.9378e-09	1.48195e-08
74008	Arsg	816	545	274	235	268	284	-1.4	-1.38	1.15559e-06	4.81512e-06	-1.28	-1.26	9.98301e-08	3.35848e-07
26456	Sema4g	22646	21053	7523	9043	7432	7701	-1.39	-1.38	2.75789e-26	5.99215e-25	-1.51	-1.51	1.24599e-97	6.62575e-96
219189	Vwa8	3427	3383	1183	1392	1830	1751	-1.39	-1.38	1.43962e-25	3.00166e-24	-0.91	-0.9	1.11934e-25	1.05662e-24
21887	Tle3	6404	6284	2402	2428	2481	2143	-1.38	-1.38	2.99329e-67	2.94058e-65	-1.44	-1.43	7.16762e-48	1.37434e-46
224829	Trerf1	12	7	0	3	0	1	-2.32	-1.37	0.163113	0.240864	-3.32	-1.89	0.0299246	0.050352
18805	Pld1	9170	8725	1690	4473	5866	5895	-1.52	-1.37	0.0196095	0.0383135	-0.58	-0.58	4.11675e-17	2.63014e-16
75259	4930556M19Rik	76	93	32	30	37	35	-1.42	-1.37	0.00216655	0.00523509	-1.16	-1.13	0.00716678	0.0134889
231070	Insig1	17970	14434	6130	6204	4391	4367	-1.38	-1.37	2.85833e-23	5.19528e-22	-1.87	-1.86	5.09607e-61	1.38261e-59
77254	Yif1b	1009	993	398	366	250	256	-1.38	-1.37	5.23079e-20	7.61461e-19	-1.96	-1.95	5.86845e-39	8.74131e-38
66251	Arfgap3	6271	4435	2058	2007	1745	1587	-1.38	-1.37	1.88751e-12	1.53347e-11	-1.66	-1.65	2.37457e-24	2.11393e-23
71592	Pogk	1755	1999	743	694	609	519	-1.37	-1.37	2.94773e-21	4.68274e-20	-1.71	-1.7	7.84702e-33	9.70415e-32
109344	E130215H24Rik	30	23	13	3	4	2	-1.75	-1.36	0.0974868	0.156231	-2.75	-2.38	0.00146325	0.00305619
216152	Plppr3	17	17	4	6	3	3	-1.5	-1.36	0.0881115	0.143198	-2.17	-1.79	0.022867	0.0392762
236790	Ints6l	530	173	132	119	160	96	-1.46	-1.36	0.0106333	0.0221188	-1.43	-1.17	0.0826751	0.125194
108672	Zdhhc15	778	633	336	193	88	135	-1.4	-1.36	3.59502e-05	0.000120182	-2.63	-2.59	3.39988e-24	2.99659e-23
170755	Sgk3	961	1007	396	361	625	685	-1.37	-1.36	2.1602e-18	2.82839e-17	-0.57	-0.56	3.09797e-05	8.09134e-05
17968	Ncam2	8	7	2	0	0	0	-2	-1.35	0.169236	0.248467	-3	-1.74	0.0424304	0.0690213
17898	Myl7	1354	2291	347	892	118	74	-1.54	-1.35	0.0360219	0.0656147	-4.21	-3.92	1.94006e-18	1.32774e-17
67350	1700084E18Rik	49	32	18	10	9	7	-1.45	-1.35	0.0402133	0.0721832	-2.22	-1.95	0.00207137	0.00423269
320020	6330415G19Rik	51	51	19	18	45	40	-1.42	-1.35	0.0114859	0.0237475	-0.24	-0.22	0.624191	0.70041
100504527	Gm10374	256	238	76	110	102	103	-1.39	-1.35	3.55932e-05	0.000119113	-1.25	-1.23	2.00608e-06	5.99195e-06
320844	Amigo3	189	156	56	74	112	98	-1.39	-1.35	0.000158814	0.000475167	-0.69	-0.68	0.022739	0.0390943
320508	Cachd1	2225	2135	618	1045	3802	3263	-1.38	-1.35	7.29707e-07	3.12011e-06	0.72	0.71	5.53746e-11	2.41293e-10
14605	Tsc22d3	1382	1463	684	398	729	876	-1.38	-1.35	2.49886e-06	9.93402e-06	-0.81	-0.8	1.35509e-08	4.87875e-08
100504564	NA	154	147	65	47	50	59	-1.38	-1.35	0.000229014	0.000664952	-1.44	-1.39	3.092e-05	8.07706e-05
14619	Gjb2	1681	1622	506	757	191	239	-1.37	-1.35	9.94342e-09	5.43612e-08	-2.92	-2.9	3.41889e-77	1.24524e-75
215512	Fam117a	356	338	151	114	188	183	-1.37	-1.35	4.90115e-07	2.13964e-06	-0.88	-0.87	3.42166e-05	8.89599e-05
106522	Pkdcc	4507	4415	1430	2018	3110	3299	-1.36	-1.35	7.53763e-12	5.75584e-11	-0.46	-0.46	1.59337e-08	5.70316e-08
12479	Cd1d1	108	157	55	44	11	13	-1.39	-1.34	0.00151394	0.00376674	-3.37	-3.17	9.5848e-12	4.43464e-11
234199	Fgl1	158	145	66	48	31	28	-1.36	-1.34	0.000270404	0.000777234	-2.3	-2.22	1.44252e-09	5.64173e-09
23971	Papss1	8650	7911	3213	3240	3599	3611	-1.35	-1.34	6.08251e-47	3.3586e-45	-1.18	-1.18	1.07179e-47	2.04281e-46
20249	Scd1	14202	19148	5937	7045	3167	3768	-1.35	-1.34	1.15401e-12	9.56978e-12	-2.24	-2.23	3.12568e-51	6.60449e-50
11648	Akp3	9	6	1	2	51	39	-2	-1.33	0.164593	0.242758	2.55	2.23	0.00033635	0.000770284
19428	Rasl2-9	15	16	1	7	3	1	-1.68	-1.33	0.144104	0.217343	-2.42	-1.94	0.018268	0.0320182
69108	1810012K16Rik	26	37	9	12	23	36	-1.49	-1.33	0.0485397	0.0851239	-0.05	-0.06	0.919261	0.940978
244654	Mtss1l	49	49	21	14	25	21	-1.42	-1.33	0.0197018	0.0384692	-1	-0.93	0.0676733	0.104988
171504	Apobr	37	28	11	12	24	25	-1.42	-1.33	0.0411206	0.0735436	-0.34	-0.34	0.53832	0.62172
320404	Itpkb	429	404	218	94	459	439	-1.4	-1.33	0.00220119	0.00531159	0.13	0.13	0.455147	0.541903
52793	Fam3b	2133	1595	551	890	507	327	-1.36	-1.33	4.21966e-06	1.62388e-05	-2.14	-2.1	2.25267e-20	1.68165e-19
70456	Mpc2	1967	2206	758	880	857	850	-1.34	-1.33	8.09024e-18	1.01687e-16	-1.27	-1.26	2.06086e-27	2.04077e-26
107771	Bmyc	658	708	284	250	393	357	-1.34	-1.33	8.31631e-13	6.97951e-12	-0.84	-0.83	2.79959e-07	9.04452e-07
387191	Mir196a-1	329	340	123	137	7	12	-1.34	-1.33	2.1148e-08	1.11249e-07	-5.07	-4.89	2.4872e-36	3.42054e-35
75406	Ndufs7	6066	6032	2251	2517	2799	2502	-1.33	-1.33	3.09453e-36	1.0963e-34	-1.17	-1.17	6.09085e-39	9.06412e-38
105670	Rcbtb2	1036	1013	400	406	530	502	-1.33	-1.33	6.51671e-21	1.01116e-19	-0.97	-0.96	5.4406e-13	2.72508e-12
244416	Ppp1r3b	1712	1508	651	614	363	471	-1.33	-1.33	2.71545e-20	4.04112e-19	-1.93	-1.91	6.95852e-30	7.6611e-29
15139	Hc	11	9	1	4	2	1	-1.87	-1.32	0.156688	0.232879	-2.46	-1.62	0.0574735	0.0907334
104099	Itga9	11	12	4	2	2	2	-1.58	-1.32	0.137801	0.209038	-2.12	-1.59	0.0580131	0.0914599
100040766	Mroh2a	60	73	15	33	18	27	-1.46	-1.32	0.0249755	0.0474191	-1.48	-1.39	0.0050642	0.00976776
74013	Rftn2	106	164	42	59	58	49	-1.38	-1.32	0.00331871	0.00774109	-1.29	-1.24	0.0015314	0.00318852
381822	Lockd	266	266	85	120	57	52	-1.36	-1.32	1.87209e-05	6.53964e-05	-2.26	-2.21	4.3567e-15	2.49024e-14
231655	Oasl1	2719	2105	812	1079	260	212	-1.34	-1.32	2.00428e-09	1.19711e-08	-3.33	-3.3	4.55895e-77	1.64545e-75
72091	Snhg7	442	533	186	195	658	677	-1.34	-1.32	5.78579e-09	3.24284e-08	0.47	0.47	0.00513745	0.0098947
67759	Plgrkt	6686	6619	1906	3293	2226	2272	-1.34	-1.32	5.01564e-07	2.18784e-06	-1.54	-1.54	9.84327e-97	5.13169e-95
243300	Nyap1	488	456	151	217	221	167	-1.34	-1.32	1.54557e-06	6.32649e-06	-1.26	-1.24	2.63875e-08	9.29682e-08
215113	Slc43a2	4054	3363	1674	1250	1613	1227	-1.33	-1.32	2.81465e-11	2.02748e-10	-1.36	-1.35	8.39475e-18	5.56614e-17
18408	Slc25a15	5637	6235	1870	2804	4143	4010	-1.33	-1.32	2.16536e-09	1.28851e-08	-0.52	-0.52	2.0399e-09	7.87572e-09
77619	Prelid2	2489	2550	990	1009	101	123	-1.32	-1.32	2.93563e-37	1.09321e-35	-4.46	-4.44	5.28453e-197	9.91813e-195
52538	Acaa2	8567	8213	3020	3630	6220	5713	-1.32	-1.32	1.30691e-23	2.45054e-22	-0.47	-0.47	3.35807e-09	1.27248e-08
104080	Nxph4	8	25	0	6	1	0	-2.09	-1.31	0.180527	0.262274	-4.17	-2.52	0.00343267	0.00680096
69787	Anxa13	6260	5198	539	2946	8662	11529	-1.7	-1.31	0.114186	0.178578	0.84	0.83	1.92075e-08	6.84732e-08
24050	2019-09-03	49	23	15	10	4	2	-1.47	-1.31	0.063645	0.107903	-3.21	-2.75	0.000184102	0.000434721
16678	Krt1	38	45	21	7	0	0	-1.45	-1.31	0.0654975	0.110599	-5.39	-4.43	3.34944e-08	1.17051e-07
231253	9130230L23Rik	303	287	52	166	77	76	-1.43	-1.31	0.0161818	0.0322769	-1.92	-1.88	3.1545e-13	1.60727e-12
67249	Tbc1d19	128	143	69	34	68	74	-1.39	-1.31	0.0065285	0.0142679	-0.91	-0.88	0.0072593	0.0136517
72813	2810454H06Rik	67	73	26	27	44	21	-1.37	-1.31	0.0050139	0.0112264	-1.06	-0.97	0.0548304	0.0869665
67103	Ptgr1	6086	3826	1996	1923	1837	1679	-1.33	-1.31	3.72496e-08	1.89418e-07	-1.47	-1.42	9.94091e-06	2.7461e-05
[truncated: 10,138 more rows]

## Sheet: COL-ENRWN  vs MG-ENR
Gene ID	Gene Symbol	shrunkenLog2FC (COL-ENRWN/MG-ENR)	padj
12826	Col4a1	12.1	3.48977e-147
12827	Col4a2	11.83	6.9676e-96
381493	S100a7a	9.81	2.49106e-102
22422	Wnt7b	9.78	1.74584e-38
216616	Efemp1	9.78	2.65028e-49
12389	Cav1	9.75	6.81415e-57
14219	Ctgf	9.55	2.95625e-53
77125	Il33	9.47	2.4866e-77
56047	Msln	9.34	1e-307
14594	Ggta1	9.3	2.39019e-68
20708	Serpinb6b	9.25	7.67711e-61
208982	Hmgcll1	9.13	1.30421e-75
17698	Msn	9.11	1.68001e-31
107765	Ankrd1	8.93	2.32437e-35
20706	Serpinb9b	8.85	4.44373e-69
68794	Flnc	8.65	1.19147e-38
67701	Wfdc2	8.57	1.69878e-28
320825	Samd5	8.39	2.06771e-132
72383	Cnfn	8.31	1.12172e-23
97064	Wwtr1	8.11	3.29347e-89
22004	Tpm2	8.09	1.73438e-68
14621	Gjb4	8	3.24073e-56
70676	Gulp1	7.96	4.32176e-32
12390	Cav2	7.95	1.36338e-131
67573	Loxl4	7.94	2.01824e-40
12554	Cdh13	7.9	9.88213e-61
11516	Adcyap1	7.87	2.68036e-33
212898	Dse	7.78	2.26259e-41
13508	Dscam	7.72	8.01745e-25
13078	Cyp1b1	7.62	2.32549e-22
170638	Hpcal4	7.52	5.28748e-86
238276	Akap5	7.48	3.42019e-41
100043314	Tigit	7.39	1.51257e-20
71785	Pdgfd	7.29	1.09974e-29
216049	Zfp365	7.21	7.12139e-58
269356	Slc4a11	7.2	8.70555e-111
12822	Col18a1	7.17	1.08995e-34
12349	Car2	7.17	1.02173e-54
20349	Sema3e	7.16	2.00753e-28
70350	Basp1	7.1	3.4765e-39
259300	Ehd2	7.06	6.25751e-90
75577	Dynap	7.03	3.24639e-27
170643	Kirrel	7.01	1.03235e-31
228432	Ano3	6.98	1.17103e-18
21816	Tgm1	6.94	6.34769e-16
52055	Rab11fip5	6.84	1.27107e-18
13024	Ctla2a	6.84	2.55601e-16
76943	Psapl1	6.81	4.80471e-24
69480	Ttc9	6.81	3.77013e-31
12759	Clu	6.78	3.87858e-48
12955	Cryab	6.76	9.15314e-24
19124	Procr	6.75	5.50794e-35
56753	Tacstd2	6.69	1.18629e-58
16664	Krt14	6.63	1.13546e-20
22421	Wnt7a	6.61	4.15736e-15
230718	Nt5c1a	6.61	7.18126e-47
72148	Tdrp	6.6	6.70373e-63
100043424	Gm14005	6.55	2.97755e-15
13483	Dpp6	6.54	1.65396e-25
16009	Igfbp3	6.54	1.58674e-44
20202	S100a9	6.51	2.15599e-15
14622	Gjb5	6.47	6.12983e-15
19144	Klk6	6.45	1.43602e-19
70835	Prss22	6.45	2.47902e-32
20355	Sema4f	6.4	1.61024e-19
14268	Fn1	6.39	1.13382e-18
14062	F2r	6.38	8.53563e-28
68337	Crip2	6.36	5.11507e-107
67951	Tubb6	6.32	1.07658e-79
20498	Slc12a4	6.29	1.91305e-52
14282	Fosb	6.27	1.26155e-43
11752	Anxa8	6.26	5.6658e-32
17067	Ly6c1	6.23	9.6166e-76
12578	Cdkn2a	6.21	1.34596e-48
16323	Inhba	6.16	8.94497e-13
100040617	Gm12603	6.14	8.1347e-44
69675	Pxdn	6.12	1.4436e-14
14168	Fgf13	6.03	1.08093e-14
226101	Myof	6	3.83849e-246
19225	Ptgs2	5.99	4.18713e-14
16687	Krt6a	5.98	4.31341e-20
385658	Nxpe3	5.95	2.60589e-23
329324	Syt14	5.94	6.90252e-47
76527	Il34	5.93	3.65505e-32
69454	Clic3	5.92	2.96096e-30
213171	Prss27	5.89	1.76706e-13
14537	Gcnt1	5.89	1.81841e-160
76400	Pbp2	5.86	8.00918e-33
240726	Slco5a1	5.85	2.62109e-22
16998	Ltbp3	5.84	1.08357e-42
19038	Ppic	5.76	7.25796e-59
19263	Ptprb	5.76	9.45091e-74
78070	Cpt1c	5.74	2.86088e-45
75723	Amotl1	5.71	1.15966e-65
16192	Il5ra	5.68	4.18883e-16
76132	Faxc	5.68	1.82246e-24
231602	P2rx2	5.67	1.31321e-46
19317	Qk	5.66	5.84934e-16
17760	Map6	5.63	1.06208e-87
320640	Skint4	5.61	1.52551e-10
269643	Ppp2r2c	5.59	4.57184e-19
74337	Palm3	5.57	8.41192e-34
67896	Ccdc80	5.54	2.04629e-09
231293	Cwh43	5.54	1.04283e-196
226245	Plekhs1	5.53	1.89538e-19
18654	Pgf	5.51	2.24607e-15
78405	Ntf5	5.5	1.22558e-27
12164	Bmp8b	5.49	3.20272e-285
236573	Gbp9	5.48	1.26361e-11
16939	Lor	5.46	5.94344e-35
105352	Dusp22	5.45	4.03586e-27
13713	Elk3	5.44	5.30547e-99
12830	Col4a5	5.42	1.55519e-11
14469	Gbp2	5.41	1.81888e-09
20556	Slfn2	5.4	8.65805e-18
100342	Fam46b	5.39	1.01227e-44
20452	St8sia4	5.37	2.5902e-09
100503810	Gm13056	5.37	6.92062e-43
19659	Rbp1	5.36	2.62912e-56
235416	Lman1l	5.34	1.07268e-13
114249	Npnt	5.34	1.04711e-120
20266	Scn1b	5.33	2.65336e-11
17532	Mras	5.32	1.04809e-13
19285	Ptrf	5.31	1.36263e-261
77940	A930004D18Rik	5.3	6.97607e-16
15365	Hmga2-ps1	5.29	1.53893e-10
18669	Abcb1b	5.28	1.84013e-34
12977	Csf1	5.27	7.83759e-22
229571	Gm4858	5.26	8.61851e-09
18792	Plau	5.26	1.12683e-24
101772	Ano1	5.21	1e-307
67946	Spata6	5.2	1.38049e-40
72507	Dzip1l	5.19	8.44617e-16
109042	Prkcdbp	5.19	1.49167e-16
19376	Rab34	5.18	5.01069e-38
215798	Adgrg6	5.16	3.81429e-13
54156	Egfl6	5.16	4.01938e-15
71323	Rassf8	5.16	8.11898e-21
72720	Zfp248	5.12	3.27099e-17
17112	Tm4sf1	5.11	1.95287e-87
73182	Pear1	5.11	9.01445e-108
12981	Csf2	5.1	2.24202e-08
20444	St3gal2	5.1	4.31616e-25
29817	Igfbp7	5.09	2.85849e-17
19663	Rbpms	5.07	2.65902e-51
674842	Gm9631	5.06	3.54723e-15
639910	Gm20767	5.05	5.06128e-08
22710	Zfp52	5.05	7.12139e-58
64929	Scel	5.04	2.52939e-18
76074	Gbp8	5.03	1.77693e-23
69540	Klk10	5.02	7.11586e-14
239673	Krt90	5	1.11468e-07
100114901	Trdv4	5	1.79269e-10
12818	Col14a1	4.98	3.44018e-09
13848	Ephb6	4.98	1.04085e-11
54419	Cldn6	4.95	2.92923e-10
69327	1700007K13Rik	4.95	1.04587e-25
59083	Fetub	4.94	1.30321e-45
319482	9530053A07Rik	4.93	1.17204e-43
16675	Krt27	4.92	4.33507e-08
236537	Zfp352	4.92	1.834e-07
237887	Slfn10-ps	4.91	1.67069e-15
72469	Plcd3	4.9	3.81194e-49
76260	Ttc8	4.89	4.03211e-17
18553	Pcsk6	4.87	1.47189e-19
14131	Fcgr3	4.86	1.84182e-07
55932	Gbp3	4.85	1.63406e-09
83924	Gpr137b	4.85	4.7978e-49
15507	Hspb1	4.83	5.84232e-15
20198	S100a4	4.83	3.65083e-14
16952	Anxa1	4.83	9.14489e-84
14969	H2-Eb1	4.81	8.41039e-13
54382	Tcstv1	4.8	3.99295e-07
67374	Jam2	4.79	3.1549e-09
546644	Ly6g	4.78	9.17207e-88
230157	Tmeff1	4.77	1.95319e-26
70967	Eva1c	4.77	1.08052e-29
22715	Zfp57	4.77	2.18843e-31
19224	Ptgs1	4.76	7.53238e-09
18617	Rhox5	4.76	1.25652e-10
73916	Ift57	4.72	3.09014e-29
67718	Lce1h	4.7	1.40093e-06
226866	Sbspon	4.7	1.59737e-07
260305	Nphp4	4.7	8.13577e-15
74480	Samd4	4.69	8.72038e-38
109032	Sp110	4.68	2.01962e-10
15894	Icam1	4.68	2.55936e-22
13532	Usp17lc	4.67	1.53403e-07
78382	Lce6a	4.67	1.27675e-06
319317	Snhg11	4.66	8.52754e-32
14853	Gspt2	4.65	6.55319e-15
58996	Arhgap23	4.6	1.44e-26
83397	Akap12	4.57	8.41893e-08
13363	Dhh	4.55	9.17107e-09
216795	Wnt9a	4.55	1.23856e-07
20311	Cxcl5	4.55	1.02134e-10
52357	Wwc2	4.55	2.45722e-45
19684	Rdx	4.54	1.79297e-18
72433	Rab38	4.53	9.06599e-12
68525	Evc2	4.5	3.4485e-06
68655	Fndc1	4.5	1.84088e-12
109624	Cald1	4.5	1.00305e-18
665119	Sec14l5	4.5	1.61959e-11
330267	Thsd7a	4.5	9.00851e-87
227058	Dnah7b	4.49	1.62937e-47
238266	Syt16	4.47	8.15463e-26
20200	S100a6	4.47	1e-307
13025	Ctla2b	4.43	4.67811e-06
229900	Gbp7	4.43	2.72941e-11
224344	Rbm11	4.42	2.59317e-33
68994	1500015L24Rik	4.41	1.21123e-06
216831	Arhgap44	4.39	9.05422e-23
319269	A130040M12Rik	4.39	6.91436e-31
79201	Tnfrsf23	4.38	6.16892e-108
12231	Btn1a1	4.37	3.75039e-53
219151	Scara3	4.35	4.58594e-06
225187	Ankrd29	4.35	4.25602e-20
319278	A230050P20Rik	4.35	5.44677e-70
19094	Mapk11	4.35	3.48364e-242
60322	Chst7	4.34	4.18017e-06
77596	Adgrf1	4.34	3.24076e-09
320982	Arl4c	4.34	7.96347e-13
114479	Slc5a5	4.34	3.53495e-15
223881	Rnd1	4.33	2.63044e-20
80908	Abo	4.31	9.37711e-06
71884	Chit1	4.31	1.11033e-07
27226	Pla2g7	4.3	2.97537e-06
333467	B020031M17Rik	4.29	1.3614e-05
20979	Syt1	4.29	1.12401e-05
320554	Tcp11l1	4.29	2.66953e-15
20723	Serpinb9	4.29	1.17371e-32
21953	Tnni2	4.28	7.6257e-12
74675	Ptchd3	4.28	3.96008e-07
52666	Arhgef25	4.27	1.58367e-10
56078	Car5b	4.25	8.55211e-15
329984	Pramef25	4.24	1.93294e-05
14283	Fosl1	4.24	3.38366e-41
114301	Palmd	4.23	2.27391e-05
236219	Tcstv3	4.23	1.62097e-05
78283	Map7d2	4.21	8.22524e-10
229595	Adamtsl4	4.21	2.12855e-36
625360	BC147527	4.18	2.17812e-05
12393	Runx2	4.17	3.89768e-05
66011	Ranbp17	4.17	5.23895e-06
70747	Tspan2	4.16	3.75232e-15
20724	Serpinb5	4.16	5.99627e-146
637896	Vmn2r78	4.15	2.55843e-05
17475	Mpdz	4.14	3.16781e-07
16682	Krt4	4.14	3.27238e-17
17391	Mmp24	4.14	3.2287e-16
216643	Gabrp	4.13	3.79166e-05
17153	Mal	4.12	6.06256e-08
71746	Rgl3	4.12	3.17533e-20
231503	Tmem150c	4.11	6.46199e-06
20324	Sdpr	4.1	1.28918e-05
14281	Fos	4.1	1.06875e-151
68690	1110028F11Rik	4.07	1.12989e-42
100039691	Lncenc1	4.05	1.72689e-14
237178	Ppef1	4.05	9.33314e-12
212390	Klhl32	4.04	3.29926e-06
13800	Enah	4.04	1.98856e-09
330483	Ceacam16	4.03	6.51216e-05
13813	Eomes	4.03	3.03293e-09
319710	Frmd6	4.02	3.0241e-30
16007	Cyr61	4.02	2.881e-52
22362	Vpreb1	4	1.73429e-07
80837	Rhoj	3.99	7.84111e-05
269642	Nat8l	3.99	4.67052e-06
18718	Pip4k2a	3.98	3.22172e-11
18073	Nid1	3.97	3.37657e-49
266459	Gm5039	3.96	7.47314e-05
16174	Il18rap	3.96	2.102e-05
11443	Chrnb1	3.96	2.16416e-73
100529079	5830418P13Rik	3.91	0.000108069
22351	Vill	3.91	2.89326e-07
75311	4930550C14Rik	3.91	4.56133e-09
29857	Mapk12	3.91	1.35353e-18
13653	Egr1	3.91	4.0627e-274
56089	Ramp3	3.9	6.67954e-12
18787	Serpine1	3.9	7.76776e-23
13982	Esr1	3.89	1.11926e-07
12332	Capg	3.89	4.34019e-197
236546	AF067061	3.88	0.000121428
13449	Dok2	3.88	1.18245e-13
73379	Dcbld2	3.87	1.18525e-51
22673	Zfp185	3.86	6.6945e-08
69590	Gpx8	3.86	9.39221e-09
545389	Cep170	3.86	6.43046e-30
228413	Prrg4	3.86	4.6649e-44
271813	Agbl2	3.85	0.00015751
12978	Csf1r	3.85	4.24394e-05
77552	Shisa4	3.85	1.58808e-06
58194	Sh3kbp1	3.85	2.83144e-24
20897	Stra6	3.84	0.000237287
56277	Tmem45a	3.84	2.06568e-05
101602	AI467606	3.82	4.31506e-07
73690	Glipr1	3.82	5.38058e-12
19250	Ptpn14	3.82	1.13187e-40
18812	Prl2c3	3.81	0.00011986
19649	Robo3	3.81	6.53698e-06
55925	Syt8	3.81	6.5797e-24
79202	Tnfrsf22	3.81	9.0793e-23
16874	Lhx6	3.8	2.17289e-05
19249	Ptpn13	3.79	1.17758e-05
353371	Oxct2b	3.79	9.03868e-15
100043229	Gm10046	3.78	1.97061e-06
22409	Wnt10a	3.77	0.000244582
12373	Casq2	3.77	0.000219978
76448	Ppp1r18	3.77	8.31012e-25
13003	Vcan	3.76	4.93919e-09
74127	Krt80	3.76	2.31704e-27
241035	Pkhd1	3.75	1.09874e-12
110454	Ly6a	3.75	1.30651e-44
328258	Slc25a48	3.75	2.12764e-67
638189	NA	3.74	0.000257853
22402	Wisp1	3.74	0.000254065
20201	S100a8	3.74	0.000250927
94088	Trim6	3.74	1.84663e-07
16776	Lama5	3.74	1.45546e-48
74175	Crct1	3.73	4.70906e-10
223227	Sox21	3.73	2.3618e-81
12047	Bcl2a1d	3.72	6.81657e-05
14086	Fscn1	3.72	1.60076e-07
234582	Ccdc102a	3.72	2.67832e-07
213948	Atg9b	3.72	6.75413e-12
381284	Crocc2	3.71	8.50182e-06
15370	Nr4a1	3.71	1.23335e-44
114873	Dscaml1	3.7	0.000349203
230235	Frrs1l	3.7	9.61006e-05
100043726	Gm4610	3.7	0.000285314
11745	Anxa3	3.7	2.51663e-87
71903	Ces2f	3.69	1.00888e-07
224093	Fam43a	3.69	3.2803e-22
73569	Vgll3	3.69	3.96333e-15
11501	Adam8	3.69	9.42399e-23
52906	Ahi1	3.69	6.4321e-33
100038937	NA	3.68	0.000320268
67305	Gpx7	3.67	0.000136382
12790	Cnga3	3.67	5.10679e-15
56878	Rbms1	3.67	3.50816e-35
227059	Slc39a10	3.67	2.75074e-165
21809	Tgfb3	3.65	0.000220144
244237	Tnfrsf26	3.65	0.000160527
67455	Klhl13	3.65	7.31048e-24
236285	Lancl3	3.64	4.24913e-11
20310	Cxcl2	3.63	6.98925e-07
71685	Galnt14	3.61	0.000491262
21846	Tie1	3.61	5.77189e-05
230757	5730409E04Rik	3.61	5.47344e-05
78634	Spaca7	3.6	2.28782e-07
233335	Synm	3.6	2.45436e-06
14007	Celf2	3.6	2.21107e-21
93897	Fzd10	3.59	6.1948e-09
24102	Trex2	3.59	1.41108e-20
16447	Ivl	3.58	0.000525224
227659	Slc2a6	3.58	7.37165e-06
80880	Kank3	3.58	2.19198e-30
109246	Tspan9	3.58	8.30979e-58
12556	Cdh16	3.57	0.000107469
64008	Aqp9	3.57	4.85182e-06
16777	Lamb1	3.57	4.52106e-33
664862	Gpr137b-ps	3.57	2.64552e-31
98711	Rdh10	3.57	1.73232e-91
329360	Rnf224	3.56	0.000161797
381933	6430531B16Rik	3.54	0.000322754
13176	Dcc	3.54	0.000617355
14257	Flt4	3.54	0.000616154
68659	Fam198b	3.53	4.81403e-07
234915	Cep126	3.51	4.84709e-18
282663	Serpinb1b	3.5	0.000113239
16182	Il18r1	3.5	5.99508e-09
236643	Sytl5	3.5	5.07241e-16
71306	Mfap3l	3.49	6.80388e-11
13601	Ecm1	3.49	2.00839e-29
15511	Hspa1b	3.49	5.32776e-80
192651	Zfp286	3.48	2.01052e-05
212167	Gsap	3.48	1.57342e-21
74253	Klrg2	3.48	4.01218e-16
12121	Bicd1	3.48	4.38711e-73
11670	Aldh3a1	3.47	0.000469101
100554	AA792892	3.47	0.000890826
432999	A930007A09Rik	3.47	2.77701e-10
329986	BC080695	3.46	0.000890915
99326	Garnl3	3.46	3.65957e-09
99151	Cercam	3.45	5.67856e-13
259277	Klk8	3.44	0.000617276
16498	Kcnab2	3.43	0.000476825
14313	Fst	3.43	6.02457e-05
17071	Ly6f	3.42	0.000249335
26362	Axl	3.42	1.76708e-09
59036	Dact1	3.42	2.64453e-17
110308	Krt5	3.41	4.87368e-05
23797	Akt3	3.41	3.75815e-05
12870	Cp	3.4	0.00124213
26927	Foxl2	3.4	0.00109383
76072	Rnf183	3.4	3.40856e-08
320679	Samd12	3.4	1.18389e-14
320183	Msrb3	3.4	1.38563e-17
12334	Capn2	3.4	1.33662e-92
216867	Slc16a11	3.39	2.89379e-36
17387	Mmp14	3.38	0.000123648
320253	2019-03-03	3.38	2.41979e-15
105975	AU022754	3.37	0.00128117
100604	Lrrc8c	3.37	3.17186e-05
67859	Cysrt1	3.37	7.65963e-07
68016	Murc	3.36	0.000620635
225997	Trpm6	3.36	3.33539e-105
11739	Slc25a4	3.36	1.46042e-278
27416	Abcc5	3.35	2.81518e-98
56332	Amotl2	3.34	9.08834e-30
13640	Efna5	3.33	1.06378e-06
193740	Hspa1a	3.33	6.34853e-11
50791	Magi2	3.33	2.65304e-12
75202	Spaca6	3.33	2.47501e-13
100041194	Ahnak2	3.33	1.3359e-23
17472	Gbp4	3.32	0.000963559
330277	Fam71f1	3.32	0.00154105
214112	Nipal4	3.31	0.0015675
100123473	Trdc	3.31	0.00158707
623230	Tmem200b	3.31	0.000486514
386655	Eid2	3.31	2.30237e-19
84004	Mcam	3.3	0.000121413
100503615	NA	3.3	0.000132226
209683	Ttc28	3.3	1.41926e-06
18160	Npr1	3.29	8.20403e-09
116903	Calcb	3.29	6.48709e-08
29859	Sult4a1	3.29	2.8862e-10
212326	Fam149a	3.28	2.5643e-20
234889	Gucy1a2	3.27	0.00182122
18647	Cdk14	3.27	3.78892e-07
21858	Timp2	3.27	2.57131e-08
192113	Atp12a	3.26	0.00114965
234740	Tmem231	3.26	8.40528e-22
676527	Gm12248	3.25	4.30614e-05
20197	S100a3	3.24	0.00057537
18705	Pik3c2g	3.24	4.78017e-06
67917	Zcchc3	3.24	8.92533e-19
57339	Jph1	3.24	1.31449e-21
16475	Ajuba	3.24	1.36366e-51
625530	Usp17le	3.23	0.00223625
14778	Gpx3	3.23	3.96428e-08
56708	Clcf1	3.23	8.51248e-17
67603	Dusp6	3.23	1.00342e-72
56470	Rgs19	3.23	4.86735e-45
627214	Fam196a	3.22	0.00226977
79401	Spz1	3.22	0.0023035
21825	Thbs1	3.21	6.99294e-07
270118	Maml2	3.21	2.338e-14
74682	Wdr35	3.21	4.30364e-39
59031	Chst12	3.2	4.29279e-08
13857	Epor	3.18	0.00258644
226250	Afap1l2	3.18	1.18305e-05
234593	Ndrg4	3.16	2.73025e-09
24051	Sgcb	3.16	2.22365e-48
100048534	Cfap43	3.15	0.00115925
94346	Tmem40	3.15	1.73546e-06
15937	Ier3	3.15	2.9276e-29
108012	Ap1s2	3.15	2.62852e-43
73181	Nfatc4	3.14	7.76914e-05
213556	Plekhh2	3.14	2.78129e-06
64009	Syne1	3.14	6.21747e-22
442834	D830031N03Rik	3.14	1.14668e-80
56696	Gpr132	3.13	0.00217395
68957	Paqr6	3.13	0.00105254
15248	Hic1	3.13	0.000126104
51793	Ddah2	3.13	2.15806e-10
319670	Eml5	3.13	2.25681e-11
18791	Plat	3.13	2.46141e-29
67861	Akr1b10	3.13	9.70485e-38
101565	Ccp110	3.13	7.42204e-121
270624	Spin4	3.12	0.00330633
12364	Casp12	3.12	4.24731e-12
68423	Ankrd13d	3.12	3.45469e-14
386454	Rnf39	3.12	3.68949e-40
73293	Ccdc103	3.11	0.000158317
78785	Clip4	3.1	0.00243062
109294	Prex2	3.1	0.00226977
403178	Plcxd1	3.1	2.23118e-07
103967	Dnm3	3.1	4.76456e-10
64540	Tspan4	3.1	3.15416e-78
94180	Acsbg1	3.09	0.00171736
29813	Zfp385a	3.09	5.42908e-17
232943	Klc3	3.09	1.20315e-29
18094	Nkx2-9	3.08	0.00243144
545913	Zscan4d	3.08	0.00376426
319530	Zfp750	3.08	1.50206e-05
14676	Gna15	3.08	8.21804e-07
14613	Gja5	3.07	0.00400184
235631	Prss50	3.07	0.00159813
320472	Ppm1e	3.07	3.34299e-05
11747	Anxa5	3.07	5.26837e-54
54725	Cadm1	3.07	1.02972e-71
208158	Map6d1	3.06	0.00259945
768252	Foxl2os	3.06	0.00396528
16532	Kcnu1	3.06	3.92103e-17
13732	Emp3	3.06	1.91024e-20
98733	Obsl1	3.05	0.000124442
226123	Morn4	3.05	7.3635e-13
216858	Kctd11	3.05	7.7832e-37
241062	Pgap1	3.04	1.08486e-108
72350	Zc2hc1c	3.03	3.6589e-07
18779	Pla2r1	3.02	0.00478583
100568459	Bc1	3.02	0.000320634
553127	Cxx1b	3.02	2.42038e-06
231991	Creb5	3.02	5.272e-05
18011	Neurl1a	3.02	3.72053e-13
211949	Spsb4	3.01	0.0028662
240185	9430020K01Rik	3.01	9.7761e-12
68775	Atp6v1c2	3	0.00373627
226421	Rab7b	3	0.00499935
17300	Foxc1	3	0.000114205
226970	Arhgef4	3	9.58997e-12
66665	Msantd3	3	1.01208e-18
234967	Slc36a4	3	1.98877e-20
70719	Hmha1	2.98	2.62114e-19
116838	Rims2	2.98	3.99685e-22
67102	D16Ertd472e	2.97	0.00201822
13512	Dsg3	2.97	1.27379e-06
18484	Pam	2.97	9.61297e-70
100861809	NA	2.96	0.00395897
20390	Sftpd	2.96	0.00587154
56401	P3h1	2.96	8.70088e-09
21898	Tlr4	2.96	4.48683e-11
272322	Arntl2	2.96	6.75007e-16
76886	Fam81a	2.95	0.000240901
68468	Ly6g6c	2.95	8.2682e-06
68487	Tmem140	2.95	4.38125e-08
268756	Gulo	2.94	0.0042037
100861595	NA	2.93	0.00118227
329716	BC107364	2.93	0.00239422
50523	Lats2	2.93	3.88397e-28
208177	Phldb2	2.93	2.13867e-51
18414	Osmr	2.92	0.00128729
20502	Slc16a2	2.92	4.6307e-08
24056	Sh3bp5	2.92	4.49839e-22
22142	Tuba1a	2.92	7.54584e-60
13421	Dnase1l3	2.91	7.36301e-05
70134	2210011C24Rik	2.91	1.39898e-09
68617	Mtcl1	2.91	1.08339e-22
71790	Anxa9	2.91	2.78941e-19
70435	Inf2	2.91	1.91113e-68
17240	Mdfi	2.91	7.94423e-38
207212	Arhgef17	2.91	2.48353e-105
16322	Inha	2.9	0.00153492
211535	Ccdc114	2.9	5.55408e-06
320256	Dlec1	2.9	2.56816e-05
433100	AA388235	2.9	7.20196e-07
208691	Eif5a2	2.9	3.61851e-11
103710	Slc35e4	2.9	1.11499e-31
20195	S100a11	2.9	3.95979e-123
74103	Nebl	2.89	7.6801e-07
258924	Olfr376	2.88	0.0073657
399675	Tdpoz4	2.88	0.0073657
56490	Zbtb20	2.88	9.78929e-11
50770	Atp11a	2.88	1.12968e-70
20725	Serpinb8	2.87	0.00795235
22329	Vcam1	2.87	0.00770523
215627	Zbtb8b	2.87	0.00077304
16149	Cd74	2.87	1.80086e-06
14170	Fgf15	2.87	2.14299e-13
17183	Matn4	2.86	0.00169054
73390	Msl3l2	2.86	4.17875e-06
68545	Ecscr	2.86	3.92538e-22
12505	Cd44	2.86	3.73229e-123
216892	Spns2	2.85	0.000182596
108686	Ccdc88a	2.85	3.36824e-06
18223	Numbl	2.85	1.67875e-08
56297	Arl6	2.85	1.45139e-16
21679	Tead4	2.85	1.70008e-30
621875	A530040E14Rik	2.84	0.00846754
70377	Derl3	2.84	0.000192433
226075	Glis3	2.84	7.9633e-05
238323	Rps6kl1	2.84	3.40773e-12
80752	Fam20c	2.84	2.1797e-41
432777	D630045M09Rik	2.83	0.00856865
70415	Stk26	2.83	0.00347235
19252	Dusp1	2.83	2.28347e-07
16774	Lama3	2.83	1.52707e-16
71709	Syde1	2.83	9.09349e-36
319996	Casc4	2.83	8.50783e-73
234463	Tmem184c	2.83	7.34009e-73
50790	Acsl4	2.83	4.55628e-103
108927	Lhfp	2.82	0.00725916
215446	Entpd3	2.82	0.000446906
58206	Zbtb32	2.82	1.41351e-09
12985	Csf3	2.81	0.00688316
270210	Zfp651	2.81	6.08826e-05
211135	D130040H23Rik	2.81	7.24197e-13
217169	Tns4	2.81	2.0393e-70
230752	Eva1b	2.8	1.06073e-08
73284	Ddit4l	2.8	1.09258e-11
17984	Ndn	2.79	0.0100345
100503043	Armcx4	2.79	0.00226112
209692	Dhtkd1	2.79	0.000357256
20276	Scnn1a	2.79	3.06331e-15
623781	Gm14137	2.79	2.20047e-17
65112	Pmepa1	2.79	1.06385e-25
234577	Cpne2	2.79	1.39204e-35
436022	Dnaaf3	2.79	8.34501e-23
14726	Pdpn	2.78	0.0104518
434555	Zscan4a	2.78	0.0102587
211482	Efhb	2.78	8.25852e-05
433653	Gimd1	2.77	0.000927626
23805	Apc2	2.77	0.00276884
14159	Fes	2.77	6.91424e-10
20620	Plk2	2.77	1.20044e-30
435337	Gm5662	2.76	0.0106845
667882	Usp17le-ps	2.76	0.0106845
11629	Aif1	2.76	0.00188095
68190	Dubr	2.76	1.59511e-14
16175	Il1a	2.75	0.0112264
381944	Usp17lb	2.75	0.0112264
233060	Zfp382	2.75	0.00158183
232670	Tspan33	2.75	7.66587e-15
237253	Lrp11	2.75	2.37818e-34
100047183	NA	2.74	0.00223071
14825	Cxcl1	2.74	0.000955461
621430	Vmn2r79	2.73	0.0119514
319998	Tmem198	2.73	6.31852e-09
12163	Bmp8a	2.73	1.67672e-11
215114	Hip1	2.72	0.000585054
414108	9230114K14Rik	2.72	5.98892e-14
72225	1700003M07Rik	2.71	0.00825602
56437	Rrad	2.71	0.00228778
74176	Tgm5	2.71	0.000863829
18755	Prkch	2.71	9.40046e-09
12514	Cd68	2.71	1.26565e-11
21926	Tnf	2.71	6.4176e-40
67448	Plxdc2	2.7	0.0116177
15220	Foxq1	2.7	9.04428e-24
192176	Flna	2.7	2.35076e-56
76676	5330411J11Rik	2.69	0.000467338
217333	Trim47	2.69	5.3789e-06
78408	Fam131a	2.69	8.95638e-07
381232	Mirt1	2.69	3.32217e-11
59056	Evc	2.68	0.0137422
242574	C130073F10Rik	2.68	0.013703
280411	Lix1l	2.68	0.0011875
100504361	Gm14230	2.68	5.63064e-06
333182	Cox6b2	2.68	2.90236e-10
57740	Stk32c	2.68	1.88625e-10
71409	Fmnl2	2.68	3.80871e-37
26360	Angptl2	2.67	0.0143186
16495	Kcna7	2.67	0.00148573
11856	Arhgap6	2.67	1.15527e-25
94045	P2rx5	2.66	0.0117194
15223	Foxj1	2.66	0.00164008
15512	Hspa2	2.66	8.77099e-15
23936	Lynx1	2.66	1.76279e-23
109050	Fam212b	2.66	7.17595e-34
231287	Atp10d	2.65	0.000112033
212516	Efcab12	2.65	8.45056e-07
330173	2610524H06Rik	2.65	6.868e-16
100861645	NA	2.64	0.00617061
22417	Wnt4	2.64	0.00468794
68760	Synpo2l	2.64	9.83103e-05
77579	Myh10	2.64	1.40876e-09
100502897	Gm12854	2.64	2.63282e-11
14174	Fgf3	2.63	0.0124596
64933	Ap3m2	2.63	2.46178e-20
67685	Dyx1c1	2.62	0.00166306
80904	Dtx3	2.62	8.26299e-19
207175	Cetn4	2.61	0.00613641
20536	Slc4a3	2.61	5.70735e-05
19881	Rom1	2.61	3.62653e-12
13836	Epha2	2.61	7.51995e-38
83675	Bicc1	2.6	0.0169248
14787	Rhpn1	2.6	0.000517207
194744	Slc25a43	2.59	0.000975347
320692	9430037G07Rik	2.59	2.34049e-22
16410	Itgav	2.59	1.01637e-54
53886	Cdkl2	2.59	3.20209e-43
170740	Zfp287	2.58	4.42419e-07
66561	Teddm3	2.57	0.0186806
329217	Panct2	2.57	0.00840697
319387	Adgrl3	2.57	7.56654e-05
15586	Hyal1	2.57	3.04389e-21
66166	S100a14	2.57	2.86961e-55
21987	Tpd52l1	2.56	1.08433e-13
60599	Trp53inp1	2.56	2.89196e-28
213575	Dync2li1	2.56	2.92821e-16
380878	AF067063	2.55	0.0198977
53374	Chst3	2.55	0.0167786
12406	Serpinh1	2.55	0.0127146
12443	Ccnd1	2.55	7.64692e-53
99543	Olfml3	2.54	0.0087183
74485	Lrrc71	2.54	0.0119401
14609	Gja1	2.54	0.00193556
18828	Plscr2	2.54	0.000496472
381110	Rmdn2	2.54	3.41919e-05
381457	Crnn	2.53	0.0179405
94353	Hmgn3	2.53	0.000331737
320152	4930412C18Rik	2.53	0.000799612
66158	Cxx1a	2.53	0.000300426
22775	Zik1	2.53	2.95618e-05
239273	Abcc4	2.53	1.98641e-36
106572	Rab31	2.53	8.48248e-74
382620	Tmed8	2.52	7.99921e-13
67269	Agtpbp1	2.52	2.0594e-24
245109	Zscan4c	2.51	0.0221188
239552	Apol8	2.51	0.0135378
66775	Hacd4	2.51	0.00361221
13088	Cyp2b10	2.51	1.85085e-08
14772	Grk4	2.5	1.22209e-06
272636	Esyt3	2.5	9.54987e-06
11484	Aspa	2.5	1.48005e-28
20822	Trove2	2.5	7.24874e-34
27279	Tnfrsf12a	2.5	9.91677e-84
72930	Ppp2r2b	2.49	0.0225779
319954	Egfros	2.49	0.00451653
100503361	Tmem95	2.49	0.000159535
12048	Bcl2l1	2.49	1.10193e-28
329165	Abi2	2.49	1.40719e-24
18793	Plaur	2.49	2.14136e-56
26437	Psg17	2.48	0.00305072
52857	Gramd1a	2.48	0.00022452
30953	Schip1	2.47	0.0246238
71086	4933412E12Rik	2.47	0.00288493
223917	Krt79	2.47	0.00057209
320435	Rinl	2.47	4.92661e-06
213393	8430408G22Rik	2.47	1.29717e-09
213582	Map9	2.46	1.02939e-09
27055	Fkbp9	2.46	6.26885e-21
20778	Scarb1	2.46	2.78692e-41
192190	Pkhd1l1	2.45	0.0040444
257871	Olfr1372-ps1	2.45	0.000471899
11876	Artn	2.45	1.66468e-14
110310	Krt7	2.45	1.90566e-34
435206	Taar7d	2.44	0.0262202
74711	Ttll9	2.44	0.0262202
16520	Kcnj4	2.44	0.0144009
27056	Irf5	2.44	1.47772e-09
83767	Wasf1	2.44	5.64494e-15
624083	Gm15753	2.43	0.0125375
18302	Oit3	2.43	0.00721728
73016	Kremen2	2.43	1.26316e-10
228602	4930402H24Rik	2.43	4.76632e-47
19041	Ppl	2.43	1.23971e-84
16880	Lifr	2.42	0.00743383
72661	Serp2	2.42	0.00064071
16782	Lamc2	2.42	2.94408e-41
21826	Thbs2	2.41	0.0280251
15951	Ifi204	2.41	0.0281877
11519	Add2	2.41	0.0281877
100504448	Gm20234	2.41	0.0224898
52150	Kcnk6	2.41	7.31698e-29
214239	A430105I19Rik	2.41	4.93216e-27
21933	Tnfrsf10b	2.41	4.40521e-40
20296	Ccl2	2.4	0.0290371
242553	Kank4	2.4	0.0192493
217116	Spata20	2.4	0.0155132
171180	Syt12	2.4	1.31168e-12
100040525	Tmem181c-ps	2.4	7.68663e-37
75782	Lca5	2.4	1.79074e-23
100503197	Gm19589	2.39	0.0294253
18481	Pak3	2.39	0.0125398
64297	Gprc5b	2.39	0.00116528
27762	Vwa7	2.39	4.8385e-06
68178	Cgnl1	2.39	1.05095e-18
276950	Slfn8	2.38	0.0111414
13803	Enc1	2.38	3.39375e-41
13531	Usp17la	2.37	0.0312206
385354	Frmd7	2.37	0.0291277
210762	Ppp1r36	2.37	0.0246799
140486	Igf2bp1	2.37	0.0124752
16994	Ltb	2.37	0.0140616
56739	Rec8	2.37	7.21342e-15
21813	Tgfbr2	2.37	7.27945e-61
11830	Aqp5	2.36	0.0319931
13655	Egr3	2.36	0.0232678
246727	Oas3	2.36	0.00456195
353211	Prune2	2.36	1.46839e-05
78373	Nudt17	2.36	7.9646e-07
67092	Gatm	2.36	1.72322e-11
74241	Chpf	2.36	2.85042e-50
53857	Tuba8	2.35	0.0179036
72147	Zbtb46	2.35	0.0273961
20190	Ryr1	2.35	0.0167931
236915	Arhgef9	2.35	0.000258054
69627	Fam89a	2.35	7.98109e-05
94214	Spock2	2.35	4.64852e-06
105000	Dnal1	2.35	1.80894e-07
634731	Susd1	2.35	1.56151e-24
16449	Jag1	2.35	8.68356e-60
216441	Slc26a10	2.34	0.015362
232664	Ccdc136	2.34	4.05469e-05
215707	Ccdc92	2.34	1.47456e-10
67554	Slc25a30	2.34	1.19363e-43
71738	Mamdc2	2.33	0.0318319
60613	Kcnq4	2.33	0.000677021
72136	Chst14	2.33	1.01181e-10
78748	Rassf10	2.33	2.01696e-40
101544	Zfp575	2.32	0.0354242
94187	Zfp423	2.32	0.0354242
244667	Disc1	2.32	0.0333919
229302	Tm4sf4	2.32	0.0023448
225861	Snx32	2.32	2.04451e-05
17385	Mmp11	2.32	2.23463e-05
433520	Gm14403	2.32	2.82329e-07
20348	Sema3c	2.32	3.60832e-41
66957	Serpinb11	2.31	0.0349875
58251	BC100451	2.31	0.0214409
277666	Gm13078	2.3	0.0369944
545975	Cers3	2.3	0.0180414
73332	Ccdc30	2.3	0.0213809
23853	Def6	2.3	0.00698624
20393	Sgk1	2.3	1.70388e-06
23871	Ets1	2.3	9.57372e-14
234515	Inpp4b	2.3	2.70643e-10
74603	Cd200r3	2.29	0.0375632
433646	1700061I17Rik	2.29	0.0382055
69700	Col22a1	2.29	0.0382055
235300	Tmem136	2.29	0.0292343
22696	Zfp37	2.29	3.21487e-08
237934	Krt39	2.29	5.7796e-05
100503791	Gm16201	2.28	0.0313675
224813	Lrrc73	2.28	0.000973624
13654	Egr2	2.28	0.000156083
69635	Dapk1	2.28	5.76126e-07
19099	Mapk8ip1	2.28	1.33661e-09
67169	Nradd	2.28	9.94445e-11
101543	Wtip	2.28	2.83682e-33
545662	B020004J07Rik	2.27	0.0399051
332923	Gm12794	2.27	0.0399051
432591	Gm11544	2.27	0.0399051
330695	Ctxn1	2.27	3.55677e-11
52673	D13Ertd608e	2.26	0.0404005
100101919	Dnah7c	2.26	0.0403501
12095	Bglap3	2.26	0.00369094
22063	Trpc1	2.26	9.28189e-07
53418	B4galt2	2.26	4.97856e-08
79196	Osbpl5	2.26	4.42306e-16
102545	Cmtm7	2.26	1.752e-17
69215	Sat2	2.25	0.0156869
100042605	Rbakdn	2.25	0.00330893
110532	Adarb1	2.25	0.000237287
319909	Ism1	2.24	0.0401442
269132	Colgalt2	2.24	0.01681
72434	Lypd3	2.24	0.0126403
208431	Shroom4	2.24	2.30617e-07
71755	Dhdh	2.24	7.90463e-06
22051	Trip6	2.24	4.03929e-10
223732	Ldoc1l	2.24	3.20251e-09
22592	Ercc5	2.24	1.71184e-41
14545	Gdap1	2.23	0.0413527
22021	Tpst1	2.23	4.20795e-20
74601	4833427F10Rik	2.22	0.0448121
227933	Ccdc148	2.22	0.00171826
269033	4930503L19Rik	2.22	0.00018718
71233	Enkur	2.22	0.00283378
14961	H2-Ab1	2.22	8.12266e-06
327812	Gm15663	2.22	2.48746e-12
69538	Antxr1	2.21	0.0454648
76905	Lrg1	2.21	0.0454648
16570	Kif3c	2.21	5.48188e-08
72027	Slc39a4	2.21	4.31309e-18
68948	Fam216a	2.21	1.19218e-21
80286	Tusc3	2.21	5.31513e-61
64296	Abhd8	2.21	2.82458e-30
77015	Mpped2	2.2	0.0464796
50720	Sacs	2.2	0.0447148
72693	Zcchc12	2.2	0.0305607
100038425	NA	2.2	0.00152145
18301	Fxyd5	2.2	0.0170095
67886	Camsap2	2.2	2.59341e-25
18611	Pea15a	2.2	3.32315e-33
13838	Epha4	2.2	1.29516e-54
67038	2010109I03Rik	2.19	9.0775e-07
20410	Sorbs3	2.19	2.0228e-06
29858	Pmm1	2.19	3.13416e-32
66395	Ahnak	2.19	9.35834e-37
14201	Fhl3	2.18	2.44982e-12
71729	Rgs12	2.17	5.6481e-20
21938	Tnfrsf1b	2.17	1.17203e-71
56198	Heyl	2.16	0.0491432
74468	Hyal5	2.16	0.00936122
381199	Tmem151a	2.16	0.00263909
18645	Pfn2	2.16	2.13534e-10
20469	Sipa1	2.16	1.42977e-20
16803	Lbp	2.15	0.0511635
28078	Prl5a1	2.15	0.0517805
20974	Syngr3	2.15	0.00867516
74377	Hsf2bp	2.15	2.52636e-05
241230	St8sia6	2.14	0.0523023
74430	4930452B06Rik	2.14	0.0440828
74602	4833428L15Rik	2.14	0.0537762
666331	LOC666331	2.14	0.0537762
545812	Pilrb2	2.14	0.0537545
19876	Robo1	2.14	0.0481499
13136	Cd55	2.14	1.47579e-28
399548	Scn4b	2.13	0.0438052
16526	Kcnk2	2.13	0.0412313
100039781	Hrct1	2.13	0.035108
246728	Oas2	2.13	0.0337656
245555	C77370	2.13	0.00126841
213121	Ankrd35	2.13	7.08466e-06
76884	Cyfip2	2.12	0.0375624
74015	Fcho1	2.12	4.73869e-22
21872	Tjp1	2.12	1.51395e-71
71287	Cpvl	2.11	0.00469507
235330	Ttc12	2.11	0.00196738
12270	C4bp-ps1	2.11	5.1673e-05
100861925	NA	2.11	9.72897e-07
545481	Arhgap40	2.11	7.01659e-12
20618	Sncg	2.1	0.0577223
13599	Ecel1	2.1	0.027275
21857	Timp1	2.1	0.0114032
74732	Stx11	2.1	0.000522745
16578	Kif9	2.1	1.84896e-08
100737	Dcun1d4	2.1	3.47277e-67
320046	F730043M19Rik	2.09	0.0187956
11568	Aebp1	2.09	0.00210567
17755	Map1b	2.09	1.22354e-06
56847	Aldh1a3	2.09	2.21354e-07
407243	Tmem189	2.09	1.44126e-16
12475	Cd14	2.09	1.09754e-20
212647	Aldh4a1	2.09	2.08616e-30
26364	Adgre5	2.09	4.502e-30
665848	Zscan4e	2.08	0.0604344
77771	Csrnp3	2.08	0.0604344
216343	Tph2	2.08	0.061494
109594	Lmo1	2.08	0.0313199
17349	Mlf1	2.08	0.00575592
100043766	Gm14057	2.08	0.00121808
382253	Cdkl5	2.08	6.20236e-07
245877	Map7d1	2.08	1.81615e-15
320024	Nceh1	2.08	6.67156e-33
13087	Cyp2a5	2.07	0.0626047
11595	Acan	2.07	0.0626596
78611	Btbd19	2.07	6.11375e-12
212919	Kctd7	2.07	1.54825e-18
16878	Lif	2.07	1.56231e-24
16978	Lrrfip1	2.07	1.00775e-36
71914	Antxr2	2.07	1.31201e-80
53623	Gria3	2.06	0.0626596
20277	Scnn1b	2.06	0.0640427
17312	Clec10a	2.06	0.0640427
56213	Htra1	2.06	0.0200591
100034739	Gm17762	2.06	0.00689994
242662	Rims3	2.06	0.0265192
213068	Tmem71	2.06	2.43245e-06
574428	Zmynd15	2.06	2.58023e-06
232431	Gprc5a	2.06	6.02171e-31
72309	Tmem158	2.05	2.90298e-09
18378	Omp	2.05	1.28642e-07
12728	Clcn5	2.05	1.36991e-39
13527	Dtna	2.04	0.0229398
14049	Eya2	2.04	0.020241
68166	Spire1	2.04	4.2925e-08
56279	Fam69b	2.04	2.80134e-16
27280	Phlda3	2.04	1.47199e-20
242915	Garem2	2.03	0.0433167
252903	Ap1s3	2.03	2.76428e-35
17913	Myo1c	2.03	1.00628e-64
77741	6720483E21Rik	2.02	0.0628216
58237	Nkain4	2.02	0.06276
213980	Fbxw10	2.02	0.0110087
54667	Atp8b2	2.02	0.000967025
67399	Pdlim7	2.02	3.82656e-14
232539	Klhl42	2.02	2.04149e-38
58175	Rgs20	2.01	0.0721832
242384	Lingo2	2.01	0.0623145
53620	Vamp5	2.01	0.00382255
98496	Pid1	2.01	0.0312358
22646	Zfp105	2.01	0.00261693
214137	Arhgap29	2.01	6.49758e-16
83396	Glis2	2.01	5.76561e-23
667034	Pnp2	2.01	8.11869e-57
68666	Svop	2	0.00428571
66338	Cdrt4	1.99	0.0731906
330122	Cxcl3	1.99	0.0733534
78369	Icam4	1.99	0.0400682
330427	9330102E08Rik	1.99	0.0165648
11555	Adrb2	1.99	7.09649e-05
100039795	Ildr2	1.99	1.34334e-05
13614	Edn1	1.99	4.17094e-11
30927	Snai3	1.99	7.52771e-17
22158	Tulp3	1.99	2.39138e-33
240913	Adamts4	1.98	0.0421793
52552	Parp8	1.98	0.000149613
217835	Rin3	1.98	9.83473e-35
17246	Mdm2	1.98	5.12435e-25
16666	Krt16	1.97	0.0758943
100043188	Gm10696	1.97	0.0758943
75750	Slc10a6	1.97	0.06093
100155	AI481877	1.97	0.0168122
328783	Mslnl	1.97	0.0147318
70057	2210008F06Rik	1.97	0.00337582
21928	Tnfaip2	1.97	8.59134e-20
17864	Mybl1	1.97	9.10295e-16
101809	Spred3	1.97	4.42459e-13
18606	Enpp2	1.96	0.080157
668706	Gm11425	1.96	0.0314563
381845	Rnf225	1.96	5.73433e-06
14590	Ggh	1.96	6.51051e-15
234214	Sorbs2	1.96	5.00898e-19
22401	Zmat3	1.96	1.3702e-24
12394	Runx1	1.96	1.87351e-19
14344	Fut2	1.95	2.9819e-06
18383	Tnfrsf11b	1.95	1.38849e-07
70892	Ttll7	1.95	3.32242e-09
234839	Piezo1	1.95	1.89868e-33
332397	Nanos1	1.95	6.97224e-15
12450	Ccng1	1.95	9.14638e-64
667214	9930111J21Rik1	1.94	0.0811614
228564	Frmd5	1.94	0.038022
100502849	Gm19412	1.94	0.0438598
108637	Snord14c	1.94	0.0210293
11426	Macf1	1.94	2.77305e-49
331480	Gm5126	1.93	0.0820563
29820	Tnfrsf19	1.93	0.030277
100302593	Snord14d	1.93	0.0140594
66255	Hsbp1l1	1.93	0.00011015
18187	Nrp2	1.93	1.06097e-08
14252	Flot2	1.93	2.85382e-20
225362	Reep2	1.92	0.0265408
18106	Cd244	1.92	0.00744492
235047	Zfp809	1.92	2.58187e-19
242914	Gm4961	1.91	0.0440707
71566	Clmp	1.91	0.00491584
71003	Prss41	1.91	0.00386042
217371	Rab40b	1.91	0.00249566
16373	Irx3	1.91	0.00291963
666806	Gm8300	1.9	0.0864424
17986	Ndp	1.9	0.088066
268970	Arhgap28	1.9	0.0675717
19267	Ptpre	1.9	3.34292e-09
216618	Cfap36	1.9	4.6804e-33
12798	Cnn2	1.9	9.54753e-51
51800	Bok	1.9	2.6442e-69
268396	Sh3pxd2b	1.9	9.68635e-53
12558	Cdh2	1.89	0.0925589
382113	Slc22a14	1.89	0.0726233
270160	Rab39	1.89	0.0725259
329427	Chn1os3	1.89	0.0618431
242570	Raver2	1.89	0.0626047
100504230	AU020206	1.89	3.10664e-12
15368	Hmox1	1.89	5.45184e-11
17069	Ly6e	1.89	9.71014e-17
224753	H2-M10.4	1.88	0.0905039
16431	Itm2a	1.88	0.0676026
240892	Dusp27	1.88	0.0716408
69195	Tmem121	1.88	0.00232154
74591	Abca12	1.88	1.13212e-05
218232	Ptpdc1	1.88	0.000248485
69862	1810064F22Rik	1.88	3.50845e-07
94242	Tinagl1	1.88	1.36235e-16
71583	9130008F23Rik	1.88	6.19731e-32
13649	Egfr	1.88	1.27485e-45
94352	Loxl2	1.87	0.00821698
15200	Hbegf	1.87	5.57103e-22
116914	Slc19a2	1.87	2.70074e-33
320301	E530011L22Rik	1.86	0.0987292
20204	Prrx2	1.86	0.0807404
195531	Zfp982	1.86	0.0579834
58207	Slc43a3	1.86	0.0534239
23801	Aloxe3	1.86	0.00962226
434325	Tmem221	1.86	0.00805952
319486	A430057M04Rik	1.86	0.00269857
18510	Pax8	1.86	1.3617e-12
210992	Lpcat1	1.86	7.80518e-21
68151	Wls	1.86	2.47273e-33
73707	Gucy2g	1.85	0.0533099
100302594	Snord14e	1.85	0.00281535
20440	St6gal1	1.85	2.08937e-05
330323	Fam188b	1.85	0.000524941
319503	9930038B18Rik	1.85	7.61508e-05
320099	BC106179	1.84	0.0770115
69315	1700001L19Rik	1.84	0.0834065
14999	H2-DMb1	1.84	0.0156869
236899	Pcyt1b	1.84	0.0058792
16181	Il1rn	1.84	1.10805e-09
18516	Pbx3	1.84	6.33277e-19
71867	1700016G22Rik	1.83	0.0980927
68852	Lrrn4cl	1.83	0.0858371
69050	1810013A23Rik	1.83	0.0746376
245525	Hsf3	1.83	0.0756343
214575	Tdrd5	1.83	0.0208406
83395	Sp6	1.83	0.0040444
216198	Tcp11l2	1.83	3.61852e-05
71461	Ptk7	1.83	2.50483e-12
68262	Agpat4	1.83	7.65748e-13
14066	F3	1.83	1.15383e-16
74513	Neto2	1.83	1.2441e-13
68099	Fam92a	1.83	5.94806e-14
228608	Smox	1.83	2.13887e-22
214855	Arid5a	1.83	1.39668e-17
192897	Itgb4	1.83	2.73391e-72
319991	Kif6	1.82	0.0522633
241452	Dhrs9	1.82	0.00273889
19347	Dennd5a	1.82	4.11837e-07
245297	Gm4983	1.82	4.93263e-12
22626	Slc23a3	1.82	3.31354e-15
106347	Ildr1	1.82	1.14054e-31
74879	4930461G14Rik	1.82	1.80407e-41
432562	Lyrm7os	1.81	0.0980917
19200	Pstpip1	1.81	0.0731447
16367	Irs1	1.81	0.000240841
19415	Rasal1	1.81	9.93421e-06
213332	Mfsd4b4	1.81	1.88123e-07
16450	Jag2	1.81	1.33725e-18
218820	Zfp503	1.81	1.27128e-16
20913	Stxbp4	1.81	2.21197e-10
11603	Agrn	1.81	5.44059e-34
17250	Abcc1	1.81	2.6801e-38
224116	Muc20	1.8	0.0793846
67775	Rtp4	1.8	0.0260018
66573	Dzip1	1.8	0.0188443
407812	Zfp941	1.8	0.00181055
244871	Zc3h12c	1.8	0.00251294
78303	Hist3h2ba	1.8	0.00347029
75564	Rsph9	1.8	0.00181601
108105	B3gnt5	1.8	3.27776e-06
217935	Wdr60	1.8	9.79697e-08
54426	Hgfac	1.8	3.51212e-51
228993	Slc17a9	1.8	2.14318e-44
245527	Eda2r	1.79	0.0216437
17537	Meis3	1.79	1.48689e-08
320292	Rasgef1b	1.79	2.02199e-11
23886	Gdf15	1.79	2.47362e-14
96957	Tmem62	1.79	1.13287e-17
66102	Cxcl16	1.79	2.26259e-41
12560	Cdh3	1.78	0.0273986
11304	Abca4	1.78	0.0210024
71198	Otud1	1.78	0.00033768
58233	Dnaja4	1.78	0.000370464
21354	Tap1	1.78	6.2682e-16
271005	Klhdc1	1.78	2.51337e-11
12323	Camk2b	1.78	1.47739e-12
56210	Rev1	1.78	5.38596e-21
93673	Nat8f2	1.77	0.0729221
15504	Dnajb3	1.77	0.0511699
15945	Cxcl10	1.77	0.0324118
75124	Nxnl2	1.77	0.000243201
230824	Grhl3	1.77	9.19163e-08
23921	Sh2b2	1.76	0.0021293
230822	Ncmap	1.76	1.49763e-06
114643	Oas1c	1.76	2.03588e-05
77777	Ulbp1	1.76	5.59556e-05
225392	Rell2	1.76	4.13897e-06
20482	Skil	1.76	8.65921e-16
69982	Spink2	1.75	0.0968572
20528	Slc2a4	1.75	0.0446449
16420	Itgb6	1.75	2.46386e-09
29876	Clic4	1.75	1.13666e-36
225609	Gm9949	1.74	0.00376967
229521	Syt11	1.74	1.25139e-10
100169878	Gm10941	1.73	0.0661245
666642	Gm8210	1.73	0.0476225
327959	Xaf1	1.73	0.00510583
74007	Btbd11	1.73	0.000275591
218544	Sgtb	1.73	0.000160136
238555	Btn2a2	1.73	3.93885e-06
329727	Dennd2c	1.73	1.53617e-13
16188	Il3ra	1.73	4.41131e-10
105501	Abhd4	1.73	3.16279e-25
16180	Il1rap	1.73	2.17612e-37
69428	1700016C15Rik	1.73	1.55679e-34
75568	Capsl	1.72	0.010218
21400	Tcea2	1.72	7.02261e-06
71962	Gatsl3	1.72	1.47926e-08
231296	Lrrc66	1.72	3.65836e-68
77577	Spns3	1.71	0.000217204
78506	Micu3	1.71	2.12304e-06
72578	2700054A10Rik	1.71	4.12673e-07
26558	Homer3	1.71	5.47314e-14
59125	Nek7	1.71	3.0685e-13
74122	Tmem43	1.71	1.96145e-14
53627	Porcn	1.71	7.88863e-15
226419	Dyrk3	1.71	1.03146e-27
76252	Atp6v0e2	1.71	3.55085e-32
14115	Fbln2	1.7	0.0229396
242721	Klhdc7a	1.7	0.0106904
69727	Usp46	1.7	3.1058e-37
74041	Ddias	1.7	2.21116e-36
192654	Pla2g15	1.69	1.32524e-13
56742	Psrc1	1.69	2.32181e-20
30049	Scd3	1.68	0.0678179
75732	Iqcd	1.68	0.0886989
100503230	Gm19600	1.68	0.071451
12228	Btg3	1.68	0.00757974
243897	Ggn	1.68	0.0024423
30938	Fgd3	1.68	4.41618e-05
73845	Ankrd42	1.68	3.11903e-05
230863	Sh2d5	1.68	4.49122e-09
14229	Fkbp5	1.68	9.52925e-14
11990	Atrn	1.68	6.58176e-31
14299	Ncs1	1.68	3.4189e-22
26359	Anxa10	1.67	0.0744723
381546	Ccdc24	1.67	0.0408457
72828	Ubash3b	1.67	0.0018123
408066	BC067074	1.67	0.0448941
70821	4921507P07Rik	1.67	0.00237083
195733	Grhl1	1.67	2.62845e-07
22439	Xk	1.67	3.91914e-21
21803	Tgfb1	1.67	2.96888e-17
83984	Tssk6	1.66	0.0567239
77974	Rdh12	1.66	0.0337092
11689	Alox5	1.66	0.00599157
75695	Rilpl1	1.66	0.00100459
140743	Rem2	1.66	6.19429e-05
243771	Parp12	1.66	1.07021e-12
56209	Gde1	1.66	1.02929e-17
70450	Unc13d	1.66	1.36093e-29
100504344	Gm20186	1.65	0.000166216
272589	Tbcel	1.65	3.96315e-22
16423	Cd47	1.65	3.26793e-43
66902	Mtap	1.65	2.11785e-85
100503334	Gm15728	1.64	0.0590494
110895	Slc9a4	1.64	0.000116268
14739	S1pr2	1.64	7.27853e-10
74718	Snx16	1.64	3.84094e-16
16400	Itga3	1.64	1.60603e-18
74769	Pik3cb	1.64	8.13503e-20
56468	Socs5	1.64	2.35854e-17
75828	Hormad2	1.63	0.0523967
19245	Ptp4a3	1.63	0.0029008
327900	Ubtd2	1.63	2.10225e-07
264134	Ttc26	1.63	6.75229e-07
54138	Atxn10	1.63	8.67355e-14
16854	Lgals3	1.63	2.42393e-11
414801	Itprip	1.62	1.00723e-07
104886	Rab15	1.62	3.19763e-10
27015	Polk	1.62	2.50079e-16
67016	Tbc1d2b	1.62	4.35762e-20
65247	Asb1	1.62	1.89249e-18
20163	Rsu1	1.62	9.54848e-32
93700	Pcdhgb2	1.61	0.0211844
104111	Adcy3	1.61	0.0256645
14085	Fah	1.61	1.6424e-05
71874	2310007B03Rik	1.61	7.25321e-07
240261	Ccdc112	1.61	3.03293e-09
63953	Dusp10	1.61	1.08167e-08
67978	Tctn2	1.61	9.61337e-12
217887	BC022687	1.61	2.87689e-08
20868	Stk10	1.61	1.8766e-18
399510	Map4k5	1.61	4.84217e-17
320204	Etfbkmt	1.61	4.7177e-28
19301	Pxmp2	1.61	3.74191e-11
210503	Zfp677	1.6	0.00882108
78593	Nrip3	1.6	0.00191546
26913	Gprin1	1.6	0.00113351
71720	Osbpl3	1.6	1.14459e-06
66895	Pxdc1	1.6	2.42935e-06
18201	Nsmaf	1.6	2.76982e-19
75665	Ccdc64	1.6	2.04396e-12
107373	Fam111a	1.6	5.35184e-19
381979	Brsk1	1.59	0.0996341
67776	Vwa5a	1.59	3.08142e-10
101148	Bmt2	1.59	4.17755e-22
232875	Zscan18	1.58	0.0227405
74777	Sepn1	1.58	4.77987e-07
66734	Map1lc3a	1.58	2.11398e-14
18679	Phka1	1.58	5.40105e-29
22113	Phlda2	1.58	1.8038e-14
99512	Wdr47	1.58	2.81374e-13
244745	Dpy19l1	1.58	9.72391e-30
15166	Hcn2	1.58	9.06273e-20
100503386	Tpbgl	1.57	0.070027
252967	Ropn1l	1.57	0.00216657
65257	Asb3	1.57	3.38687e-20
212439	AA986860	1.57	1.2925e-25
99887	Tmem56	1.57	1.72735e-15
229658	Vangl1	1.57	1.30378e-28
100502745	2900009J06Rik	1.56	0.0483372
27078	B9d1	1.56	1.72898e-07
100515	Zfp518b	1.56	1.11381e-09
217684	Susd6	1.56	1.87751e-14
68628	Fbxw9	1.56	3.56698e-28
213081	Wdr19	1.56	7.87771e-21
18950	Pnp	1.56	2.00076e-34
66717	Ccdc96	1.55	0.0167768
99681	Tchh	1.55	8.70947e-06
171508	Creld1	1.55	1.40713e-07
106957	Slc39a6	1.55	2.66065e-23
228061	Agps	1.55	2.58146e-53
74229	Paqr8	1.55	8.01931e-33
382014	Ano8	1.55	3.47323e-12
15552	Htr1d	1.54	0.0947081
26432	Plod2	1.54	0.000360834
72371	2210408I21Rik	1.54	1.76307e-05
70564	Fam213a	1.54	3.0964e-10
103768	Tubg2	1.54	9.43448e-07
654470	Tctn1	1.54	2.81359e-10
72043	Sulf2	1.54	4.06352e-22
67454	Ikbip	1.54	1.58974e-13
767815	BB557941	1.53	0.0618418
14538	Gcnt2	1.53	2.14121e-11
226519	Lamc1	1.53	1.0093e-18
110695	Aldh7a1	1.53	4.07033e-13
52837	Tmx4	1.53	1.52712e-17
15114	Hap1	1.53	4.15307e-19
18976	Pomc	1.52	0.0936846
64339	Fndc4	1.52	0.0353387
74443	P4htm	1.52	0.0135055
140481	Man2a2	1.52	1.64746e-07
233899	Ccdc189	1.52	6.25119e-06
14860	Gsta4	1.52	8.85488e-36
67420	Far1	1.52	3.30291e-35
16362	Irf1	1.52	2.11387e-18
227753	Gsn	1.52	4.0652e-18
329154	Ankrd44	1.52	1.63218e-22
12028	Bax	1.52	8.95925e-20
27357	Gyg	1.52	2.77615e-36
56360	Acot9	1.52	3.86788e-37
14675	Gna14	1.51	0.0662699
100503471	Gm15867	1.51	0.0518927
100038614	Gm10791	1.51	0.0294104
213417	Klhdc8a	1.51	0.0303163
207686	Cfap69	1.51	0.0195372
56464	Ctsf	1.51	6.9197e-05
268291	Rnf217	1.51	2.2833e-08
333654	Ppp1r13l	1.51	3.40318e-12
73692	2410089E03Rik	1.51	1.25829e-13
11841	Arf2	1.51	4.29047e-16
104346	Gas8	1.51	4.68655e-22
218121	Mboat1	1.51	2.81563e-37
69051	Pycr2	1.51	1.79569e-38
72691	Calhm2	1.5	0.0978547
21956	Tnnt2	1.5	0.0401149
20720	Serpine2	1.5	0.0462812
14431	Gamt	1.5	0.00100577
666532	Zfp991	1.5	1.25563e-05
237459	Cdk17	1.5	1.36929e-06
22271	Upp1	1.5	1.97622e-06
67071	Rps6ka6	1.5	1.55369e-06
30954	Siva1	1.5	1.40209e-25
66540	Fam107b	1.5	1.34114e-22
74568	Mlkl	1.5	1.8236e-19
22690	Zfp28	1.49	0.00976765
72480	Tspyl4	1.49	0.00336029
72701	Zfp618	1.49	0.000463119
233168	AI987944	1.49	8.7469e-14
74012	Rap2b	1.49	5.98334e-16
26422	Nbea	1.49	1.26101e-36
23999	Twf2	1.49	1.15395e-30
19108	Prkx	1.49	1.59482e-35
17068	Ly6d	1.48	0.000272788
18584	Pde8a	1.48	0.00478638
13036	Ctsh	1.48	8.88171e-10
67876	Coq10b	1.48	5.46963e-22
56350	Arl3	1.48	3.44156e-13
16190	Il4ra	1.48	9.23246e-17
54366	Ctnnal1	1.48	3.81539e-52
19126	Prom1	1.48	2.00831e-40
235281	Scn3b	1.47	0.054877
76937	2810429I04Rik	1.47	0.0237363
20167	Rtn2	1.47	0.000291203
17957	Napb	1.47	0.00041101
67664	Rnf125	1.47	9.94614e-11
71436	Flrt3	1.47	5.90669e-11
18844	Plxna1	1.47	1.61014e-28
15898	Icam5	1.46	0.0705665
20657	Sod3	1.46	0.0042554
231474	Paqr3	1.46	0.00266547
22634	Plagl1	1.46	2.05175e-06
232934	Mypop	1.46	2.66167e-05
268759	9930012K11Rik	1.46	1.67672e-11
71889	Epn3	1.46	5.04272e-11
106869	Tnfaip8	1.46	1.58782e-09
20688	Sp4	1.46	1.36836e-12
18227	Nr4a2	1.46	7.41836e-09
380969	Nckap5l	1.45	0.00531116
24066	Spry4	1.45	4.95152e-05
102657	Cd276	1.45	3.29677e-09
13849	Ephx1	1.45	1.74316e-18
18712	Pim1	1.45	2.1144e-20
71877	Efhc1	1.44	0.00733632
100504056	Gm20036	1.44	0.00619621
63986	Gmfg	1.44	0.000258489
20621	Snn	1.44	1.05555e-08
11502	Adam9	1.44	7.31813e-15
21983	Tpbg	1.44	5.74319e-12
77583	Notum	1.43	0.00803188
76467	Msrb2	1.43	0.0203855
66183	Sptssb	1.43	0.0102008
13401	Dmwd	1.43	3.77176e-13
21664	Phlda1	1.43	8.66886e-33
19142	Prss12	1.42	0.0937574
100042198	Gm3716	1.42	0.00459307
67306	Zc2hc1a	1.42	0.00020514
16889	Lipa	1.42	3.55209e-10
94280	Sfxn3	1.42	1.93232e-10
83554	Fstl3	1.42	1.01174e-05
17311	Kitl	1.42	2.0738e-25
69732	2410018L13Rik	1.41	0.00725916
71769	Bbs10	1.41	1.01612e-06
231002	Plekhn1	1.41	3.53949e-06
215789	Phactr2	1.41	2.38603e-07
14186	Fgfr4	1.41	1.85051e-25
20196	S100a13	1.41	8.26635e-16
74648	S100pbp	1.41	1.52933e-10
74277	Chic2	1.41	1.75106e-14
382913	Neil2	1.4	0.00286583
208285	Cyp4f17	1.4	5.26778e-05
320299	Iqcb1	1.4	6.73861e-08
382985	Rrm2b	1.4	1.15648e-10
77889	Lbh	1.4	5.52021e-09
330836	Slc7a6	1.4	4.48128e-20
12633	Cflar	1.4	6.28829e-19
56857	Slc37a2	1.39	0.0564313
100043147	Gm4262	1.39	6.52144e-05
29870	Gtse1	1.39	3.90231e-12
236366	5730507C01Rik	1.39	4.25141e-11
240505	Cdc42bpg	1.39	6.59844e-19
53416	Stk39	1.39	1.30979e-13
18720	Pip5k1a	1.39	1.01211e-13
18806	Pld2	1.39	1.17603e-38
18145	Npc1	1.39	6.93174e-28
14776	Gpx2	1.39	1.02626e-25
102866	Pls3	1.38	4.12673e-07
20910	Stxbp1	1.38	7.79223e-05
217378	Dnajc27	1.38	1.73197e-06
381067	Zfp229	1.38	0.000156918
66552	Sppl2a	1.38	1.37231e-63
67054	Paics	1.38	3.26622e-14
101240	Wdr91	1.38	4.64182e-13
76192	Abhd12	1.38	5.92763e-42
14226	Fkbp1b	1.37	0.0404588
252974	Tspear	1.37	0.0244302
333639	Mamld1	1.37	5.61425e-05
239017	Ogdhl	1.37	2.68221e-08
13476	Reep5	1.37	8.48565e-11
226777	C130074G19Rik	1.37	3.65797e-17
380712	Tlcd2	1.36	1.31275e-09
235574	Atp2c1	1.36	3.82176e-40
269999	Orai3	1.36	2.44951e-15
14270	Srgap2	1.36	1.35246e-17
217335	Fbf1	1.36	2.84177e-14
71206	Katnal2	1.35	0.0459827
27801	Zdhhc8	1.35	1.43071e-05
235041	Kank2	1.35	4.9847e-06
233315	Mtmr10	1.35	1.67343e-07
57913	Pidd1	1.35	1.15364e-13
15476	Hs3st1	1.35	1.29734e-11
235587	Parp3	1.35	2.20247e-10
53605	Nap1l1	1.35	1.65146e-66
50528	Tmprss2	1.35	6.27697e-62
12306	Anxa2	1.35	4.08957e-62
286940	Flnb	1.35	2.24035e-67
23821	Bace1	1.34	8.2682e-05
100038419	E330027M22Rik	1.34	1.31853e-06
140859	Nek8	1.34	5.80355e-19
19889	Rp2	1.34	7.42334e-39
212531	Sh3bgrl2	1.34	1.33408e-27
381605	Tbc1d2	1.34	5.09264e-19
11783	Apaf1	1.34	5.31534e-35
53885	Nphp1	1.34	2.63154e-13
96935	Susd4	1.33	0.0894092
70054	Ccdc89	1.33	0.0502332
382686	3110053B16Rik	1.33	0.00133509
71946	Endod1	1.33	7.54551e-36
234378	Klhl26	1.33	1.35075e-10
103466	Nt5dc3	1.33	9.61117e-13
328035	Fads6	1.32	0.0195892
637277	Sycp2l	1.32	0.064479
214230	Pak6	1.32	6.93022e-07
54394	Crlf3	1.32	9.25442e-22
16195	Il6st	1.32	1.07334e-16
15242	Hhex	1.31	0.0688724
19296	Pvt1	1.31	1.84983e-06
213019	Pdlim2	1.31	5.8581e-06
56367	Scoc	1.31	4.09359e-13
66599	Rdm1	1.31	5.95568e-15
109711	Actn1	1.31	3.69862e-18
226180	Ina	1.3	0.0700034
328778	Rab26	1.3	0.08597
71795	Pitpnc1	1.3	1.89026e-05
18019	Nfatc2	1.3	2.14103e-08
675812	Zfp605	1.3	2.83719e-06
11622	Ahr	1.3	1.00262e-05
100503659	Cbarp	1.3	1.88233e-05
57436	Gabarapl1	1.3	3.61021e-13
29871	Scmh1	1.3	8.76291e-10
14777	Gpx2-ps1	1.3	7.43569e-05
67475	Ero1lb	1.3	1.35372e-07
70974	Pgm2l1	1.3	9.86211e-14
13039	Ctsl	1.3	3.53534e-29
14245	Lpin1	1.3	3.80151e-23
668917	Zfp133-ps	1.29	0.0761064
320187	E230001N04Rik	1.29	0.0863177
320273	B230208H11Rik	1.29	0.0547765
71704	Arhgef3	1.29	2.06415e-05
54383	Phc2	1.29	2.79959e-09
76380	Cep112	1.29	2.23784e-05
75974	Dock11	1.29	4.4994e-29
13730	Emp1	1.29	8.44614e-72
15931	Ids	1.29	2.57911e-29
22445	Xlr3a	1.28	0.0563343
243529	H1fx	1.28	0.0275239
22183	Zrsr1	1.28	1.22061e-08
227545	Proser2	1.28	3.06774e-08
338320	Mia2	1.28	8.47052e-20
18605	Enpp1	1.28	6.94521e-09
76816	Sdccag8	1.28	2.80578e-08
68728	Trp53inp2	1.28	5.50759e-31
216459	Myl6b	1.27	0.0663512
245522	Zc4h2	1.27	0.0421814
326623	Tnfsf15	1.27	0.000246564
17314	Mgmt	1.27	1.30525e-05
80708	Pacsin3	1.27	0.000181707
230991	Fndc10	1.27	1.36885e-08
94185	Tnfrsf21	1.27	3.63803e-07
69146	Gsdmd	1.27	8.70063e-14
54637	Praf2	1.27	1.18667e-12
20441	St3gal3	1.27	2.37879e-11
94179	Krt23	1.27	5.64379e-08
231327	Ppat	1.27	5.40886e-16
269254	Setx	1.27	6.84379e-32
320466	A230103J11Rik	1.26	0.0634286
100503085	Klhl3	1.26	0.0654648
319207	Pgbd1	1.26	4.81485e-05
14368	Fzd6	1.26	1.90553e-06
320354	Grin1os	1.26	5.3493e-06
12740	Cldn4	1.26	1.55558e-07
75424	Zfp820	1.26	3.72584e-06
226856	Lpgat1	1.26	1.59277e-14
68146	Arl13b	1.26	2.25461e-13
21414	Tcf7	1.26	2.50219e-13
70508	Bbx	1.26	1.54713e-16
628850	6030426L16Rik	1.25	0.00603
406217	Bex4	1.25	0.00292992
68895	Rasl11a	1.25	0.00367084
545551	BC021767	1.25	0.00222664
71901	Fam219a	1.25	0.000950212
67708	Pcnx4	1.25	1.72074e-06
100502925	NA	1.25	3.97515e-06
76895	Bicd2	1.25	3.54063e-12
71602	Myo1e	1.25	1.92717e-26
77057	Ston1	1.25	3.18834e-21
75051	Ccdc173	1.24	0.0354863
330286	D630045J12Rik	1.24	6.21107e-05
230073	Ddx58	1.24	2.50742e-09
75788	Smurf1	1.24	9.53373e-08
66090	Ypel3	1.24	1.5721e-07
242785	Klhl21	1.24	6.42959e-10
223921	Aaas	1.24	7.45546e-11
233328	Lrrk1	1.24	1.53814e-12
227737	Fam129b	1.24	2.99114e-16
76089	Rapgef2	1.24	1.17605e-11
19878	Rock2	1.24	7.51957e-28
21954	Tnni3	1.23	0.00246771
319871	4732490B19Rik	1.23	0.00688316
242109	Zfp697	1.23	0.000146067
66226	Trappc2	1.23	0.000674034
72997	Kantr	1.23	2.50708e-05
102371	Myzap	1.23	2.95417e-08
19679	Pitpnm2	1.23	4.2603e-08
19335	Rab23	1.23	3.34314e-11
73689	Bloc1s2	1.23	1.03696e-13
110006	Gusb	1.23	2.40039e-22
17918	Myo5a	1.23	5.52037e-08
20530	Slc31a2	1.23	3.63094e-09
16885	Limk1	1.23	9.28408e-11
12125	Bcl2l11	1.23	5.58608e-17
12238	Commd3	1.23	4.84521e-31
11758	Prdx6	1.23	2.3079e-33
14187	Akr1b8	1.23	1.31126e-14
625631	Bloc1s2-ps	1.22	0.0676406
72179	Fbxl2	1.22	0.0449872
237052	Tceal1	1.22	0.070557
16560	Kif1a	1.22	0.032255
242669	Azin2	1.22	0.00927965
260409	Cdc42ep3	1.22	0.00711355
94089	Trim7	1.22	0.000484287
66960	Fam188a	1.22	6.39196e-07
77032	Tstd3	1.22	9.99932e-08
58521	Eid1	1.22	1.13597e-18
99010	Lpcat4	1.22	8.18836e-25
11477	Acvr1	1.22	8.74426e-10
233877	Kctd13	1.22	7.17339e-09
211329	Ncoa7	1.22	2.92307e-06
71228	Dlg5	1.22	6.02171e-31
20525	Slc2a1	1.22	2.79384e-26
235627	Nbeal2	1.22	1.41126e-16
110948	Hlcs	1.22	1.56273e-19
100503000	Zfp993	1.21	0.0972537
22779	Ikzf2	1.21	0.0734908
71532	Fam217b	1.21	0.0865111
75572	Acyp2	1.21	0.0864652
74393	Map10	1.21	0.00100459
381922	D830044I16Rik	1.21	0.014364
223706	Cyp2d34	1.21	0.000685329
67839	Gpsm1	1.21	5.44731e-05
12447	Ccne1	1.21	5.15947e-10
52163	Camk1	1.21	3.19686e-09
72341	Elp6	1.21	1.34231e-11
319158	Hist1h4i	1.21	1.24753e-06
17388	Mmp15	1.21	1.18711e-13
67844	Rab32	1.21	2.92922e-14
237988	Cdr2l	1.21	2.09852e-11
235584	Dusp7	1.2	0.00127264
211484	Tsga10	1.2	0.00845306
381560	Xkr8	1.2	6.80339e-05
78412	3110062M04Rik	1.2	9.53977e-10
20336	Exoc4	1.2	1.3652e-14
13822	Epb41l2	1.2	3.56455e-17
106618	Wdr90	1.2	2.83988e-30
12589	Ift81	1.2	1.42533e-09
51902	Rnf24	1.2	4.89456e-12
18195	Nsf	1.2	3.9094e-18
24064	Spry2	1.2	1.05517e-12
72297	B3gnt3	1.2	9.54969e-31
66190	Acer3	1.2	1.69499e-19
17295	Met	1.2	6.88133e-15
50876	Tmod2	1.19	0.0736811
320225	Catsperg1	1.19	0.0595819
72282	1810062G17Rik	1.19	0.0332203
239364	Tspyl5	1.19	0.00103059
192173	Fam195b	1.19	4.40829e-07
19696	Rel	1.19	1.26588e-05
54353	Skap2	1.19	0.0001496
71591	Zfp251	1.19	3.52262e-14
108083	Pip4k2b	1.19	2.93995e-13
71529	Kazn	1.19	9.97077e-10
68770	Phtf2	1.19	1.82753e-12
77574	Tcaf1	1.19	6.29914e-08
266692	Cpne1	1.19	1.14551e-17
269878	Megf8	1.19	6.17315e-12
75219	Dusp18	1.19	2.42714e-16
100503915	Smpd5	1.18	0.0113369
381633	Gm1673	1.18	0.0153662
72287	Plekhf1	1.18	0.00124658
69573	Hilpda	1.18	0.000814466
57278	Bcam	1.18	0.000357698
320586	A630089N07Rik	1.18	0.0014431
237500	Tmtc3	1.18	1.36668e-11
13244	Degs1	1.18	9.12886e-16
13033	Ctsd	1.18	1.3562e-22
68449	Tbc1d10b	1.18	1.53687e-15
217340	Rnf157	1.18	3.02322e-18
170756	Slc8b1	1.18	9.58421e-08
278279	Tmtc2	1.18	1.31189e-33
56442	Serinc1	1.18	1.27586e-23
18129	Notch2	1.18	2.51197e-21
675713	Gm17758	1.17	0.0940359
17533	Mrc1	1.17	0.0229365
213311	Fbxl21	1.17	0.0132629
67138	Herc6	1.17	0.00983585
75590	Dusp9	1.17	0.000172361
117149	Tirap	1.17	1.50604e-14
78177	Ninl	1.17	5.43564e-13
216011	Lrrc20	1.17	7.37367e-20
101351	Eogt	1.17	5.65993e-11
16010	Igfbp4	1.17	9.01276e-14
74239	Iqce	1.17	2.08598e-12
71675	0610010F05Rik	1.17	1.48108e-12
638247	9530082P21Rik	1.16	5.9445e-05
12520	Cd81	1.16	5.43869e-07
58801	Pmaip1	1.16	1.59112e-06
75687	Fam65a	1.16	2.26049e-11
18974	Pole2	1.16	2.50026e-19
67980	Gnpda2	1.16	8.82794e-09
19729	Slc50a1	1.16	1.6084e-27
67576	4930429B21Rik	1.15	0.0598059
208647	Creb3l2	1.15	8.83338e-07
104601	Mycbpap	1.15	9.0961e-06
17427	Mns1	1.15	6.67229e-06
17907	Mylpf	1.15	2.80375e-07
17127	Smad3	1.15	2.14427e-11
238130	Dock4	1.15	2.04417e-07
16398	Itga2	1.15	3.48713e-20
18739	Pitpnm1	1.15	6.97395e-14
71774	Shroom1	1.14	0.057317
18616	Peg3	1.14	0.00191034
207565	Camkk2	1.14	0.000287243
68682	Slc44a2	1.14	2.03008e-07
66931	1700010I14Rik	1.14	0.00376426
103220	Ttc41	1.14	0.000304423
81003	Trim23	1.14	1.33085e-10
212168	Zswim4	1.14	6.87311e-14
19122	Prnp	1.14	3.35089e-07
268980	Strn	1.14	8.19798e-24
227937	Pkp4	1.14	4.7367e-45
100038398	NA	1.14	1.95102e-08
94091	Trim11	1.14	1.61944e-11
209588	Sectm1a	1.13	0.00455079
319622	Itpripl2	1.13	1.6181e-20
52653	Nudcd2	1.13	2.0755e-16
21676	Tead1	1.13	6.34844e-25
106877	Afap1l1	1.13	2.46182e-15
80909	Gatsl2	1.13	3.7717e-07
16801	Arhgef1	1.13	6.39769e-14
54610	Tbc1d8	1.13	1.21364e-07
14256	Flt3l	1.13	0.00082083
215418	Csrnp1	1.13	0.000206234
17865	Mybl2	1.13	4.41718e-26
235623	Scap	1.13	3.06147e-29
12488	Cd2ap	1.13	1.79726e-15
75616	Smim15	1.13	1.0314e-30
65962	Slc9a3r2	1.12	0.00195913
319314	A930001C03Rik	1.12	1.83977e-05
224143	Poglut1	1.12	1.31924e-15
69550	Bst2	1.12	4.21741e-08
17119	Mxd1	1.12	8.63545e-12
80281	Cttnbp2nl	1.12	2.34727e-10
270163	Myo9a	1.12	1.1513e-10
11658	Alcam	1.12	1.23894e-24
328329	Mast4	1.12	2.11713e-27
100042547	Gm3897	1.11	0.0655866
73047	Camk2n2	1.11	0.00834253
320621	D830044D21Rik	1.11	0.0103838
100039596	Tcf24	1.11	0.000689254
54613	St3gal6	1.11	1.26565e-11
26611	Rcn2	1.11	1.49208e-08
67905	Ppm1m	1.11	6.39504e-07
68385	Tlcd1	1.11	8.3822e-08
233115	Dpy19l3	1.11	2.68923e-08
67246	2810474O19Rik	1.11	4.53478e-16
13014	Cstb	1.11	9.64732e-21
225608	Sh3tc2	1.1	0.0299347
235380	Dmxl2	1.1	0.00561261
72614	Pih1d2	1.1	0.00201836
57914	Crlf2	1.1	0.00332148
223693	Tmem184b	1.1	2.34651e-06
80291	Rilpl2	1.1	2.22683e-22
78795	Armc9	1.1	8.23184e-06
233863	Gtf3c1	1.1	1.71966e-23
212632	Iffo2	1.1	6.4432e-09
380928	Lmo7	1.1	9.66844e-13
11363	Acadl	1.1	2.75318e-24
74107	Cep55	1.1	1.24006e-27
11352	Abl2	1.1	2.90213e-13
224170	Dzip3	1.1	2.23693e-10
21346	Tagln2	1.1	5.65835e-39
17758	Map4	1.1	4.74743e-44
269209	Stk36	1.09	0.064764
246154	Vasn	1.09	0.00372319
433791	Zfp992	1.09	0.000190912
70300	Fuz	1.09	1.57063e-05
14544	Gda	1.09	0.000208483
215436	Slc35e3	1.09	1.67647e-05
11854	Rhod	1.09	9.07902e-09
72333	Palld	1.09	1.09827e-17
18442	P2ry2	1.09	4.82392e-08
16582	Kifc3	1.09	5.78012e-11
67042	Ift27	1.09	6.81527e-09
16456	F11r	1.09	5.1501e-20
68691	Kansl1l	1.09	4.73566e-06
20130	Rras	1.09	1.70962e-26
54393	Gabbr1	1.09	9.26587e-09
74155	Errfi1	1.09	1.26665e-08
14773	Grk5	1.09	8.62823e-07
11491	Adam17	1.09	7.48301e-31
213056	Fam126b	1.09	7.86187e-11
11886	Asah1	1.09	2.20993e-17
102442	Dennd4a	1.09	1.32106e-07
18710	Pik3r3	1.09	1.29925e-14
18034	Nfkb2	1.09	1.90346e-25
216560	Wdpcp	1.08	0.0428821
209012	Ulk4	1.08	0.0405898
18577	Pde4a	1.08	0.000755305
102774	Bbs4	1.08	0.000108989
21936	Tnfrsf18	1.08	0.00222168
73068	Fut11	1.08	6.54953e-12
66689	Klhl28	1.08	4.93388e-08
16477	Junb	1.08	7.86991e-09
20321	Frrs1	1.08	2.36641e-17
76952	Nt5c2	1.08	3.33885e-15
70568	Cpne3	1.08	3.33099e-36
76408	Abcc3	1.08	8.83016e-44
93706	Pcdhgc3	1.08	1.64827e-14
69745	Pold4	1.08	2.43037e-21
100038359	Gm10685	1.07	0.00990656
613262	BC029722	1.07	1.35662e-06
208117	Aph1b	1.07	1.37475e-07
27419	Naglu	1.07	3.60775e-15
21848	Trim24	1.07	7.99969e-12
16348	Invs	1.07	3.11735e-06
17925	Myo9b	1.07	1.85439e-21
215708	Miga1	1.07	8.68276e-12
216274	Cep290	1.07	1.13744e-10
74427	Eaf1	1.07	3.74972e-18
11749	Anxa6	1.06	0.0827668
26448	Mok	1.06	0.0423157
66808	9030624G23Rik	1.06	0.000171185
235086	Igsf9b	1.06	0.000145623
71929	Tmem123	1.06	1.99561e-06
242474	Tmem245	1.06	1.86327e-18
22156	Tuft1	1.06	4.09693e-07
56722	Litaf	1.06	2.99399e-11
217578	Baz1a	1.06	8.30443e-18
20817	Srpk2	1.06	6.19002e-09
229603	Otud7b	1.06	4.32053e-26
170765	Ripply3	1.05	0.0170648
26568	Slc27a3	1.05	0.00578017
16818	Lck	1.05	0.00244416
21950	Tnfsf9	1.05	8.89306e-05
18037	Nfkbie	1.05	0.000344262
21929	Tnfaip3	1.05	3.71328e-05
67920	Mak16	1.05	2.71865e-11
24000	Ptpn21	1.05	4.8783e-13
20524	Slc25a17	1.05	1.56707e-09
66482	Exoc2	1.05	3.49821e-10
100017	Ldlrap1	1.05	1.97266e-13
57342	Parva	1.05	1.21837e-18
229615	Pias3	1.05	1.1595e-10
16568	Kif3a	1.05	1.84322e-15
20112	Rps6ka2	1.04	0.0776141
20350	Sema3f	1.04	0.0144059
70155	Ogfrl1	1.04	0.0897237
54204	2019-09-01	1.04	0.00794819
16329	Inpp1	1.04	6.62671e-05
68281	4930430F08Rik	1.04	9.79488e-07
11906	Zfhx3	1.04	1.21741e-06
319545	D430020J02Rik	1.04	5.9521e-06
320150	Zdhhc17	1.04	6.01002e-10
234086	Erich1	1.04	1.41081e-07
76108	Rap2a	1.04	2.10882e-10
208650	Cblb	1.04	4.74359e-10
56386	B4galt6	1.04	1.46364e-22
11821	Aprt	1.04	1.98781e-27
211922	Dennd6a	1.04	1.58919e-20
225995	D030056L22Rik	1.04	2.68684e-15
109929	Zbtb25	1.04	8.18275e-06
15500	Hsf2	1.04	2.31988e-08
83669	Wdr6	1.04	1.06064e-14
76500	Ip6k2	1.04	1.02246e-17
338348	Ttc16	1.03	0.0645345
60345	Nrip2	1.03	0.0836383
380684	Nefh	1.03	0.0640929
74761	Mxra8	1.03	0.0558681
16800	Arhgef2	1.03	1.32093e-05
14700	Gng10	1.03	0.000147128
69028	Mitd1	1.03	7.30733e-13
111173	Erc1	1.03	4.80964e-07
239099	Homez	1.03	1.52551e-10
75785	Klhl24	1.03	4.62432e-09
224014	Fgd4	1.03	6.16567e-13
230376	Haus6	1.03	1.55528e-17
20516	Slc20a2	1.03	9.32817e-14
72056	1810055G02Rik	1.03	1.84239e-13
211389	Suox	1.03	4.68185e-35
12337	Capn5	1.03	9.69573e-17
100038416	Gm10643	1.02	0.0748713
329509	1810024B03Rik	1.02	0.081581
83768	Dpp7	1.02	2.82983e-05
74245	Ctbs	1.02	9.29177e-05
69528	1700030J22Rik	1.02	0.0399129
17872	Ppp1r15a	1.02	0.00108123
232969	Zfp428	1.02	3.50535e-06
12972	Cryz	1.02	6.28776e-05
64406	Sp5	1.02	9.76665e-10
263406	Plekhg3	1.02	1.46236e-20
20354	Sema4d	1.02	2.76965e-08
269870	Zfp446	1.02	4.01798e-06
53902	Rcan3	1.02	3.56646e-12
16668	Krt18	1.02	1.0042e-05
380916	Lrch1	1.02	4.14325e-17
74919	Slc35f6	1.02	1.2602e-25
77951	Cyp20a1	1.02	2.17986e-13
235344	Sik2	1.02	1.02115e-15
67938	Myl12b	1.02	9.40247e-22
224997	Dlgap1	1.01	0.0134079
384763	Zfp667	1.01	0.0402605
16913	Psmb8	1.01	0.00882575
15051	H2-T9	1.01	0.00365026
209032	Zc3hav1l	1.01	0.000306453
55992	Trim3	1.01	0.00067955
117600	Srgap1	1.01	0.000903571
17133	Maff	1.01	0.000413896
226518	Nmnat2	1.01	0.00335715
11838	Arc	1.01	0.00169712
18542	Pcolce	1.01	0.010171
72982	Tmem138	1.01	1.55074e-05
15203	Heph	1.01	3.19145e-10
233887	Zfp553	1.01	2.58484e-10
108138	Xrcc4	1.01	2.39492e-07
319953	Ttll1	1.01	3.80183e-08
231380	Uba6	1.01	2.65336e-11
20194	S100a10	1.01	7.44628e-20
16905	Lmna	1.01	3.59353e-50
14070	F8a	1.01	5.20368e-12
230126	Shb	1.01	4.33974e-09
74998	Rab11fip2	1	5.87657e-05
547253	Parp14	1	0.000169274
408065	Zfp456	1	0.00217749
17936	Nab1	1	4.34899e-10
329795	Tmem67	1	0.000441291
78752	Csgalnact2	1	3.67062e-06
18146	Npdc1	1	2.99283e-24
329739	Fam102b	1	1.19055e-07
94092	Trim16	1	2.58864e-08
52118	Pvr	1	4.73223e-14
12916	Crem	1	5.74365e-05
11486	Ada	1	2.19666e-07
11798	Xiap	1	4.73869e-22
228368	Slc35c1	1	2.17387e-28
15529	Sdc2	1	3.74089e-10
93736	Aff4	1	4.49601e-22
14465	Gata6	-1.01	1.79368e-32
20668	Sox13	-1.01	8.12276e-28
12611	Cebpg	-1.01	5.06203e-26
217328	Myo15b	-1.01	1.49415e-07
70207	Taco1	-1.01	2.54476e-09
279766	Rhbdd3	-1.01	8.96596e-10
66264	Ccdc28b	-1.01	8.1922e-05
140482	Zfp358	-1.01	1.20466e-07
54447	Asah2	-1.01	6.08171e-09
213391	Rassf4	-1.01	9.04148e-10
16918	Mycl	-1.01	2.32834e-15
11421	Ace	-1.01	0.000633884
58909	Fam13a	-1.01	5.46506e-05
22033	Traf5	-1.01	0.018585
69749	Epb41l4aos	-1.02	1.00182e-11
71835	Lancl2	-1.02	1.35662e-11
13405	Dmd	-1.02	1.16699e-09
217166	Nr1d1	-1.02	1.20475e-25
66548	Adamtsl5	-1.02	8.03087e-08
244421	Lonrf1	-1.02	1.73469e-08
414758	Zfp950	-1.02	4.3766e-06
263876	Spata2	-1.02	1.04085e-11
16564	Kif21a	-1.02	8.21711e-08
545902	Ptprh	-1.02	2.25488e-06
16518	Kcnj2	-1.02	0.0450558
52372	D6Ertd527e	-1.02	0.0472967
66503	1810034E14Rik	-1.02	0.0466653
72962	Tymp	-1.02	0.0799601
72040	Cdhr5	-1.02	0.0654184
70802	Pwwp2a	-1.03	7.45483e-12
257633	Acsf3	-1.03	1.71607e-13
26415	Mapk13	-1.03	2.7864e-25
320790	Chd7	-1.03	1.23787e-21
230649	Atpaf1	-1.03	1.78488e-06
100465	Mob3c	-1.03	2.21846e-08
14296	Frat1	-1.03	2.06416e-09
18708	Pik3r1	-1.03	1.19954e-08
104418	Dgkz	-1.03	3.19801e-17
66462	2810428I15Rik	-1.03	1.26584e-10
66821	Bcs1l	-1.03	3.02104e-08
243659	Styk1	-1.03	6.96402e-10
109689	Arrb1	-1.03	6.33945e-16
69798	1810044D09Rik	-1.03	0.00220618
67261	2900005J15Rik	-1.03	0.000167965
212190	Ubxn10	-1.03	0.0030117
233529	Kctd14	-1.03	0.00581895
12309	S100g	-1.03	0.0421795
16665	Krt15	-1.03	0.0961457
68021	Bphl	-1.04	1.59131e-13
20425	Shmt1	-1.04	3.02739e-12
14081	Acsl1	-1.04	2.59541e-08
67460	Decr1	-1.04	7.73817e-13
56517	Slc22a21	-1.04	3.49022e-05
235534	Pxylp1	-1.04	2.02153e-07
319916	A730011C13Rik	-1.04	0.0118958
319722	E330033B04Rik	-1.04	0.0405223
100040465	Gm2788	-1.04	0.0726233
74556	Themis3	-1.04	0.0102747
654822	D330041H03Rik	-1.04	0.0567277
74148	Cluh	-1.05	1.20221e-15
16468	Jarid2	-1.05	9.42434e-27
14871	Gstt1	-1.05	2.76638e-12
216134	Pdxk	-1.05	3.57601e-11
17939	Naga	-1.05	1.9088e-08
56349	Net1	-1.05	5.94928e-22
50997	Mpp2	-1.05	0.000469799
14025	Bcl11a	-1.05	2.02079e-07
14733	Gpc1	-1.05	0.0390897
320095	6430550D23Rik	-1.05	0.0432188
68033	Cox19	-1.06	2.70578e-14
66059	Krtcap2	-1.06	8.5422e-20
67105	Timm21	-1.06	5.40951e-16
212398	Frat2	-1.06	7.94694e-11
56473	Fads2	-1.06	2.92013e-20
72088	Ush1c	-1.06	7.40532e-14
74486	Osbpl10	-1.06	3.36235e-09
229599	Ciart	-1.06	8.40964e-07
66273	Aamdc	-1.06	3.05671e-05
77097	Tanc2	-1.06	2.34299e-05
241576	Ldlrad3	-1.06	3.81335e-05
432964	K230010J24Rik	-1.06	0.0125615
208922	Cpeb3	-1.06	0.00851451
102791	Tcta	-1.07	3.48894e-14
227638	Qsox2	-1.07	7.78557e-12
76416	Znrd1as	-1.07	0.000123043
74741	C2cd5	-1.07	2.01962e-10
76608	Hectd3	-1.07	1.85165e-13
239570	Ttc38	-1.07	4.47071e-06
319565	Syne2	-1.07	6.32136e-07
18551	Pcsk4	-1.07	5.83605e-11
13353	Dgcr6	-1.07	8.58097e-09
193022	Gm53	-1.07	2.92376e-09
751556	Mir682	-1.07	0.00190325
212073	Syne3	-1.07	0.0151037
11989	Slc7a3	-1.07	0.0280991
100504668	Gm20342	-1.07	0.0591965
11911	Atf4	-1.08	1.42026e-12
228607	Mavs	-1.08	3.1113e-19
432467	Hnrnph3	-1.08	1.73117e-21
69634	Clybl	-1.08	1.87801e-19
380863	Tmem171	-1.08	2.86757e-08
15364	Hmga2	-1.08	7.00523e-13
75957	Mir17hg	-1.08	3.47152e-07
68177	Ebpl	-1.08	1.39472e-05
70020	Ino80b	-1.08	5.46797e-09
238023	Hexdc	-1.08	1.74226e-08
96979	Ptges2	-1.08	1.13432e-17
233893	Zfp764	-1.08	1.24127e-06
56496	Tspan6	-1.08	0.00319947
[truncated: 2,166 more rows]

## Sheet: dFEnS  vs MG-ENR
Gene ID	Gene Symbol	shrunkenLog2FC (dFEnS/MG-ENR)	padj
12827	Col4a2	12.59	4.68579e-215
12826	Col4a1	12.33	1.98188e-204
22422	Wnt7b	11.03	1.09156e-96
216616	Efemp1	10.46	1.31856e-114
17698	Msn	10.3	1.48693e-90
13078	Cyp1b1	10.15	8.66977e-87
20706	Serpinb9b	10.1	3.67609e-113
14594	Ggta1	9.58	6.97563e-91
68525	Evc2	9.5	5.94804e-56
56047	Msln	9.31	0
140486	Igf2bp1	9.22	2.44985e-92
208982	Hmgcll1	9.1	8.79033e-90
170643	Kirrel	9.02	3.35997e-103
12389	Cav1	8.91	2.01959e-59
59056	Evc	8.7	7.55934e-44
20708	Serpinb6b	8.56	5.91838e-61
22004	Tpm2	8.52	4.71518e-103
228432	Ano3	8.51	5.45476e-48
238276	Akap5	8.51	1.09563e-99
14219	Ctgf	8.5	1.09946e-241
77125	Il33	8.49	6.80646e-77
70415	Stk26	8.35	4.41981e-58
70676	Gulp1	8.28	1.2249e-44
68659	Fam198b	8.25	7.07556e-87
20349	Sema3e	8.19	1.12172e-48
216831	Arhgap44	8.16	7.55149e-161
30060	Mfi2	8.14	1.44641e-41
13483	Dpp6	8.07	1.01343e-65
54419	Cldn6	7.98	4.73645e-45
381493	S100a7a	7.89	7.81616e-76
385658	Nxpe3	7.86	3.96538e-72
16192	Il5ra	7.83	2.08024e-65
320825	Samd5	7.77	1.03467e-115
71785	Pdgfd	7.74	8.4972e-48
52055	Rab11fip5	7.64	4.17488e-156
67701	Wfdc2	7.64	7.54331e-27
12390	Cav2	7.55	2.66491e-208
212898	Dse	7.54	7.18416e-45
21816	Tgm1	7.47	7.33833e-52
66011	Ranbp17	7.44	1.58172e-33
97064	Wwtr1	7.43	2.1504e-112
216049	Zfp365	7.35	1.22502e-97
14609	Gja1	7.31	2.03566e-87
12349	Car2	7.3	1.07552e-123
68794	Flnc	7.3	8.25777e-32
67573	Loxl4	7.25	1.21687e-47
56753	Tacstd2	7.22	5.23156e-202
12759	Clu	7.2	2.52699e-118
18616	Peg3	7.17	3.70883e-49
72383	Cnfn	7.13	2.36189e-25
13508	Dscam	7.12	1.8785e-25
259300	Ehd2	7.11	3.22579e-175
54156	Egfl6	7.05	3.4086e-70
234889	Gucy1a2	7.03	2.83327e-24
72413	Kcnmb2	7.01	2.78478e-24
14621	Gjb4	6.99	3.11474e-54
12955	Cryab	6.97	2.8088e-95
636931	Trim71	6.95	8.85457e-28
72148	Tdrp	6.93	2.02601e-79
215798	Adgrg6	6.88	1.99018e-32
17268	Meis1	6.87	6.88646e-23
70350	Basp1	6.85	5.14499e-64
76943	Psapl1	6.84	2.09049e-34
74337	Palm3	6.8	6.3335e-85
20452	St8sia4	6.79	2.91177e-22
72507	Dzip1l	6.77	8.67137e-45
77015	Mpped2	6.72	1.0037e-21
66957	Serpinb11	6.69	2.09554e-21
12578	Cdkn2a	6.69	2.78957e-147
64929	Scel	6.67	2.20572e-79
22417	Wnt4	6.64	1.28254e-50
19659	Rbp1	6.64	6.64536e-221
12818	Col14a1	6.62	3.31627e-41
22421	Wnt7a	6.48	1.31551e-19
29817	Igfbp7	6.43	7.92551e-110
20390	Sftpd	6.42	3.69624e-19
77940	A930004D18Rik	6.37	1.17761e-34
14622	Gjb5	6.36	1.07821e-18
269356	Slc4a11	6.34	8.60178e-143
13837	Epha3	6.33	2.68349e-37
14062	F2r	6.33	3.17353e-48
19317	Qk	6.31	1.01999e-30
329324	Syt14	6.31	1.36504e-61
70835	Prss22	6.28	2.85242e-62
76132	Faxc	6.27	1.34319e-45
83675	Bicc1	6.26	9.52462e-18
100043424	Gm14005	6.25	6.76178e-18
107765	Ankrd1	6.25	7.76609e-18
18669	Abcb1b	6.24	2.66711e-141
59036	Dact1	6.23	7.87825e-118
67448	Plxdc2	6.21	7.30583e-20
19144	Klk6	6.2	2.04991e-23
94090	Trim9	6.19	1.79866e-17
269642	Nat8l	6.17	1.27611e-34
100043726	Gm4610	6.16	5.22163e-17
21426	Tfec	6.12	9.48748e-20
67951	Tubb6	6.11	2.49457e-124
666938	Bend4	6.07	1.56815e-41
72433	Rab38	6.07	5.37854e-37
16009	Igfbp3	6.05	5.32275e-42
12822	Col18a1	6.04	5.38811e-149
78070	Cpt1c	6.03	2.29635e-141
71685	Galnt14	6.01	5.49927e-16
69454	Clic3	5.99	7.65672e-53
70747	Tspan2	5.97	1.08214e-55
12554	Cdh13	5.96	8.35077e-55
116904	Alpk3	5.93	2.03627e-28
380669	Lin28b	5.9	4.28937e-20
14537	Gcnt1	5.88	1.58503e-294
105352	Dusp22	5.86	2.62464e-67
17760	Map6	5.84	1.70102e-250
17153	Mal	5.82	9.99395e-170
20498	Slc12a4	5.82	2.76396e-59
170638	Hpcal4	5.82	1.16845e-21
16998	Ltbp3	5.8	1.99475e-127
192113	Atp12a	5.76	9.44083e-17
69480	Ttc9	5.75	9.97712e-28
70779	Prdm5	5.72	3.27226e-14
17984	Ndn	5.72	3.19813e-14
330267	Thsd7a	5.71	3.14183e-236
226101	Myof	5.68	0
14853	Gspt2	5.67	1.12237e-37
14168	Fgf13	5.65	8.69138e-16
11752	Anxa8	5.63	1.42712e-199
58861	Cysltr1	5.61	1.5865e-13
17475	Mpdz	5.6	6.25604e-20
18647	Cdk14	5.57	3.01294e-69
18553	Pcsk6	5.56	4.07677e-27
26360	Angptl2	5.54	4.09477e-13
230718	Nt5c1a	5.54	1.9278e-33
83397	Akap12	5.51	1.17496e-18
14268	Fn1	5.49	1.029e-22
76527	Il34	5.47	1.7749e-45
59031	Chst12	5.46	1.39109e-40
73182	Pear1	5.45	9.84329e-239
71323	Rassf8	5.44	1.89745e-30
77596	Adgrf1	5.43	9.77691e-33
14131	Fcgr3	5.41	2.37297e-12
75723	Amotl1	5.41	2.76505e-148
68337	Crip2	5.39	2.48733e-164
66797	Cntnap2	5.38	2.5767e-16
12406	Serpinh1	5.37	4.91424e-15
80908	Abo	5.36	5.05477e-12
12164	Bmp8b	5.36	0
100043314	Tigit	5.34	6.04194e-12
14677	Gnai1	5.33	1.46928e-94
59083	Fetub	5.31	1.10025e-64
11516	Adcyap1	5.3	9.48986e-15
67917	Zcchc3	5.28	7.28337e-95
18792	Plau	5.28	2.02793e-45
19285	Ptrf	5.27	0
100040617	Gm12603	5.27	2.79791e-32
12830	Col4a5	5.25	3.3592e-18
22776	Zim1	5.2	7.38102e-14
674842	Gm9631	5.19	2.07785e-19
100503810	Gm13056	5.19	4.77652e-59
27226	Pla2g7	5.16	1.36893e-12
20556	Slfn2	5.16	6.14563e-33
230235	Frrs1l	5.14	2.24839e-12
56012	Pgam2	5.13	8.67757e-11
319482	9530053A07Rik	5.12	8.87916e-62
114249	Npnt	5.11	0
213171	Prss27	5.1	7.93693e-14
17071	Ly6f	5.09	5.01978e-13
72720	Zfp248	5.09	3.74511e-20
224344	Rbm11	5.07	1.01208e-108
19663	Rbpms	5.07	1.54866e-30
19376	Rab34	5.07	4.54325e-55
19038	Ppic	5.07	2.87598e-31
105975	AU022754	5.06	1.80337e-10
320183	Msrb3	5.05	1.2726e-65
16777	Lamb1	5.01	3.50603e-116
100342	Fam46b	5.01	2.29257e-98
78405	Ntf5	5.01	2.86312e-25
74468	Hyal5	4.99	9.96239e-23
216643	Gabrp	4.99	3.71663e-10
17532	Mras	4.99	6.92175e-16
14086	Fscn1	4.95	1.09279e-42
69327	1700007K13Rik	4.95	1.79295e-36
319317	Snhg11	4.94	1.15205e-45
109042	Prkcdbp	4.93	2.80159e-23
19684	Rdx	4.92	1.06036e-58
63830	Kcnq1ot1	4.91	3.14079e-15
112422	Zfp979	4.91	9.29942e-10
13449	Dok2	4.89	3.27374e-47
241035	Pkhd1	4.85	3.33001e-36
385354	Frmd7	4.82	1.54501e-10
76400	Pbp2	4.82	1.65698e-20
229900	Gbp7	4.8	4.32708e-20
73916	Ift57	4.79	2.05435e-41
17112	Tm4sf1	4.78	2.23008e-75
77220	Tmem200a	4.77	4.55067e-09
67455	Klhl13	4.76	1.26208e-71
20692	Sparc	4.75	5.71003e-09
19263	Ptprb	4.75	3.7269e-102
271813	Agbl2	4.74	5.66528e-09
16687	Krt6a	4.74	2.58526e-21
21809	Tgfb3	4.73	2.35317e-11
60322	Chst7	4.73	4.10918e-10
226413	Lct	4.71	4.06517e-32
84004	Mcam	4.7	2.41768e-110
69590	Gpx8	4.7	6.5992e-21
22351	Vill	4.7	5.52663e-136
665119	Sec14l5	4.69	4.26942e-17
15894	Icam1	4.68	4.09149e-54
20750	Spp1	4.66	1.2678e-08
68760	Synpo2l	4.66	3.34519e-25
103967	Dnm3	4.65	7.5495e-52
14007	Celf2	4.65	2.72235e-204
20324	Sdpr	4.65	1.77141e-09
21953	Tnni2	4.64	1.36113e-23
67946	Spata6	4.62	3.15792e-33
12978	Csf1r	4.61	1.95737e-09
58996	Arhgap23	4.61	6.56428e-69
76260	Ttc8	4.61	1.18461e-18
235472	Prtg	4.6	2.15935e-08
73569	Vgll3	4.6	3.02734e-34
68655	Fndc1	4.6	7.16587e-15
52357	Wwc2	4.6	1.05977e-101
12661	Chl1	4.59	2.57909e-08
16874	Lhx6	4.59	2.50508e-11
101772	Ano1	4.57	0
13800	Enah	4.56	6.54534e-40
219151	Scara3	4.55	1.74679e-17
69540	Klk10	4.54	4.18096e-13
242574	C130073F10Rik	4.52	5.04532e-08
231602	P2rx2	4.52	5.09074e-44
12556	Cdh16	4.51	6.06764e-10
67896	Ccdc80	4.5	5.99675e-08
20447	St6galnac3	4.48	6.11535e-10
16675	Krt27	4.48	8.06663e-09
16447	Ivl	4.47	7.24907e-08
12111	Bgn	4.46	1.40518e-08
20198	S100a4	4.46	1.11973e-13
234582	Ccdc102a	4.45	7.82503e-15
18617	Rhox5	4.45	1.00463e-11
320982	Arl4c	4.44	5.65084e-158
268970	Arhgap28	4.41	1.14925e-12
15365	Hmga2-ps1	4.39	1.97822e-08
72668	Skida1	4.37	3.6584e-12
53623	Gria3	4.36	2.02021e-07
22710	Zfp52	4.36	3.88761e-68
93897	Fzd10	4.34	1.00485e-27
21859	Timp3	4.33	1.4263e-18
100043229	Gm10046	4.31	8.87788e-11
225518	Prdm6	4.3	3.21994e-07
319807	Nwd2	4.3	3.73995e-07
17067	Ly6c1	4.3	5.46295e-74
74602	4833428L15Rik	4.28	4.1611e-07
21826	Thbs2	4.28	5.21458e-08
71306	Mfap3l	4.28	2.02689e-10
231293	Cwh43	4.28	2.52789e-118
100039795	Ildr2	4.27	5.67037e-56
54725	Cadm1	4.26	1.59558e-194
16664	Krt14	4.26	1.07662e-08
20979	Syt1	4.25	5.27403e-07
244853	Nxpe4	4.24	8.06848e-08
18718	Pip4k2a	4.23	1.59677e-19
30054	Rnf17	4.22	6.88289e-07
69215	Sat2	4.21	2.02356e-13
16939	Lor	4.17	1.22637e-18
195531	Zfp982	4.16	2.09408e-11
212326	Fam149a	4.15	2.29482e-73
230157	Tmeff1	4.13	1.05578e-33
69675	Pxdn	4.12	7.48824e-08
13713	Elk3	4.11	3.67813e-98
236573	Gbp9	4.1	4.11538e-07
270624	Spin4	4.08	2.0532e-06
80880	Kank3	4.07	8.6284e-90
114479	Slc5a5	4.07	2.94403e-15
72469	Plcd3	4.07	5.62754e-64
16841	Lect2	4.06	5.32203e-17
235300	Tmem136	4.06	2.82023e-08
76074	Gbp8	4.06	2.67452e-14
57775	Usp29	4.06	2.51363e-06
100503043	Armcx4	4.04	5.85321e-09
20200	S100a6	4.04	0
19250	Ptpn14	4.02	3.81782e-288
11828	Aqp3	4.01	1.33048e-27
67020	Tmem88	4.01	7.43836e-20
235631	Prss50	4.01	1.73047e-07
381284	Crocc2	4	8.12921e-09
72003	Synpr	3.99	9.83139e-07
23853	Def6	3.99	9.0323e-12
78634	Spaca7	3.99	4.35841e-11
227058	Dnah7b	3.98	1.86849e-34
16323	Inhba	3.98	4.28889e-06
14726	Pdpn	3.97	4.46943e-06
320554	Tcp11l1	3.95	1.65952e-19
20311	Cxcl5	3.95	3.71351e-09
16803	Lbp	3.93	1.516e-06
78283	Map7d2	3.93	7.4035e-10
238266	Syt16	3.92	1.44539e-28
114873	Dscaml1	3.9	1.46774e-05
68994	1500015L24Rik	3.9	2.30204e-06
13087	Cyp2a5	3.89	7.37897e-06
70967	Eva1c	3.89	1.14244e-43
67866	Wfdc1	3.88	4.58022e-08
15504	Dnajb3	3.88	1.14275e-11
106565	Dlk2	3.87	1.0383e-08
52666	Arhgef25	3.87	3.04232e-10
16952	Anxa1	3.87	7.53714e-52
20202	S100a9	3.87	9.01912e-06
67082	1700011H14Rik	3.86	1.22326e-11
100038411	Gm15998	3.85	1.52034e-07
14778	Gpx3	3.85	1.10442e-08
29857	Mapk12	3.84	2.30858e-29
94088	Trim6	3.83	3.82183e-12
12825	Col3a1	3.83	1.30931e-05
20723	Serpinb9	3.82	9.49144e-43
319278	A230050P20Rik	3.82	5.5895e-54
12373	Casq2	3.81	1.34772e-05
19731	Rgl1	3.8	3.26327e-32
12393	Runx2	3.79	2.20514e-05
108686	Ccdc88a	3.77	6.50645e-17
68016	Murc	3.77	5.47827e-06
74430	4930452B06Rik	3.76	4.49651e-07
236643	Sytl5	3.76	7.91868e-28
14545	Gdap1	3.75	6.0994e-06
69635	Dapk1	3.75	1.53368e-54
71897	Lypd6b	3.74	9.39314e-19
75552	Paqr9	3.74	7.11264e-06
14676	Gna15	3.74	1.23746e-18
20444	St3gal2	3.73	2.68246e-12
12833	Col6a1	3.73	2.46035e-05
73390	Msl3l2	3.72	3.7907e-14
98733	Obsl1	3.71	1.02766e-08
18094	Nkx2-9	3.71	8.47726e-06
56878	Rbms1	3.71	1.0572e-124
16776	Lama5	3.71	1.65905e-198
71746	Rgl3	3.71	1.00092e-36
66435	Uggt2	3.7	4.92759e-62
13003	Vcan	3.7	9.78513e-12
12332	Capg	3.69	1.37461e-274
260305	Nphp4	3.69	8.73532e-10
242384	Lingo2	3.68	2.95384e-06
19094	Mapk11	3.68	2.0881e-168
108151	Sema3d	3.67	3.47731e-05
213948	Atg9b	3.67	1.58683e-14
18073	Nid1	3.67	2.14419e-87
20266	Scn1b	3.67	3.23094e-06
228413	Prrg4	3.66	3.74199e-93
14469	Gbp2	3.66	3.46716e-05
100038419	E330027M22Rik	3.65	2.53719e-113
11856	Arhgap6	3.65	9.08907e-62
434794	Xlr4a	3.64	1.19404e-05
228802	Bpifb5	3.64	3.95143e-05
78785	Clip4	3.64	1.46981e-05
227059	Slc39a10	3.64	2.1954e-265
320640	Skint4	3.64	3.88872e-05
78725	D730001G18Rik	3.63	1.33013e-06
19415	Rasal1	3.63	7.27778e-27
320046	F730043M19Rik	3.63	1.70609e-09
27416	Abcc5	3.63	1.16189e-214
329217	Panct2	3.62	1.69522e-06
353371	Oxct2b	3.62	4.79002e-14
381352	Mamdc4	3.61	5.02184e-65
230757	5730409E04Rik	3.61	5.39049e-06
229595	Adamtsl4	3.57	3.5936e-67
15360	Hmgcs2	3.55	1.62142e-10
100504361	Gm14230	3.54	7.96732e-14
12977	Csf1	3.54	4.05385e-16
13024	Ctla2a	3.54	7.50755e-05
26362	Axl	3.51	8.3325e-12
22402	Wisp1	3.51	8.54011e-05
381110	Rmdn2	3.5	5.86373e-13
386655	Eid2	3.49	8.57282e-35
22715	Zfp57	3.49	5.27271e-23
72701	Zfp618	3.48	9.93148e-63
58206	Zbtb32	3.48	2.64055e-19
12121	Bicd1	3.48	1.85407e-81
71755	Dhdh	3.47	1.34597e-21
432999	A930007A09Rik	3.47	2.28322e-12
319710	Frmd6	3.47	1.23801e-65
214575	Tdrd5	3.46	3.43347e-11
13848	Ephb6	3.45	2.99923e-06
242122	Vtcn1	3.44	2.51093e-17
11568	Aebp1	3.44	3.11193e-12
229302	Tm4sf4	3.44	1.13658e-211
100114901	Trdv4	3.44	2.67774e-05
13640	Efna5	3.43	5.47455e-11
55925	Syt8	3.43	4.64719e-11
212390	Klhl32	3.43	4.69837e-06
11739	Slc25a4	3.41	0
240725	Sulf1	3.39	4.57829e-05
435206	Taar7d	3.39	0.000165875
216867	Slc16a11	3.39	2.0623e-47
14344	Fut2	3.38	5.67956e-18
245404	Dcaf12l1	3.37	8.93282e-07
98496	Pid1	3.36	4.15825e-07
19225	Ptgs2	3.36	1.44783e-07
242570	Raver2	3.35	6.63555e-06
16322	Inha	3.35	2.70818e-06
22673	Zfp185	3.35	9.45971e-07
100862386	NA	3.34	0.00010559
57740	Stk32c	3.33	1.02299e-20
333182	Cox6b2	3.33	5.17441e-40
12405	Cbln2	3.32	0.000243017
338349	Cntln	3.32	0.00012677
29813	Zfp385a	3.32	3.70712e-67
99151	Cercam	3.32	7.50173e-16
546644	Ly6g	3.32	2.06746e-31
55932	Gbp3	3.3	7.65423e-05
13117	Cyp4a10	3.29	7.79251e-05
381633	Gm1673	3.29	9.09119e-34
11443	Chrnb1	3.29	1.42318e-104
100568459	Bc1	3.28	5.47835e-06
12334	Capn2	3.28	3.12069e-172
15223	Foxj1	3.26	3.18317e-06
18705	Pik3c2g	3.26	1.93999e-07
237887	Slfn10-ps	3.26	1.36869e-07
83924	Gpr137b	3.25	3.4011e-21
72225	1700003M07Rik	3.24	0.000111655
12163	Bmp8a	3.24	8.26048e-21
319996	Casc4	3.24	2.86874e-150
208691	Eif5a2	3.24	1.00107e-18
53320	Folh1	3.23	0.000385869
14080	Fabp1	3.22	4.91081e-08
208431	Shroom4	3.22	1.07224e-40
13601	Ecm1	3.22	6.25414e-54
73379	Dcbld2	3.22	2.00658e-70
637896	Vmn2r78	3.22	0.000398366
328258	Slc25a48	3.21	1.01977e-132
194744	Slc25a43	3.2	1.06026e-06
76886	Fam81a	3.2	1.61899e-07
240185	9430020K01Rik	3.2	2.61455e-21
101565	Ccp110	3.2	6.51455e-181
12773	Ccr4	3.19	3.12973e-06
71797	Chst13	3.19	0.000269084
73690	Glipr1	3.18	5.84067e-14
96935	Susd4	3.17	1.09716e-14
330173	2610524H06Rik	3.17	2.12292e-32
100861601	NA	3.16	0.000545556
27083	Xlr4b	3.16	0.000330501
64540	Tspan4	3.16	5.84801e-135
75202	Spaca6	3.16	3.49648e-15
56277	Tmem45a	3.16	0.000187238
50876	Tmod2	3.15	8.95572e-15
94346	Tmem40	3.15	4.48412e-10
14283	Fosl1	3.15	7.36374e-29
22051	Trip6	3.14	2.30576e-82
414108	9230114K14Rik	3.13	2.03223e-29
216892	Spns2	3.13	9.09483e-08
78382	Lce6a	3.13	0.000635873
69982	Spink2	3.12	5.66759e-05
56696	Gpr132	3.12	0.000385114
236285	Lancl3	3.12	1.78206e-11
226866	Sbspon	3.12	0.000404946
192651	Zfp286	3.11	2.43639e-05
57339	Jph1	3.1	2.29486e-29
214112	Nipal4	3.1	0.000738638
74253	Klrg2	3.1	1.93776e-17
14725	Lrp2	3.09	0.00047404
74603	Cd200r3	3.08	0.00080251
24056	Sh3bp5	3.08	1.66131e-42
76976	Arxes2	3.07	7.67525e-05
545975	Cers3	3.07	0.000160853
329628	Fat4	3.06	4.38767e-05
101544	Zfp575	3.06	0.00086252
18484	Pam	3.06	2.68029e-180
209683	Ttc28	3.06	4.36765e-09
56332	Amotl2	3.06	4.54902e-181
11745	Anxa3	3.06	8.08714e-198
12834	Col6a2	3.06	0.000877956
71287	Cpvl	3.05	2.23142e-08
319387	Adgrl3	3.05	1.42641e-08
319670	Eml5	3.05	1.57645e-16
56089	Ramp3	3.05	2.40731e-12
14172	Fgf18	3.04	1.71449e-07
24051	Sgcb	3.04	3.87625e-66
246228	Vwa1	3.03	6.23298e-14
109624	Cald1	3.03	3.68232e-14
74485	Lrrc71	3.02	0.000352276
623230	Tmem200b	3.02	0.000416975
225187	Ankrd29	3.02	2.69927e-08
71461	Ptk7	3.01	5.49447e-138
58237	Nkain4	3.01	0.000372983
71709	Syde1	3.01	8.06385e-68
19124	Procr	3.01	5.18011e-05
242109	Zfp697	3	2.20753e-39
269033	4930503L19Rik	3	2.85171e-11
553127	Cxx1b	2.99	1.10468e-07
15507	Hspb1	2.99	2.59164e-06
667281	H60b	2.98	0.00122939
320187	E230001N04Rik	2.98	7.6331e-11
27055	Fkbp9	2.98	1.96426e-62
442834	D830031N03Rik	2.98	1.21295e-126
50791	Magi2	2.98	1.19272e-10
109246	Tspan9	2.98	9.88983e-109
70031	Cmtm8	2.97	1.23771e-05
50770	Atp11a	2.97	7.81621e-206
226970	Arhgef4	2.97	8.74133e-27
237178	Ppef1	2.97	1.45621e-07
18542	Pcolce	2.96	1.17167e-23
12524	Cd86	2.96	0.00136228
56401	P3h1	2.96	5.40741e-13
75311	4930550C14Rik	2.96	1.30425e-05
18828	Plscr2	2.95	1.37877e-09
433100	AA388235	2.95	4.88162e-09
74682	Wdr35	2.95	1.16677e-60
67169	Nradd	2.94	1.12889e-37
73284	Ddit4l	2.94	2.62652e-38
319530	Zfp750	2.94	1.47716e-08
234915	Cep126	2.94	1.34403e-14
71903	Ces2f	2.94	8.51055e-06
11513	Adcy7	2.93	0.00152252
14049	Eya2	2.93	1.66796e-06
98711	Rdh10	2.93	3.0018e-125
109050	Fam212b	2.92	2.14452e-66
235416	Lman1l	2.92	0.000402302
14783	Grb10	2.91	6.12024e-173
12831	Col5a1	2.91	0.00120732
268709	Fam107a	2.91	0.00116134
23805	Apc2	2.91	0.000257666
58207	Slc43a3	2.9	3.42106e-05
241230	St8sia6	2.9	0.0012142
56470	Rgs19	2.89	2.78386e-38
70435	Inf2	2.88	0
224093	Fam43a	2.88	3.35797e-24
16880	Lifr	2.87	3.37118e-06
272636	Esyt3	2.87	7.82468e-11
208177	Phldb2	2.87	9.51404e-99
268756	Gulo	2.87	0.00142767
100048926	Gm12945	2.86	0.000184357
15235	Mst1	2.85	2.30845e-08
12560	Cdh3	2.85	4.87484e-06
319954	Egfros	2.85	0.000128006
15511	Hspa1b	2.85	1.49001e-53
226245	Plekhs1	2.85	1.89724e-17
78369	Icam4	2.84	0.000213789
20355	Sema4f	2.84	0.000624665
353169	Slc2a12	2.83	0.00167999
433653	Gimd1	2.83	1.49115e-09
74127	Krt80	2.83	1.3839e-31
52906	Ahi1	2.82	2.36572e-16
241062	Pgap1	2.81	3.16398e-134
16475	Ajuba	2.81	1.10222e-204
76486	Ly6k	2.8	0.00162202
94353	Hmgn3	2.8	2.2979e-08
78748	Rassf10	2.79	2.43794e-56
18414	Osmr	2.79	0.000178438
664862	Gpr137b-ps	2.79	1.81457e-24
79202	Tnfrsf22	2.79	1.20476e-15
80837	Rhoj	2.79	0.00271535
226922	Kcnq5	2.78	0.00282691
16532	Kcnu1	2.78	1.96866e-16
329360	Rnf224	2.78	0.00168011
100039691	Lncenc1	2.78	7.49088e-08
68690	1110028F11Rik	2.77	3.34101e-15
72373	Psca	2.76	3.56259e-11
12843	Col1a2	2.76	0.00182019
387314	Tmtc1	2.76	0.00177264
14229	Fkbp5	2.76	4.68243e-69
12728	Clcn5	2.76	9.42424e-123
102545	Cmtm7	2.76	6.18596e-45
234967	Slc36a4	2.76	4.78285e-19
12231	Btn1a1	2.76	1.76854e-13
67374	Jam2	2.76	0.00178331
50490	Nox4	2.75	0.00322575
406217	Bex4	2.75	8.11483e-39
20393	Sgk1	2.75	2.98349e-54
320253	2019-03-03	2.75	1.60783e-10
14431	Gamt	2.74	1.08861e-42
79196	Osbpl5	2.74	3.17663e-140
56708	Clcf1	2.74	1.32459e-16
79201	Tnfrsf23	2.74	1.72545e-35
14734	Gpc3	2.73	8.04498e-09
228564	Frmd5	2.73	0.0002849
210762	Ppp1r36	2.73	0.00173143
329165	Abi2	2.73	7.01459e-35
226421	Rab7b	2.73	0.00345358
239318	Plcxd3	2.71	0.00204398
331480	Gm5126	2.71	0.00381415
230752	Eva1b	2.71	3.10323e-14
207212	Arhgef17	2.71	4.00538e-203
234593	Ndrg4	2.71	7.47489e-07
114301	Palmd	2.71	0.00378284
100503846	Gm19924	2.7	0.00387222
279706	Nup62cl	2.7	0.00115502
68666	Svop	2.7	1.11112e-10
66775	Hacd4	2.7	4.60818e-05
74103	Nebl	2.7	9.42754e-13
70134	2210011C24Rik	2.7	3.19222e-14
116838	Rims2	2.7	1.56478e-26
225997	Trpm6	2.7	4.67173e-89
234577	Cpne2	2.69	2.30238e-50
211135	D130040H23Rik	2.69	1.41445e-12
17390	Mmp2	2.68	0.00264336
17240	Mdfi	2.68	1.33643e-32
21858	Timp2	2.68	5.57581e-120
19692	Reg1	2.67	0.0013131
20350	Sema3f	2.67	1.30924e-44
268949	Dpcr1	2.67	5.28198e-06
20410	Sorbs3	2.67	1.80789e-32
215627	Zbtb8b	2.67	0.000210014
233335	Synm	2.67	0.00026564
68423	Ankrd13d	2.66	1.32992e-14
13527	Dtna	2.65	0.000286741
319998	Tmem198	2.65	2.48913e-09
231633	Tmem119	2.64	0.00488919
19283	Ptprz1	2.64	0.0048641
100504230	AU020206	2.64	8.67704e-125
100048534	Cfap43	2.64	0.00302195
101602	AI467606	2.64	0.000297756
71566	Clmp	2.63	6.72188e-07
68948	Fam216a	2.63	2.02672e-62
19041	Ppl	2.63	8.28349e-267
272322	Arntl2	2.63	2.23896e-24
74675	Ptchd3	2.63	0.00327798
213575	Dync2li1	2.62	3.94348e-23
22362	Vpreb1	2.62	0.00150732
76467	Msrb2	2.61	5.14335e-09
67269	Agtpbp1	2.61	9.14648e-39
99326	Garnl3	2.61	1.41084e-07
75577	Dynap	2.61	0.00350328
234463	Tmem184c	2.6	3.53032e-96
108012	Ap1s2	2.6	5.29566e-32
19249	Ptpn13	2.6	4.26682e-08
235041	Kank2	2.59	2.26731e-59
94242	Tinagl1	2.59	1.01176e-94
100041194	Ahnak2	2.58	5.02117e-12
171180	Syt12	2.57	1.94365e-16
18812	Prl2c3	2.57	0.00536332
14969	H2-Eb1	2.57	0.000648722
100039781	Hrct1	2.56	0.00153432
80752	Fam20c	2.56	9.48444e-35
320024	Nceh1	2.55	3.24515e-95
52857	Gramd1a	2.55	3.39304e-07
234740	Tmem231	2.55	1.9898e-14
225608	Sh3tc2	2.54	1.9042e-05
78789	Vsig1	2.54	0.00604616
21679	Tead4	2.54	1.07246e-50
385263	Gm1527	2.53	0.00740792
100862287	LOC100862287	2.53	0.00166966
17068	Ly6d	2.53	9.33761e-06
74711	Ttll9	2.53	0.00735607
18223	Numbl	2.53	5.19036e-11
240726	Slco5a1	2.53	0.00196422
22775	Zik1	2.52	1.7314e-06
77552	Shisa4	2.52	0.00121193
67092	Gatm	2.51	2.16979e-19
100040525	Tmem181c-ps	2.51	4.9879e-105
67603	Dusp6	2.51	2.16902e-87
68617	Mtcl1	2.5	1.01144e-52
320273	B230208H11Rik	2.49	1.68272e-07
94187	Zfp423	2.49	0.00839552
72136	Chst14	2.49	3.87607e-20
320692	9430037G07Rik	2.49	3.20134e-24
245403	Dcaf12l2	2.49	0.00851027
20666	Sox11	2.48	0.000739982
242646	Tctex1d4	2.48	0.00417247
78611	Btbd19	2.48	1.31364e-56
74241	Chpf	2.48	1.14998e-82
12443	Ccnd1	2.48	1.26615e-160
320678	Iffo1	2.47	2.58364e-05
74732	Stx11	2.47	7.99248e-08
13095	Cyp2c29	2.46	2.29625e-05
14955	H19	2.46	0.000545523
75590	Dusp9	2.46	1.14813e-45
269643	Ppp2r2c	2.46	0.00285328
71868	Thegl	2.45	0.000445069
15512	Hspa2	2.45	7.46416e-23
20724	Serpinb5	2.45	6.38326e-55
12835	Col6a3	2.45	0.00963869
225288	Fhod3	2.44	0.00568875
231287	Atp10d	2.44	0.000107265
108927	Lhfp	2.44	0.00894429
330149	Hfm1	2.43	0.0103154
270757	Bpifc	2.42	0.00288093
193740	Hspa1a	2.42	1.00571e-06
20897	Stra6	2.42	0.00528516
27279	Tnfrsf12a	2.41	2.39604e-152
21987	Tpd52l1	2.41	1.628e-26
226123	Morn4	2.41	2.06985e-09
328561	Apol10b	2.4	0.00642761
93843	Pnck	2.4	0.00325993
72661	Serp2	2.4	0.000207083
58194	Sh3kbp1	2.4	3.3268e-14
229571	Gm4858	2.4	0.0111622
96957	Tmem62	2.39	1.14803e-44
252903	Ap1s3	2.39	8.29004e-81
233060	Zfp382	2.39	0.00382908
13813	Eomes	2.39	0.000962314
218215	Rnf144b	2.38	1.34476e-09
76937	2810429I04Rik	2.38	1.49771e-06
240754	Lax1	2.38	0.00775614
100034739	Gm17762	2.38	0.000227428
22592	Ercc5	2.38	3.87361e-129
18755	Prkch	2.38	5.0182e-19
56297	Arl6	2.38	2.4349e-11
226250	Afap1l2	2.38	6.59999e-07
634731	Susd1	2.37	3.56456e-75
64297	Gprc5b	2.37	1.0043e-09
53886	Cdkl2	2.37	1.71063e-39
21825	Thbs1	2.37	1.74036e-56
210992	Lpcat1	2.36	4.38103e-38
116914	Slc19a2	2.36	1.8771e-170
217371	Rab40b	2.36	1.86103e-06
223732	Ldoc1l	2.36	2.35564e-11
66665	Msantd3	2.36	9.56108e-14
100503615	NA	2.36	0.00567036
75124	Nxnl2	2.35	9.03439e-10
29820	Tnfrsf19	2.35	1.46175e-21
22646	Zfp105	2.35	1.39163e-05
109594	Lmo1	2.35	0.0035372
67102	D16Ertd472e	2.35	0.00951456
16498	Kcnab2	2.35	0.0123907
319991	Kif6	2.34	0.00193978
83767	Wasf1	2.34	4.62973e-16
50523	Lats2	2.34	6.7674e-54
20868	Stk10	2.33	2.64167e-43
16431	Itm2a	2.33	0.00255376
227933	Ccdc148	2.33	0.000297053
68178	Cgnl1	2.33	2.35278e-41
110454	Ly6a	2.33	1.04822e-09
399548	Scn4b	2.32	0.00894515
14201	Fhl3	2.32	2.3129e-35
224813	Lrrc73	2.32	0.000157662
215446	Entpd3	2.32	6.96113e-05
20197	S100a3	2.32	0.0109079
231646	Myo1h	2.31	4.21656e-12
20778	Scarb1	2.31	2.63004e-77
103710	Slc35e4	2.31	1.16363e-59
140488	Igf2bp3	2.3	0.0122385
622976	Gm6377	2.3	0.0118028
22021	Tpst1	2.3	4.50385e-27
382620	Tmed8	2.3	1.49447e-15
71790	Anxa9	2.3	6.61686e-10
100503595	Gm13003	2.29	0.00142737
19881	Rom1	2.29	1.00964e-10
83395	Sp6	2.28	2.92285e-09
18645	Pfn2	2.28	1.76883e-20
60599	Trp53inp1	2.28	1.53812e-68
13512	Dsg3	2.28	0.000259872
74068	Asz1	2.27	1.61304e-05
22268	Upk1b	2.27	2.50187e-16
20657	Sod3	2.27	7.8006e-09
212516	Efcab12	2.27	2.71254e-05
23936	Lynx1	2.27	2.92045e-26
216795	Wnt9a	2.27	0.0145034
214531	Tmprss13	2.26	0.00172399
21872	Tjp1	2.26	8.96701e-208
73293	Ccdc103	2.26	0.00672928
70237	Bhlhb9	2.25	9.58817e-10
76257	Slc38a3	2.25	0.00210847
19224	Ptgs1	2.25	4.80523e-15
27273	Pdk4	2.24	3.38489e-05
100504178	Dhrs13os	2.24	0.000187938
74513	Neto2	2.24	5.40006e-43
80286	Tusc3	2.24	8.33565e-98
72930	Ppp2r2b	2.24	0.0179124
66158	Cxx1a	2.24	0.000609099
11648	Akp3	2.23	0.000770284
64009	Syne1	2.23	7.26457e-11
29859	Sult4a1	2.23	3.55693e-05
75789	4930444M15Rik	2.22	0.0195162
217835	Rin3	2.22	2.10661e-88
232539	Klhl42	2.22	5.09414e-102
236915	Arhgef9	2.22	1.02493e-05
21813	Tgfbr2	2.22	1.09937e-104
228602	4930402H24Rik	2.22	3.20299e-72
17472	Gbp4	2.22	0.018471
13363	Dhh	2.22	0.0131824
319572	C730027H18Rik	2.22	0.0197247
277353	Tcfl5	2.21	0.0105381
239552	Apol8	2.21	0.0167256
68957	Paqr6	2.21	0.0151401
67859	Cysrt1	2.21	0.0072636
14560	Gdf10	2.21	0.0202845
99681	Tchh	2.2	5.2479e-19
68262	Agpat4	2.2	6.95955e-35
215436	Slc35e3	2.19	1.28205e-32
229898	Gbp5	2.19	0.0214182
68151	Wls	2.19	2.5055e-151
234839	Piezo1	2.19	1.4612e-153
225609	Gm9949	2.18	3.55569e-05
18516	Pbx3	2.18	1.67803e-34
12048	Bcl2l1	2.18	2.33722e-92
16495	Kcna7	2.18	0.00774301
226075	Glis3	2.18	0.000849691
72350	Zc2hc1c	2.18	0.000866357
223881	Rnd1	2.18	6.36512e-06
100503083	Gm19544	2.17	0.0103317
12450	Ccng1	2.17	4.26026e-139
16449	Jag1	2.17	3.80356e-57
20822	Trove2	2.17	1.96149e-34
73181	Nfatc4	2.17	0.006054
71791	Cpa4	2.16	0.0238103
66255	Hsbp1l1	2.16	1.42449e-06
16782	Lamc2	2.16	5.01504e-72
14170	Fgf15	2.16	4.25352e-58
20725	Serpinb8	2.16	0.0232577
70719	Hmha1	2.16	8.91531e-12
11747	Anxa5	2.16	1.37504e-49
627214	Fam196a	2.16	0.0232577
11624	Ahrr	2.15	2.91447e-05
67071	Rps6ka6	2.15	2.71022e-20
18611	Pea15a	2.15	1.62849e-70
66561	Teddm3	2.15	0.0239741
16450	Jag2	2.14	1.40529e-146
52150	Kcnk6	2.14	8.5792e-40
239273	Abcc4	2.14	1.01426e-53
22409	Wnt10a	2.14	0.0165442
100529079	5830418P13Rik	2.14	0.0249805
277154	Nynrin	2.13	4.12026e-05
15220	Foxq1	2.13	3.23976e-81
20195	S100a11	2.13	1.19344e-175
26359	Anxa10	2.12	2.77818e-06
212647	Aldh4a1	2.12	7.48919e-57
327812	Gm15663	2.12	3.22309e-12
329716	BC107364	2.12	0.0225564
17300	Foxc1	2.12	0.00510655
232943	Klc3	2.12	1.03557e-20
244237	Tnfrsf26	2.12	0.0264338
433102	Sfta2	2.11	8.6269e-08
21938	Tnfrsf1b	2.11	2.00862e-85
29858	Pmm1	2.11	5.68126e-118
68487	Tmem140	2.11	3.92497e-05
244281	Myo16	2.1	0.0249006
382113	Slc22a14	2.1	0.0206441
73016	Kremen2	2.1	1.10168e-12
14772	Grk4	2.1	7.17671e-05
14348	Fut9	2.09	0.0287947
57278	Bcam	2.09	8.78061e-84
20348	Sema3c	2.09	1.28442e-93
21933	Tnfrsf10b	2.09	8.98173e-69
100047183	NA	2.09	0.0111936
12064	Bdnf	2.08	0.00905914
67735	4930528A17Rik	2.08	0.00788346
17231	Mcpt8	2.08	0.0297138
100504056	Gm20036	2.08	1.7685e-06
56279	Fam69b	2.08	8.42274e-23
74176	Tgm5	2.08	0.0103861
20502	Slc16a2	2.08	9.53375e-05
18160	Npr1	2.08	0.00117488
19649	Robo3	2.08	0.018726
13602	Sparcl1	2.07	0.030385
50878	Stag3	2.06	4.28889e-06
85031	Pla1a	2.06	0.000456384
30956	Aass	2.06	0.00590972
20190	Ryr1	2.06	0.0200646
72630	Hspa12b	2.05	0.0316539
67016	Tbc1d2b	2.05	7.88698e-118
66573	Dzip1	2.05	0.000730766
22401	Zmat3	2.05	3.96446e-77
53620	Vamp5	2.05	9.3669e-06
433520	Gm14403	2.05	2.46188e-08
270210	Zfp651	2.05	0.000117815
213435	Mylk3	2.04	2.1967e-16
68874	Klhdc9	2.04	0.00980546
100737	Dcun1d4	2.04	1.72736e-84
320466	A230103J11Rik	2.03	0.00014175
11990	Atrn	2.02	7.51036e-98
106347	Ildr1	2.02	9.79224e-64
16410	Itgav	2.02	1.40289e-79
15364	Hmga2	2.01	5.42195e-111
243529	H1fx	2.01	2.9243e-05
213393	8430408G22Rik	2.01	1.58376e-07
15586	Hyal1	2.01	1.57102e-21
17183	Matn4	2.01	0.0240524
100502818	NA	2	0.0173148
56802	Nespas	2	0.0120248
21923	Tnc	2	0.0227053
320299	Iqcb1	2	3.1415e-21
195733	Grhl1	2	1.48508e-19
329727	Dennd2c	2	1.9987e-38
56210	Rev1	2	1.07419e-51
319486	A430057M04Rik	2	0.000454904
83396	Glis2	2	1.31915e-48
27280	Phlda3	2	2.71959e-129
215707	Ccdc92	2	2.56387e-08
230991	Fndc10	1.99	5.53994e-66
67554	Slc25a30	1.99	7.89232e-28
64933	Ap3m2	1.99	2.45102e-11
12505	Cd44	1.99	6.6834e-103
100861809	NA	1.99	0.0379311
56742	Psrc1	1.98	1.68695e-131
22696	Zfp37	1.98	2.20574e-10
668894	Gm14025	1.97	0.0365811
22634	Plagl1	1.97	3.15132e-06
14739	S1pr2	1.97	8.88127e-29
242553	Kank4	1.97	0.0369628
15248	Hic1	1.97	0.0239646
16007	Cyr61	1.97	3.26831e-24
12832	Col5a2	1.97	0.0396101
71687	Tmem25	1.96	2.7515e-37
66902	Mtap	1.96	4.06561e-147
74591	Abca12	1.96	1.06685e-08
106572	Rab31	1.96	1.35882e-81
11501	Adam8	1.96	5.59733e-13
100515	Zfp518b	1.95	1.33849e-21
78593	Nrip3	1.95	5.72711e-05
11689	Alox5	1.95	5.27977e-07
217935	Wdr60	1.95	4.73131e-13
218820	Zfp503	1.95	1.6531e-29
21857	Timp1	1.95	0.0100567
170740	Zfp287	1.95	0.000232831
20620	Plk2	1.95	3.27263e-87
18791	Plat	1.95	2.71254e-05
22361	Vnn1	1.94	1.02375e-05
381142	Arl14epl	1.94	0.0421296
230828	Il22ra1	1.94	1.16199e-69
27412	Peg12	1.94	0.0354073
16188	Il3ra	1.94	2.33814e-18
11304	Abca4	1.94	0.00620518
17755	Map1b	1.94	1.71575e-08
71233	Enkur	1.94	0.00764084
101543	Wtip	1.94	3.28206e-29
100503197	Gm19589	1.94	0.0421296
94229	Slc4a10	1.94	0.0425344
20469	Sipa1	1.93	1.00865e-28
13653	Egr1	1.93	2.01691e-73
100503924	Fcor	1.92	0.0349856
75687	Fam65a	1.92	6.4012e-53
235330	Ttc12	1.92	0.00206561
433646	1700061I17Rik	1.92	0.0447518
12985	Csf3	1.92	0.0462658
268379	Abca13	1.91	0.0457746
100504616	Gm15910	1.91	0.0419211
16889	Lipa	1.91	6.93877e-54
17864	Mybl1	1.91	2.95282e-19
21928	Tnfaip2	1.91	5.77351e-35
72628	Hoxaas3	1.9	0.0234884
74075	Syce1	1.9	0.0469406
433801	Gm13212	1.9	0.000213327
229658	Vangl1	1.9	9.09291e-91
67978	Tctn2	1.9	2.31387e-30
545481	Arhgap40	1.9	2.9442e-13
13836	Epha2	1.9	2.6241e-79
80904	Dtx3	1.9	2.37122e-21
109032	Sp110	1.9	0.0304619
63986	Gmfg	1.89	1.4247e-08
244745	Dpy19l1	1.89	2.18878e-44
22439	Xk	1.89	4.85761e-37
214239	A430105I19Rik	1.89	1.14828e-39
18793	Plaur	1.89	5.19547e-62
67861	Akr1b10	1.89	2.33201e-13
20913	Stxbp4	1.88	2.4308e-13
20536	Slc4a3	1.88	0.00331694
14314	Fstl1	1.87	0.0529408
71307	1700018A04Rik	1.87	0.0528296
209032	Zc3hav1l	1.87	1.47122e-21
93700	Pcdhgb2	1.87	0.00225773
69727	Usp46	1.87	1.51121e-95
21846	Tie1	1.87	0.0483018
13532	Usp17lc	1.87	0.0539966
56643	Slc15a1	1.86	5.23897e-14
72065	Rap2c	1.86	6.43955e-59
240215	Slc4a9	1.86	0.0542209
231327	Ppat	1.86	2.14724e-126
226519	Lamc1	1.86	5.70394e-114
232875	Zscan18	1.86	0.00101813
245527	Eda2r	1.86	0.00785392
105000	Dnal1	1.86	1.41949e-06
21898	Tlr4	1.86	4.71294e-06
282663	Serpinb1b	1.86	0.0510427
639910	Gm20767	1.86	0.0515014
81006	Gpr63	1.85	0.0525676
27386	Npas3	1.85	0.0525676
433804	Zfp985	1.85	0.00819528
14085	Fah	1.85	2.87001e-10
382253	Cdkl5	1.85	3.11622e-06
53418	B4galt2	1.85	2.10067e-06
56863	Cldn9	1.84	0.035125
17246	Mdm2	1.84	2.35796e-68
69627	Fam89a	1.84	0.000219748
110310	Krt7	1.84	3.38743e-45
100502897	Gm12854	1.84	4.45148e-05
24102	Trex2	1.84	1.63352e-05
19378	Aldh1a2	1.83	0.0554949
53605	Nap1l1	1.83	9.8952e-173
110893	Slc8a3	1.83	0.0254017
20277	Scnn1b	1.83	0.0559421
213121	Ankrd35	1.83	0.000162932
78373	Nudt17	1.83	0.000217253
386454	Rnf39	1.83	8.98491e-14
330277	Fam71f1	1.83	0.0551649
18109	Mycn	1.82	3.02214e-10
68385	Tlcd1	1.82	3.6286e-36
272589	Tbcel	1.82	4.13074e-61
56739	Rec8	1.82	2.97056e-15
71409	Fmnl2	1.82	2.5866e-30
18654	Pgf	1.82	0.0350179
12767	Cxcr4	1.81	0.0449445
192212	Prom2	1.81	0.041513
235574	Atp2c1	1.81	1.15522e-95
69732	2410018L13Rik	1.81	1.56964e-05
59125	Nek7	1.81	2.24703e-27
22158	Tulp3	1.81	1.15021e-34
72434	Lypd3	1.81	0.035683
192190	Pkhd1l1	1.81	0.0316964
94045	P2rx5	1.81	0.0629537
381933	6430531B16Rik	1.81	0.0629537
207596	Thsd4	1.8	1.44072e-27
30954	Siva1	1.8	2.05478e-67
78408	Fam131a	1.8	0.00161369
213556	Plekhh2	1.8	0.009875
23797	Akt3	1.8	0.0444629
56078	Car5b	1.8	0.016051
11808	Apoa4	1.79	4.34156e-08
326623	Tnfsf15	1.79	2.12528e-13
14462	Gata3	1.79	0.0304916
11603	Agrn	1.79	7.82815e-125
26364	Adgre5	1.79	5.30808e-32
12095	Bglap3	1.79	0.00482334
232670	Tspan33	1.79	5.6705e-12
14077	Fabp3	1.78	0.0627848
12577	Cdkn1c	1.78	1.6868e-13
18074	Nid2	1.78	4.47841e-42
52466	Slc46a1	1.78	9.03023e-35
18707	Pik3cd	1.78	0.00136442
236366	5730507C01Rik	1.78	1.43552e-19
110695	Aldh7a1	1.78	1.15748e-27
100302593	Snord14d	1.78	0.0176564
106042	Prickle1	1.77	3.92781e-05
73338	Itpripl1	1.77	1.15989e-97
231858	Radil	1.77	0.0550013
100503334	Gm15728	1.77	0.022185
216618	Cfap36	1.77	3.32864e-32
214137	Arhgap29	1.77	5.55534e-23
407243	Tmem189	1.77	2.82474e-20
13838	Epha4	1.77	1.56229e-54
53374	Chst3	1.77	0.0687826
14313	Fst	1.77	0.0377423
78771	Mctp1	1.76	0.0543882
13805	Eng	1.76	0.049649
546144	Wdr72	1.76	0.0658625
67576	4930429B21Rik	1.76	0.000394486
72043	Sulf2	1.76	1.61995e-83
75732	Iqcd	1.76	0.0457079
74041	Ddias	1.76	5.6832e-48
21400	Tcea2	1.76	4.25728e-08
13025	Ctla2b	1.76	0.0651192
373864	Col27a1	1.75	0.000508456
237500	Tmtc3	1.75	5.67231e-56
71769	Bbs10	1.75	2.2465e-12
332397	Nanos1	1.75	4.38285e-13
14590	Ggh	1.75	9.63297e-16
66395	Ahnak	1.75	7.00046e-86
320152	4930412C18Rik	1.75	0.0221061
74480	Samd4	1.75	0.000105821
75572	Acyp2	1.74	0.00371723
210530	P3h2	1.74	0.0679576
330836	Slc7a6	1.74	1.1968e-61
12798	Cnn2	1.74	1.34348e-78
13803	Enc1	1.74	1.15506e-46
545389	Cep170	1.74	6.94652e-06
21828	Thbs4	1.73	0.0705717
19679	Pitpnm2	1.73	2.31923e-31
17913	Myo1c	1.73	3.95747e-161
18201	Nsmaf	1.72	2.91097e-52
27762	Vwa7	1.72	0.00132945
67305	Gpx7	1.72	0.0770235
75033	Mei4	1.71	0.00802632
100862215	NA	1.71	0.0790885
67645	Armc12	1.71	0.0796522
100862027	NA	1.71	0.0786189
66049	Rogdi	1.71	3.62471e-28
239652	Zfp641	1.71	0.0710666
54366	Ctnnal1	1.71	7.22767e-79
329154	Ankrd44	1.71	1.11922e-31
52837	Tmx4	1.71	1.3059e-27
432562	Lyrm7os	1.71	0.0677304
68099	Fam92a	1.71	2.32496e-17
14252	Flot2	1.71	4.87903e-29
18302	Oit3	1.71	0.058791
12444	Ccnd2	1.7	1.71288e-73
54394	Crlf3	1.7	1.34208e-46
11426	Macf1	1.7	2.59112e-121
270118	Maml2	1.7	6.23716e-05
676527	Gm12248	1.7	0.0504596
100123473	Trdc	1.7	0.0752449
791267	Gm16488	1.7	0.0752449
13496	Arid3a	1.69	9.77517e-16
67182	Pdzk1ip1	1.69	3.54375e-23
67425	Eps8l1	1.69	1.50262e-12
14473	Gc	1.69	0.0769591
12447	Ccne1	1.69	5.46908e-43
14368	Fzd6	1.69	6.20794e-23
54138	Atxn10	1.69	1.26186e-51
30927	Snai3	1.69	2.82835e-12
72693	Zcchc12	1.69	0.0757931
65112	Pmepa1	1.69	9.50053e-46
50790	Acsl4	1.69	2.10939e-37
100198	H6pd	1.68	4.59065e-41
29870	Gtse1	1.68	2.39556e-34
328381	Sh2d4b	1.68	0.0831975
74601	4833427F10Rik	1.68	0.0777058
207209	Ccdc154	1.67	0.0300784
66184	Rps4l	1.67	0.013888
78514	Arhgap10	1.67	4.94415e-14
104718	Ttc7b	1.67	3.31281e-14
19335	Rab23	1.67	4.92448e-24
320489	C530050E15Rik	1.67	0.0809611
58182	Prokr1	1.66	7.97888e-06
100038560	Gm10687	1.66	0.0875284
57442	Kcne3	1.66	3.49653e-53
56506	Cib2	1.66	3.56951e-23
77580	5730596B20Rik	1.66	0.0821484
638247	9530082P21Rik	1.66	1.43756e-18
66515	Cul7	1.65	4.45527e-30
69169	Fcmr	1.65	0.0912841
319622	Itpripl2	1.65	4.86189e-46
13244	Degs1	1.65	6.16637e-61
241452	Dhrs9	1.65	0.000218077
71003	Prss41	1.65	0.0079685
16978	Lrrfip1	1.65	5.19746e-78
212919	Kctd7	1.65	6.02061e-11
246728	Oas2	1.65	0.0806347
67886	Camsap2	1.65	9.85496e-26
55984	Camkk1	1.64	1.27355e-09
13829	Dmtn	1.64	0.0674235
142681	Slc34a3	1.64	0.0915774
209294	Csta1	1.64	0.0915774
15569	Elavl2	1.63	0.00170811
100504186	C230013L11Rik	1.63	0.0117604
29873	Cspg5	1.63	0.0130643
67569	Mgat4c	1.63	4.20127e-41
74443	P4htm	1.63	0.00292351
210503	Zfp677	1.63	0.00267652
13136	Cd55	1.63	1.02929e-29
217378	Dnajc27	1.62	1.34439e-11
381546	Ccdc24	1.62	0.0299082
216858	Kctd11	1.62	3.00484e-29
14613	Gja5	1.62	0.0894581
15937	Ier3	1.62	9.65421e-16
231147	Sh3tc1	1.61	1.09624e-37
100502624	Gm13483	1.61	0.0913905
100861633	NA	1.61	0.0750553
11363	Acadl	1.61	1.17546e-90
668662	Gm9292	1.61	0.0275909
17314	Mgmt	1.61	3.04776e-29
723895	Mir31	1.61	0.0981665
100038648	Gm10465	1.61	0.0986153
331392	Gm5124	1.61	0.0913905
71874	2310007B03Rik	1.61	5.42344e-27
13711	Elf5	1.61	0.0913905
22253	Unc5c	1.61	0.0913905
100039239	Gm2115	1.6	0.00586594
69219	Ddah1	1.6	5.0065e-90
76192	Abhd12	1.6	3.53602e-54
105501	Abhd4	1.6	2.89617e-82
17537	Meis3	1.6	2.12281e-11
69050	1810013A23Rik	1.6	0.0850879
381199	Tmem151a	1.6	0.0346686
16772	Lama1	1.59	0.094838
110958	M1ap	1.59	0.094838
338320	Mia2	1.59	1.5656e-26
226419	Dyrk3	1.59	2.41959e-28
69862	1810064F22Rik	1.59	0.000151389
225362	Reep2	1.59	0.0463481
19099	Mapk8ip1	1.59	4.46029e-07
241732	Tspyl3	1.58	0.000954828
14620	Gjb3	1.58	8.19184e-55
231380	Uba6	1.58	1.19046e-45
14186	Fgfr4	1.58	3.27703e-46
73692	2410089E03Rik	1.58	1.49667e-16
106957	Slc39a6	1.58	1.77995e-27
30938	Fgd3	1.58	1.90391e-11
19660	Rbp2	1.57	1.97572e-20
328059	Slc7a15	1.57	0.0143445
21814	Tgfbr3	1.57	0.0308811
269401	Zfp512b	1.57	2.29708e-27
100504561	9230112J17Rik	1.57	0.0323021
18844	Plxna1	1.57	1.359e-96
666532	Zfp991	1.57	4.06332e-06
104346	Gas8	1.57	4.46093e-26
70821	4921507P07Rik	1.57	0.00223844
16180	Il1rap	1.57	1.12346e-31
21354	Tap1	1.57	2.21407e-23
71914	Antxr2	1.57	1.81314e-23
77579	Myh10	1.57	1.81586e-05
17002	Ltf	1.56	0.00132014
83768	Dpp7	1.56	1.16177e-21
65099	Irak1bp1	1.56	0.0358763
26438	Psg18	1.56	0.073359
268759	9930012K11Rik	1.56	6.91757e-17
70564	Fam213a	1.56	7.06382e-30
72371	2210408I21Rik	1.56	6.50442e-06
100502745	2900009J06Rik	1.56	0.0339641
399510	Map4k5	1.56	7.37243e-44
64296	Abhd8	1.56	5.20664e-17
22063	Trpc1	1.56	0.00071145
225861	Snx32	1.56	0.00853767
66938	Sh3d21	1.55	4.34301e-19
12667	Chrd	1.55	0.0123645
217684	Susd6	1.55	7.37403e-69
271005	Klhdc1	1.55	3.5116e-09
170828	Vgll1	1.54	0.0880668
404634	H2afy2	1.54	0.0164548
319314	A930001C03Rik	1.54	3.99512e-10
71774	Shroom1	1.54	0.00135854
17427	Mns1	1.54	2.79098e-12
212531	Sh3bgrl2	1.54	1.40306e-92
218121	Mboat1	1.54	1.56214e-62
12028	Bax	1.54	6.23508e-41
100861925	NA	1.54	3.66715e-05
67685	Dyx1c1	1.54	0.0816416
70683	Utp20	1.53	3.08663e-86
78506	Micu3	1.53	3.57084e-06
213332	Mfsd4b4	1.53	1.93603e-05
238323	Rps6kl1	1.53	0.00163939
545572	Gm5857	1.52	0.0181489
73689	Bloc1s2	1.52	1.9695e-35
68895	Rasl11a	1.52	1.21325e-05
12394	Runx1	1.52	5.99081e-36
280411	Lix1l	1.52	0.0859618
71904	Paqr7	1.51	7.73313e-13
381126	Garem1	1.51	4.93967e-48
110006	Gusb	1.51	1.16145e-77
215789	Phactr2	1.51	3.66208e-33
74718	Snx16	1.51	8.58382e-15
18595	Pdgfra	1.5	0.0905067
106861	Abhd3	1.5	1.13531e-12
11875	Art5	1.5	0.0116317
226527	BC026585	1.5	3.96634e-10
13401	Dmwd	1.5	1.28603e-18
15898	Icam5	1.5	0.0323995
228061	Agps	1.5	3.17493e-61
232431	Gprc5a	1.5	2.1496e-36
74377	Hsf2bp	1.5	0.00705995
237246	BC022960	1.49	0.000105142
623688	Gm6445	1.49	0.0368237
100017	Ldlrap1	1.49	1.07885e-46
625631	Bloc1s2-ps	1.49	0.00796628
72997	Kantr	1.49	1.52191e-08
327900	Ubtd2	1.49	3.985e-09
16400	Itga3	1.49	7.44477e-81
54667	Atp8b2	1.49	0.000152453
15402	Hoxa5	1.48	0.0818688
235130	Adamts15	1.48	2.53358e-29
226409	Zranb3	1.48	1.77428e-24
381236	Lipo3	1.48	2.99353e-05
71970	Zbed5	1.48	0.0108752
66707	Nkapl	1.48	0.00850993
269999	Orai3	1.48	3.17443e-26
17311	Kitl	1.48	1.31479e-37
13036	Ctsh	1.48	2.39318e-37
18584	Pde8a	1.48	0.00335566
14860	Gsta4	1.48	1.25571e-43
17349	Mlf1	1.48	0.0573641
56520	Nme4	1.47	8.1468e-50
224014	Fgd4	1.47	8.19806e-33
16800	Arhgef2	1.47	8.80717e-44
320204	Etfbkmt	1.47	8.4085e-44
72244	1600014C10Rik	1.46	2.00553e-22
213582	Map9	1.46	0.000477104
15400	Hoxa3	1.45	0.00222988
433855	AI506816	1.45	2.5279e-17
11854	Rhod	1.45	6.85509e-22
17918	Myo5a	1.45	1.86646e-11
27357	Gyg	1.45	1.40631e-39
767815	BB557941	1.45	0.0579854
234214	Sorbs2	1.45	2.12442e-34
217169	Tns4	1.45	1.71342e-47
12790	Cnga3	1.45	0.0348653
53978	Lpar2	1.44	1.21016e-36
381605	Tbc1d2	1.44	6.43067e-42
65257	Asb3	1.44	1.96147e-20
67776	Vwa5a	1.44	1.51542e-25
71583	9130008F23Rik	1.44	4.12469e-22
14159	Fes	1.44	0.00228454
212167	Gsap	1.44	0.000928072
217700	Acot6	1.43	0.00288497
66667	Hspbap1	1.43	1.88996e-27
56386	B4galt6	1.43	7.06503e-75
12125	Bcl2l11	1.43	1.06321e-29
18976	Pomc	1.43	0.0918111
56209	Gde1	1.43	4.14733e-30
237253	Lrp11	1.43	2.50606e-10
319269	A130040M12Rik	1.43	4.25062e-06
57875	Angptl4	1.42	3.38319e-10
109232	Sccpdh	1.42	3.87281e-20
57342	Parva	1.42	3.44646e-75
320586	A630089N07Rik	1.42	3.38828e-06
74393	Map10	1.42	1.03815e-05
11484	Aspa	1.42	2.29893e-11
192176	Flna	1.42	2.49412e-32
76448	Ppp1r18	1.42	0.000310183
94212	Pag1	1.41	2.39918e-22
353156	Egfl7	1.41	2.82467e-16
78575	B430319G15Rik	1.41	0.086255
56464	Ctsf	1.41	7.97758e-07
26432	Plod2	1.41	1.40518e-08
74122	Tmem43	1.41	3.32264e-45
68190	Dubr	1.41	0.00108526
243262	Oas1f	1.4	0.000145865
654799	4930594M22Rik	1.4	0.0100588
12448	Ccne2	1.4	2.59992e-21
19328	Rab12	1.4	2.07917e-17
545700	Smarca5-ps	1.4	0.040623
382030	Cnep1r1	1.4	4.4094e-44
66714	4921524J17Rik	1.4	2.94765e-15
100504117	Chrna1os	1.4	0.0635819
75665	Ccdc64	1.4	1.69093e-12
234515	Inpp4b	1.4	0.0010985
75782	Lca5	1.4	3.26877e-07
56490	Zbtb20	1.4	0.00229014
100503203	Gm19592	1.39	4.86958e-05
14260	Fmn1	1.39	1.33111e-48
11641	Akap2	1.39	0.000264839
75424	Zfp820	1.39	8.72161e-10
70974	Pgm2l1	1.39	8.06414e-21
11841	Arf2	1.39	6.66539e-28
67399	Pdlim7	1.39	1.18202e-19
234413	Zfp961	1.38	8.18824e-33
14711	Gnmt	1.38	0.0397774
15242	Hhex	1.38	0.030137
57913	Pidd1	1.38	1.35568e-47
104111	Adcy3	1.38	0.0204344
74769	Pik3cb	1.38	1.99108e-38
73845	Ankrd42	1.38	0.000492649
68166	Spire1	1.38	2.37999e-05
245877	Map7d1	1.38	1.79513e-20
100125931	Phtf1os	1.37	0.0202312
67164	Lipt2	1.37	1.52989e-17
104271	Tex15	1.37	0.0999805
12807	Hps3	1.37	1.07675e-22
17865	Mybl2	1.37	3.66963e-41
18195	Nsf	1.37	5.00129e-54
71228	Dlg5	1.37	5.1815e-74
260409	Cdc42ep3	1.37	0.000316458
140859	Nek8	1.37	4.59773e-23
207686	Cfap69	1.37	0.026997
67420	Far1	1.37	1.41537e-44
72309	Tmem158	1.37	4.99301e-06
72472	Slc16a10	1.36	1.39036e-31
72982	Tmem138	1.36	1.272e-09
14700	Gng10	1.36	9.8105e-13
381067	Zfp229	1.36	1.81171e-05
76252	Atp6v0e2	1.36	4.7694e-20
114643	Oas1c	1.36	0.000389165
13649	Egfr	1.36	4.8886e-32
218232	Ptpdc1	1.36	0.00769336
235047	Zfp809	1.36	5.52099e-21
330695	Ctxn1	1.36	2.85317e-07
81913	Bambi-ps1	1.35	0.0528773
70082	Lysmd2	1.35	5.78311e-13
239114	Il17d	1.35	0.00254557
100503104	Gm19557	1.35	0.0419192
224143	Poglut1	1.35	3.53845e-37
67844	Rab32	1.35	2.70467e-18
66552	Sppl2a	1.35	3.45311e-72
66717	Ccdc96	1.35	0.0359591
212439	AA986860	1.35	5.29689e-35
101148	Bmt2	1.35	5.07535e-19
11813	Apoc2	1.34	7.76783e-11
100503665	NA	1.34	0.00852065
212728	Tarbp1	1.34	3.1307e-28
74754	Dhcr24	1.34	8.2725e-128
211652	Wwc1	1.34	6.04268e-88
15203	Heph	1.34	1.52506e-26
55992	Trim3	1.34	4.37505e-15
100038416	Gm10643	1.34	0.00562219
433791	Zfp992	1.34	2.1318e-05
18974	Pole2	1.34	1.01397e-30
117149	Tirap	1.34	8.19041e-30
71591	Zfp251	1.34	1.51966e-18
77032	Tstd3	1.34	1.56798e-11
19878	Rock2	1.34	6.75919e-92
26422	Nbea	1.34	1.02994e-56
243771	Parp12	1.34	6.82421e-11
320679	Samd12	1.34	0.0112842
235380	Dmxl2	1.33	2.41054e-05
27015	Polk	1.33	1.08198e-27
242721	Klhdc7a	1.33	7.02572e-07
70057	2210008F06Rik	1.33	0.0594876
229524	Msto1	1.32	3.55195e-44
54613	St3gal6	1.32	1.50187e-07
242785	Klhl21	1.32	7.17115e-27
16362	Irf1	1.32	3.78597e-19
65247	Asb1	1.32	3.23781e-14
230824	Grhl3	1.32	5.24635e-09
16578	Kif9	1.32	0.00195635
16774	Lama3	1.32	5.86894e-09
69719	Cad	1.31	1.07492e-49
230376	Haus6	1.31	3.06486e-31
52653	Nudcd2	1.31	3.71577e-49
72287	Plekhf1	1.31	9.98876e-08
328035	Fads6	1.31	0.0225361
227753	Gsn	1.31	1.91303e-22
240261	Ccdc112	1.31	5.55334e-08
100302594	Snord14e	1.31	0.0419043
57258	Xpo4	1.3	1.69342e-27
66356	Knop1	1.3	2.97017e-38
117600	Srgap1	1.3	5.56752e-11
58521	Eid1	1.3	5.40914e-28
12238	Commd3	1.3	4.00908e-52
94185	Tnfrsf21	1.3	3.28574e-13
11783	Apaf1	1.3	1.09658e-57
239017	Ogdhl	1.3	1.77867e-16
18679	Phka1	1.3	1.53767e-20
192897	Itgb4	1.3	5.14499e-64
26887	Chst4	1.29	7.60403e-12
170765	Ripply3	1.29	0.00123814
71929	Tmem123	1.29	5.40691e-30
72333	Palld	1.29	4.2425e-30
80291	Rilpl2	1.29	7.44918e-41
207565	Camkk2	1.29	1.18622e-06
13033	Ctsd	1.29	2.99352e-47
223921	Aaas	1.29	8.89144e-18
71946	Endod1	1.29	2.2169e-61
654470	Tctn1	1.29	1.79992e-11
66166	S100a14	1.29	4.42943e-29
67194	2700038G22Rik	1.28	7.49273e-08
67768	N6amt1	1.28	1.37676e-18
71446	Wrb	1.28	4.37105e-22
70451	Dhrs13	1.28	8.36982e-17
12703	Socs1	1.28	0.005414
20135	Rrm2	1.28	1.24795e-41
11502	Adam9	1.28	4.28678e-28
67664	Rnf125	1.28	4.69403e-09
414801	Itprip	1.28	3.90443e-09
320383	B230317F23Rik	1.27	0.0998594
100126243	A030001D20Rik	1.27	0.03842
13340	Slc29a2	1.27	6.34459e-14
68559	Pdrg1	1.27	7.32018e-31
11630	Aim1	1.27	5.75199e-45
18393	Orc2	1.27	8.00163e-41
21888	Tle4	1.27	3.22094e-31
217887	BC022687	1.27	2.42332e-05
70450	Unc13d	1.27	3.05791e-31
70377	Derl3	1.27	0.0926434
70047	Trnt1	1.26	8.47417e-36
238055	Apob	1.26	2.38307e-34
217734	Pomt2	1.26	3.36654e-20
66854	Trim35	1.26	1.07212e-47
170719	Oxr1	1.26	2.2526e-29
67246	2810474O19Rik	1.26	1.61313e-45
233115	Dpy19l3	1.26	2.18764e-13
20336	Exoc4	1.26	6.9033e-35
269254	Setx	1.26	9.96544e-42
20196	S100a13	1.26	4.4382e-09
24066	Spry4	1.26	8.29074e-05
100503471	Gm15867	1.26	0.0846123
19347	Dennd5a	1.26	8.10344e-06
68939	Rasl11b	1.25	3.17718e-07
13972	Gnb1l	1.25	1.06546e-19
73068	Fut11	1.25	1.30528e-18
237988	Cdr2l	1.25	1.50525e-15
50528	Tmprss2	1.25	5.58533e-83
74648	S100pbp	1.25	1.20236e-08
16423	Cd47	1.25	5.23316e-30
381845	Rnf225	1.25	0.00974246
100043766	Gm14057	1.25	0.0910255
67038	2010109I03Rik	1.25	0.000150672
66277	Klf15	1.24	0.0167154
100217437	Snord99	1.24	0.0335386
20297	Ccl20	1.24	0.00592317
12212	Chic1	1.24	1.46733e-28
18577	Pde4a	1.24	3.98033e-07
74239	Iqce	1.24	1.62136e-17
328778	Rab26	1.24	0.0847994
15114	Hap1	1.24	3.6902e-21
68628	Fbxw9	1.24	4.05029e-42
99887	Tmem56	1.24	3.58342e-15
26558	Homer3	1.24	1.4558e-20
11555	Adrb2	1.24	0.00237669
319581	Xkr5	1.23	1.99236e-14
213539	Bag2	1.23	1.09597e-21
20516	Slc20a2	1.23	2.40254e-35
20321	Frrs1	1.23	1.52407e-34
78795	Armc9	1.23	7.43631e-09
71675	0610010F05Rik	1.23	5.1144e-20
53885	Nphp1	1.23	4.46513e-14
22690	Zfp28	1.23	0.0111854
216198	Tcp11l2	1.23	1.17688e-05
19267	Ptpre	1.23	1.03365e-10
100306944	Snora73a	1.22	1.45086e-05
63872	Zfp296	1.22	0.000181357
67492	Zfand4	1.22	0.00184574
268980	Strn	1.22	6.04355e-40
108083	Pip4k2b	1.22	8.94353e-21
380712	Tlcd2	1.22	3.04763e-08
14299	Ncs1	1.22	2.59461e-13
192654	Pla2g15	1.22	4.12322e-09
216829	Mmgt2	1.21	2.54508e-23
613258	A730017L22Rik	1.21	4.70322e-11
11798	Xiap	1.21	1.05469e-52
71529	Kazn	1.21	8.47195e-40
67054	Paics	1.21	2.16168e-59
72480	Tspyl4	1.21	0.0129867
140481	Man2a2	1.21	5.58938e-10
12007	Azgp1	1.2	0.0241273
70930	Nol8	1.2	6.77701e-27
72201	Otud6b	1.2	1.4061e-29
233863	Gtf3c1	1.2	4.97438e-76
213417	Klhdc8a	1.2	0.0189833
12842	Col1a1	1.19	0.0710919
69826	Ms4a10	1.19	2.56926e-17
20358	Sema6a	1.19	1.82034e-14
666244	Tmsb15b1	1.19	0.0524467
67534	Ttll4	1.19	6.41996e-30
16779	Lamb2	1.19	1.31858e-30
11491	Adam17	1.19	8.23343e-48
381560	Xkr8	1.19	5.79184e-05
77057	Ston1	1.19	1.84805e-24
23999	Twf2	1.19	1.50593e-20
18950	Pnp	1.19	9.90094e-47
15530	Hspg2	1.18	4.69929e-12
432720	Akr1c19	1.18	1.3686e-55
100217426	Snord49b	1.18	0.0939433
234549	Heatr3	1.18	3.97823e-31
407786	Taf9b	1.18	0.0169231
75869	Arl5b	1.18	8.52913e-17
218442	Serinc5	1.18	1.90316e-46
11821	Aprt	1.18	1.47951e-49
18442	P2ry2	1.18	4.37147e-14
235623	Scap	1.18	2.26596e-49
13822	Epb41l2	1.18	1.37943e-36
13849	Ephx1	1.18	1.77587e-25
242642	Hpdl	1.17	1.36855e-07
237911	Brip1	1.17	1.93402e-19
212307	Mapre2	1.17	7.75536e-47
100929	Tyw1	1.17	5.77071e-29
213056	Fam126b	1.17	9.92945e-15
21676	Tead1	1.17	5.88758e-51
106877	Afap1l1	1.17	1.28334e-39
18019	Nfatc2	1.17	2.76515e-07
14270	Srgap2	1.17	6.60751e-34
20720	Serpine2	1.17	0.0979661
74229	Paqr8	1.17	4.05967e-21
72828	Ubash3b	1.17	0.0268663
22354	Vipr1	1.16	2.8281e-53
233637	Gm4887	1.16	0.0898213
100861945	NA	1.16	0.00375948
58250	Chst11	1.16	1.74487e-40
233812	BC030336	1.16	3.02981e-17
67486	Polr3g	1.16	2.52649e-23
228359	Arhgap1	1.16	4.51242e-53
235633	Als2cl	1.16	5.11831e-54
67980	Gnpda2	1.16	5.89435e-13
233328	Lrrk1	1.16	4.31975e-30
13039	Ctsl	1.16	1.72719e-29
71206	Katnal2	1.16	0.05917
100042198	Gm3716	1.16	0.0244546
71436	Flrt3	1.16	2.16054e-14
74012	Rap2b	1.16	7.04056e-26
70574	Cpm	1.15	3.25977e-13
320513	3222401L13Rik	1.15	0.0969041
74230	1700016K19Rik	1.15	0.00227742
102098	Arhgef18	1.15	3.36399e-40
442802	C330011M18Rik	1.15	0.00711339
76952	Nt5c2	1.15	4.91599e-30
11886	Asah1	1.15	4.56877e-40
12488	Cd2ap	1.15	7.52917e-38
213311	Fbxl21	1.15	0.0168376
72282	1810062G17Rik	1.15	0.0335899
382985	Rrm2b	1.15	4.2393e-09
14538	Gcnt2	1.15	4.42595e-25
436022	Dnaaf3	1.15	0.00362702
68859	Smim1	1.14	0.00762971
100042784	Prdm11	1.14	0.0511114
71934	Car13	1.14	1.06e-42
230082	Nol6	1.14	1.18767e-38
227210	Ccnyl1	1.14	1.91173e-13
80986	Ckap2	1.14	3.08528e-43
83997	Slmap	1.14	1.08907e-48
102247	Gpat4	1.14	1.42857e-44
233887	Zfp553	1.14	8.39781e-30
74919	Slc35f6	1.14	8.92826e-36
69028	Mitd1	1.14	5.98439e-17
67920	Mak16	1.14	9.80762e-25
70568	Cpne3	1.14	1.39688e-54
246154	Vasn	1.14	5.96969e-09
330286	D630045J12Rik	1.14	2.19965e-05
233315	Mtmr10	1.14	1.24984e-15
240505	Cdc42bpg	1.14	5.03372e-57
380969	Nckap5l	1.14	0.0207394
14675	Gna14	1.14	0.0210333
20482	Skil	1.14	1.09503e-12
17069	Ly6e	1.14	0.000420947
14463	Gata4	1.13	1.33444e-06
13824	Epb41l4a	1.13	0.0344837
22612	Yes1	1.13	5.66034e-29
22325	Vav2	1.13	3.31191e-31
11702	Amd1	1.13	8.7147e-33
17874	Myd88	1.13	1.16745e-17
233575	Pgap2	1.13	2.83959e-51
67533	Ppfibp1	1.13	7.05262e-27
73699	Ppp2r1b	1.13	1.03324e-36
16818	Lck	1.13	5.86444e-05
22445	Xlr3a	1.13	0.00847138
16195	Il6st	1.13	1.89084e-19
69051	Pycr2	1.13	1.40556e-21
17250	Abcc1	1.13	9.70847e-44
268396	Sh3pxd2b	1.13	2.57068e-26
403178	Plcxd1	1.13	0.0705538
100217440	Snora61	1.12	0.0165537
319876	Cobll1	1.12	2.4969e-27
70333	Cd3eap	1.12	1.47589e-23
72504	Taf4b	1.12	3.12435e-20
77862	Thyn1	1.12	5.33031e-36
100862030	NA	1.12	0.0769276
108148	Galnt2	1.12	4.62892e-51
328186	Gm10336	1.12	5.56554e-07
382252	A830080D01Rik	1.12	7.38102e-12
72338	Wdr89	1.12	2.30919e-06
67880	Dcxr	1.12	1.30761e-36
17925	Myo9b	1.12	2.59385e-47
208285	Cyp4f17	1.12	0.000100608
18510	Pax8	1.12	1.54574e-15
140579	Elmo2	1.11	3.21276e-27
18080	Nin	1.11	2.5682e-09
18846	Plxna3	1.11	2.84285e-15
17159	Man2b1	1.11	3.2929e-33
12569	Cdk5r1	1.11	0.0862178
17907	Mylpf	1.11	8.13232e-08
76895	Bicd2	1.11	1.10209e-28
19889	Rp2	1.11	1.42561e-22
53416	Stk39	1.11	3.28979e-14
22113	Phlda2	1.11	5.27775e-07
12228	Btg3	1.11	0.0754691
72578	2700054A10Rik	1.11	0.000155542
11944	Atp4a	1.1	0.000823231
13361	Dhfr	1.1	9.98042e-33
75914	Exoc6b	1.1	7.958e-33
12122	Bid	1.1	7.2896e-16
330171	Kctd10	1.1	1.65786e-56
171567	Nme7	1.1	4.95514e-13
227937	Pkp4	1.1	6.87168e-51
68449	Tbc1d10b	1.1	3.26093e-37
320225	Catsperg1	1.1	0.0790467
100503000	Zfp993	1.1	0.083542
107373	Fam111a	1.1	1.04172e-13
223227	Sox21	1.1	3.25206e-09
22761	Zfpm1	1.09	2.85285e-20
107094	Rrp12	1.09	5.47085e-21
118453	Mmp28	1.09	0.000477227
76915	Mnd1	1.09	1.10572e-06
243905	Zfp568	1.09	2.29072e-22
72584	Cul4b	1.09	2.52588e-38
238799	Tnpo1	1.09	6.69477e-55
80884	Maged2	1.09	1.74386e-12
216292	Mettl25	1.09	5.50814e-07
215708	Miga1	1.09	1.04234e-17
217340	Rnf157	1.09	8.67867e-29
15476	Hs3st1	1.09	2.30913e-17
19301	Pxmp2	1.09	1.75117e-06
56468	Socs5	1.09	9.9603e-12
71729	Rgs12	1.09	3.4524e-13
15370	Nr4a1	1.09	5.47619e-07
111002	Marcksl1-ps4	1.08	2.66582e-14
67724	Pop1	1.08	1.11418e-14
382038	Urb2	1.08	3.98168e-30
56095	Ftsj3	1.08	8.31915e-48
230233	Ikbkap	1.08	1.25346e-39
52858	Cdipt	1.08	1.09759e-48
19266	Ptprd	1.08	7.63501e-46
54373	Prss16	1.08	1.5123e-05
233875	Ino80e	1.08	6.45523e-27
16177	Il1r1	1.08	0.0278856
621080	AI429214	1.08	0.00920722
74998	Rab11fip2	1.08	2.59125e-07
100038359	Gm10685	1.08	0.00451366
278279	Tmtc2	1.08	4.43645e-21
56360	Acot9	1.08	4.69685e-22
269346	Slc28a2	1.07	0.0950693
22770	Zhx1	1.07	3.01586e-13
216150	Cdc34	1.07	1.9677e-44
68048	Aen	1.07	1.47391e-29
108800	Ston2	1.07	5.2418e-09
74493	Tnks2	1.07	2.48905e-60
16582	Kifc3	1.07	4.05612e-23
26611	Rcn2	1.07	6.11858e-22
65962	Slc9a3r2	1.07	0.000228287
100038398	NA	1.07	5.71586e-09
675812	Zfp605	1.07	0.000156825
53627	Porcn	1.07	4.20768e-08
56452	Orc6	1.06	1.24326e-27
56693	Crtap	1.06	3.39783e-17
17952	Naip6	1.06	1.96108e-20
104806	Fancm	1.06	9.30805e-17
170823	Glmn	1.06	4.80319e-12
56726	Sh3bgrl	1.06	5.65057e-26
12033	Bcap29	1.06	1.27156e-15
72556	Zfp566	1.06	0.000441613
226407	Rab3gap1	1.06	2.07303e-39
22596	Xrcc5	1.06	6.28262e-24
214791	Sertad4	1.06	0.000217185
66226	Trappc2	1.06	0.00363172
320354	Grin1os	1.06	1.64754e-06
27078	B9d1	1.06	0.000139111
75050	Kif27	1.05	0.0224932
17288	Mep1b	1.05	2.61208e-27
27401	Skp2	1.05	5.47131e-12
17524	Mpp1	1.05	7.5844e-27
329506	Ctdspl2	1.05	1.55967e-26
381511	Pdp1	1.05	7.37656e-13
108900	Fam72a	1.05	0.000134403
238692	Zfp874a	1.05	9.97644e-09
77951	Cyp20a1	1.05	2.00008e-13
102442	Dennd4a	1.05	1.35801e-08
24064	Spry2	1.05	3.3746e-16
69146	Gsdmd	1.05	2.5474e-14
22183	Zrsr1	1.05	1.88893e-06
94280	Sfxn3	1.05	1.59536e-15
99512	Wdr47	1.05	4.2841e-05
264134	Ttc26	1.05	0.00443687
230863	Sh2d5	1.05	1.28688e-05
320435	Rinl	1.05	0.0631767
100306954	Snora17	1.04	0.0387784
69716	Trip13	1.04	5.85494e-20
68458	Ppp1r14a	1.04	0.0391752
52679	E2f7	1.04	1.27093e-14
14705	Bscl2	1.04	5.67007e-28
110173	Manba	1.04	2.27001e-18
98878	Ehd4	1.04	1.37154e-27
232906	Arhgap35	1.04	2.70746e-27
216527	Ccm2	1.04	2.52605e-22
434232	Iqck	1.04	0.0686717
94091	Trim11	1.04	2.80165e-20
78177	Ninl	1.04	5.15708e-15
73906	4833417C18Rik	1.03	0.00112184
17951	Naip5	1.03	8.63396e-15
26909	Exo1	1.03	3.28661e-19
100504651	NA	1.03	0.0991226
76789	Mzt1	1.03	1.74071e-25
319939	Tns3	1.03	5.35147e-56
11927	Atox1	1.03	4.38409e-34
75625	Mageh1	1.03	0.0535725
72972	Ccser2	1.03	1.20738e-24
72033	Tsc22d2	1.03	8.48869e-18
106707	Rpusd1	1.03	2.24839e-12
12972	Cryz	1.03	1.08069e-08
329509	1810024B03Rik	1.03	0.0635184
54204	2019-09-01	1.03	0.00724263
26568	Slc27a3	1.03	0.000252005
67905	Ppm1m	1.03	7.36241e-08
19296	Pvt1	1.03	5.0179e-08
18720	Pip5k1a	1.03	1.48061e-13
67306	Zc2hc1a	1.03	0.00113261
252967	Ropn1l	1.03	0.0381745
20163	Rsu1	1.03	6.16118e-14
319181	Hist1h2bg	1.02	0.0366659
105722	Ano6	1.02	9.32589e-21
21366	Slc6a6	1.02	5.9745e-36
50766	Crim1	1.02	1.70671e-23
269536	Tex10	1.02	1.27065e-29
269582	Clspn	1.02	8.43794e-27
23873	Faim	1.02	1.10635e-14
16004	Igf2r	1.02	6.39508e-19
72421	Ttc30b	1.02	1.35437e-07
71820	Wdr34	1.02	5.35413e-14
216274	Cep290	1.02	1.93081e-11
80909	Gatsl2	1.02	1.9228e-06
81003	Trim23	1.02	1.42207e-07
56442	Serinc1	1.02	1.6673e-29
75051	Ccdc173	1.02	0.0760043
67876	Coq10b	1.02	1.17541e-10
320292	Rasgef1b	1.02	6.30451e-07
18383	Tnfrsf11b	1.02	0.0483076
228876	Zfp334	1.01	0.00690441
56501	Elf4	1.01	1.56298e-45
100503884	Ccdc149	1.01	4.51491e-08
66626	Cdip1	1.01	3.79607e-31
72171	Shq1	1.01	2.47544e-13
226151	Fam178a	1.01	2.32198e-28
230784	Sesn2	1.01	1.72107e-19
73998	Herc3	1.01	8.71458e-27
60345	Nrip2	1.01	0.0751762
68682	Slc44a2	1.01	9.67187e-19
78412	3110062M04Rik	1.01	1.25798e-07
102371	Myzap	1.01	4.74497e-07
100504715	Tmppe	1	1.63021e-18
100073351	Yy2	1	8.25703e-05
107723	Slc12a6	1	4.13361e-33
66701	Spryd4	1	8.532e-18
110639	Prps2	1	1.36335e-32
320271	Scai	1	2.34873e-10
232086	Tmem150a	1	0.000288734
68053	Ubxn2b	1	1.00104e-08
69151	Lzic	1	4.0817e-21
327951	Cyb5d1	1	0.000256215
19139	Prps1	1	2.23885e-19
235344	Sik2	1	2.05979e-16
211922	Dennd6a	1	4.36296e-23
11906	Zfhx3	1	4.88027e-08
67042	Ift27	1	1.38115e-07
382913	Neil2	1	0.0343941
19245	Ptp4a3	1	1.46561e-11
71198	Otud1	1	0.0439611
12514	Cd68	1	0.000339969
545817	Cyp2w1	-1.01	2.13468e-12
259301	Leap2	-1.01	0.0306621
233836	Slc5a11	-1.01	0.0856129
239731	Rimbp3	-1.01	0.0278856
545539	Gm15417	-1.01	0.000628223
109135	Plekha5	-1.01	3.53398e-31
14422	B4galnt2	-1.01	7.34485e-53
18551	Pcsk4	-1.01	2.64521e-10
68021	Bphl	-1.01	1.45653e-14
263876	Spata2	-1.01	4.58137e-24
73545	1700094D03Rik	-1.01	1.26802e-05
224440	Setd4	-1.01	8.22389e-09
20514	Slc1a5	-1.01	8.18855e-45
71947	Tmem94	-1.01	3.82208e-36
12609	Cebpd	-1.01	0.000252655
209707	Lcorl	-1.01	4.10712e-13
100039684	5031434O11Rik	-1.01	0.0562052
51875	Tmem141	-1.01	1.06431e-08
245622	Fam199x	-1.01	9.4976e-16
18769	Pkig	-1.01	2.54249e-16
74025	Nphp3	-1.01	1.48372e-07
16600	Klf4	-1.01	1.0728e-33
72774	Neil1	-1.01	2.37579e-09
68737	Angel1	-1.01	2.71329e-06
56175	Bace2	-1.01	6.12255e-06
19279	Ptprr	-1.01	3.8244e-05
22635	Zan	-1.02	1.32247e-09
11307	Abcg1	-1.02	0.0497419
353320	Defb37	-1.02	0.00139524
18797	Plcb3	-1.02	1.06929e-38
243813	Leng9	-1.02	3.85537e-07
110172	Slc35b1	-1.02	1.38122e-16
66496	Ppdpf	-1.02	2.40782e-24
27375	Tjp3	-1.02	2.05105e-39
110784	Nr3c2	-1.02	1.63553e-10
68401	G6pc3	-1.02	1.43537e-30
16168	Il15	-1.02	9.96719e-07
69479	1700029J07Rik	-1.02	0.0289475
13641	Efnb1	-1.02	1.26992e-31
240752	Pik3c2b	-1.02	6.08214e-25
381204	Naaladl1	-1.03	1.55942e-40
217203	Tmem106a	-1.03	2.62942e-16
280287	Kiss1	-1.03	0.0509368
69847	Wnk4	-1.03	4.5917e-25
108099	Prkag2	-1.03	7.82549e-22
22317	Vamp1	-1.03	1.87584e-09
75007	Fam63a	-1.03	8.7873e-18
12716	Ckmt1	-1.03	1.14381e-53
230603	Ttc39a	-1.03	8.19533e-14
70686	Dusp16	-1.03	1.13167e-22
20238	Atxn1	-1.03	6.71927e-12
13830	Stom	-1.03	1.91138e-21
19727	Rfxank	-1.03	3.34419e-13
217125	Samd14	-1.03	0.0289475
70615	Ankrd24	-1.03	1.31597e-06
20439	Siah2	-1.03	1.26936e-17
240025	Dact2	-1.03	6.87252e-19
100042757	Gm4013	-1.03	0.072072
70186	Fam162a	-1.03	1.57177e-53
56222	Cited4	-1.03	5.33422e-05
50782	Rgs11	-1.03	1.88065e-10
217830	9030617O03Rik	-1.03	7.32026e-27
71619	Arl14	-1.03	5.58849e-08
69117	Adh6a	-1.04	7.66288e-08
100039495	Gm15706	-1.04	0.0053922
216805	Flcn	-1.04	4.02477e-24
233893	Zfp764	-1.04	1.0945e-08
66059	Krtcap2	-1.04	4.40539e-28
20226	Sars	-1.04	8.80478e-37
72355	Cdpf1	-1.04	9.96027e-08
12068	Bet1	-1.04	3.10677e-16
66570	Cenpm	-1.04	2.61008e-07
66705	Dnase1l2	-1.04	0.0174928
16399	Itga2b	-1.04	0.029678
102566	Ano10	-1.04	7.49515e-25
78329	2310010J17Rik	-1.04	0.0335026
55936	Ctps2	-1.04	4.85772e-10
23882	Gadd45g	-1.04	1.06107e-05
18035	Nfkbia	-1.04	2.16419e-33
13113	Cyp3a13	-1.05	5.82536e-14
233066	Syne4	-1.05	1.21325e-05
14998	H2-DMa	-1.05	0.000747226
329584	Slc2a4rg-ps	-1.05	4.08831e-10
14227	Fkbp2	-1.05	6.22559e-21
98267	Stk17b	-1.05	3.60729e-24
83771	Tas1r3	-1.05	0.0196241
630836	2010315B03Rik	-1.05	2.18816e-20
72267	Lrrc8e	-1.05	0.00165125
19024	Ppfibp2	-1.05	8.00998e-14
208941	Gm4755	-1.05	0.00990936
238257	Tmem30b	-1.05	4.44773e-32
70335	Reep6	-1.06	1.18737e-35
54604	Pcnx	-1.06	4.56852e-26
20499	Slc12a7	-1.06	2.77878e-43
100503819	Gm12454	-1.06	8.70115e-09
214321	Gm4787	-1.06	0.0680645
78668	E130112N10Rik	-1.06	0.0735654
320268	B930095G15Rik	-1.06	2.58391e-13
80720	Pbx4	-1.06	4.05449e-08
19219	Ptger4	-1.06	3.16196e-05
12576	Cdkn1b	-1.06	1.15748e-27
21991	Tpi1	-1.06	2.98441e-78
15565	Htr6	-1.06	0.0761517
105171	Arrdc3	-1.06	6.62853e-11
18655	Pgk1	-1.06	1.01699e-46
19241	Tmsb4x	-1.06	6.09586e-21
69097	Trim15	-1.06	4.50443e-08
54132	Pdlim1	-1.06	1.83984e-30
21810	Tgfbi	-1.07	0.00111026
547431	Btnl2	-1.07	0.000190203
625286	Tmem236	-1.07	8.81937e-24
192166	Sardh	-1.07	0.0351697
170826	Ppargc1b	-1.07	1.79718e-12
329160	9130024F11Rik	-1.07	0.000604018
228607	Mavs	-1.07	9.14162e-25
66264	Ccdc28b	-1.07	1.47411e-05
67338	Rffl	-1.07	6.45922e-22
64384	Sirt3	-1.07	1.33836e-11
20744	Strbp	-1.07	3.82242e-39
18740	Pitx1	-1.07	0.081239
225884	BC021614	-1.07	1.35039e-10
216438	2019-03-09	-1.07	4.209e-10
73174	Tbkbp1	-1.07	0.0478952
66569	Gdpd1	-1.08	2.35721e-26
69861	2010003K11Rik	-1.08	0.00161006
17155	Man1a	-1.08	3.31983e-33
51798	Ech1	-1.08	7.07736e-59
227095	Hibch	-1.08	1.33674e-18
330914	Arhgap32	-1.08	8.74751e-50
17121	Mxd3	-1.08	2.41649e-07
16852	Lgals1	-1.08	0.00944041
84113	Ptov1	-1.08	4.25964e-31
72543	Mvb12b	-1.08	0.00114334
103142	Rdh9	-1.08	0.00370563
233489	Picalm	-1.08	4.20715e-51
12363	Casp4	-1.08	2.29844e-13
21929	Tnfaip3	-1.08	2.22033e-11
20443	St3gal4	-1.09	2.74014e-64
72823	Pard3b	-1.09	1.43966e-12
72074	Anks4b	-1.09	2.6335e-33
11931	Atp1b1	-1.09	4.62095e-38
108079	Prkaa2	-1.09	5.6938e-37
66445	Cyc1	-1.09	1.04286e-24
320095	6430550D23Rik	-1.09	0.0231501
67261	2900005J15Rik	-1.09	5.65418e-05
26415	Mapk13	-1.09	5.23601e-53
52372	D6Ertd527e	-1.09	0.0332206
16564	Kif21a	-1.09	2.71253e-13
66071	Ethe1	-1.09	3.13537e-08
11512	Adcy6	-1.09	3.67122e-24
194655	Klf11	-1.09	2.89185e-11
381678	Zcwpw1	-1.09	0.00227325
76916	Timmdc1	-1.09	6.57881e-22
100037278	Fam129c	-1.09	0.00647562
54678	Zfp108	-1.09	0.0709512
13590	Lefty1	-1.09	0.00555458
27404	Abca8b	-1.1	8.52856e-05
217364	Engase	-1.1	3.79017e-28
65972	Ifi30	-1.1	4.29112e-29
100038526	Gm10560	-1.1	0.00209992
71345	Ano9	-1.1	1.49018e-44
77578	Bcl9	-1.1	5.34469e-23
232748	Tcaf2	-1.1	9.1991e-07
269344	Ell3	-1.1	1.69764e-11
89867	Sec16b	-1.1	4.81017e-19
70448	Atad3aos	-1.1	0.0829919
80290	Gpr146	-1.1	0.00201789
69551	2310022B05Rik	-1.1	1.83448e-21
17060	Blnk	-1.1	3.10666e-16
71893	Noxo1	-1.1	1.12987e-48
100503041	Pdzd7	-1.1	0.0961896
18787	Serpine1	-1.1	0.0354744
231903	Urad	-1.11	0.00280132
381246	Xkr9	-1.11	0.00035735
170718	Idh3b	-1.11	6.17066e-47
269700	Gm15800	-1.11	3.21319e-35
12611	Cebpg	-1.11	3.72299e-44
269955	Rccd1	-1.11	1.57681e-10
66706	Ndufaf3	-1.11	2.86057e-13
268417	Zkscan17	-1.11	1.2701e-34
231999	Plekha8	-1.11	5.17882e-30
330319	Wipf3	-1.11	5.70006e-10
20229	Sat1	-1.11	1.74843e-39
67729	Mansc1	-1.11	5.20133e-17
69870	Polr3gl	-1.11	6.45916e-13
394432	Ugt1a7c	-1.12	8.25482e-42
67881	Mdp1	-1.12	1.77428e-24
652925	Tmem243	-1.12	1.56959e-12
77605	H2afv	-1.12	1.93853e-42
319371	D030028A08Rik	-1.12	1.5767e-10
16924	Lnx1	-1.12	2.45526e-24
100502705	NA	-1.12	0.00134269
101100	Ttll3	-1.12	7.52311e-07
100503974	NA	-1.12	0.00115138
18783	Pla2g4a	-1.12	2.96782e-08
232078	Thnsl2	-1.13	1.34164e-13
100038735	Gm10384	-1.13	0.000114259
70101	Cyp4f16	-1.13	8.03524e-19
75259	4930556M19Rik	-1.13	0.0134889
100502630	Gm15545	-1.13	3.08381e-05
100502834	Gm15972	-1.13	0.0319617
13685	Eif4ebp1	-1.13	3.03866e-23
225845	Pla2g16	-1.13	6.06588e-19
78354	2210407C18Rik	-1.13	0.000234072
54601	Foxo4	-1.13	1.27367e-18
214523	Tmprss4	-1.13	5.91363e-26
56745	C1qtnf1	-1.13	0.0441928
12215	Bsg	-1.13	2.68876e-73
71862	Gpr160	-1.14	2.56644e-07
78335	2810030D12Rik	-1.14	0.0131738
320655	Pgap3	-1.14	1.09311e-24
14865	Gstm4	-1.14	6.14495e-09
243910	Nfkbid	-1.14	2.23181e-07
17319	Mif	-1.14	3.47944e-56
76580	Mib2	-1.14	3.58489e-18
170768	Pfkfb3	-1.14	2.60469e-23
[truncated: 2,350 more rows]
