# Supplementary material for: Collagen type I-mediated mechanotransduction controls epithelial cell fate conversion during intestinal inflammation
Source: Inflamm Regen. 2022 Nov 28;42:49. doi: 10.1186/s41232-022-00237-3 (PMC9703763; doi:10.1186/s41232-022-00237-3)
Supplement: Supplementary file 4 — Additional file 4: Supplementary Table 3. Results of ATAC-seq in mouse organoids. Sheet 1: List of DARs in 3 samples (MG-ENR, COL-ENRWN, dFEnS) in biological duplicate. [file 41232_2022_237_MOESM4_ESM.xlsx]

## Sheet: List of DARs
Merged Region	Chromosome	Start	End	Length	IntervalCount	1_MG-ENR-#1_ATAC_mm10::1 Avg Value	2_MG-ENR-#2_ATAC_mm10::1 Avg Value	3_COL-ENRWN-#1_ATAC_mm10::1 Avg Value	4_COL-ENRWN-#2_ATAC_mm10::1 Avg Value	5_dFEnS-#1_ATAC_mm10::1 Avg Value	6_dFEnS-#2_ATAC_mm10::1 Avg Value	shrunkenLog2FC COL-ENRWN/MG-ENR	shrunkenLog2FC dFEnS/COL-ENRWN	padj MG-ENR vs COL-ENRWN	padj MG-ENR vs dFEnS	1_MG-ENR-#1_ATAC_mm10::1 Peak Value	2_MG-ENR-#2_ATAC_mm10::1 Peak Value	3_COL-ENRWN-#1_ATAC_mm10::1 Peak Value	4_COL-ENRWN-#2_ATAC_mm10::1 Peak Value	5_dFEnS-#1_ATAC_mm10::1 Peak Value	6_dFEnS-#2_ATAC_mm10::1 Peak Value	CGIslandCount	PromoterCount	GeneCount	Gene List	Dist to Start	Position	UCSC Link	1_mADIMO-1_ATAC_mm10::1 Present	2_mADIMO-2_ATAC_mm10::1 Present	3_mADICS-1_ATAC_mm10::1 Present	4_mADICS-2_ATAC_mm10::1 Present	5_mD-FEnS-1_ATAC_mm10::1 Present	6_mD-FEnS-2_ATAC_mm10::1 Present
49269	6	108570347	108571722	1375	10	124.07	92.442	38.488	42.442	57.907	39.884	-0.83	-1.31	9.78302e-05	8.49224e-11	197	161	59	65	124	81	0	0	1	0610040F04Rik	89900	downstream	MergedReg chr6 #49269	1	1	1	1	1	1
49274	6	108638325	108638834	509	6	126.875	86.375	24.562	27	104.5	71.688	-1.42	-0.56	1.74311e-05	0.0721353	216	148	45	46	200	119	0	0	1	0610040F04Rik	22355	in gene	MergedReg chr6 #49274	1	1	1	1	1	1
49277	6	108665570	108665876	306	2	17.667	13.889	76.222	37.889	56.444	28.667	1.93	0.88	3.70204e-05	0.143599	21	19	95	48	69	35	0	1	2	0610040F04Rik, Bhlhe40	-4789, 5094	upstream, in gene	MergedReg chr6 #49277	0	0	1	0	1	0
49276	6	108659324	108660885	1561	6	224.469	194.49	101.449	95.755	161.796	117.082	-0.54	-0.75	3.2992e-05	9.31574e-09	402	318	175	152	273	193	1	2	2	0610040F04Rik, Bhlhe40	830, -525	in gene, upstream	MergedReg chr6 #49276	1	1	1	1	1	1
40532	4	101393241	101393692	451	2	60.786	43.286	9.357	11.429	11.143	9.929	-1.56	-2	0.00263797	3.53538e-05	88	62	13	17	16	14	0	0	1	0610043K17Rik	39683	in gene	MergedReg chr4 #40532	1	1	0	0	0	0
11972	12	3422615	3423113	498	4	17.5	19.25	66.75	43.812	61.812	66.688	2.01	1.57	1.06063e-07	0.000199552	29	29	93	53	94	87	0	1	2	1110002L01Rik, Asxl2	3883, -3993	in gene, upstream	MergedReg chr12 #11972	0	0	1	1	1	1
15583	13	49213521	49214011	490	6	38.867	35.333	105.133	93.533	146.067	100.6	1.82	1.38	2.0971e-10	1.71961e-05	59	53	167	140	233	149	0	1	1	1110007C09Rik	2260	in gene	MergedReg chr13 #15583	1	1	1	1	1	1
18559	14	65915464	65915809	345	2	6.636	6.182	26.546	31	20.091	20.273	2.49	1.34	6.16008e-05	0.0781855	8	8	38	48	24	26	0	1	2	1110020C17Rik, Scara3	2046, 38108	downstream, downstream	MergedReg chr14 #18559	0	0	1	1	0	0
56981	8	106588550	106589149	599	6	73.5	65.056	149.167	137.833	176	108.111	1.51	0.74	4.81867e-13	0.0074695	107	104	237	210	302	167	0	1	1	1110028F18Rik	1706	in gene	MergedReg chr8 #56981	1	1	1	1	1	1
56979	8	106584978	106585618	640	6	212.45	153.7	64.1	64.4	171.65	93.6	-0.91	-0.64	4.01507e-05	0.00777059	354	265	107	115	286	160	0	1	1	1110028F18Rik	-1845	upstream	MergedReg chr8 #56979	1	1	1	1	1	1
33125	2	91452540	91453119	579	4	109.556	94	8.667	13.111	50.111	39.778	-2.4	-1.28	2.92001e-11	1.92362e-05	186	146	17	19	82	71	0	1	2	1110051M20Rik, Lrp4	-8187, -4702	upstream, upstream	MergedReg chr2 #33125	1	1	0	0	1	1
22799	16	24396515	24396918	403	3	52.75	30	109.583	101.833	20.75	10.417	1.72	-1.4	1.19914e-07	0.0115444	69	43	152	149	28	14	0	1	2	1110054M08Rik, Lpp	-3061, 3366	upstream, in gene	MergedReg chr16 #22799	1	0	1	1	0	0
60230	9	94537872	94539021	1149	9	190.111	177.917	63.278	58.389	88.917	72.278	-1.02	-1.29	1.30094e-10	1.72909e-14	335	302	109	93	162	135	1	1	1	1190002N15Rik	-365	upstream	MergedReg chr9 #60230	1	1	1	1	1	1
54238	7	140834955	140835480	525	6	124.438	98.25	42.125	49.875	64.125	30	-0.72	-1.46	0.0242476	5.10749e-06	201	150	70	83	113	51	0	1	2	1190003J15Rik, C330022C24Rik	-279, 10472	upstream, downstream	MergedReg chr7 #54238	1	1	1	1	1	1
6031	10	83757539	83757953	414	2	47.462	37.692	17.154	11.538	5.923	2	-0.98	-2.91	0.0795661	5.44015e-07	69	55	25	16	8	4	0	0	1	1500009L16Rik	34881	in gene	MergedReg chr10 #6031	1	1	0	0	0	0
29764	19	20407964	20408274	310	2	7.5	5.6	37.5	31.5	20.4	12.7	2.41	0.59	3.68921e-05	0.516497	12	9	48	41	28	19	0	0	1	1500015L24Rik	2831	in gene	MergedReg chr19 #29764	0	0	1	1	0	0
29763	19	20406417	20406882	465	5	18.667	11.733	55.133	41.6	80.467	56.667	2.11	1.76	1.25156e-06	9.48892e-05	29	15	78	61	137	86	0	1	1	1500015L24Rik	1361	in gene	MergedReg chr19 #29763	1	0	1	1	1	1
29765	19	20420453	20420868	415	6	21.308	27.154	74.231	52.077	64.538	61.077	1.84	1.09	4.02214e-06	0.0237679	32	37	109	73	100	88	0	0	1	1500015L24Rik	15372	in gene	MergedReg chr19 #29765	1	1	1	1	1	1
24774	17	23694390	23694855	465	5	19.867	12.6	41.933	25.6	89.133	61.867	1.52	1.81	0.00207486	1.65746e-05	31	16	64	40	139	95	0	0	1	1520401A03Rik	28161	downstream	MergedReg chr17 #24774	1	0	1	1	1	1
24155	16	95860022	95860602	580	4	153.333	108.833	25.444	32.778	34.889	20.389	-1.58	-2.41	5.96368e-08	1.14686e-15	247	158	41	49	59	37	0	0	1	1600002D24Rik	68765	in gene	MergedReg chr16 #24155	1	1	0	1	1	0
26040	17	47446506	47446940	434	4	9.462	14.385	103.692	89.615	89	53.769	2.86	1.75	5.2669e-15	0.000166946	14	19	136	123	120	72	0	0	2	1700001C19Rik, AI661453	-9348, 10084	upstream, in gene	MergedReg chr17 #26040	0	0	1	1	1	1
44995	5	98446747	98447414	667	3	108.381	67.667	11.524	10.714	18	7.714	-2.2	-2.77	2.84685e-09	9.27168e-14	180	113	19	22	28	14	0	0	1	1700007G11Rik	117776	in gene	MergedReg chr5 #44995	1	1	0	0	1	0
52526	7	82865965	82867504	1539	7	148.771	138	103.5	76.917	119.938	81.646	-0.12	-0.65	0.521628	3.87701e-05	259	274	188	154	245	159	1	1	2	1700010L04Rik, Mex3b	15135, -599	downstream, upstream	MergedReg chr7 #52526	1	1	1	1	1	1
28173	18	57700212	57700491	279	2	78	54.889	10.667	12.778	7.111	7.556	-1.81	-2.7	0.000795085	2.7242e-07	96	64	14	16	10	11	0	0	1	1700011I03Rik	166525	in gene	MergedReg chr18 #28173	1	1	0	0	0	0
56212	8	79208674	79209159	485	6	45.733	33.733	97.667	90.6	112.867	73.2	1.7	0.97	2.53618e-08	0.00957823	70	44	160	140	178	121	0	0	1	1700011L22Rik	39667	downstream	MergedReg chr8 #56212	1	1	1	1	1	1
53210	7	111109113	111109560	447	2	44.357	49	8.071	2.077	5.143	6.5	-2.3	-2.65	0.000157132	8.43481e-07	69	72	10	3	9	10	0	0	1	1700012D14Rik	13339	downstream	MergedReg chr7 #53210	1	1	0	0	0	0
20460	15	67305679	67306157	478	2	65.267	51.2	11.267	12.933	11.533	10.333	-1.39	-2.35	0.00328677	5.86801e-07	97	74	14	18	18	14	0	0	1	1700012I11Rik	79149	in gene	MergedReg chr15 #20460	1	1	0	0	0	0
42099	4	137449149	137449514	365	3	6.5	3.083	25	10.333	46.5	39.417	2.03	2.46	0.00494997	4.77967e-05	10	5	32	14	68	51	0	1	1	1700013G24Rik	-3965	upstream	MergedReg chr4 #42099	0	0	1	0	1	1
42100	4	137458251	137458853	602	6	91.474	76.368	16.421	19.368	36.053	23.474	-1.54	-1.55	1.35138e-05	4.31673e-06	159	133	25	34	58	37	0	0	2	1700013G24Rik, Hspg2	5256, -10251	downstream, upstream	MergedReg chr4 #42100	1	1	1	1	1	1
29609	19	11135302	11135715	413	3	51	48.077	2.769	3.769	23.462	20.308	-2.65	-1.28	1.13793e-05	0.00990983	77	73	5	6	39	30	0	1	2	1700017D01Rik, 1700025F22Rik	-4630, 29812	upstream, downstream	MergedReg chr19 #29609	1	1	0	0	1	0
61132	9	120919067	120919608	541	6	43.118	32.059	126.412	113.824	157.647	97.059	2.07	1.42	2.68388e-16	3.24926e-06	63	50	218	194	252	166	0	1	2	1700020M21Rik, 4930593C16Rik	-4087, 11465	upstream, downstream	MergedReg chr9 #61132	1	1	1	1	1	1
4540	10	21588495	21588883	388	5	129.667	104.083	18.917	383.917	389.167	365.333	0.58	1.41	0.612913	1.46294e-10	222	179	29	665	676	638	0	1	1	1700020N01Rik	-4456	upstream	MergedReg chr10 #4540	1	1	0	1	1	1
35519	2	173534503	173535015	512	6	106.25	97.312	38.5	40.625	57.688	30.875	-0.76	-1.3	0.0219047	9.59535e-05	166	154	63	65	98	52	0	0	1	1700021F07Rik	12167	downstream	MergedReg chr2 #35519	1	1	1	1	1	1
29859	19	24063411	24064117	706	6	143.682	121.864	38.773	46.091	140.636	74.227	-1.02	-0.55	3.86139e-05	0.0360044	291	239	68	75	274	142	0	1	1	1700021P04Rik	-1029	upstream	MergedReg chr19 #29859	1	1	1	1	1	1
10899	11	103215475	103215818	343	2	44	42.909	10.364	6.727	3.818	4.091	-1.5	-3.22	0.0119931	1.94307e-07	59	57	15	8	5	5	0	1	3	1700023F06Rik, Spata32, Map3k14	-7088, 2786, 51755	upstream, in gene, downstream	MergedReg chr11 #10899	1	1	0	0	0	0
44264	5	64468270	64468645	375	1	51.75	26.583	9.5	16.333	3.917	4.143	-1.11	-2.51	0.0782301	3.25664e-05	66	34	15	25	7	7	0	1	2	1700027F09Rik, C030018K13Rik	-515, -8551	upstream, upstream	MergedReg chr5 #44264	1	0	0	0	0	0
5372	10	68435056	68435801	745	4	65.913	31.913	7.522	6.565	31.565	16	-1.99	-1.18	3.19071e-05	0.00587938	121	65	13	10	67	35	0	0	1	1700040L02Rik	106447	in gene	MergedReg chr10 #5372	1	1	0	0	1	1
49301	6	112210572	112211045	473	3	74.533	53.533	22	16.867	14.4	5.667	-1.06	-2.64	0.015168	1.42266e-08	124	80	28	25	24	8	0	1	1	1700054K19Rik	100	in gene	MergedReg chr6 #49301	1	1	1	0	0	0
38069	3	117070507	117070992	485	4	9.4	6.933	49.4	36.133	56.333	55.467	2.63	2.26	4.11599e-08	6.96444e-06	15	8	71	51	85	94	0	0	1	1700061I17Rik	7016	in gene	MergedReg chr3 #38069	0	0	1	1	1	1
38070	3	117076589	117077116	527	4	8.312	7.938	47.438	34.125	48.5	48.688	2.44	2.1	4.10242e-07	3.16977e-05	10	11	76	52	63	72	0	1	1	1700061I17Rik	913	in gene	MergedReg chr3 #38070	0	0	1	1	1	1
11177	11	109362432	109363240	808	6	123.115	111.769	45.269	37.5	77.538	49.269	-0.81	-0.96	0.000422709	2.72193e-05	188	184	84	51	138	84	1	2	3	1700096J18Rik, Gm11696, Gna13	15969, 818, 42	downstream, in gene, in gene	MergedReg chr11 #11177	1	1	1	1	1	1
43454	5	25536826	25537494	668	6	54.286	53.714	84.095	79.952	131.81	101.143	1.01	0.81	7.37214e-05	0.00304001	90	92	124	139	215	153	0	0	1	1700096K18Rik	7142	downstream	MergedReg chr5 #43454	1	1	1	1	1	1
35393	2	169589689	169590100	411	4	9.385	7.769	46.538	25.154	72.615	71.077	2.19	2.4	7.83639e-05	8.05895e-07	15	12	63	36	108	107	0	0	1	1700101G07Rik	7813	downstream	MergedReg chr2 #35393	0	0	1	1	1	1
58993	9	54264713	54265270	557	4	4.941	1.75	65.235	45.529	68.882	46.471	3.83	3.11	5.48072e-15	3.1672e-09	8	3	100	64	117	77	0	0	1	1700104A03Rik	36579	downstream	MergedReg chr9 #58993	0	0	1	1	1	1
18882	14	76682023	76682424	401	4	71.917	71.75	13.083	12.583	33.25	30.833	-1.98	-1.26	3.57299e-05	0.00263703	102	100	20	17	46	45	0	0	1	1700108F19Rik	4655	in gene	MergedReg chr14 #18882	1	1	0	0	1	1
17444	14	22822449	22823144	695	4	2.263	2.368	38.045	25	33.682	39.727	3.68	3.29	1.07516e-10	1.21307e-08	5	5	60	39	48	72	0	0	1	1700112E06Rik	803084	in gene	MergedReg chr14 #17444	0	0	1	1	1	1
17442	14	22587684	22588167	483	4	9.933	11.933	61.133	34.733	53	29	2.38	1.48	4.4608e-07	0.00729687	14	19	94	48	80	45	0	0	1	1700112E06Rik	568213	in gene	MergedReg chr14 #17442	0	0	1	1	1	1
44386	5	66165720	66166519	799	6	30.72	38.28	121.16	79.72	116.72	91.8	1.99	1.33	7.79692e-15	2.84702e-06	67	81	246	171	259	186	0	0	1	1700126H18Rik	25216	downstream	MergedReg chr5 #44386	1	1	1	1	1	1
21255	15	84380212	84380736	524	6	105.647	67.471	36.529	23.353	47.353	28.059	-0.96	-1.4	0.011641	7.72e-05	162	101	65	36	76	43	0	0	1	1810041L15Rik	66623	in gene	MergedReg chr15 #21255	1	1	1	1	1	1
58937	9	51312283	51313326	1043	6	121.121	83.424	33.697	34.364	51.667	38.909	-1.02	-1.21	5.25023e-05	6.85897e-07	241	196	76	87	148	105	0	0	1	1810046K07Rik	16113	in gene	MergedReg chr9 #58937	1	1	1	1	1	1
58271	9	22214724	22215088	364	4	4.091	4	47.091	36.273	54.727	37.455	3.37	2.77	9.5655e-09	8.14825e-06	7	6	61	44	70	49	0	1	1	1810064F22Rik	-1046	upstream	MergedReg chr9 #58271	0	0	1	1	1	1
34887	2	158098151	158098625	474	5	20.2	12.133	52.6	46.467	44.733	36.333	1.71	0.75	4.57941e-05	0.165542	30	18	78	74	68	55	0	1	1	2010009K17Rik	-6591	upstream	MergedReg chr2 #34887	1	0	1	1	1	1
20599	15	74875545	74876147	602	4	24.158	15.421	51.105	54.211	45.632	39.526	1.8	0.76	3.16135e-07	0.106192	34	24	92	80	64	59	0	0	1	2010109I03Rik	5858	downstream	MergedReg chr15 #20599	0	0	1	1	1	1
15973	13	63066353	63066976	623	4	5.105	9.25	69.65	46.4	61.05	40.2	3.31	2.41	4.5812e-15	4.97359e-07	8	13	120	73	103	63	0	0	1	2010111I01Rik	51730	in gene	MergedReg chr13 #15973	0	0	1	1	1	1
15982	13	63187081	63187605	524	4	9.562	8.688	45.688	25.75	80.375	50.75	2.23	2.3	7.34905e-06	5.11622e-07	13	13	71	41	125	84	0	0	1	2010111I01Rik	172409	in gene	MergedReg chr13 #15982	0	0	1	1	1	1
15981	13	63151066	63151746	680	2	49.182	34.5	8.818	7.5	13.591	10.591	-1.45	-1.79	0.00201381	5.2228e-05	63	59	13	13	24	17	0	0	1	2010111I01Rik	136472	in gene	MergedReg chr13 #15981	1	1	0	0	0	0
466	1	37603187	37603677	490	5	31.867	17.533	69.667	46.867	105.867	103.2	1.58	1.69	0.000102962	7.33093e-06	50	28	104	72	172	163	0	0	1	2010300C02Rik	116379	downstream	MergedReg chr1 #466	1	0	1	1	1	1
56349	8	84021637	84021915	278	3	10.5	12.5	64.375	40.375	75	43	2.33	1.84	7.02427e-06	0.000818576	13	14	77	49	87	53	0	1	3	2210011C24Rik, Palm3, Il27ra	-9620, 302, 20799	upstream, in gene, downstream	MergedReg chr8 #56349	0	0	1	1	1	0
7428	11	5782149	5782938	789	6	93.708	72.083	20.292	20.667	60.25	36.833	-1.38	-0.89	1.10678e-05	0.00251033	136	96	38	31	76	52	0	1	2	2210015D19Rik, Dbnl	20393, -5940	in gene, upstream	MergedReg chr11 #7428	1	1	1	1	1	1
47089	5	148740893	148741430	537	4	63	41.706	45.059	34.529	10.471	10.471	0.2	-2.2	0.691112	1.91158e-06	96	63	65	56	17	17	0	1	1	2210417A02Rik	-679	upstream	MergedReg chr5 #47089	1	1	1	1	0	0
49965	6	129236146	129236532	386	3	44.917	25	76.667	52.75	19.667	13.583	1.31	-1.16	0.00121653	0.0473294	58	29	102	70	26	19	0	1	1	2310001H17Rik	2143	in gene	MergedReg chr6 #49965	1	0	1	1	0	0
22443	16	15984237	15985139	902	6	104.25	57.929	28.893	28.357	44.429	29.607	-0.8	-1.24	0.0118946	3.89517e-05	194	112	51	49	100	55	0	0	1	2310008H04Rik	162145	in gene	MergedReg chr16 #22443	1	1	1	1	1	1
58884	9	50500483	50501016	533	3	17.812	21.375	46.75	39.562	9.25	12.562	1.38	-0.55	0.000855102	0.393341	22	26	73	56	14	16	0	0	2	2310014F07Rik, 1600029D21Rik	4056, 6224	in gene, in gene	MergedReg chr9 #58884	0	1	1	1	0	0
22395	16	13504988	13505420	432	3	10	9.857	53.143	17.643	25.429	23.571	2.24	1.02	5.68889e-05	0.136894	15	13	69	21	32	32	0	0	1	2310015D24Rik	15215	downstream	MergedReg chr16 #22395	0	0	1	0	1	1
51640	7	44683337	44684109	772	6	217.208	175.167	60.375	73.042	195.833	145	-1	-0.4	1.87769e-06	0.040995	406	319	105	136	388	265	0	0	1	2310016G11Rik	6869	downstream	MergedReg chr7 #51640	1	1	1	1	1	1
51145	7	27569634	27570270	636	4	11.053	5.684	74.053	44.421	67.21	63.684	2.86	2.37	1.84566e-13	1.2189e-08	15	9	114	64	97	95	0	0	1	2310022A10Rik	16657	in gene	MergedReg chr7 #51145	0	0	1	1	1	1
51146	7	27574122	27574510	388	4	13.25	13.833	75.083	58.333	43.583	47.667	2.63	1.38	3.94461e-10	0.0141195	17	18	105	85	62	65	0	0	1	2310022A10Rik	21021	in gene	MergedReg chr7 #51146	0	0	1	1	1	1
58910	9	50752770	50753272	502	4	6.8	4.067	64.533	30.533	56.467	41.933	3.03	2.43	3.44727e-09	4.59487e-06	10	5	91	40	83	67	0	3	4	2310030G06Rik, Hspb2, Cryab, 1110032A03Rik	-6500, -667, 263, 15131	upstream, upstream, in gene, downstream	MergedReg chr9 #58910	0	0	1	1	1	1
30595	19	46356608	46357202	594	6	52.842	46.211	81.21	74.263	100.737	73.79	1.19	0.65	1.40673e-05	0.0479687	100	76	118	128	178	132	1	1	2	2310034G01Rik, Tmem180	-7917, 25	upstream, in gene	MergedReg chr19 #30595	1	1	1	1	1	1
48747	6	86487194	86488005	811	6	150.538	111.577	47.462	36.038	122.115	75.115	-1.03	-0.58	8.07524e-06	0.0118601	257	216	97	79	230	139	0	1	1	2310040G24Rik	628	in gene	MergedReg chr6 #48747	1	1	1	1	1	1
43073	4	156228012	156229068	1056	6	43.636	27.576	87.424	61.545	85.061	57.576	1.55	0.82	2.77104e-10	0.00482614	83	54	182	114	150	112	0	2	4	2310042D19Rik, Plekhn1, Klhl17, Noc2l	12613, 2, 6317, -7470	downstream, in gene, downstream, upstream	MergedReg chr4 #43073	1	1	1	1	1	1
19985	15	38570830	38571030	200	1	56.833	53	23	25.667	5.667	8.167	-0.55	-2.59	0.401089	2.24304e-05	61	58	27	28	6	9	0	0	1	2310043O21Rik	24004	in gene	MergedReg chr15 #19985	0	1	0	0	0	0
19982	15	38567143	38567890	747	3	125.478	69	13.391	17.348	30.435	23.478	-1.98	-1.96	2.67802e-08	7.14453e-10	153	97	19	29	48	33	0	0	1	2310043O21Rik	27418	in gene	MergedReg chr15 #19982	1	1	0	0	1	0
19983	15	38568429	38568683	254	1	78.25	35.875	7.25	6.875	12	6.5	-2.05	-2.51	0.000498856	4.21463e-06	92	45	9	12	14	8	0	0	1	2310043O21Rik	26378	in gene	MergedReg chr15 #19983	1	0	0	0	0	0
13642	12	86955770	86956328	558	6	122.278	107.611	148.444	123.667	236.5	170.167	0.82	0.62	7.60177e-05	0.00577691	229	186	266	216	432	313	0	0	1	2310044G17Rik	9006	in gene	MergedReg chr12 #13642	1	1	1	1	1	1
47119	5	149247794	149248366	572	4	27.389	14.5	6.5	98.222	100	85.5	0.87	1.66	0.426889	3.89481e-06	46	24	11	184	183	138	0	0	1	2310047D07Rik	10926	downstream	MergedReg chr5 #47119	1	0	0	1	1	1
23844	16	88710630	88711315	685	6	238.857	223	69.381	54.286	108.381	80.238	-1.41	-1.44	1.09291e-12	5.85162e-14	468	423	141	108	229	157	0	1	1	2310061N02Rik	-3010	upstream	MergedReg chr16 #23844	1	1	1	1	1	1
11424	11	115778988	115779685	697	6	196.727	142.773	39.227	45.182	200.636	136	-1.37	-0.18	1.58515e-08	0.464583	368	276	68	81	355	236	0	0	1	2310067B10Rik	13903	in gene	MergedReg chr11 #11424	1	1	1	1	1	1
48586	6	82879390	82880094	704	6	100.955	80.454	41.5	52.955	46.136	21.682	-0.33	-1.62	0.342747	2.39515e-07	185	148	68	98	89	36	0	1	1	2310069B03Rik	2111	in gene	MergedReg chr6 #48586	1	1	1	1	1	1
48585	6	82875450	82875982	532	4	121.353	67.353	20.882	24.235	42.059	28.177	-1.47	-1.55	0.000134731	1.41383e-05	179	110	29	41	68	46	0	0	1	2310069B03Rik	6137	downstream	MergedReg chr6 #48585	1	1	0	0	1	1
23839	16	88631419	88631877	458	5	191.267	153	12.333	22.533	67.333	64.333	-2.54	-1.45	3.85186e-15	3.86048e-08	332	263	19	37	115	107	0	1	1	2310079G19Rik	-3982	upstream	MergedReg chr16 #23839	1	1	0	1	1	1
12312	12	23010085	23010674	589	4	8.278	7.667	45.278	23.611	153.722	105.222	2.32	3.53	8.2949e-06	2.21886e-21	13	10	68	37	255	182	1	1	1	2410018L13Rik	-136	upstream	MergedReg chr12 #12312	0	0	1	1	1	1
59199	9	58706016	58706634	618	6	42.25	35.35	83.75	75.2	75.7	31.25	1.54	0.28	2.23146e-08	0.578327	69	60	134	122	117	48	0	0	1	2410076I21Rik	35234	in gene	MergedReg chr9 #59199	1	1	1	1	1	1
54902	8	13974182	13975273	1091	5	10.706	12.706	54.441	33.206	53.353	48.647	2.35	1.93	6.9907e-14	9.5405e-09	15	19	87	51	88	76	1	1	1	2610019F03Rik	50	in gene	MergedReg chr8 #54902	0	0	1	1	1	1
11269	11	113074213	113074838	625	4	11.105	8.474	99.947	58.947	100.737	66.579	3.32	2.71	3.64224e-18	8.04698e-12	16	14	174	101	195	110	0	0	1	2610035D17Rik	127313	in gene	MergedReg chr11 #11269	0	0	1	1	1	1
11276	11	113155454	113155887	433	1	3.5	6.357	39.071	29.429	15.571	9.5	2.87	0.81	1.60726e-07	0.343906	9	10	42	34	23	12	0	0	1	2610035D17Rik	46168	in gene	MergedReg chr11 #11276	0	0	1	0	0	0
11268	11	113063017	113063570	553	4	24.412	32	163.529	104.588	100.824	67.353	2.61	1.28	5.03458e-20	0.000410611	33	43	258	167	163	100	0	0	1	2610035D17Rik	138545	in gene	MergedReg chr11 #11268	0	0	1	1	1	1
11282	11	113191907	113192603	696	5	8.381	19.048	74.952	49.333	77.429	58.619	2.53	1.9	1.24696e-11	2.06271e-06	12	28	119	80	140	112	0	0	1	2610035D17Rik	9583	in gene	MergedReg chr11 #11282	0	1	1	1	1	1
11281	11	113180064	113180556	492	5	17.875	33.062	129.625	75.062	121.625	86.5	2.25	1.75	5.83922e-05	4.45446e-06	29	48	208	115	188	140	0	0	1	2610035D17Rik	21528	in gene	MergedReg chr11 #11281	0	1	1	1	1	1
11273	11	113103039	113103795	756	6	48.417	51.833	185.208	132.75	174.792	114.875	2.23	1.37	9.63327e-29	1.3626e-08	105	103	298	224	340	236	0	0	1	2610035D17Rik	98421	in gene	MergedReg chr11 #11273	1	1	1	1	1	1
11272	11	113101526	113101974	448	6	44.071	33	148.571	96	166.071	88.5	2.12	1.41	5.28706e-13	2.35909e-05	61	50	212	130	236	130	0	0	1	2610035D17Rik	100088	in gene	MergedReg chr11 #11272	1	1	1	1	1	1
11277	11	113165047	113165701	654	6	39.714	28.476	74.048	50.905	105.952	54.714	1.35	0.99	2.21166e-05	0.00443233	58	37	121	76	166	90	0	0	1	2610035D17Rik	36464	in gene	MergedReg chr11 #11277	1	1	1	1	1	1
11271	11	113093785	113094479	694	6	125.773	105.545	141.818	131.545	230.591	156.909	0.83	0.59	6.55301e-06	0.0059212	224	195	244	237	402	282	0	0	1	2610035D17Rik	107706	in gene	MergedReg chr11 #11271	1	1	1	1	1	1
11267	11	113060873	113061481	608	6	147.579	127.947	184.421	146.789	286.526	165.211	0.78	0.46	1.83798e-05	0.0481199	276	229	322	241	516	305	0	0	1	2610035D17Rik	140661	in gene	MergedReg chr11 #11267	1	1	1	1	1	1
11283	11	113198480	113199017	537	6	62.824	67.412	127.706	98.529	156.294	96.294	1.27	0.67	5.58822e-07	0.0255318	105	120	197	174	271	173	0	0	2	2610035D17Rik, 4732490B19Rik	3090, 10921	in gene, downstream	MergedReg chr11 #11283	1	1	1	1	1	1
11285	11	113208373	113209665	1292	9	75.244	79.805	87.951	74	78.439	54.732	0.63	-0.34	0.00100736	0.176479	146	154	165	143	137	107	0	2	2	2610035D17Rik, 4732490B19Rik	-7181, 650	upstream, in gene	MergedReg chr11 #11285	1	1	1	1	1	1
14914	13	28498188	28498570	382	2	42.75	34.083	2.5	2.455	5.25	1.333	-2.75	-3.05	6.78847e-05	2.21108e-06	57	46	5	4	7	2	0	0	1	2610307P16Rik	387043	in gene	MergedReg chr13 #14914	1	1	0	0	0	0
41080	4	118516682	118517519	837	6	104.654	98.769	30.962	25.346	94.077	66.308	-1.19	-0.5	2.91006e-06	0.0468338	226	231	58	61	193	160	0	0	1	2610528J11Rik	-10175	upstream	MergedReg chr4 #41080	1	1	1	1	1	1
24570	17	13555680	13556583	903	8	124.138	102.724	60.31	40.69	66.483	49.724	-0.6	-1.06	0.00896444	1.34497e-06	173	161	96	64	97	103	0	1	1	2700054A10Rik	-2037	upstream	MergedReg chr17 #24570	1	1	1	1	1	1
14153	12	111568774	111569220	446	4	9.357	6.571	66.857	46.571	65.786	37.071	2.87	2	6.76155e-10	0.000195133	12	10	96	72	107	57	0	1	2	2810029C07Rik, Mark3	5405, -5513	downstream, upstream	MergedReg chr12 #14153	0	0	1	1	1	1
35158	2	165497642	165498122	480	2	92.667	75.133	8.467	13	24.533	10.6	-2.14	-2.12	5.45374e-07	6.0451e-08	135	116	14	21	34	16	0	2	2	2810408M09Rik, Slc2a10	-4568, -6096	upstream, upstream	MergedReg chr2 #35158	1	1	0	0	0	0
45411	5	113137792	113138134	342	4	23.091	21.364	88.546	55.545	93.727	61.545	1.86	1.38	1.92524e-06	0.000909492	28	26	107	66	113	75	1	0	1	2900026A02Rik	25350	in gene	MergedReg chr5 #45411	0	0	1	1	1	1
45408	5	113122533	113123027	494	4	13	9.333	56.667	32.733	64.467	41.133	2.02	1.66	1.3766e-05	0.000366751	17	14	96	44	87	59	0	1	2	2900026A02Rik, F830115B05Rik	40533, -3158	in gene, upstream	MergedReg chr5 #45408	0	0	1	1	1	1
8229	11	50198878	50199228	350	2	22.636	16	90.182	87.364	85	63.636	2.48	1.51	2.28703e-13	0.000356548	32	19	99	97	98	76	0	0	2	3010026O09Rik, Sqstm1	24202, 11737	in gene, downstream	MergedReg chr11 #8229	0	0	1	1	0	0
8228	11	50198254	50198752	498	4	18.875	22.062	90.375	74	88.688	76.562	2.46	1.78	3.82586e-15	9.37973e-07	27	32	103	90	118	106	0	0	2	3010026O09Rik, Sqstm1	23652, 12287	in gene, downstream	MergedReg chr11 #8228	0	0	1	1	1	1
8227	11	50197075	50197867	792	5	34.04	31.52	103.6	78.16	123.72	69.2	2.02	1.31	2.65815e-19	1.414e-06	61	40	137	97	178	104	0	0	2	3010026O09Rik, Sqstm1	22620, 13319	in gene, downstream	MergedReg chr11 #8227	1	0	1	1	1	1
40765	4	108789461	108790003	542	6	26.941	29.412	83.059	77.529	113.765	91	1.92	1.59	1.48512e-09	3.05592e-06	45	52	142	144	194	155	0	0	1	3110021N24Rik	70083	downstream	MergedReg chr4 #40765	1	1	1	1	1	1
44202	5	63755061	63755787	726	6	168.348	170.696	50.565	52.261	110.435	74.217	-1.13	-1.06	9.44935e-08	7.20563e-07	298	313	95	101	173	125	0	0	1	3110047P20Rik	106321	in gene	MergedReg chr5 #44202	1	1	1	1	1	1
24725	17	21650042	21650849	807	6	136.846	98.846	41.654	33.615	80.962	53.885	-1.02	-0.89	2.73804e-05	0.000167847	291	217	84	87	189	121	0	1	1	3110052M02Rik	-166	upstream	MergedReg chr17 #24725	1	1	1	1	1	1
51053	7	25430035	25430847	812	6	331.68	241.16	234.52	165.4	225.76	158.36	0.02	-0.74	0.93892	1.13397e-05	667	429	459	305	437	326	0	0	1	4732471J01Rik	53622	in gene	MergedReg chr7 #51053	1	1	1	1	1	1
51058	7	25459722	25460132	410	3	52.385	31.308	30.846	9.077	12.462	7	-0.6	-2.07	0.308955	4.29657e-05	65	37	42	13	18	9	0	0	2	4732471J01Rik, Ceacam1	83108, 17698	in gene, downstream	MergedReg chr7 #51058	1	1	1	0	0	0
51048	7	25393945	25394345	400	4	18.231	17.615	61.231	63.846	56.846	43.308	2.04	1	3.08808e-07	0.0500646	23	24	84	89	75	54	0	1	4	4732471J01Rik, Lipe, LOC101055998, Cxcl17	17326, 1842, 4564, 18741	in gene, in gene, downstream, downstream	MergedReg chr7 #51048	0	0	1	1	1	1
11286	11	113214740	113215413	673	6	102.952	101.048	74.619	61.667	61.857	47.048	-0.17	-1.12	0.596369	4.04337e-05	165	162	127	108	115	87	0	1	1	4732490B19Rik	-5407	upstream	MergedReg chr11 #11286	1	1	1	1	1	1
25664	17	35776889	35777534	645	4	12.45	11.55	41.45	26.2	31.9	20.35	1.71	0.76	7.56712e-05	0.169966	21	20	62	32	46	34	0	0	1	4833427F10Rik	4761	in gene	MergedReg chr17 #25664	0	0	1	1	1	1
30587	19	46314140	46314663	523	4	16.118	13.294	47.471	41.412	83.353	59.118	2.11	1.94	1.86148e-08	4.19198e-07	25	19	58	58	112	78	0	0	3	4833438C02Rik, Nfkb2, Psd	-8772, 9664, 12755	upstream, downstream, in gene	MergedReg chr19 #30587	0	0	1	1	1	1
30588	19	46314750	46315252	502	6	43.188	47.375	76.25	60.688	113.438	74.812	1.25	1.04	3.71781e-05	0.00126895	63	74	111	89	169	113	0	0	3	4833438C02Rik, Nfkb2, Psd	-9372, 10264, 12155	upstream, downstream, in gene	MergedReg chr19 #30588	1	1	1	1	1	1
12835	12	57571694	57572810	1116	7	90.2	65.4	26.571	23.429	40.743	19	-1.05	-1.54	9.34727e-05	1.16863e-07	186	124	49	51	99	44	0	0	1	4921506M07Rik	8137	in gene	MergedReg chr12 #12835	1	1	1	1	1	1
36733	3	79244297	79244708	411	2	3.923	3.385	16.923	17.769	46.923	45.692	2.11	2.66	0.00318018	8.67483e-06	7	4	27	28	69	66	0	0	1	4921511C10Rik	31583	in gene	MergedReg chr3 #36733	0	0	0	0	1	1
7314	11	3887279	3887853	574	6	88.167	76.5	52.556	36.222	24.056	19.5	-0.43	-1.97	0.243435	1.4903e-08	143	115	89	59	38	35	0	1	2	4921536K21Rik, Dusp18	7560, -7674	in gene, upstream	MergedReg chr11 #7314	1	1	1	1	1	1
38874	3	154723121	154723702	581	4	94.167	70.167	36.167	19.5	13.278	9.556	-1.02	-2.74	0.00656988	3.24341e-12	164	124	62	34	21	12	0	0	1	4922501L14Rik	12278	in gene	MergedReg chr3 #38874	1	1	1	1	0	0
49968	6	129319398	129319704	306	2	32.778	24.778	3	5.222	1.556	2	-1.4	-2.88	0.0690054	8.04483e-05	40	31	4	6	2	3	0	0	1	4922502D21Rik	12230	downstream	MergedReg chr6 #49968	1	1	0	0	0	0
33556	2	117877628	117878234	606	6	122.789	78.842	48.526	30.737	30.737	21.368	-0.86	-2.06	0.0116956	4.54476e-10	209	125	79	45	57	40	0	0	1	4930412B13Rik	56003	in gene	MergedReg chr2 #33556	1	1	1	1	1	1
44446	5	67931535	67932448	913	6	317.517	250.034	58.655	70.517	230.517	135.517	-1.56	-0.8	8.3925e-19	1.38859e-06	567	447	111	150	447	256	0	0	2	4930425K10Rik, Gm5108	11090, -9678	downstream, upstream	MergedReg chr5 #44446	1	1	1	1	1	1
44447	5	67944137	67944721	584	2	48.667	42.167	8.222	6.722	14.944	10.944	-1.88	-1.88	0.000154223	3.76926e-05	73	58	15	11	24	19	0	2	2	4930425K10Rik, Gm5108	-1348, 2760	upstream, in gene	MergedReg chr5 #44447	1	1	0	0	0	0
45255	5	107687923	107688589	666	6	75.048	56.286	17.333	20.238	24.571	19.857	-1.02	-1.44	0.00807836	8.60848e-05	118	97	32	33	45	25	1	0	1	4930428O21Rik	15224	downstream	MergedReg chr5 #45255	1	1	1	1	1	1
45139	5	103231793	103232320	527	6	29.529	17.941	54.588	46.059	63.059	38.529	1.64	0.84	1.60543e-05	0.0772556	52	29	89	67	113	67	0	0	1	4930429D17Rik	66973	in gene	MergedReg chr5 #45139	1	1	1	1	1	1
59102	9	57392776	57393341	565	4	12	9.062	23	23.588	71.412	40.294	1.71	2.13	0.00167004	4.47214e-06	17	14	33	30	116	61	0	1	1	4930430J02Rik	1988	in gene	MergedReg chr9 #59102	0	0	1	1	1	1
59103	9	57402229	57402997	768	6	25.208	15.75	45.5	43.917	70.875	49.125	1.65	1.38	6.83857e-06	0.000299539	36	29	68	68	134	84	0	0	2	4930430J02Rik, Ppcdc	11543, 37501	downstream, downstream	MergedReg chr9 #59103	1	1	1	1	1	1
38129	3	121663425	121663873	448	4	5.143	6.286	72.857	42	31.286	33.214	3.53	1.99	6.86203e-13	0.00159157	7	9	107	55	44	45	0	1	1	4930432M17Rik	-7114	upstream	MergedReg chr3 #38129	0	0	1	1	1	1
1865	1	94804888	94805289	401	2	73	57.769	13.308	10.692	19	10.231	-1.7	-2.12	0.000413346	4.38496e-06	114	87	21	17	30	16	0	0	1	4930440C22Rik	7646	downstream	MergedReg chr1 #1865	1	1	0	0	0	0
601	1	41158111	41158534	423	2	47.143	37.357	10.571	8.429	10.5	3.455	-1.43	-2.56	0.0113577	7.53571e-06	70	57	14	12	14	5	0	0	1	4930448I06Rik	22930	downstream	MergedReg chr1 #601	1	1	0	0	0	0
15909	13	58768268	58768642	374	5	46.333	57.167	5.833	197.167	203.5	214.583	0.6	1.68	0.598265	2.98872e-08	84	103	9	357	372	394	0	1	1	4930455J16Rik	-6144	upstream	MergedReg chr13 #15909	1	1	0	1	1	1
45222	5	106346449	106347176	727	4	52.174	43.739	7.348	12.522	88.826	62.783	-1.52	0.37	0.000272664	0.280283	104	84	11	23	175	106	0	1	1	4930458A03Rik	-4723	upstream	MergedReg chr5 #45222	1	1	0	0	1	1
59183	9	58447982	58448592	610	6	29.263	36.947	70.474	67.21	26.474	20.842	1.48	-0.66	2.59964e-06	0.19104	46	62	113	99	46	30	0	1	1	4930461G14Rik	-6886	upstream	MergedReg chr9 #59183	1	1	1	1	1	1
29208	19	5429703	5430276	573	4	21.944	28.278	120.667	82.889	44.278	34.056	2.38	0.43	4.96498e-16	0.41289	38	46	182	142	68	57	0	1	3	4930481A15Rik, Drap1, AI837181	23115, -5073, 4845	downstream, upstream, downstream	MergedReg chr19 #29208	0	0	1	1	1	1
29209	19	5432069	5432425	356	3	22.182	18	65.909	45.364	46.818	27.273	1.86	0.59	2.92352e-05	0.345416	28	23	81	65	59	34	0	1	3	4930481A15Rik, Drap1, AI837181	25373, -7331, 7103	downstream, upstream, downstream	MergedReg chr19 #29209	0	0	1	1	1	0
47143	5	149838277	149838904	627	4	100.579	76.947	18.632	28.263	16.053	6.368	-1.32	-2.89	0.00013683	5.85162e-14	162	138	25	45	24	11	0	0	1	4930500F04Rik	-9157	upstream	MergedReg chr5 #47143	1	1	1	1	0	0
58965	9	53278906	53279342	436	4	8.385	10.786	40.214	32.286	48.714	35.5	2.11	1.67	6.9255e-05	0.00284579	14	15	70	54	75	58	0	0	1	4930510E17Rik	14503	in gene	MergedReg chr9 #58965	0	0	1	1	1	1
31296	2	16982841	16983301	460	4	5.467	8.533	27.4	31.933	61.2	51.533	2.1	2.24	0.000149853	9.42606e-06	9	11	37	46	84	73	0	0	1	4930515L03Rik	30655	in gene	MergedReg chr2 #31296	0	0	1	1	1	1
62088	X	103264814	103265192	378	5	73.667	55.583	8	174.75	217.917	247.833	0.46	1.56	0.698084	1.35796e-07	136	99	14	321	402	454	0	0	1	4930519F16Rik	-8397	upstream	MergedReg chrX #62088	1	1	0	1	1	1
60861	9	114383018	114383627	609	3	46.316	49.474	3.263	5.421	26.79	18.263	-2.59	-1.08	7.07907e-07	0.00929124	56	73	7	9	34	23	0	0	2	4930520O04Rik, Crtap	14998, 7390	downstream, in gene	MergedReg chr9 #60861	1	1	0	0	1	0
3024	1	160079301	160079773	472	3	97.786	57.643	9.357	10.214	20	15.857	-2.04	-1.87	2.33128e-05	1.74841e-05	143	87	13	13	31	23	0	1	3	4930523C07Rik, 4930562F07Rik, Tnn	35157, -1552, 74038	downstream, upstream, downstream	MergedReg chr1 #3024	1	1	0	0	1	0
60165	9	89831812	89832326	514	4	12.938	12.312	50.438	27.062	70.812	65.375	1.87	1.94	6.77986e-05	7.39762e-06	18	17	78	42	115	99	0	0	1	4930524O08Rik	5550	in gene	MergedReg chr9 #60165	0	0	1	1	1	1
61311	9	124422762	124425492	2730	12	270.753	235.247	131.871	100.188	174.294	132.694	-0.53	-0.84	1.44934e-06	7.08697e-17	562	463	314	218	385	327	2	1	2	4930526I15Rik, Gm20783	871, 16741	in gene, downstream	MergedReg chr9 #61311	1	1	1	1	1	1
38456	3	135437789	135439578	1789	11	186.339	169.75	93.393	79.464	134.839	102.089	-0.48	-0.71	0.000332812	1.13859e-07	463	461	209	199	281	198	1	2	2	4930539J05Rik, Ube2d3	-18, -76	upstream, upstream	MergedReg chr3 #38456	1	1	1	1	1	1
35793	3	9051954	9052397	443	6	125.857	78.429	32.571	22.357	20.429	22.429	-1.31	-2.25	0.000577463	2.08606e-09	201	116	49	33	32	34	0	0	1	4930539M17Rik	-9789	upstream	MergedReg chr3 #35793	1	1	1	1	1	1
17030	13	114639051	114639289	238	1	3	2.429	27.429	21.286	20.143	22.286	3.05	2.13	5.05454e-05	0.00867052	4	4	31	22	25	25	0	0	1	4930544M13Rik	31942	in gene	MergedReg chr13 #17030	0	0	1	0	0	0
17029	13	114619137	114619495	358	3	6.273	5.182	33.727	41.091	22.091	13.091	2.63	1.02	8.76934e-06	0.214112	10	7	46	56	30	16	0	0	1	4930544M13Rik	12088	in gene	MergedReg chr13 #17029	0	0	1	1	1	0
20055	15	46623384	46624010	626	2	57.65	44.3	2.091	4.85	5	4	-3.15	-3.39	7.80221e-09	5.02044e-12	103	69	4	9	9	9	0	1	1	4930548G14Rik	392	in gene	MergedReg chr15 #20055	1	1	0	0	0	0
30839	19	55689347	55689983	636	6	163	118	72.158	77.632	57.263	40.421	-0.32	-1.61	0.27165	1.40489e-09	249	186	128	124	101	79	0	0	1	4930552P12Rik	12539	in gene	MergedReg chr19 #30839	1	1	1	1	1	1
19569	15	10763539	10764203	664	5	87.619	68.381	25.667	20.905	21.952	15.714	-1.09	-1.95	0.000859401	5.67267e-09	142	110	43	35	38	24	0	0	1	4930556M19Rik	49035	in gene	MergedReg chr15 #19569	1	1	1	1	1	0
57294	8	116793123	116793519	396	4	59	56	4.083	5.417	30.583	23.167	-2.53	-1.11	2.22415e-05	0.0228392	83	83	6	7	44	30	0	0	1	4930563M20Rik	8091	in gene	MergedReg chr8 #57294	1	1	0	0	1	1
36782	3	82903682	82904298	616	5	114.368	93.263	19.947	30.158	26.368	14.316	-1.53	-2.48	1.24524e-06	1.37287e-14	192	150	30	55	49	24	1	1	2	4930564K09Rik, Lrat	27285, -16	in gene, upstream	MergedReg chr3 #36782	1	1	1	1	1	0
57804	8	125624213	125624673	460	4	4.923	7	42.467	25.333	40.4	34.133	2.64	2.12	2.24629e-06	0.000294392	8	11	62	35	61	53	0	0	1	4930567H12Rik	39805	downstream	MergedReg chr8 #57804	0	0	1	1	1	1
57801	8	125604651	125605492	841	6	131.385	105.308	28.923	30.077	42.538	23.615	-1.33	-1.92	4.10741e-08	5.26559e-14	227	178	56	46	70	41	0	0	1	4930567H12Rik	20433	in gene	MergedReg chr8 #57801	1	1	1	1	1	1
58027	9	13105367	13105825	458	2	79.6	67.8	3.733	12.533	11	7.8	-2.44	-3.01	7.64123e-07	1.41783e-11	136	104	5	17	19	12	0	1	1	4930568E12Rik	259	in gene	MergedReg chr9 #58027	1	1	0	0	0	0
46980	5	146700028	146700405	377	1	4.75	5.583	42	25.333	28.583	23.25	2.54	1.58	1.13519e-05	0.0191367	8	11	48	28	36	25	0	1	1	4930573C15Rik	-6403	upstream	MergedReg chr5 #46980	0	0	1	0	0	0
18495	14	63982424	63983627	1203	10	60.711	65.658	110.5	72.895	57.105	32.868	1.01	-0.67	1.52148e-06	0.0185117	124	156	238	156	124	75	0	0	2	4930578I06Rik, Rp1l1	4755, -9406	in gene, upstream	MergedReg chr14 #18495	1	1	1	1	1	1
48369	6	66910362	66911328	966	6	237.323	160.226	78.323	69.226	167.194	115.258	-0.8	-0.62	2.8378e-05	0.00109197	430	290	121	101	313	195	0	0	2	4930597O21Rik, Gng12	10657, 14448	in gene, in gene	MergedReg chr6 #48369	1	1	1	1	1	1
58092	9	15301463	15301887	424	2	77.077	65.769	14.077	9.462	32.615	28	-1.85	-1.27	5.97597e-05	0.00188313	99	90	20	12	42	38	0	1	2	4931406C07Rik, Taf1d	4773, -4539	in gene, upstream	MergedReg chr9 #58092	1	1	0	0	0	0
36418	3	55089103	55089711	608	6	90.79	71.316	17.944	17.526	56.789	46	-1.68	-0.75	2.15227e-06	0.0188176	176	145	34	31	97	86	0	0	1	4931419H13Rik	34165	downstream	MergedReg chr3 #36418	1	1	1	1	1	1
18443	14	62775049	62775456	407	3	8.154	1.636	17.846	19	57.231	35.077	1.72	2.33	0.0166196	6.31998e-05	13	4	27	30	88	50	0	0	1	4931440J10Rik	14751	in gene	MergedReg chr14 #18443	0	0	0	1	1	1
38215	3	122878838	122879248	410	2	57.769	30.077	4.462	4.769	9.231	10	-2.23	-2.16	0.000201807	6.93051e-05	79	39	7	7	12	12	0	0	1	4933405D12Rik	45073	downstream	MergedReg chr3 #38215	1	1	0	0	0	0
12498	12	32952448	32952777	329	2	100.182	72.909	9.455	15.091	34.364	26.091	-1.9	-1.67	2.24977e-05	2.49551e-05	125	89	13	19	43	31	0	2	2	4933406C10Rik, Sypl	1177, -1333	in gene, upstream	MergedReg chr12 #12498	1	1	0	0	0	0
53363	7	114322741	114323676	935	2	44.655	19.793	6.724	6.724	7.207	6.655	-1.56	-2.15	0.00193439	5.48667e-06	78	44	14	15	13	14	0	0	1	4933406I18Rik	91953	in gene	MergedReg chr7 #53363	1	1	0	0	0	0
61910	X	75733869	75734138	269	1	32.25	17.25	5.375	3.75	2	0	-1.44	-3.12	0.0757284	4.54998e-05	41	21	6	6	3	0	0	0	1	4933407K13Rik	30696	in gene	MergedReg chrX #61910	1	0	0	0	0	0
61913	X	75749268	75749647	379	2	32.417	22.833	1.4	1.4	2.364	2.625	-2.78	-2.99	0.00023135	1.48305e-05	46	32	2	2	4	4	0	0	1	4933407K13Rik	15242	in gene	MergedReg chrX #61913	1	1	0	0	0	0
11396	11	115456137	115456615	478	4	69.267	70.6	5.667	14.333	61.2	28.133	-2.01	-0.93	2.27286e-05	0.020601	100	102	9	22	92	47	0	1	3	4933422H20Rik, Mir3968, Slc16a5	15831, -8316, -6097	downstream, upstream, upstream	MergedReg chr11 #11396	1	1	0	0	1	1
17925	14	46635359	46635697	338	4	2.3	11.091	54.636	36.364	57.636	45.273	2.7	2.22	2.51654e-06	0.000183177	4	15	77	47	76	61	0	1	1	4933425B07Rik	1895	in gene	MergedReg chr14 #17925	0	0	1	1	1	1
17926	14	46636295	46636707	412	4	11.462	9.462	71.615	46.231	78.462	63.692	2.58	2.13	8.86727e-09	4.48998e-06	17	13	102	65	118	94	0	1	1	4933425B07Rik	922	in gene	MergedReg chr14 #17926	0	0	1	1	1	1
13378	12	80782131	80782554	423	4	6.769	6	70.692	45.692	64	67.615	3.01	2.49	2.56779e-10	1.28001e-06	10	9	106	67	93	98	0	0	1	4933426M11Rik	-8190	upstream	MergedReg chr12 #13378	0	0	1	1	1	1
13385	12	80832318	80832726	408	6	43.692	45.923	78.846	77.615	81.846	61.769	1.4	0.55	4.24648e-05	0.213804	67	72	117	113	131	92	0	0	1	4933426M11Rik	41990	in gene	MergedReg chr12 #13385	1	1	1	1	1	1
48869	6	89087528	89088118	590	3	2.133	5.222	42.667	30.444	27.722	14.167	3.37	1.83	5.08334e-10	0.00904498	4	10	66	52	45	23	0	0	1	4933427D06Rik	-8292	upstream	MergedReg chr6 #48869	0	0	1	1	1	0
7855	11	24472778	24473733	955	3	50.7	35.733	5.033	7.533	13.2	9.8	-2.27	-1.95	8.06187e-08	1.99239e-07	106	55	9	15	25	20	0	0	1	4933430M04Rik	-8654	upstream	MergedReg chr11 #7855	1	1	0	0	0	0
7857	11	24569591	24570085	494	3	152.062	87.062	12.562	13.75	19.375	15.438	-2.41	-2.8	1.72797e-10	6.89993e-15	263	152	17	24	33	28	0	0	1	4933430M04Rik	87929	in gene	MergedReg chr11 #7857	1	1	0	0	1	0
59859	9	75422324	75422795	471	3	10.133	7.933	37.733	34.267	32.267	19.733	2.39	1.13	9.64868e-07	0.0786323	13	12	49	50	45	29	0	0	1	4933433G15Rik	12375	downstream	MergedReg chr9 #59859	0	0	1	1	1	0
26858	17	84085661	84086215	554	4	7.167	5.167	56.5	32.833	46.111	34.833	2.85	2.07	8.38397e-09	0.00010862	14	10	89	53	80	55	0	0	1	4933433H22Rik	7278	in gene	MergedReg chr17 #26858	0	0	1	1	1	1
43331	5	23423076	23423477	401	4	11.583	10.833	83.5	47.417	84.5	76.417	2.73	2.43	3.08268e-09	9.84597e-08	17	18	114	70	126	107	0	0	1	5031425E22Rik	11077	downstream	MergedReg chr5 #43331	0	0	1	1	1	1
3845	1	185502330	185503046	716	6	134.391	105.652	21.174	35	42.478	37.174	-1.5	-1.65	6.21629e-07	2.40069e-10	280	189	42	74	100	69	0	0	1	5033404E19Rik	5382	downstream	MergedReg chr1 #3845	1	1	1	1	1	1
14187	12	111951682	111952465	783	2	46.542	26.292	6.273	3.292	15.917	11.625	-2.25	-1.42	1.82317e-05	0.00147731	78	45	14	7	30	21	0	1	2	5033406O09Rik, 2010107E04Rik	-7591, 14904	upstream, downstream	MergedReg chr12 #14187	1	1	0	0	0	0
14616	13	17694757	17695659	902	6	207.607	202.357	105.893	88.75	154.893	112.357	-0.5	-0.81	0.00374041	2.16468e-06	385	396	230	176	316	262	1	2	2	5033411D12Rik, Mplkip	-443, -205	upstream, upstream	MergedReg chr13 #14616	1	1	1	1	1	1
32447	2	59395208	59395672	464	6	20.5	36.714	72.143	67.571	68.571	67	1.81	1.06	9.33657e-07	0.0172164	35	52	109	102	97	105	0	0	1	5330411J11Rik	-8758	upstream	MergedReg chr2 #32447	1	1	1	1	1	1
37945	3	108476723	108477332	609	5	83.684	73.842	15.947	20.947	65.263	50.316	-1.44	-0.58	8.66844e-05	0.0747236	131	120	25	31	103	80	0	0	1	5330417C22Rik	59495	in gene	MergedReg chr3 #37945	1	1	0	1	1	1
37946	3	108509083	108509419	336	2	56.091	57.455	8.909	13.727	11.364	10	-1.51	-2.34	0.00609356	1.28538e-05	78	78	16	18	15	13	0	0	1	5330417C22Rik	27271	in gene	MergedReg chr3 #37946	1	1	0	0	0	0
25680	17	35870612	35870995	383	2	4.833	5.167	43.5	19.333	39.333	17.333	2.52	1.83	8.58343e-05	0.00713412	7	8	53	25	51	24	0	1	4	5530401N12Rik, Nrm, Ppp1r18, Dhx16	-3917, 9485, 5208, -8975	upstream, downstream, in gene, upstream	MergedReg chr17 #25680	0	0	1	0	1	0
41367	4	126611670	126612258	588	2	65.526	57.947	12.947	10.737	7.895	7.211	-1.65	-3.05	2.98597e-05	1.11483e-12	109	91	20	13	12	9	0	1	1	5730409E04Rik	2110	in gene	MergedReg chr4 #41367	1	1	0	0	0	0
12261	12	18524118	18524809	691	4	12.682	14.546	26.727	25.727	82.091	55.591	1.26	1.93	0.00872066	3.3951e-07	18	27	53	40	138	105	0	0	1	5730507C01Rik	9953	in gene	MergedReg chr12 #12261	0	0	1	1	1	1
12259	12	18514118	18514724	606	6	48.842	45.684	82.526	53.737	159.579	119.105	1	1.35	0.00186317	3.37421e-07	89	76	152	95	277	201	1	1	1	5730507C01Rik	-89	upstream	MergedReg chr12 #12259	1	1	1	1	1	1
7861	11	25914040	25914484	444	2	44.857	47.786	8	4.786	7.429	1.222	-2.06	-3.16	0.000311727	5.90233e-08	62	73	12	8	12	2	0	0	1	5730522E02Rik	296314	in gene	MergedReg chr11 #7861	1	1	0	0	0	0
30757	19	53460941	53461350	409	4	13.538	9.154	76.231	50.154	47.462	38.615	2.92	1.52	6.84903e-12	0.00591313	21	13	109	71	75	53	0	1	2	5830416P10Rik, LOC73899	3651, 530	in gene, in gene	MergedReg chr19 #30757	0	0	1	1	1	1
30755	19	53451349	53451890	541	4	11.235	21.353	106.588	81.294	82.294	56.118	2.82	1.63	3.00612e-16	0.000235661	19	35	167	132	122	94	0	0	2	5830416P10Rik, LOC73899	13177, -8996	in gene, upstream	MergedReg chr19 #30755	0	0	1	1	1	1
1177	1	73862666	73863199	533	4	96.938	66.938	16.75	16.312	31.062	27.062	-1.56	-1.51	4.27209e-05	2.29592e-05	161	105	23	24	51	42	0	1	1	6030407O03Rik	1534	in gene	MergedReg chr1 #1177	1	1	0	0	1	1
1175	1	73844597	73845017	420	2	47.385	30.154	5.538	5.462	3.231	5	-1.92	-2.86	0.00250935	3.89182e-06	64	46	8	8	7	8	0	0	1	6030407O03Rik	19659	in gene	MergedReg chr1 #1175	1	1	0	0	0	0
59187	9	58496848	58497240	392	2	61.25	46.917	19.25	20.417	15.833	4.5	-0.89	-2.1	0.0883287	3.67907e-05	88	60	29	26	22	10	0	0	1	6030419C18Rik	8441	in gene	MergedReg chr9 #59187	1	1	0	0	0	0
42486	4	142840447	142840748	301	2	33.8	27.7	2.556	2.5	3.6	1.75	-2.01	-2.88	0.00662708	4.51668e-05	42	37	5	4	5	3	0	0	1	6330411D24Rik	234240	in gene	MergedReg chr4 #42486	1	1	0	0	0	0
54207	7	139971375	139971905	530	4	14.647	15.294	72.706	49.882	65.177	50.588	2.48	1.71	7.49793e-11	7.94978e-05	17	19	122	81	104	79	0	0	2	6430531B16Rik, Adam8	7115, 20848	downstream, downstream	MergedReg chr7 #54207	0	0	1	1	1	1
61730	X	50605545	50605842	297	2	40.667	27	4.444	15.333	4.556	4	-1.21	-2.66	0.0904151	5.4573e-05	55	35	5	21	7	6	0	0	1	6720401G13Rik	29565	in gene	MergedReg chrX #61730	1	1	0	0	0	0
61731	X	50611865	50612566	701	2	34.864	38	7.5	8	2.6	3.045	-1.72	-3.47	0.000419308	1.46319e-10	59	55	15	11	7	6	0	0	1	6720401G13Rik	23043	in gene	MergedReg chrX #61731	1	1	0	0	0	0
61732	X	50614835	50615200	365	2	43.75	37.167	7.75	3.167	5.091	1.889	-2.01	-3.09	0.00125032	5.08594e-07	65	57	13	7	7	2	0	0	1	6720401G13Rik	20241	in gene	MergedReg chrX #61732	1	1	0	0	0	0
61729	X	50602969	50603221	252	1	47.875	21.125	2.75	8.375	3	1.625	-2.21	-3.39	0.00126848	5.90901e-07	55	34	5	11	4	3	0	0	1	6720401G13Rik	32163	in gene	MergedReg chrX #61729	1	0	0	0	0	0
61726	X	50572732	50572990	258	1	28	18.625	3.25	0	2	0	-2.66	-3.29	0.00102445	1.18598e-05	34	24	4	0	2	0	0	0	1	6720401G13Rik	62397	in gene	MergedReg chrX #61726	1	0	0	0	0	0
197	1	20896514	20896861	347	4	3.5	3.2	30.9	29.9	36.4	32.9	2.75	2.22	1.70867e-05	0.000947091	6	5	38	41	45	42	0	1	2	6720483E21Rik, Paqr8	-6214, 6065	upstream, in gene	MergedReg chr1 #197	0	0	1	1	1	1
55230	8	31373217	31373558	341	3	1.8	5.3	31.4	32.9	19.1	24	3.13	1.82	9.49332e-07	0.0179987	4	7	38	41	25	32	0	0	1	7420700N18Rik	5638	in gene	MergedReg chr8 #55230	0	0	1	1	0	1
44132	5	52624833	52625366	533	2	79.188	61.125	16.875	12.438	6.438	10.312	-1.2	-2.77	0.0041113	1.52421e-09	129	97	28	21	9	17	0	1	1	8030423F21Rik	-6088	upstream	MergedReg chr5 #44132	1	1	0	0	0	0
31189	2	11398633	11399714	1081	6	123.529	86.206	42.412	49.088	59.559	43.441	-0.65	-1.12	0.0100898	9.07965e-07	252	165	91	121	135	80	0	1	1	8030442B05Rik	-673	upstream	MergedReg chr2 #31189	1	1	1	1	1	1
21076	15	81260197	81260641	444	5	102.286	70.857	31.786	29.286	23.071	12.286	-0.87	-2.35	0.0243089	4.10201e-09	160	114	49	49	35	18	0	0	1	8430426J06Rik	-8557	upstream	MergedReg chr15 #21076	1	1	1	1	1	0
7299	11	3481889	3482720	831	6	83.154	79	91.577	78.115	85.538	59.154	0.61	-0.37	0.0059576	0.204678	148	144	191	153	167	114	0	1	2	8430429K09Rik, Pla2g3	29867, -5923	downstream, upstream	MergedReg chr11 #7299	1	1	1	1	1	1
25768	17	40875664	40875869	205	1	8.833	5.667	46.5	32	20.667	16.333	2.76	1.42	3.01482e-05	0.0804522	11	6	51	34	24	20	0	0	1	9130008F23Rik	4792	in gene	MergedReg chr17 #25768	0	0	1	0	0	0
12545	12	35672402	35672940	538	3	3.824	4.765	35.647	31.177	17.823	8.471	3.04	1.1	7.1893e-09	0.161823	8	7	44	39	28	12	0	0	1	9130015A21Rik	22447	in gene	MergedReg chr12 #12545	0	0	1	1	1	0
48163	6	54332244	54332650	406	4	18.692	23.308	46.231	37.692	110.462	74.231	1.26	1.58	0.00713439	8.6291e-05	28	35	75	53	154	111	0	0	2	9130019P16Rik, Prr15	97774, 5435	in gene, downstream	MergedReg chr6 #48163	0	0	1	1	1	1
53857	7	128237759	128238862	1103	6	193.8	196.8	119.971	92.143	141.629	121.343	-0.33	-0.77	0.0508977	3.2753e-06	318	329	228	210	330	251	1	2	3	9130023H24Rik, Armc5, Tgfb1i1	-279, 953, -8561	upstream, in gene, upstream	MergedReg chr7 #53857	1	1	1	1	1	1
44362	5	66004136	66004848	712	6	141.864	105.455	31.364	39.591	104.818	74.273	-1.17	-0.61	1.2934e-05	0.015105	213	152	45	60	157	130	0	1	1	9130230L23Rik	-207	upstream	MergedReg chr5 #44362	1	1	1	1	1	1
6622	10	110600178	110600849	671	6	122.429	78.571	22.524	30.524	38.238	27.952	-1.22	-1.59	0.000164625	2.67135e-07	206	150	34	48	61	46	0	1	1	9230102K24Rik	-137	upstream	MergedReg chr10 #6622	1	1	1	1	1	1
16268	13	81037311	81037816	505	2	80.688	38.562	7.812	4.875	15.438	6.688	-2.41	-2.38	4.82e-06	4.90887e-07	128	60	13	9	26	10	0	0	1	9330111N05Rik	73489	in gene	MergedReg chr13 #16268	1	1	0	0	0	0
702	1	51250291	51250722	431	4	3	2.786	34.714	30.286	48	24.571	3.18	2.63	1.63225e-07	4.19022e-05	5	5	46	43	72	32	0	0	1	9330175M20Rik	83273	in gene	MergedReg chr1 #702	0	0	1	1	1	1
701	1	51243190	51243675	485	4	9.067	15.333	53.467	53.467	59.733	33.267	2.48	1.51	5.34947e-08	0.00566548	16	24	91	81	100	51	0	0	1	9330175M20Rik	90347	in gene	MergedReg chr1 #701	0	0	1	1	1	1
38895	3	155994056	155994505	449	2	65	63.786	4.571	4.714	5.071	6.286	-2.43	-3.06	2.64108e-06	1.67039e-09	93	98	8	7	9	10	0	0	1	9330178D15Rik	17926	in gene	MergedReg chr3 #38895	1	1	0	0	0	0
28070	18	54444308	54444805	497	3	84.312	64.5	16.438	12.312	18.438	7.625	-1.5	-2.37	0.000243238	2.97311e-08	136	100	25	18	34	11	0	0	1	9430076G02Rik	22261	in gene	MergedReg chr18 #28070	1	1	0	0	1	0
49001	6	93075849	93076255	406	2	78.083	50.75	3.3	4.667	9.25	8.333	-2.73	-2.51	1.08044e-06	3.91188e-07	114	69	6	7	12	10	0	0	1	9530026P05Rik	135470	in gene	MergedReg chr6 #49001	1	1	0	0	0	0
43501	5	28563025	28563760	735	3	50.348	30.565	5.13	5.87	16.565	8.696	-2.02	-1.63	3.58765e-05	0.00019073	63	39	9	11	24	13	0	0	1	9530036O11Rik	96408	in gene	MergedReg chr5 #43501	1	1	0	0	1	0
51176	7	28159238	28159672	434	4	9.308	5.462	69.154	39.462	68.385	45.231	3.11	2.42	1.65043e-10	3.63136e-06	15	9	96	59	95	65	0	0	1	9530053A07Rik	29989	in gene	MergedReg chr7 #51176	0	0	1	1	1	1
51177	7	28161193	28161674	481	4	14.133	8.267	31.733	32.467	103.333	53.8	1.68	2.1	0.000705007	9.5908e-07	19	12	48	47	167	80	0	0	2	9530053A07Rik, Fbl	31967, -8315	in gene, upstream	MergedReg chr7 #51177	0	0	1	1	1	1
34166	2	135577106	135577624	518	2	98.375	41.5	9.438	7.154	6.875	5.562	-2.41	-3.23	6.13279e-06	3.03651e-10	165	69	15	12	11	7	0	0	1	9630028H03Rik	5855	downstream	MergedReg chr2 #34166	1	1	0	0	0	0
12101	12	8875628	8876052	424	4	26.923	20.538	88.538	76.154	101.538	89.846	2.01	1.57	6.71571e-09	4.15964e-05	38	26	125	106	145	131	0	1	1	9930038B18Rik	1619	in gene	MergedReg chr12 #12101	0	0	1	1	1	1
31124	2	6265148	6265578	430	3	6.071	4.143	38.214	22.143	33.571	37.571	2.86	2.47	2.11402e-06	4.65363e-05	9	7	46	31	52	58	0	0	1	A230108P19Rik	72112	in gene	MergedReg chr2 #31124	0	0	1	0	1	1
31129	2	6295245	6295671	426	5	37.538	23.769	69.538	62.154	62.692	37.077	1.61	0.51	1.41724e-05	0.338413	53	33	99	80	89	48	0	0	1	A230108P19Rik	102207	in gene	MergedReg chr2 #31129	1	0	1	1	1	1
31128	2	6293850	6294498	648	6	64	59	118.714	87.476	141	80.809	1.29	0.56	3.36749e-08	0.0623464	124	115	201	157	277	134	0	0	1	A230108P19Rik	100923	in gene	MergedReg chr2 #31128	1	1	1	1	1	1
31130	2	6320195	6320520	325	3	16	10.1	77	38.9	38	27.8	2.35	1	3.33766e-06	0.129906	21	14	108	52	52	37	0	1	3	A230108P19Rik, 1700014B07Rik, Usp6nl	127106, 2723, -2400	in gene, downstream, upstream	MergedReg chr2 #31130	0	0	1	1	1	0
21913	15	101233283	101234055	772	7	63.75	53.833	102	91.292	102.875	68.583	1.22	0.32	7.30946e-09	0.310968	120	104	169	166	200	131	0	0	2	A330009N23Rik, Grasp	-8483, 9462	upstream, downstream	MergedReg chr15 #21913	1	1	1	1	1	1
21914	15	101234965	101236161	1196	6	113.447	75.921	59.737	44.184	66.263	37.158	-0.26	-0.97	0.328601	5.20275e-05	208	135	105	73	88	55	0	0	2	A330009N23Rik, Grasp	-10377, 11356	upstream, downstream	MergedReg chr15 #21914	1	1	1	1	1	0
15530	13	48115820	48116421	601	4	12.105	5.421	53.632	73.474	112.474	84.842	3.22	3.17	1.28461e-14	1.63306e-15	24	11	93	120	177	148	0	0	1	A330033J07Rik	146843	in gene	MergedReg chr13 #15530	0	0	1	1	1	1
14924	13	29034355	29035154	799	3	91.64	50.44	12.4	18.84	11.08	6.76	-1.43	-2.91	0.000122077	3.31736e-14	169	102	26	32	22	16	0	0	1	A330102I10Rik	20340	in gene	MergedReg chr13 #14924	1	1	0	1	0	0
48389	6	67146684	67147119	435	3	81.714	72.429	11.071	16.143	31.071	17.929	-1.8	-1.81	2.81096e-05	4.94635e-06	122	111	16	25	47	28	0	0	1	A430010J10Rik	31228	in gene	MergedReg chr6 #48389	1	1	0	0	1	0
33604	2	118760758	118760992	234	1	10.375	19.5	69.375	36.375	44.875	34.125	2.12	1.08	4.32621e-05	0.0898412	13	21	80	44	55	43	0	1	1	A430105I19Rik	1786	in gene	MergedReg chr2 #33604	0	0	1	0	0	0
33607	2	118765866	118766312	446	4	26.357	23.214	110.286	78.286	76.786	59.929	2.31	1.13	5.47285e-13	0.00667467	40	34	157	102	112	87	0	2	2	A430105I19Rik, Phgr1	-3428, -6680	upstream, upstream	MergedReg chr2 #33607	0	0	1	1	1	1
3659	1	181230645	181231327	682	6	33.286	34.286	110.857	83.048	89.476	68.286	1.96	0.94	1.34678e-13	0.00582746	58	64	178	131	143	105	0	0	1	A430110L20Rik	5000	downstream	MergedReg chr1 #3659	1	1	1	1	1	1
34425	2	147707189	147707545	356	4	5.25	8.091	63.636	39.727	43.909	41	3.18	2.14	2.2322e-09	0.00057634	8	11	89	53	61	57	0	1	1	A530006G24Rik	-3326	upstream	MergedReg chr2 #34425	0	0	1	1	1	1
57611	8	122772460	122772997	537	2	39.765	39.765	8.353	12.059	11.765	5.235	-1.24	-2.12	0.0165515	2.37935e-05	48	48	13	17	20	8	0	1	2	A530010L16Rik, Acsf3	-9967, -2777	upstream, upstream	MergedReg chr8 #57611	1	1	0	0	0	0
57609	8	122766076	122766565	489	2	70.062	66.125	14.188	14	19.062	14.438	-1.68	-2.1	5.11568e-05	1.40036e-07	109	103	21	20	27	20	0	1	2	A530010L16Rik, Acsf3	-3559, -9185	upstream, upstream	MergedReg chr8 #57609	1	1	0	0	0	0
57610	8	122769415	122769717	302	2	50.556	38.556	2.889	5.111	4	3	-1.94	-3.08	0.00328942	1.12881e-06	61	48	4	12	6	6	0	2	2	A530010L16Rik, Acsf3	-6805, -5939	upstream, upstream	MergedReg chr8 #57610	1	1	0	0	0	0
39180	4	16240976	16241871	895	3	39.214	34.714	14.071	9	11.357	6.464	-0.99	-1.97	0.0208719	2.28285e-06	56	59	23	14	16	10	0	0	1	A530072M11Rik	77313	in gene	MergedReg chr4 #39180	1	1	0	0	0	0
57886	8	126839198	126840033	835	5	18.852	12.37	94.37	59.889	69.556	45.778	2.76	1.62	4.85605e-20	9.75124e-06	33	21	209	132	150	99	0	1	1	A630001O12Rik	382	in gene	MergedReg chr8 #57886	1	0	1	1	1	1
57890	8	126852284	126852578	294	2	14.2	7.1	63.9	34.8	72	41.3	2.56	1.9	3.81755e-07	0.00053486	18	10	75	46	87	52	0	0	1	A630001O12Rik	13198	downstream	MergedReg chr8 #57890	0	0	1	0	1	0
57889	8	126849181	126850219	1038	8	20	17.758	99.273	57.364	63.303	58.545	2.5	1.45	7.41294e-21	2.30332e-06	43	37	131	86	112	94	0	0	1	A630001O12Rik	10467	in gene	MergedReg chr8 #57889	1	1	1	1	1	1
57888	8	126847811	126848354	543	6	56.412	34.118	169.353	135.118	106.588	88.177	2.27	0.89	7.22244e-23	0.00770986	90	45	255	188	137	144	0	0	1	A630001O12Rik	8849	in gene	MergedReg chr8 #57888	1	1	1	1	1	1
57887	8	126844654	126845036	382	4	24.667	17.833	79.083	70.583	96.667	68.75	2.06	1.49	5.02055e-08	0.000453851	34	26	112	96	141	96	0	0	1	A630001O12Rik	5612	in gene	MergedReg chr8 #57887	0	0	1	1	1	1
57885	8	126829361	126830001	640	6	272.35	227.1	126	97.5	168.65	141.25	-0.64	-0.85	0.000451661	4.28469e-06	465	395	227	174	282	262	0	0	1	A630001O12Rik	-9552	upstream	MergedReg chr8 #57885	1	1	1	1	1	1
17790	14	34085641	34086043	402	4	9.167	10.75	51.25	42.5	54.583	45.25	2.34	1.75	8.52774e-07	0.00076009	13	14	61	56	74	59	0	1	3	A630023A22Rik, Antxrl, Anxa8	16912, 32372, -148	in gene, downstream, upstream	MergedReg chr14 #17790	0	0	1	1	1	1
17791	14	34087768	34088198	430	3	2.929	8.143	74.214	33.571	37.286	19.786	3.31	1.73	2.1229e-09	0.0128329	5	11	106	52	50	32	0	1	2	A630023A22Rik, Anxa8	14771, 1993	in gene, in gene	MergedReg chr14 #17791	0	0	1	1	1	0
17792	14	34089965	34090165	200	1	5.833	5.5	49.667	22.667	18.333	12.167	2.8	1.29	4.8518e-05	0.129364	7	8	55	26	21	14	0	0	2	A630023A22Rik, Anxa8	12689, 4075	in gene, in gene	MergedReg chr14 #17792	0	0	1	0	0	0
39512	4	43765446	43765825	379	5	54.727	44.091	4.273	125.417	144	158.333	0.42	1.43	0.72765	3.22844e-05	92	74	7	228	265	290	0	0	2	A630077J23Rik, Olfr159	13776, 5374	downstream, downstream	MergedReg chr4 #39512	1	1	0	1	1	1
1267	1	75230635	75231029	394	4	10.25	16.25	51.5	35.667	88.167	58.833	2.2	2.08	6.45351e-06	1.3447e-05	15	22	74	51	120	88	0	2	2	A630095N17Rik, Dnajb2	1261, -5591	in gene, upstream	MergedReg chr1 #1267	0	0	1	1	1	1
38127	3	121652268	121652468	200	1	4.167	3	39.5	26.833	22.167	17.833	2.91	1.7	2.44278e-05	0.0346454	5	4	45	29	26	20	0	1	1	A730020M07Rik	-5915	upstream	MergedReg chr3 #38127	0	0	1	0	0	0
38124	3	121634960	121635926	966	5	8.867	7	45.6	29.6	24.3	21.867	2.57	1.09	1.8101e-12	0.0357376	17	15	78	44	42	49	0	0	1	A730020M07Rik	11010	in gene	MergedReg chr3 #38124	0	0	1	1	1	1
38123	3	121625536	121626667	1131	7	104.611	72.028	89.722	78.222	81.222	56.194	0.46	-0.54	0.0250339	0.0222705	249	186	181	152	174	121	0	0	1	A730020M07Rik	20352	downstream	MergedReg chr3 #38123	1	1	1	1	1	1
52224	7	73372348	73372779	431	2	61.5	53.071	13	10.714	16	8.429	-1.52	-2.27	0.00172821	1.98244e-06	80	71	19	14	27	13	0	1	2	A730056A06Rik, Rgma	3211, -2957	in gene, upstream	MergedReg chr7 #52224	1	1	0	0	0	0
7840	11	24077895	24078152	257	2	41.125	32.875	53.625	52.75	13	9	0.95	-1.76	0.0494869	0.00593395	57	41	65	65	16	12	1	2	2	A830031A19Rik, Bcl11a	-2969, -33	upstream, upstream	MergedReg chr11 #7840	0	0	1	1	0	0
22610	16	19888642	19889093	451	4	5.9	2.714	33.929	30.429	63.143	34.429	2.84	2.54	2.29641e-07	6.17739e-06	11	5	49	46	92	50	0	1	1	A930003A15Rik	-4593	upstream	MergedReg chr16 #22610	0	0	1	1	1	1
22609	16	19885607	19886094	487	4	5.273	6.867	37.733	27.6	30.8	26.4	2.53	1.61	2.02242e-06	0.00968378	10	10	58	32	45	44	0	1	1	A930003A15Rik	-1576	upstream	MergedReg chr16 #22609	0	0	1	1	1	1
33334	2	103372474	103372846	372	2	6.167	2.25	28.417	18.417	26.75	15.167	2.63	1.72	6.72411e-05	0.0212715	10	6	35	21	38	21	0	1	1	A930006I01Rik	104	in gene	MergedReg chr2 #33334	0	0	1	0	1	0
45032	5	99328975	99329477	502	6	195.688	168.062	50.938	54.438	142.125	108.125	-1.13	-0.72	2.2019e-06	0.00221736	331	264	80	86	233	189	0	0	1	A930011G23Rik	399834	in gene	MergedReg chr5 #45032	1	1	1	1	1	1
32389	2	57227384	57227747	363	3	83.583	61.167	27	28.083	19.083	16.083	-0.85	-2.07	0.0676561	5.28353e-06	118	87	39	42	28	23	0	0	2	A930012O16Rik, Gpd2	10937, -10113	downstream, upstream	MergedReg chr2 #32389	1	1	0	1	0	0
25694	17	36001164	36002254	1090	6	7.069	7.971	55.5	40.5	57.971	46.265	3.06	2.47	1.00796e-19	2.31693e-11	15	19	93	68	88	89	0	0	2	A930015D03Rik, H2-T24	7205, 18851	in gene, downstream	MergedReg chr17 #25694	0	0	1	1	1	1
18039	14	50903889	50904573	684	6	21.048	21.619	46.429	28.714	95.619	67.095	1.29	1.63	0.00129832	1.73653e-06	34	39	68	52	136	120	0	1	1	A930018M24Rik	-6752	upstream	MergedReg chr14 #18039	1	1	1	1	1	1
31502	2	25338384	25338832	448	2	59.571	62.5	13.714	9.714	3.286	7.357	-1.67	-3.13	0.000539132	1.06811e-09	88	96	19	15	5	12	0	1	2	AA543186, Man1b1	-6037, 5865	upstream, in gene	MergedReg chr2 #31502	1	1	0	0	0	0
52720	7	97579246	97579944	698	6	151.909	135.864	69.727	58.091	95.909	62.864	-0.58	-1.04	0.0102106	3.48526e-06	296	261	112	103	169	99	1	2	2	Aamdc, Rsf1	-98, -301	upstream, upstream	MergedReg chr7 #52720	1	1	1	1	1	1
57954	9	4309202	4310105	903	6	321.536	283.536	174.357	120.393	229.214	169.857	-0.5	-0.78	0.00119742	3.29734e-08	598	492	314	238	405	330	1	2	2	Aasdhppt, Kbtbd3	-159, -90	upstream, upstream	MergedReg chr9 #57954	1	1	1	1	1	1
58205	9	21545693	21546871	1178	6	336.973	288.73	157.973	133.865	226.081	182.973	-0.53	-0.73	1.46343e-05	1.55443e-08	548	467	253	221	362	288	1	1	2	AB124611, Carm1	20105, -612	downstream, upstream	MergedReg chr9 #58205	1	1	1	1	1	1
22240	16	8565474	8566067	593	2	49.333	46.111	8.889	3.5	15.222	9.389	-2.25	-2.03	8.70902e-06	4.1208e-06	79	78	15	7	24	15	0	0	1	Abat	52341	in gene	MergedReg chr16 #22240	1	1	0	0	0	0
1123	1	71413080	71413699	619	4	14.95	10	30.8	22.8	54.9	45.75	1.62	1.79	0.00105162	7.21332e-05	20	14	53	45	84	70	0	1	1	Abca12	1521	in gene	MergedReg chr1 #1123	0	0	1	1	1	1
31514	2	25456572	25456987	415	4	37.231	30	50.308	38.385	115.769	86.462	1.03	1.5	0.0233504	4.8613e-05	60	47	73	49	155	136	0	1	4	Abca2, Clic3, BC029214, Ptgds	28105, -64, 4315, 12970	downstream, upstream, downstream, downstream	MergedReg chr2 #31514	0	0	1	1	1	1
24830	17	24393467	24394021	554	6	102	80.667	22.722	23.444	42.833	21.944	-1.43	-1.58	4.27209e-05	3.64765e-06	188	130	37	38	73	40	0	0	1	Abca3	41698	in gene	MergedReg chr17 #24830	1	1	1	1	1	1
38165	3	122151645	122151995	350	4	5.364	3.182	56.091	37.727	38.636	30	3.41	2.24	9.72524e-09	0.00109336	7	5	77	50	54	43	0	0	1	Abca4	107360	in gene	MergedReg chr3 #38165	0	0	1	1	1	1
38158	3	122082280	122082735	455	4	2.909	2.214	45.857	30.071	32	23.286	3.38	2.16	4.04663e-09	0.00144623	5	4	64	43	50	34	0	0	1	Abca4	38047	in gene	MergedReg chr3 #38158	0	0	1	1	1	1
38162	3	122130759	122131218	459	4	15.429	5.214	68.357	50.714	41.286	27.643	2.62	1.21	1.74257e-09	0.0404225	21	9	100	69	64	39	0	0	1	Abca4	86528	in gene	MergedReg chr3 #38162	0	0	1	1	1	1
38157	3	122062840	122063224	384	4	7.583	11.667	42	45.5	57.083	55.75	2.46	2.11	1.63966e-06	7.17986e-05	11	17	59	60	80	76	0	0	1	Abca4	18572	in gene	MergedReg chr3 #38157	0	0	1	1	1	1
38154	3	122047161	122047795	634	6	90.7	60.35	143.75	128.45	183	117.8	1.43	0.82	4.75109e-11	0.00205604	162	96	248	228	336	209	0	0	1	Abca4	3018	in gene	MergedReg chr3 #38154	1	1	1	1	1	1
43173	5	8667561	8668323	762	6	186.958	148.292	31.25	42.292	143.625	97.542	-1.52	-0.63	3.67763e-10	0.00232235	330	252	48	73	221	168	0	0	1	Abcb1a	7850	in gene	MergedReg chr5 #43173	1	1	1	1	1	1
43172	5	8664607	8665078	471	4	151.867	137.6	21.933	24	97	60.4	-1.99	-1.05	5.26064e-11	7.7003e-05	216	208	34	34	144	83	0	0	1	Abcb1a	4750	in gene	MergedReg chr5 #43172	1	1	0	0	1	1
46020	5	124051928	124052590	662	6	125.429	163.19	245.524	179.905	227.714	136.952	1.05	0.11	2.31027e-07	0.740545	224	280	412	306	406	239	0	0	1	Abcb9	43539	downstream	MergedReg chr5 #46020	1	1	1	1	1	1
30437	19	43781903	43782430	527	5	151.312	139.875	13.25	36.625	76.562	58.812	-1.64	-1.33	0.0240825	5.43386e-07	237	217	23	63	121	95	0	1	1	Abcc2	-142	upstream	MergedReg chr19 #30437	1	1	0	1	1	1
30440	19	43813248	43813792	544	4	101.833	96.5	6.778	14.833	42.333	32.389	-2.5	-1.46	1.444e-10	1.76981e-06	180	169	11	23	75	59	0	0	1	Abcc2	31212	in gene	MergedReg chr19 #30440	1	1	0	0	1	1
10153	11	94389796	94390381	585	6	149.944	102	25.667	26.556	83.444	66.722	-1.83	-1	6.78151e-10	0.000157505	242	165	42	38	117	99	0	0	1	Abcc3	2888	in gene	MergedReg chr11 #10153	1	1	1	1	1	1
19232	14	118502457	118503175	718	5	10.304	17.261	154.13	115.739	91.826	64.957	3.36	2.03	1.4743e-13	6.04533e-08	18	33	300	220	184	128	0	0	1	Abcc4	203403	in gene	MergedReg chr14 #19232	0	1	1	1	1	1
19249	14	118672838	118673227	389	2	5.417	4.667	38.917	24.833	40.5	22.833	2.95	2.21	1.07661e-06	0.000736726	8	6	44	32	48	30	0	0	1	Abcc4	33187	in gene	MergedReg chr14 #19249	0	0	1	0	1	0
19244	14	118642914	118643385	471	4	15.357	14.357	72.786	67.857	129.286	92.143	2.58	2.44	3.98986e-11	4.91359e-10	22	20	102	100	189	145	0	0	1	Abcc4	63070	in gene	MergedReg chr14 #19244	0	0	1	1	1	1
19246	14	118658273	118658770	497	4	21.4	15.067	104.133	57.733	79	75.533	2.47	1.79	7.54673e-11	9.72392e-06	37	21	153	90	115	115	0	0	1	Abcc4	47698	in gene	MergedReg chr14 #19246	0	0	1	1	1	1
19234	14	118566184	118566746	562	6	63	41.059	163.765	95.177	140.353	108.765	1.75	1	8.07193e-12	0.000719011	105	61	289	165	235	195	0	0	1	Abcc4	139754	in gene	MergedReg chr14 #19234	1	1	1	1	1	1
19243	14	118640666	118641134	468	2	63.6	54.267	25.267	23.467	24.333	8.733	-0.71	-1.89	0.108792	3.34911e-05	103	81	38	32	38	14	0	0	1	Abcc4	65319	in gene	MergedReg chr14 #19243	1	1	0	0	0	0
51804	7	46013238	46013712	474	2	63.667	31.933	11.8	9.467	12.2	8.733	-1.47	-2	0.00391999	3.30644e-05	91	42	18	13	15	13	0	0	1	Abcc6	16811	in gene	MergedReg chr7 #51804	1	1	0	0	0	0
51805	7	46029911	46030573	662	6	122.81	92.286	36.905	35.809	145.095	101.333	-1.06	-0.01	0.000126155	0.97711	207	140	64	67	248	155	0	2	2	Abcc6, Nomo1	44, -3454	in gene, upstream	MergedReg chr7 #51805	1	1	1	1	1	1
38138	3	121754283	121754973	690	2	41	35.762	12.333	9.81	16.191	10.333	-1.11	-1.78	0.0167541	6.28461e-05	72	54	20	16	27	20	0	0	1	Abcd3	60587	downstream	MergedReg chr3 #38138	1	1	0	0	0	0
45190	5	104960322	104960757	435	2	3.769	6.692	44.308	22.538	19.769	12.462	2.49	0.89	1.10225e-05	0.256576	5	11	62	27	24	19	0	0	1	Abcg3	22178	in gene	MergedReg chr5 #45190	0	0	1	1	0	0
26892	17	84672358	84672912	554	5	167.647	143.647	14.059	28.588	125.235	71.471	-2.07	-0.8	1.98404e-11	0.00176029	287	275	20	47	223	126	0	0	1	Abcg5	10288	in gene	MergedReg chr17 #26892	1	1	0	1	1	1
5819	10	80589271	80589609	338	4	21.909	31	69.546	60.636	76	46.545	1.76	0.83	1.45796e-05	0.108782	28	40	96	83	102	67	0	1	1	Abhd17a	901	in gene	MergedReg chr10 #5819	0	0	1	1	1	1
52561	7	84117468	84118224	756	6	67.167	45.292	102	85.75	102.75	84.417	1.26	0.55	3.71201e-08	0.0574515	130	81	178	140	187	162	0	0	1	Abhd17c	34047	in gene	MergedReg chr7 #52561	1	1	1	1	1	1
52354	7	79336426	79337037	611	4	15.105	15.474	123.632	76.842	62	47.895	3.12	1.48	8.01189e-22	0.000669702	27	22	218	133	104	89	0	0	1	Abhd2	63465	in gene	MergedReg chr7 #52354	0	0	1	1	1	1
52352	7	79316217	79316662	445	4	11.786	10.357	43.786	39.071	46.786	34.571	2.13	1.4	5.30422e-06	0.00965109	16	14	57	49	67	48	0	0	1	Abhd2	43173	in gene	MergedReg chr7 #52352	0	0	1	1	1	1
52345	7	79285403	79285865	462	6	22.267	20	68.6	56.2	62.267	53.933	1.92	1.16	7.10187e-07	0.0131516	29	28	106	87	92	84	0	0	1	Abhd2	12368	in gene	MergedReg chr7 #52345	1	1	1	1	1	1
27231	18	10680758	10681139	381	5	28	29.25	9.417	96.167	122.083	114.667	0.72	1.65	0.519741	1.97273e-05	50	49	13	170	218	204	0	0	1	Abhd3	25748	in gene	MergedReg chr18 #27231	1	1	0	1	1	1
56015	8	71456881	71457743	862	6	21.037	20.926	49.481	31.222	26.852	18.667	1.43	-0.09	2.16831e-05	0.883097	35	35	73	42	45	41	0	1	2	Abhd8, Mrpl34	6345, -7614	in gene, upstream	MergedReg chr8 #56015	1	1	1	1	1	1
31415	2	23034746	23035167	421	4	9.462	20	62.692	38.692	68.615	60.462	2	1.7	3.90295e-05	0.00040314	14	30	91	56	94	91	0	0	1	Abi1	5284	in gene	MergedReg chr2 #31415	0	0	1	1	1	1
2960	1	156593237	156593655	418	4	2.538	5.154	39	35.231	78.308	44.538	3.03	3.12	2.33719e-07	1.5775e-08	4	9	58	53	119	62	0	0	1	Abl2	34659	in gene	MergedReg chr1 #2960	0	0	1	1	1	1
2963	1	156615346	156616062	716	6	51.318	55.545	150.364	117	162.818	116.955	1.84	1.17	1.00959e-18	2.83126e-06	80	86	231	166	248	161	0	0	1	Abl2	56917	in gene	MergedReg chr1 #2963	1	1	1	1	1	1
30917	19	57204052	57204526	474	3	6.8	9	52.667	32.6	21.6	21.133	2.61	1.06	2.69865e-07	0.126187	12	13	76	49	29	32	0	0	1	Ablim1	11743	in gene	MergedReg chr19 #30917	0	0	1	1	0	1
30916	19	57198202	57198785	583	2	16.316	13.474	61.158	33.105	32.421	18.895	1.92	0.36	1.75809e-06	0.577309	27	18	81	53	41	26	0	0	1	Ablim1	17539	in gene	MergedReg chr19 #30916	0	0	1	1	0	0
43831	5	35770935	35771644	709	6	85.591	85.5	24.227	26.454	82.954	54.864	-1.23	-0.49	6.38348e-05	0.102375	158	130	38	45	121	81	0	0	1	Ablim2	13409	in gene	MergedReg chr5 #43831	1	1	1	1	1	1
28690	18	74793974	74794368	394	2	55.846	37.231	12.077	10.769	13.308	10.538	-1.41	-2	0.008497	8.47964e-05	81	53	18	15	21	15	0	0	1	Acaa2	14959	in gene	MergedReg chr18 #28690	1	1	0	0	0	0
9785	11	84255846	84256260	414	4	60.923	39.538	4	5.923	26.077	25	-2.27	-1.13	6.28338e-05	0.0190626	86	53	6	9	34	33	0	0	1	Acaca	60615	in gene	MergedReg chr11 #9785	1	1	0	0	1	1
1075	1	66845860	66846440	580	4	4.722	9.889	76.778	58.222	71.667	55.167	3.47	2.65	3.96305e-18	6.77211e-09	8	18	131	108	133	101	0	0	1	Acadl	17117	in gene	MergedReg chr1 #1075	0	0	1	1	1	1
3609	1	180757382	180758298	916	6	135.179	101.286	29.357	38.536	78.143	50.607	-1.22	-1.03	2.03364e-06	8.78586e-06	286	188	57	80	189	116	0	0	1	Acbd3	31797	downstream	MergedReg chr1 #3609	1	1	1	1	1	1
26302	17	56963506	56964045	539	3	91.588	46.765	7.941	3.706	26	9.176	-2.64	-1.76	1.0248e-07	0.00613252	154	80	14	5	42	13	0	0	1	Acer1	18351	in gene	MergedReg chr17 #26302	1	1	0	0	1	0
26304	17	56981994	56982390	396	2	84	48.917	4.167	7.417	10.5	6.167	-2.53	-2.79	4.441e-06	4.28504e-08	116	64	6	10	14	8	0	1	2	Acer1, Clpp	-66, -8072	upstream, upstream	MergedReg chr17 #26304	1	1	0	0	0	0
26303	17	56980923	56981408	485	2	64.5	51.938	1.812	5.312	9.812	12.375	-3.29	-2.42	1.53605e-09	5.7724e-08	85	81	4	9	17	18	0	1	2	Acer1, Clpp	961, -9099	in gene, upstream	MergedReg chr17 #26303	1	1	0	0	0	0
52758	7	98262532	98262909	377	4	11	12.091	53.545	47.455	32.636	24.273	2.34	0.91	2.06069e-06	0.189638	14	15	76	64	48	36	0	0	1	Acer3	46807	in gene	MergedReg chr7 #52758	0	0	1	1	1	1
18157	14	54686082	54687180	1098	6	187.618	175.824	108.353	69.265	120.676	101.382	-0.45	-0.8	0.0194934	1.82794e-06	367	352	211	117	206	174	1	2	3	Acin1, 1700123O20Rik, LOC101056084	300, 460, 12196	in gene, in gene, downstream	MergedReg chr14 #18157	1	1	1	1	1	1
40664	4	106799773	106800460	687	3	82.818	58.636	17.046	16.364	33.5	23.046	-1.34	-1.47	0.000114083	9.36994e-06	108	79	23	28	51	34	0	1	1	Acot11	-285	upstream	MergedReg chr4 #40664	1	1	0	0	1	0
42876	4	152186590	152187048	458	3	8.267	6.333	45.867	30.4	32.133	17.867	2.63	1.36	1.3855e-07	0.0325855	11	8	56	41	41	28	0	0	1	Acot7	8719	in gene	MergedReg chr4 #42876	0	0	1	1	1	0
42875	4	152185621	152185990	369	2	6.5	9.417	43.333	25.917	31.417	14.75	2.2	0.94	5.29989e-05	0.187837	9	16	52	33	38	20	0	0	1	Acot7	7705	in gene	MergedReg chr4 #42875	0	0	1	0	1	0
17170	14	8258684	8259250	566	6	160	144.722	64.667	74.056	65.444	59.278	-0.57	-1.52	0.0200943	1.06811e-09	271	259	112	135	109	103	0	1	1	Acox2	52	in gene	MergedReg chr14 #17170	1	1	1	1	1	1
60507	9	104337484	104338036	552	6	98.059	76.059	33.882	24.118	31.118	17.471	-0.93	-1.92	0.00737801	6.62943e-08	147	118	53	37	49	27	0	1	1	Acpp	-38	upstream	MergedReg chr9 #60507	1	1	1	1	1	1
10174	11	94597348	94597826	478	5	94.6	97.2	12.4	23.133	41.333	40.733	-1.74	-1.37	8.96692e-06	4.8142e-05	144	142	22	37	62	63	0	0	1	Acsf2	4199	in gene	MergedReg chr11 #10174	1	1	0	1	1	1
55553	8	46470539	46471356	817	6	202	165.6	72.76	58.84	98.16	91.36	-0.83	-0.95	1.8366e-05	6.87267e-06	396	316	122	103	176	184	1	1	1	Acsl1	-95	upstream	MergedReg chr8 #55553	1	1	1	1	1	1
34722	2	155552985	155553587	602	5	109.105	67.158	15.526	19.105	70.263	49.895	-1.54	-0.67	1.82805e-05	0.0393266	181	118	28	30	124	70	0	0	3	Acss2, 4930471I20Rik, Gss	35243, 3644, 39420	in gene, in gene, downstream	MergedReg chr2 #34722	1	1	0	1	1	1
6554	10	107123515	107124405	890	1	33.321	16.036	4.357	5.52	4.607	4.5	-1.85	-2.34	0.000958731	9.96422e-06	43	24	8	10	12	7	0	1	1	Acss3	-296	upstream	MergedReg chr10 #6554	1	0	0	0	0	0
46802	5	142912704	142913122	418	5	48.786	33.357	94.571	84.571	97.429	52.857	1.44	0.53	2.13638e-06	0.213596	66	44	136	126	134	71	0	1	1	Actb	-6189	upstream	MergedReg chr5 #46802	1	0	1	1	1	1
11830	11	120343349	120345587	2238	10	163.6	106.9	135.529	108.686	150.114	102.229	0.38	-0.29	0.0202786	0.0927045	301	226	198	166	247	150	0	1	2	Actg1, 0610009L18Rik	4016, -4210	downstream, upstream	MergedReg chr11 #11830	1	1	1	1	1	1
13343	12	80223525	80223986	461	4	15.929	11.357	62.5	62.143	119.571	91.071	2.45	2.32	1.4165e-10	8.00415e-10	21	16	86	85	171	130	0	0	1	Actn1	36616	in gene	MergedReg chr12 #13343	0	0	1	1	1	1
13346	12	80234267	80234658	391	4	9.615	11.692	50.154	46.462	48	36.154	2.33	1.39	5.40773e-07	0.0140513	15	18	69	64	69	55	0	0	1	Actn1	25909	in gene	MergedReg chr12 #13346	0	0	1	1	1	1
13342	12	80220318	80220624	306	1	13.7	11.6	67.1	34.7	28	16.7	2.12	0.36	4.45235e-05	0.665629	20	14	81	44	33	22	0	0	1	Actn1	39900	in gene	MergedReg chr12 #13342	0	0	1	0	0	0
13344	12	80228990	80229557	567	5	20.5	29.889	61.167	47.833	76	38.611	1.62	0.95	5.62658e-06	0.0269203	25	44	84	63	109	55	0	0	1	Actn1	31098	in gene	MergedReg chr12 #13344	0	1	1	1	1	1
51250	7	28930821	28931979	1158	7	134.75	131.528	167.5	135.25	189.111	138.444	0.73	0.13	5.66145e-07	0.553167	309	284	375	306	429	347	0	0	1	Actn4	30880	in gene	MergedReg chr7 #51250	1	1	1	1	1	1
51258	7	28971918	28972227	309	2	30.3	26.4	76.3	48.3	81.9	50.9	1.63	0.83	2.38928e-05	0.0771393	46	32	96	56	102	60	0	0	2	Actn4, Eif3k	-9792, 9742	upstream, in gene	MergedReg chr7 #51258	0	0	1	0	1	0
17637	14	29995940	29996513	573	6	131.444	101.278	22.944	21.5	50.333	42.556	-1.66	-1.41	6.97883e-08	7.78551e-07	231	170	41	36	88	78	0	0	2	Actr8, Il17rb	17889, 12670	downstream, in gene	MergedReg chr14 #17637	1	1	1	1	1	1
42940	4	154658768	154659159	391	2	39.75	30	1.667	5.417	3.667	2.5	-2.26	-2.63	0.000840156	2.83042e-05	49	41	2	8	5	5	0	0	1	Actrt2	8904	downstream	MergedReg chr4 #42940	1	1	0	0	0	0
32416	2	58489289	58489672	383	2	51.333	31	5.333	5	6.083	4.5	-1.88	-2.29	0.00214836	6.16626e-05	65	40	8	7	9	6	0	0	1	Acvr1	77348	in gene	MergedReg chr2 #32416	1	1	0	0	0	0
21905	15	101183364	101183689	325	2	8.1	7.6	50.1	34.8	28.1	27.7	2.43	1.26	9.48762e-06	0.0643774	14	11	64	43	35	37	0	0	1	Acvr1b	9401	in gene	MergedReg chr15 #21905	0	0	1	1	0	0
21909	15	101204728	101205109	381	3	9.333	6.667	24.75	14.667	51.167	53.583	1.57	2.36	0.0340321	3.24355e-05	13	9	35	19	68	78	0	0	1	Acvr1b	30793	in gene	MergedReg chr15 #21909	0	0	1	0	1	1
21900	15	101165691	101166135	444	4	48.071	26.571	90.5	58.786	99.857	66.857	1.39	0.77	7.26027e-05	0.0550522	73	38	132	90	147	94	0	0	1	Acvr1b	-8212	upstream	MergedReg chr15 #21900	0	0	1	1	1	1
21899	15	101164195	101164696	501	6	193.933	122.733	63.267	73.933	94.667	63.733	-0.6	-1.14	0.0563884	4.00863e-05	292	178	90	102	150	97	0	0	1	Acvr1b	-9680	upstream	MergedReg chr15 #21899	1	1	1	1	1	1
32409	2	58279132	58279580	448	4	110.214	71.929	4.143	13.143	40.571	31.286	-2.31	-1.28	2.0016e-06	0.000798861	176	109	10	19	58	44	0	1	2	Acvr1c, Gm13544	78402, 2577	in gene, in gene	MergedReg chr2 #32409	1	1	0	0	1	1
55422	8	40803489	40804058	569	4	115.765	86.235	7.688	13	53.059	37	-2.5	-1.32	1.52073e-10	2.40392e-05	185	129	16	17	82	60	0	0	1	Adam20	10500	downstream	MergedReg chr8 #55422	1	1	0	0	1	1
43164	5	8132531	8132982	451	2	37	19.786	4.357	4.214	3.286	2.786	-1.83	-2.7	0.00984307	4.98034e-05	51	29	6	7	5	5	0	0	1	Adam22	235325	in gene	MergedReg chr5 #43164	1	1	0	0	0	0
43165	5	8161910	8162392	482	2	65.333	52.533	8.533	6.467	14.867	15.4	-2.19	-2.04	8.43845e-06	4.21017e-06	106	77	13	9	23	22	0	0	1	Adam22	205930	in gene	MergedReg chr5 #43165	1	1	0	0	0	0
55086	8	24932424	24932912	488	4	9.667	5.4	50.2	31.733	67.267	39.267	2.5	2.13	1.38036e-06	5.2742e-05	13	8	83	50	104	61	0	0	1	Adam32	16136	in gene	MergedReg chr8 #55086	0	0	1	1	1	1
23785	16	85800629	85801709	1080	10	98.765	79.853	52.824	44.676	51.088	38.382	-0.3	-1.17	0.23561	5.75874e-07	185	170	101	82	112	82	0	1	1	Adamts1	1946	in gene	MergedReg chr16 #23785	1	1	1	1	1	1
16124	13	70825253	70825716	463	2	58.571	62.857	8.214	10.714	14.143	9.143	-1.74	-2.23	0.000313868	1.51644e-06	84	91	13	14	22	12	0	0	1	Adamts16	16326	in gene	MergedReg chr13 #16124	1	1	0	0	0	0
44758	5	89816500	89816932	432	2	41.286	35.214	2.571	6.786	7.929	3.714	-2.13	-2.4	0.000946114	3.93711e-05	60	50	4	10	12	5	0	0	1	Adamts3	66618	in gene	MergedReg chr5 #44758	1	1	0	0	0	0
44756	5	89727583	89728066	483	3	90.875	66.875	7.75	11.812	28.438	13.5	-2.36	-2.03	1.09203e-07	2.12333e-07	152	115	14	20	49	20	0	0	1	Adamts3	155510	in gene	MergedReg chr5 #44756	1	1	0	0	1	0
37390	3	95696391	95696798	407	4	5.083	6.083	93.333	69.917	78.25	56.083	3.93	2.8	5.97951e-18	1.03639e-07	7	9	123	92	110	74	0	0	1	Adamtsl4	-8736	upstream	MergedReg chr3 #37390	0	0	1	1	1	1
37389	3	95693775	95694474	699	6	30	28.818	109.364	79.727	93.046	70.682	2.1	1.15	5.13053e-16	0.00029704	49	42	160	132	152	113	0	1	1	Adamtsl4	-6266	upstream	MergedReg chr3 #37389	1	1	1	1	1	1
37388	3	95687746	95688465	719	5	18.227	23.954	51.182	31.364	57.727	41.455	1.45	1.01	7.84468e-05	0.01107	23	35	64	42	79	54	1	1	1	Adamtsl4	-247	upstream	MergedReg chr3 #37388	0	1	1	1	1	1
46630	5	139317005	139318017	1012	6	53.969	39.562	63.406	58.906	132.219	82.812	0.85	0.96	0.000341644	3.55901e-05	84	82	117	101	240	134	0	0	1	Adap1	7953	in gene	MergedReg chr5 #46630	1	1	1	1	1	1
13672	12	88467220	88467830	610	6	26.21	18.21	64.316	32.632	34.474	19.053	1.57	0.06	7.98207e-05	0.930622	43	29	111	53	52	25	0	0	1	Adck1	106724	downstream	MergedReg chr12 #13672	1	1	1	1	1	1
3575	1	180184667	180185097	430	4	76.643	50.643	10.786	5.5	33.786	24.286	-2.11	-1.1	2.59169e-05	0.00989191	119	74	17	8	49	34	0	0	1	Adck3	11138	in gene	MergedReg chr1 #3575	1	1	0	0	1	1
16089	13	69002593	69002984	391	2	44.25	32.833	3	4.667	1.778	3.583	-2.5	-3.15	5.97171e-05	2.1493e-07	60	45	7	7	2	8	0	1	1	Adcy2	-3247	upstream	MergedReg chr13 #16089	1	1	0	0	0	0
20421	15	64920881	64922159	1278	2	53.6	30.3	9.225	10.275	13.875	9.375	-1.36	-1.93	0.000176381	2.18722e-08	74	47	21	15	20	13	1	1	1	Adcy8	776	in gene	MergedReg chr15 #20421	1	1	0	0	0	0
20420	15	64909135	64909591	456	2	70.071	55.143	5.571	5.214	6.714	10	-2.39	-2.65	6.42509e-06	6.39959e-08	102	81	9	7	10	15	0	0	1	Adcy8	12933	in gene	MergedReg chr15 #20420	1	1	0	0	0	0
38540	3	138419204	138419826	622	5	95.105	70.895	26.79	8.737	41.474	37.158	-1.48	-1.21	6.1418e-05	0.000160624	153	111	40	14	65	70	0	0	1	Adh4	4018	in gene	MergedReg chr3 #38540	1	1	1	0	1	1
38538	3	138312812	138313379	567	5	91.944	59.722	21.667	16.333	21.944	19.222	-1.37	-1.82	0.000604499	2.01156e-06	155	88	29	22	37	31	0	1	1	Adh6a	-191	upstream	MergedReg chr3 #38538	1	1	1	0	1	1
38536	3	138306133	138306661	528	2	74.471	35.294	8.765	5.647	12.118	12.177	-1.83	-2.09	0.000414817	1.29843e-05	107	58	14	10	14	23	0	1	1	Adh6a	-6889	upstream	MergedReg chr3 #38536	1	1	0	0	0	0
66	1	9564033	9564842	809	2	49.64	37.72	11.2	6.81	5.92	5.16	-1.73	-2.87	2.83691e-05	1.01874e-11	75	70	21	14	10	12	0	0	2	Adhfe1, 2610203C22Rik	16391, 66655	in gene, in gene	MergedReg chr1 #66	1	1	0	0	0	0
67	1	9565094	9565543	449	2	55.286	32.857	6.714	7.286	9.643	5.643	-1.9	-2.54	0.000557666	1.65438e-06	73	48	9	11	17	10	0	0	2	Adhfe1, 2610203C22Rik	17272, 65774	in gene, in gene	MergedReg chr1 #67	1	1	0	0	0	0
34918	2	158510631	158511136	505	6	56.25	58.75	112.125	82.812	167.812	122.75	1.21	1.03	1.73069e-05	0.000254539	83	89	181	132	264	186	0	1	2	Adig, Arhgap40	8271, -1913	downstream, upstream	MergedReg chr2 #34918	1	1	1	1	1	1
17393	14	21082776	21083202	426	5	15.929	22.571	79.786	62.429	82.429	71.5	2.11	1.56	9.6512e-08	0.000393523	25	33	136	104	133	114	0	0	1	Adk	30415	in gene	MergedReg chr14 #17393	0	1	1	1	1	1
17397	14	21096577	21097147	570	5	57.412	56.471	16.471	20.588	119.059	90.823	-1.04	0.66	0.0234683	0.0411798	96	92	30	37	200	149	0	0	1	Adk	44288	in gene	MergedReg chr14 #17397	1	1	0	1	1	1
54850	8	13250877	13251330	453	4	93.6	58.133	26.267	23.933	20.2	15.533	-1.05	-2.14	0.0140136	3.38088e-07	143	89	42	37	33	24	0	0	2	Adprhl1, Dcun1d2	3059, 37023	in gene, downstream	MergedReg chr8 #54850	1	1	1	1	0	0
28335	18	62169131	62169719	588	6	56.778	52.444	108	94.222	115.333	70.333	1.34	0.5	7.30843e-08	0.141221	93	85	162	170	175	114	0	0	1	Adrb2	10534	downstream	MergedReg chr18 #28335	1	1	1	1	1	1
45402	5	113024334	113024904	570	3	65.889	42.944	9.611	7	18.5	8.556	-1.98	-2.01	3.07905e-05	5.408e-06	104	74	16	10	33	14	0	0	1	Adrbk2	-9105	upstream	MergedReg chr5 #45402	1	1	0	0	1	0
3508	1	177796044	177796972	928	6	247.552	211.724	117.759	89.448	179.034	125.448	-0.58	-0.77	0.000273196	1.10405e-06	534	427	249	195	349	256	1	1	1	Adss	1	in gene	MergedReg chr1 #3508	1	1	1	1	1	1
15336	13	41828181	41829002	821	6	162.5	133.192	26.962	35.577	46.192	31.885	-1.61	-2.06	2.71429e-11	1.44948e-19	304	239	44	60	88	63	0	0	1	Adtrp	19025	in gene	MergedReg chr13 #15336	1	1	1	1	1	1
7436	11	5876675	5877033	358	2	63.182	50	9.727	27.546	12.364	3.909	-0.93	-2.36	0.101473	8.32471e-06	79	63	16	37	19	7	0	1	2	Aebp1, Pold2	14988, 1402	downstream, in gene	MergedReg chr11 #7436	1	1	0	0	0	0
50276	6	140620782	140621144	362	4	6.091	4.364	43	42.182	61.909	53.273	2.73	2.58	1.11696e-06	2.68187e-06	8	6	59	55	77	71	0	1	1	Aebp2	-1700	upstream	MergedReg chr6 #50276	0	0	1	1	1	1
43837	5	35907710	35908428	718	5	68.652	58.913	45.13	31	20.609	11.174	-0.22	-2.01	0.612852	3.18996e-08	110	101	85	54	32	18	0	0	1	Afap1	14750	in gene	MergedReg chr5 #43837	1	1	1	1	1	0
43840	5	35973704	35974105	401	3	66.5	48.333	34.833	18.5	11.833	4.083	-0.41	-2.55	0.459155	1.77118e-06	95	66	49	21	16	6	0	0	1	Afap1	80585	in gene	MergedReg chr5 #43840	1	1	1	0	0	0
30895	19	56942243	56942623	380	2	58.909	39.727	25	16.909	9.273	7.091	-0.53	-2.33	0.383699	3.77271e-05	77	49	33	21	12	10	0	0	1	Afap1l2	66142	in gene	MergedReg chr19 #30895	1	1	0	0	0	0
45159	5	103774698	103775213	515	5	26.25	13.875	81.625	61.688	41.625	35.562	2.2	0.69	6.9838e-10	0.203626	43	24	124	100	68	62	0	0	1	Aff1	20793	in gene	MergedReg chr5 #45159	1	0	1	1	1	1
45163	5	103806754	103807501	747	3	69.13	44.565	11.826	11.348	15.565	19.783	-1.34	-1.55	0.000735122	4.25999e-05	98	60	18	18	21	37	0	0	1	Aff1	52965	in gene	MergedReg chr5 #45163	1	1	0	0	0	1
11633	11	117843454	117843835	381	2	9	9.417	59.333	29.167	58.167	30.417	2.28	1.54	2.19553e-05	0.00969267	14	12	85	44	82	39	0	1	2	Afmid, Birc5	17725, -5593	downstream, upstream	MergedReg chr11 #11633	0	0	1	0	1	0
11632	11	117842993	117843368	375	5	67.333	48.75	6.417	123.667	165	164.25	0.43	1.32	0.721528	3.38303e-05	121	85	11	225	295	298	0	1	2	Afmid, Birc5	17261, -6057	downstream, upstream	MergedReg chr11 #11632	1	1	0	1	1	1
1658	1	89804912	89805466	554	4	14.647	14.471	77.882	53.176	169.588	112.353	2.5	2.92	1.11701e-10	1.17708e-17	29	22	122	87	284	191	0	0	1	Agap1	350378	in gene	MergedReg chr1 #1658	0	0	1	1	1	1
1649	1	89513741	89514171	430	2	13.154	8.846	68.385	37.538	24.615	20.769	2.45	0.68	3.11165e-07	0.350299	15	13	90	57	34	30	0	0	1	Agap1	59145	in gene	MergedReg chr1 #1649	0	0	1	1	0	0
40808	4	111451191	111451890	699	2	62.045	29.091	4.1	4.682	2.182	4.091	-2.36	-3.52	7.73809e-06	5.83164e-11	86	46	7	11	4	7	0	0	2	Agbl4, Bend5	1053749, 36534	in gene, in gene	MergedReg chr4 #40808	1	1	0	0	0	0
41359	4	126452992	126453434	442	4	10.5	7	60.357	29.857	48.929	31.143	2.41	1.6	3.7789e-06	0.00561316	14	11	91	46	68	47	0	0	1	Ago1	15208	in gene	MergedReg chr4 #41359	0	0	1	1	1	1
41361	4	126494364	126494742	378	5	33.667	25.5	5.833	105.25	117.833	133.25	0.6	1.69	0.606823	9.41739e-06	56	43	7	179	202	227	0	0	1	Ago4	38905	in gene	MergedReg chr4 #41361	1	1	0	1	1	1
25523	17	34620866	34621376	510	2	100.625	75.125	10.875	6.8	19.375	4.188	-2.3	-2.14	8.73197e-09	0.00474742	154	126	15	9	27	8	0	1	4	Agpat1, Egfl8, Ppt2, Prrt1	15260, -5150, 5976, -8565	downstream, upstream, in gene, upstream	MergedReg chr17 #25523	1	1	0	0	0	0
31598	2	26610997	26611471	474	6	147.067	147.133	28.867	30.133	83.133	62.467	-1.58	-1.16	1.22374e-07	2.13524e-05	231	237	49	45	123	104	0	1	1	Agpat2	-7024	upstream	MergedReg chr2 #31598	1	1	1	1	1	1
24506	17	12118926	12119524	598	6	30.526	22.421	70.79	56.789	125.737	87.263	1.79	1.69	1.98262e-08	1.15366e-07	52	39	116	102	227	166	0	1	1	Agpat4	-59	upstream	MergedReg chr17 #24506	1	1	1	1	1	1
55042	8	23189669	23190113	444	4	6.714	6.786	58.714	25.071	51.571	47.786	2.77	2.5	4.00056e-07	2.25486e-06	10	10	92	40	78	70	0	0	1	Agpat6	18562	in gene	MergedReg chr8 #55042	0	0	1	1	1	1
55041	8	23189187	23189551	364	3	5	2	27	19.727	41.636	36.182	2.46	2.47	0.000193585	7.2243e-05	8	4	37	24	53	49	0	0	1	Agpat6	19084	in gene	MergedReg chr8 #55041	0	0	1	0	1	1
45111	5	100908483	100909248	765	6	140.917	92.958	35.292	40.375	84.125	68.833	-1.11	-0.77	3.80578e-05	0.00240276	266	160	62	65	142	121	0	0	1	Agpat9	62636	downstream	MergedReg chr5 #45111	1	1	1	1	1	1
12560	12	36007565	36007989	424	2	63.846	61	9.923	10.846	18.385	7.231	-1.85	-2.27	0.000172016	1.28001e-06	88	86	14	17	29	10	0	0	2	Agr2, Tspan13	14852, 34701	downstream, downstream	MergedReg chr12 #12560	1	1	0	0	0	0
12561	12	36008343	36008801	458	1	51.467	19.933	8.667	3	4.867	4.571	-1.91	-2.62	0.00181407	5.15425e-06	72	24	14	7	8	8	0	0	2	Agr2, Tspan13	15647, 33906	downstream, downstream	MergedReg chr12 #12561	1	0	0	0	0	0
43069	4	156193990	156194208	218	1	12.143	11.571	44.714	56.143	80.143	71.286	2.31	2.1	6.7602e-06	4.65409e-05	15	15	56	68	89	79	0	0	3	Agrn, Isg15, AW011738	3389, 6719, -9185	in gene, downstream, upstream	MergedReg chr4 #43069	0	0	0	0	0	1
57740	8	124571735	124572060	325	2	51.3	31.6	2.1	7.8	2.5	5.3	-1.99	-2.72	0.00284862	1.81435e-05	62	41	4	11	3	7	0	2	2	Agt, Capn9	-2190, -4214	upstream, upstream	MergedReg chr8 #57740	1	1	0	0	0	0
41718	4	133070683	133071241	558	4	8.222	12.333	45.444	32.056	80.667	50.111	2.26	2.27	8.61635e-07	2.4228e-07	15	17	76	47	125	86	0	0	1	Ahdc1	59456	in gene	MergedReg chr4 #41718	0	0	1	1	1	1
41713	4	133045744	133046273	529	4	21.177	15.353	68.823	63.647	106.765	69.294	2.2	1.93	2.51883e-10	1.41246e-07	28	21	94	103	159	109	0	0	1	Ahdc1	34502	in gene	MergedReg chr4 #41713	0	0	1	1	1	1
41712	4	133038362	133038945	583	6	34.474	26	48	43.421	101.737	66.684	1.01	1.35	0.00725399	4.27281e-05	60	44	80	77	181	118	1	0	1	Ahdc1	27147	in gene	MergedReg chr4 #41712	1	1	1	1	1	1
29479	19	8992696	8993114	418	3	35.308	34	104.846	78.615	114	50	1.8	0.88	4.15367e-09	0.0357261	51	56	130	99	143	65	0	0	1	Ahnak	3621	in gene	MergedReg chr19 #29479	0	0	1	1	1	0
29490	19	9073618	9074118	500	4	9.312	9	99.25	51.75	102.25	61	3.01	2.41	1.36739e-13	1.9889e-08	13	12	148	94	168	105	0	0	2	Ahnak, Scgb1a1	84584, 14088	in gene, downstream	MergedReg chr19 #29490	0	0	1	1	1	1
29491	19	9081423	9082345	922	6	59.31	74.172	129.483	102.966	126.069	66.724	1.23	0.27	4.93457e-09	0.396432	98	107	199	150	173	94	0	0	2	Ahnak, Scgb1a1	92600, 6072	downstream, downstream	MergedReg chr19 #29491	1	1	1	1	1	1
59034	9	55423504	55424466	962	4	56.267	40.6	4.8	6.533	11	16.267	-2.29	-1.79	2.22535e-08	1.1364e-06	80	74	10	12	21	25	0	0	1	AI118078	97036	in gene	MergedReg chr9 #59034	1	1	0	0	0	1
39743	4	53269791	53270433	642	2	39	26.095	3.632	8.19	5.19	2.95	-1.74	-2.92	0.00335344	1.0857e-07	60	38	6	14	11	6	0	1	1	AI427809	120	in gene	MergedReg chr4 #39743	1	1	0	0	0	0
15195	13	37666413	37667120	707	4	68.364	57.227	71.682	62.182	8.273	5.909	0.62	-2.99	0.0242469	1.67717e-13	104	99	125	108	16	12	0	1	1	AI463229	968	in gene	MergedReg chr13 #15195	1	1	1	1	0	0
39438	4	41493467	41494171	704	2	41.909	28.273	8.091	6.273	7.727	7.591	-1.49	-2.12	0.00346548	1.33945e-05	58	38	15	10	11	13	0	0	1	AI464131	9256	downstream	MergedReg chr4 #39438	1	1	0	0	0	0
39931	4	59117877	59118563	686	4	68.136	33.091	46.091	37.818	11	9.909	0.23	-2.17	0.637523	8.58515e-07	101	43	68	62	17	18	0	0	1	AI481877	20763	in gene	MergedReg chr4 #39931	1	1	1	1	0	0
43348	5	23718800	23719489	689	4	4.091	3.773	95.318	41.636	69.273	41.955	3.98	3.07	3.64224e-18	9.29038e-11	7	7	153	76	113	70	0	1	2	AI506816, Mir3096	-6477, -8068	upstream, upstream	MergedReg chr5 #43348	0	0	1	1	1	1
26043	17	47451177	47451600	423	4	28.615	26.846	56.308	66.692	111	68.769	1.58	1.44	5.60901e-05	0.000223654	36	37	73	86	146	92	0	0	1	AI661453	14749	in gene	MergedReg chr17 #26043	0	0	1	1	1	1
43627	5	31576429	31577129	700	4	7	11.636	43.591	42.773	77.818	54.455	2.36	2.23	4.97142e-09	2.4428e-08	10	16	82	70	156	99	0	1	1	AI839979	-5388	upstream	MergedReg chr5 #43627	0	0	1	1	1	1
4318	10	13869483	13870087	604	6	41.316	41.579	78.737	57.474	49.684	31.105	1.19	-0.26	6.52437e-05	0.588705	66	58	123	96	68	51	0	1	1	Aig1	-955	upstream	MergedReg chr10 #4318	1	1	1	1	1	1
3448	1	173420326	173420723	397	3	94.167	33.833	65.667	40.417	4.25	6.583	0.18	-2.99	0.857915	1.64105e-07	135	50	96	61	7	9	0	1	1	Aim2	-80	upstream	MergedReg chr1 #3448	1	0	1	1	0	0
3447	1	173418667	173419330	663	6	191.524	158.238	57.381	54.381	57.333	34.095	-1.06	-2.08	9.17258e-07	3.08303e-18	345	297	108	99	114	65	0	1	1	Aim2	-1606	upstream	MergedReg chr1 #3447	1	1	1	1	1	1
38834	3	152557623	152558234	611	2	56.158	51.684	16.158	13.105	14	13.368	-1.21	-2.01	0.00426259	1.25051e-06	80	84	24	17	21	21	0	0	1	Ak5	110212	in gene	MergedReg chr3 #38834	1	1	0	0	0	0
13957	12	105753667	105754186	519	3	75.438	46.812	11.812	16.5	21.812	12.688	-1.23	-1.83	0.0104652	2.59122e-05	116	62	14	23	30	21	0	0	1	Ak7	47944	in gene	MergedReg chr12 #13957	1	1	0	0	1	0
52289	7	75600331	75600841	510	4	14.562	10	69.75	45.25	56.938	49.125	2.62	1.72	3.41029e-11	0.000237469	22	14	108	67	89	80	0	0	1	Akap13	145052	in gene	MergedReg chr7 #52289	0	0	1	1	1	1
52284	7	75521259	75521611	352	4	7.091	6.182	34.909	27.727	51.909	26.364	2.51	2.12	4.50309e-05	0.000894575	10	8	51	40	70	37	0	0	1	Akap13	65901	in gene	MergedReg chr7 #52284	0	0	1	1	1	1
52292	7	75613341	75613636	295	2	9.2	12.2	52.4	37.7	21.5	23.6	2.39	0.86	1.42971e-05	0.271435	11	15	70	49	30	28	0	0	1	Akap13	157954	in gene	MergedReg chr7 #52292	0	0	1	1	0	0
52286	7	75558765	75559176	411	4	6.308	6.308	31.154	32.923	46	38.385	2.34	1.99	3.72197e-05	0.000634999	8	11	43	46	65	60	0	0	1	Akap13	103436	in gene	MergedReg chr7 #52286	0	0	1	1	1	1
52287	7	75575142	75575656	514	4	6.75	14.812	37.438	30.75	65.438	40.125	1.97	1.82	9.26912e-05	0.00027253	10	22	56	52	106	65	0	0	1	Akap13	119865	in gene	MergedReg chr7 #52287	0	0	1	1	1	1
4638	10	25271782	25272367	585	4	4.444	8.833	49	34.333	41.444	36.722	3.01	2.15	3.15028e-10	7.09005e-05	7	17	70	50	58	63	0	0	1	Akap7	27089	in gene	MergedReg chr10 #4638	0	0	1	1	1	1
4633	10	25192333	25193117	784	6	128.667	105.958	19	30.208	81.542	67.458	-1.47	-0.72	8.33108e-07	0.00364761	247	232	30	48	160	136	0	0	1	Akap7	106438	in gene	MergedReg chr10 #4633	1	1	1	1	1	1
43111	5	3938783	3939420	637	6	157.5	132.8	46.1	45.7	155.05	96.85	-1.03	-0.4	2.67782e-05	0.117586	297	252	83	77	269	175	0	0	1	Akap9	10915	in gene	MergedReg chr5 #43111	1	1	1	1	1	1
47667	6	34304590	34305251	661	3	73.381	49.191	11.381	12.286	16.714	15.762	-1.88	-2.09	2.9498e-06	3.54229e-08	120	76	15	18	25	27	0	0	1	Akr1b3	12569	in gene	MergedReg chr6 #47667	1	1	0	0	0	1
14432	13	4279225	4279758	533	6	194.176	166.941	67.177	56.765	110.353	93	-0.88	-0.99	0.000180213	2.10807e-05	355	305	127	114	227	176	0	1	1	Akr1c12	-92	upstream	MergedReg chr13 #14432	1	1	1	1	1	1
14431	13	4264637	4265466	829	4	88	83.423	5.154	3.538	19.962	18.577	-3.47	-2.23	1.11834e-18	1.86247e-13	149	138	8	7	45	35	0	0	1	Akr1c12	14348	downstream	MergedReg chr13 #14431	1	1	0	0	1	1
14426	13	4183130	4183518	388	2	48.917	39	12.333	14.5	5.667	5.091	-1.15	-2.79	0.0480307	2.22691e-06	67	59	17	21	7	8	0	0	1	Akr1c13	-7863	upstream	MergedReg chr13 #14426	1	1	0	0	0	0
23502	16	52452829	52453549	720	6	270.609	230.783	149.565	100	207.957	143.13	-0.46	-0.68	0.0186568	9.87769e-05	520	458	289	197	392	292	1	1	1	Alcam	-192	upstream	MergedReg chr16 #23502	1	1	1	1	1	1
30303	19	40570628	40571190	562	6	151.941	120.882	23.471	33.059	130.412	88.235	-1.68	-0.53	7.37195e-08	0.0477915	279	205	44	53	224	158	0	0	1	Aldh18a1	17554	in gene	MergedReg chr19 #30303	1	1	1	1	1	1
29777	19	20727320	20727846	526	3	85.471	63.588	14.353	11.706	28.941	18.353	-1.91	-1.73	4.96818e-06	5.28856e-06	137	102	28	20	52	30	0	1	1	Aldh1a7	-27	upstream	MergedReg chr19 #29777	1	1	0	0	1	0
48912	6	90550151	90550949	798	5	34.52	13.08	56.72	46.04	48	41.12	1.56	0.75	1.9627e-05	0.0919205	67	23	94	70	70	64	0	1	1	Aldh1l1	-298	upstream	MergedReg chr6 #48912	1	0	1	1	1	1
14883	13	24923805	24924327	522	5	94.706	65.353	27.706	25.765	19.588	13.588	-0.94	-2.25	0.0146029	9.24883e-09	173	106	47	42	31	20	0	0	1	Aldh5a1	13595	in gene	MergedReg chr13 #14883	1	1	1	1	1	0
28133	18	56548973	56549350	377	5	47.833	44.167	6.083	165.75	165	190.917	0.59	1.61	0.60719	6.0468e-07	86	76	9	302	298	349	0	0	1	Aldh7a1	23778	in gene	MergedReg chr18 #28133	1	1	0	1	1	1
28134	18	56561939	56562822	883	5	13.5	12.857	34.179	25.393	79	49.071	1.6	1.93	4.64062e-05	2.87267e-08	27	26	86	52	169	98	1	1	2	Aldh7a1, Phax	10559, -189	in gene, upstream	MergedReg chr18 #28134	0	0	1	1	1	1
3236	1	167354460	167354888	428	2	94.5	85.643	5.429	13.786	32.143	21.929	-2.51	-1.73	6.11551e-08	2.56518e-06	139	123	7	19	44	33	0	0	1	Aldh9a1	4683	in gene	MergedReg chr1 #3236	1	1	0	0	0	0
39716	4	49549343	49549852	509	4	89.375	75	8.062	8.5	33.375	28.312	-2.46	-1.41	2.15436e-08	0.000107951	150	129	12	13	60	48	0	1	1	Aldob	-114	upstream	MergedReg chr4 #39716	1	1	0	0	1	1
9089	11	70345514	70345968	454	2	4.357	4.643	10.071	8.357	53.857	48.929	1.19	2.89	0.182175	2.17388e-07	8	8	14	12	72	73	0	0	1	Alox15	6290	in gene	MergedReg chr11 #9089	0	0	0	0	1	1
52478	7	81057580	81058356	776	2	7.917	5.542	12	10.542	48.792	31.083	1.04	2.07	0.116636	5.45197e-06	11	8	17	15	72	38	0	1	1	Alpk3	368	in gene	MergedReg chr7 #52478	0	0	0	0	1	1
3380	1	171501719	171504222	2503	6	188.577	131.5	54.821	38.41	108.808	78.18	-1.21	-0.91	5.71113e-16	3.40967e-11	360	318	118	90	286	242	1	1	1	Alyref2	-508	upstream	MergedReg chr1 #3380	1	1	1	1	1	1
40042	4	63156813	63157608	795	6	57.28	52.4	55	39.56	159.72	108.44	0.29	1.05	0.407889	9.15579e-06	133	109	104	64	299	211	0	1	2	Ambp, Kif12	-3068, 14921	upstream, downstream	MergedReg chr4 #40042	1	1	1	1	1	1
61994	X	95444168	95445350	1182	6	111.73	92.622	50.351	44.189	67.432	54.162	-0.63	-0.94	0.00199397	4.41845e-06	194	149	102	78	138	89	1	1	1	Amer1	81	in gene	MergedReg chrX #61994	1	1	1	1	1	1
56654	8	93981564	93982140	576	4	12.5	14.722	81.222	60.333	74.889	49.778	2.71	1.71	1.53104e-14	7.3877e-05	18	26	136	104	126	81	0	0	1	Amfr	30788	in gene	MergedReg chr8 #56654	0	0	1	1	1	1
22049	15	102460991	102461357	366	4	31.333	22.5	88.167	55.917	59.167	48.333	1.78	0.62	2.04765e-06	0.227254	40	29	130	72	87	67	0	1	3	Amhr2, Prr13, Pcbp2	15807, 2004, -9458	downstream, in gene, upstream	MergedReg chr15 #22049	0	0	1	1	1	1
50501	6	149193424	149194017	593	6	164.053	151.211	54.632	63.263	100.684	77.158	-0.92	-1.03	0.000228849	9.49339e-06	301	252	100	115	166	133	0	1	1	Amn1	-5008	upstream	MergedReg chr6 #50501	1	1	1	1	1	1
37910	3	108086597	108087029	432	4	12.846	14.154	61.846	54.462	60.308	53.615	2.12	1.53	2.83897e-07	0.00094262	18	16	78	72	79	71	1	2	2	Ampd2, Gnat2	-186, -6255	upstream, upstream	MergedReg chr3 #37910	0	0	1	1	1	1
53184	7	110792725	110793238	513	6	237.312	194	33.688	47.438	138.562	98.688	-1.75	-1.05	2.58423e-11	1.77901e-06	404	333	62	83	244	176	0	0	1	Ampd3	20377	in gene	MergedReg chr7 #53184	1	1	1	1	1	1
46730	5	140748497	140748788	291	2	49.889	52	18.111	17.111	10.111	7.889	-1.04	-2.42	0.0665446	1.6122e-05	62	63	24	24	13	10	0	0	1	Amz1	24515	in gene	MergedReg chr5 #46730	1	1	0	0	0	0
33940	2	128696559	128696829	270	2	71.75	47.125	5.125	3.875	25.125	20.625	-2.77	-1.36	1.39971e-05	0.00839936	84	58	7	5	29	25	0	1	2	Anapc1, Mertk	-9299, -2303	upstream, upstream	MergedReg chr2 #33940	1	1	0	0	0	0
45906	5	122420630	122421071	441	5	33.643	24.929	89.857	66.286	62.929	42.714	1.87	0.58	3.29683e-08	0.24457	53	37	133	96	93	62	0	1	1	Anapc7	-1594	upstream	MergedReg chr5 #45906	1	0	1	1	1	1
25436	17	33783360	33783836	476	3	10.2	9.4	53.2	37.467	26.533	27.267	2.34	0.99	6.26528e-07	0.121694	16	12	71	53	43	41	0	1	1	Angptl4	-2023	upstream	MergedReg chr17 #25436	0	0	1	1	0	1
19697	15	27492045	27492551	506	6	36.438	20.625	67.938	54.5	71.875	51.625	1.6	0.86	7.02603e-06	0.0455676	61	32	116	82	115	81	0	0	1	Ank	25621	in gene	MergedReg chr15 #19697	1	1	1	1	1	1
55032	8	23038334	23038814	480	4	9.267	10.8	43.667	29.6	41.733	28.867	2.15	1.36	9.82691e-06	0.0164792	12	14	58	40	61	43	0	0	1	Ank1	63692	in gene	MergedReg chr8 #55032	0	0	1	1	1	1
5397	10	69670977	69671394	417	4	6.615	2.692	35.769	19.923	54	41.385	2.56	2.56	3.10814e-05	1.04709e-05	10	5	54	29	76	56	0	0	1	Ank3	137477	in gene	MergedReg chr10 #5397	0	0	1	1	1	1
5406	10	69916646	69917265	619	6	73	58.158	33.474	26.21	26.737	19.368	-0.41	-1.54	0.305918	2.83468e-05	118	102	51	37	46	31	0	0	1	Ank3	383247	in gene	MergedReg chr10 #5406	1	1	1	1	1	1
16498	13	96431782	96432738	956	7	88.833	62.633	15.533	15.2	41.133	31.5	-1.69	-1.21	6.60932e-09	7.993e-06	136	109	45	34	78	78	0	0	1	Ankdd1b	38900	in gene	MergedReg chr13 #16498	1	1	1	1	1	1
16501	13	96457946	96458359	413	2	58.462	46.538	4.615	10.462	15.077	9.923	-1.75	-1.91	0.00199575	9.30698e-05	82	67	8	15	23	13	0	0	1	Ankdd1b	13008	in gene	MergedReg chr13 #16501	1	1	0	0	0	0
16500	13	96454309	96454788	479	3	82.2	49.4	6.333	12.733	20.133	12.467	-1.79	-2.1	0.000267754	1.82313e-06	122	78	10	18	36	17	0	0	1	Ankdd1b	16612	in gene	MergedReg chr13 #16500	1	1	0	0	1	0
30161	19	36119863	36120305	442	3	6.071	5.643	59.857	45	19	15.857	3.2	0.95	8.81193e-11	0.222747	9	7	94	64	28	25	0	1	1	Ankrd1	-240	upstream	MergedReg chr19 #30161	0	0	1	1	1	0
30162	19	36129215	36129942	727	2	13.043	12.174	57.913	18.652	18.739	13.435	2.14	0.39	9.29008e-06	0.570345	20	18	82	24	27	18	0	0	1	Ankrd1	-9734	upstream	MergedReg chr19 #30162	0	0	1	0	1	0
57618	8	122906295	122907043	748	6	79	75.083	116.75	81.667	145.667	103.292	0.93	0.5	2.70758e-05	0.0477259	149	136	222	132	266	157	0	0	1	Ankrd11	135615	in gene	MergedReg chr8 #57618	1	1	1	1	1	1
26411	17	65961470	65962212	742	6	120.583	150.333	46.292	35.792	45.125	31.333	-1.16	-1.99	1.81403e-05	1.20958e-13	189	217	69	62	75	45	0	0	1	Ankrd12	115205	downstream	MergedReg chr17 #26411	1	1	1	1	1	1
38914	3	157993206	157993785	579	4	58.944	56.722	4.778	8.889	23.5	24.889	-2.09	-1.33	1.58149e-05	0.0010209	94	91	10	14	33	38	0	0	1	Ankrd13c	46029	in gene	MergedReg chr3 #38914	1	1	0	0	1	1
27294	18	12275318	12275646	328	3	9.1	9.1	53.8	31.9	27.9	27.2	2.14	0.91	5.50648e-05	0.194169	13	12	64	37	39	34	0	0	1	Ankrd29	30238	in gene	MergedReg chr18 #27294	0	0	1	1	0	1
27293	18	12274100	12274558	458	6	31.643	35.5	97.571	65.857	57.143	45.786	1.59	0.31	6.01403e-06	0.557151	51	51	143	98	88	70	0	0	1	Ankrd29	31391	in gene	MergedReg chr18 #27293	1	1	1	1	1	1
36200	3	38491381	38492016	635	2	44.1	28.3	13.9	10.474	7.6	6.65	-0.88	-2.23	0.0930017	1.09063e-05	61	40	22	19	12	11	0	1	1	Ankrd50	-6882	upstream	MergedReg chr3 #36200	1	1	0	0	0	0
36199	3	38490752	38491158	406	1	32.769	21.923	5.231	4.5	2.769	3.538	-1.43	-2.6	0.0392776	9.5981e-05	37	28	7	10	4	8	0	1	1	Ankrd50	-6139	upstream	MergedReg chr3 #36199	1	0	0	0	0	0
20934	15	79062618	79063346	728	6	249.957	202	258.957	235.217	367.739	260.826	0.66	0.32	3.71695e-06	0.0657449	434	355	499	459	686	469	1	1	1	Ankrd54	-123	upstream	MergedReg chr15 #20934	1	1	1	1	1	1
16973	13	112318196	112318629	433	4	5.643	7.643	45.929	35.429	30.071	21.357	2.98	1.67	1.04876e-08	0.0107696	9	11	65	54	50	35	0	0	1	Ankrd55	29961	in gene	MergedReg chr13 #16973	0	0	1	1	1	1
25090	17	27976217	27976702	485	4	5.8	4.933	29.267	29.067	52.667	37	2.37	2.19	1.92546e-05	6.8205e-05	8	7	44	45	83	49	0	0	1	Anks1	67119	in gene	MergedReg chr17 #25090	0	0	1	1	1	1
22199	16	4963960	4964739	779	6	153.8	132.72	178.36	150.52	281.96	202.12	0.73	0.59	7.07014e-06	0.000891713	288	249	330	275	563	375	1	2	2	Anks3, 4930451G09Rik	-112, 60	upstream, in gene	MergedReg chr16 #22199	1	1	1	1	1	1
58278	9	22385987	22386301	314	4	14	12.778	68.778	56.111	75.889	72.111	2.3	1.95	9.49512e-07	7.54639e-05	16	20	95	78	108	95	0	0	1	Anln	3062	in gene	MergedReg chr9 #58278	0	0	1	1	1	1
54507	7	144684409	144684851	442	4	9.643	5.357	89.071	64.714	65	54.929	3.33	2.32	1.20534e-14	4.87641e-06	14	9	131	98	93	78	0	0	1	Ano1	53962	in gene	MergedReg chr7 #54507	0	0	1	1	1	1
54508	7	144688044	144688314	270	4	12.375	10.125	37.25	41.25	39.875	38.875	2.15	1.36	9.90797e-05	0.0339318	14	13	46	46	47	46	0	0	1	Ano1	50413	in gene	MergedReg chr7 #54508	0	0	1	1	1	1
54510	7	144747696	144748300	604	6	78.368	73.526	139.053	113.158	206.053	140.053	1.25	1	6.91399e-09	2.53672e-05	148	127	244	198	347	246	0	0	1	Ano1	-9406	upstream	MergedReg chr7 #54510	1	1	1	1	1	1
61229	9	122293829	122294928	1099	6	123.382	110.088	70.618	61.235	94.118	65.177	-0.34	-0.78	0.102646	9.68421e-05	269	266	134	105	169	111	1	1	1	Ano10	-4	upstream	MergedReg chr9 #61229	1	1	1	1	1	1
49833	6	125876775	125877343	568	5	66.235	59.294	6.529	305.588	452.176	272.471	0.63	2.13	0.566346	1.45622e-25	113	98	11	498	743	449	0	0	1	Ano2	186640	in gene	MergedReg chr6 #49833	1	1	0	1	1	1
21568	15	95802748	95803234	486	5	29.875	16.75	90.625	62.688	94.562	68.562	2.1	1.5	1.06492e-08	0.000175229	45	24	142	94	151	107	0	0	1	Ano6	12148	in gene	MergedReg chr15 #21568	1	0	1	1	1	1
21573	15	95823392	95824250	858	7	31.963	23.852	61.37	55.111	87.667	56.593	1.73	1.23	6.5788e-10	0.000127601	55	47	132	108	168	96	0	0	1	Ano6	32978	in gene	MergedReg chr15 #21573	1	1	1	1	1	1
21582	15	95904364	95904871	507	5	33.562	41.188	66.812	63.75	50.812	35.875	1.35	0.01	3.40072e-05	0.986717	47	57	97	86	74	53	0	0	1	Ano6	113774	in gene	MergedReg chr15 #21582	0	1	1	1	1	1
54270	7	141121061	141121425	364	3	120.727	74.818	14	21.546	62.818	46.909	-1.67	-0.95	6.94771e-05	0.00965618	159	92	18	27	80	62	0	1	2	Ano9, Ptdss2	-3437, -10043	upstream, upstream	MergedReg chr7 #54270	1	1	0	0	1	0
17549	14	25839726	25840077	351	3	14.727	7	48.727	49.727	47.091	34.273	2.43	1.61	2.37755e-06	0.00674019	22	11	65	65	65	44	0	1	1	Anxa11	-2254	upstream	MergedReg chr14 #17549	0	0	1	1	1	0
17554	14	25861792	25862190	398	4	10.077	6.231	85.308	58.154	106.769	91.385	2.93	2.65	9.33149e-12	9.58284e-10	17	9	125	86	164	138	0	0	2	Anxa11, LOC101055871	19836, 8275	in gene, in gene	MergedReg chr14 #17554	0	0	1	1	1	1
17553	14	25857212	25857704	492	4	15	12.875	65.438	40.438	79.625	51.062	2.06	1.78	5.23383e-07	1.61404e-05	24	18	88	52	114	72	0	0	2	Anxa11, LOC101055871	15303, 12808	in gene, in gene	MergedReg chr14 #17553	0	0	1	1	1	1
17552	14	25855369	25855857	488	6	33.6	26.2	80.467	54.6	93.467	71.8	1.38	1.04	9.10243e-05	0.00483455	51	35	113	74	132	104	0	0	2	Anxa11, LOC101055871	13458, 14653	in gene, downstream	MergedReg chr14 #17552	1	1	1	1	1	1
59658	9	69466179	69466524	345	4	33.2	35	71.7	72.1	103.1	67.6	1.42	0.87	8.01538e-05	0.0383189	41	52	80	84	124	78	0	0	2	Anxa2, Mir3109	12668, 9407	in gene, downstream	MergedReg chr9 #59658	0	0	1	1	1	1
44963	5	96795822	96796053	231	3	12	5.143	66.857	37.714	54.857	44.286	2.49	1.83	1.64327e-05	0.00314179	16	6	76	44	65	51	0	1	1	Anxa3	2552	in gene	MergedReg chr5 #44963	0	0	1	0	1	1
36138	3	36449207	36449806	599	4	7.684	5.632	71.737	52.632	76.316	46.211	3.53	2.75	3.6902e-17	3.90899e-09	12	9	126	87	119	76	0	0	1	Anxa5	26381	in gene	MergedReg chr3 #36138	0	0	1	1	1	1
36139	3	36467597	36468026	429	5	17.538	34.846	77.385	75.462	109.308	78.077	1.77	1.38	3.2106e-06	0.000667874	28	45	122	113	168	124	0	0	2	Anxa5, 1810062G17Rik	8076, -8126	in gene, upstream	MergedReg chr3 #36139	0	1	1	1	1	1
8460	11	55027517	55028092	575	6	41.389	39	90.389	57.222	148.333	98.556	1.41	1.35	6.78021e-06	4.37519e-06	55	62	146	90	272	167	0	0	1	Anxa6	5667	in gene	MergedReg chr11 #8460	1	1	1	1	1	1
14677	13	20918034	20918519	485	2	56.067	34.2	3.5	1.846	6.6	3.733	-2.37	-3.04	8.45728e-05	8.78112e-08	80	55	6	3	9	6	0	0	1	Aoah	124157	in gene	MergedReg chr13 #14677	1	1	0	0	0	0
1344	1	79637726	79638204	478	4	12.067	13.8	87.2	56.8	67.867	47.667	2.94	1.84	3.18025e-14	7.48743e-05	19	18	120	87	95	68	0	0	1	Ap1s3	34007	in gene	MergedReg chr1 #1344	0	0	1	1	1	1
50741	7	16752005	16752446	441	2	33.385	43.385	8.769	9.231	6.154	5.923	-1.14	-2.43	0.0577947	2.91342e-05	48	60	13	11	9	9	0	0	1	Ap2s1	13781	downstream	MergedReg chr7 #50741	1	1	0	0	0	0
5834	10	80751268	80751841	573	6	62.889	66.889	145.056	114.556	129	96.056	1.4	0.51	1.8718e-10	0.082052	80	98	219	162	185	139	0	1	2	Ap3d1, Dot1l	-9343, -3652	upstream, upstream	MergedReg chr10 #5834	1	1	1	1	1	1
44396	5	66550380	66550717	337	3	1.4	2.3	38.6	20.8	24.9	24.9	3.28	2.32	1.34659e-06	0.00171871	3	3	45	24	31	29	0	0	1	Apbb2	68269	in gene	MergedReg chr5 #44396	0	0	1	0	1	1
44395	5	66542491	66542875	384	3	2.25	5.583	61.333	42.75	34.333	21.083	3.18	1.64	2.68736e-09	0.0185202	5	8	85	62	49	30	0	0	1	Apbb2	76134	in gene	MergedReg chr5 #44395	0	0	1	1	1	0
44400	5	66588966	66589274	308	3	4.444	4.444	32.667	29.222	23.778	23	2.67	1.5	2.04653e-05	0.0481199	7	6	42	36	29	30	0	0	1	Apbb2	29697	in gene	MergedReg chr5 #44400	0	0	1	1	1	0
49669	6	122598521	122598863	342	2	39.636	33.727	19.546	15.091	8.455	5.182	-0.51	-2.43	0.438066	5.49495e-05	50	45	23	20	14	8	0	0	2	Apobec1, Gdf3	3752, 11379	in gene, downstream	MergedReg chr6 #49669	1	1	0	0	0	0
26104	17	48433735	48434361	626	6	143.316	97.053	27.105	33.579	118.421	81.263	-1.3	-0.44	1.54793e-05	0.121705	235	142	33	44	177	120	0	1	1	Apobec2	-1320	upstream	MergedReg chr17 #26104	1	1	1	1	1	1
22989	16	31290719	31291536	817	6	88.846	107.385	153.038	110.885	114.038	84.346	0.97	-0.14	3.3928e-06	0.650236	177	192	248	206	227	153	0	0	1	Apod	23469	downstream	MergedReg chr16 #22989	1	1	1	1	1	1
23769	16	85074990	85075727	737	2	38.044	35.044	5.261	6.304	6.217	3.826	-1.98	-2.61	3.87243e-05	2.11243e-08	55	59	8	10	11	6	0	0	1	App	98349	in gene	MergedReg chr16 #23769	1	1	0	0	0	0
23764	16	84971703	84972415	712	4	51.091	49.364	27.318	28.773	15.364	12.727	-0.22	-1.99	0.613865	4.23128e-07	82	80	44	54	30	24	0	1	2	App, Gm10791	201648, -152	in gene, upstream	MergedReg chr16 #23764	1	1	1	1	0	0
48218	6	55335951	55336549	598	4	88.842	53.632	16	11.21	27.158	24.737	-1.5	-1.5	0.000119428	3.9907e-05	136	83	24	19	38	36	0	1	1	Aqp1	-49	upstream	MergedReg chr6 #48218	1	1	0	0	1	1
39417	4	41094273	41094794	521	6	28.188	21.062	24	23.625	101.812	71.062	0.49	1.51	0.413991	5.81147e-05	40	37	39	35	152	110	0	0	1	Aqp3	3650	in gene	MergedReg chr4 #39417	1	1	1	1	1	1
59734	9	71164756	71165226	470	6	22.267	27.2	62.6	55.067	97.4	77.733	1.71	1.54	1.42288e-05	0.000104566	33	40	107	85	160	127	0	1	1	Aqp9	-1702	upstream	MergedReg chr9 #59734	1	1	1	1	1	1
20576	15	74667743	74668088	345	2	94.636	80.727	45.909	28	34.182	23.546	-0.67	-1.6	0.139378	7.54639e-05	123	107	58	36	45	33	0	0	1	Arc	4655	downstream	MergedReg chr15 #20576	1	1	0	0	0	0
44803	5	91145001	91145248	247	1	13.375	12.375	37.875	43	80	52.75	2.21	2.05	5.19788e-05	0.000141614	17	15	44	48	93	63	0	0	1	Areg	5509	in gene	MergedReg chr5 #44803	0	0	0	0	1	0
44804	5	91148952	91150183	1231	6	29.923	23.026	68.59	66.59	102.718	75.308	1.78	1.43	3.49174e-17	7.83983e-10	54	34	86	96	143	106	0	0	1	Areg	9952	downstream	MergedReg chr5 #44804	1	1	1	1	1	1
35227	2	166894702	166895083	381	5	35	41.083	7.25	104.167	132.833	130.167	0.57	1.5	0.624935	3.33308e-05	61	72	10	190	238	237	0	0	1	Arfgef2	89311	in gene	MergedReg chr2 #35227	1	1	0	1	1	1
27156	18	6135676	6136865	1189	6	173.316	151.289	75.895	61.842	108.632	84.605	-0.68	-0.83	2.36566e-05	6.69836e-07	307	288	130	115	203	131	1	1	1	Arhgap12	-172	upstream	MergedReg chr18 #27156	1	1	1	1	1	1
4671	10	26854543	26855069	526	4	13.875	6.188	52.438	31.438	62.75	62.75	2.2	2.13	5.8697e-06	4.67009e-06	21	11	75	50	102	105	0	0	1	Arhgap18	82294	in gene	MergedReg chr10 #4671	0	0	1	1	1	1
4668	10	26799476	26799987	511	6	25.188	29.062	62.312	54.062	111.75	70.125	1.54	1.38	1.84716e-05	0.000183798	30	41	92	91	183	114	0	0	1	Arhgap18	27219	in gene	MergedReg chr10 #4668	1	1	1	1	1	1
30359	19	41801740	41802372	632	6	116.8	131.55	198.2	137.8	248	205.45	0.96	0.65	2.03041e-06	0.0026986	219	256	360	266	447	385	1	1	1	Arhgap19	28	in gene	MergedReg chr19 #30359	1	1	1	1	1	1
10401	11	97449629	97450551	922	6	35.793	27.138	86.414	61.69	79.207	57.483	1.66	0.88	2.11693e-11	0.00331894	74	58	134	106	172	113	0	1	1	Arhgap23	-70	upstream	MergedReg chr11 #10401	1	1	1	1	1	1
10408	11	97508227	97508609	382	3	5.667	4	32.75	30.333	33	19.833	2.55	1.65	2.74003e-05	0.0194492	8	7	47	40	42	27	0	0	3	Arhgap23, 4933428G20Rik, Srcin1	58258, -8078, 66708	downstream, upstream, downstream	MergedReg chr11 #10408	0	0	1	1	1	0
27847	18	39050958	39051568	610	6	41.684	51.526	102.789	71.316	100.842	74.632	1.41	0.7	1.43091e-06	0.042877	79	83	180	122	196	136	0	0	1	Arhgap26	58118	in gene	MergedReg chr18 #27847	1	1	1	1	1	1
27843	18	39030839	39031450	611	2	59.842	40.421	12.895	5.947	13.526	8.789	-1.72	-2.19	0.000289788	7.15273e-07	92	68	21	8	27	16	0	0	1	Arhgap26	37999	in gene	MergedReg chr18 #27843	1	1	0	0	0	0
27859	18	39264543	39265034	491	2	54.625	37.688	5	4.875	17.188	8.625	-2.42	-1.9	1.86191e-05	0.000131717	79	59	7	9	25	16	0	0	1	Arhgap26	271643	in gene	MergedReg chr18 #27859	1	1	0	0	0	0
10913	11	103350831	103351400	569	4	13.5	5.556	126.944	89.444	168.278	111.5	3.65	3.26	3.62481e-27	1.20383e-20	20	9	200	140	265	162	0	0	2	Arhgap27, Gm11648	12577, 6362	in gene, downstream	MergedReg chr11 #10913	0	0	1	1	1	1
10912	11	103346321	103347193	872	6	69.778	35.444	82.926	64.222	162.889	118.926	0.88	1.13	0.00117859	2.65627e-06	108	44	147	120	298	219	0	1	2	Arhgap27, Gm11648	16935, 2004	in gene, in gene	MergedReg chr11 #10912	1	1	1	1	1	1
10914	11	103356166	103356647	481	4	28.2	18.133	47.533	45.533	105.333	76.933	1.42	1.64	0.000476674	7.03317e-06	39	25	63	61	134	106	0	0	3	Arhgap27, Gm11648, Plekhm1	7286, 11653, 56258	in gene, downstream, downstream	MergedReg chr11 #10914	0	0	1	1	1	1
3369	1	171418741	171419187	446	4	98.5	49.214	23.5	25.286	12.286	5.714	-1.03	-2.83	0.0261533	1.96532e-09	152	73	36	36	17	9	0	1	3	Arhgap30, Usf1, Tstd1	30004, 7283, -69	downstream, downstream, upstream	MergedReg chr1 #3369	1	1	1	1	0	0
8839	11	65030283	65030646	363	4	5.273	11.818	31.454	38.364	77.636	85.909	2.26	2.68	7.76714e-05	9.8782e-08	7	16	40	51	105	118	0	0	1	Arhgap44	132497	in gene	MergedReg chr11 #8839	0	0	1	1	1	1
8841	11	65128640	65129101	461	3	2.6	2.733	19.733	15.667	57.067	40.667	2.24	3.13	0.00237632	8.52924e-08	5	4	29	27	83	70	0	0	1	Arhgap44	34091	in gene	MergedReg chr11 #8841	0	0	1	0	1	1
8840	11	65032274	65032594	320	2	8.5	6.8	9	19.3	59	56.1	1.13	2.27	0.183657	3.68364e-05	10	10	13	24	78	71	0	0	1	Arhgap44	130527	in gene	MergedReg chr11 #8840	0	0	0	0	1	1
8844	11	65162352	65163131	779	2	5.958	5.208	7.833	7.625	44.292	21.583	1.11	1.98	0.0979247	6.8748e-05	11	9	12	14	70	30	1	1	1	Arhgap44	220	in gene	MergedReg chr11 #8844	0	0	0	0	1	1
8842	11	65140167	65140700	533	2	2.545	3.75	4.125	1.429	42	25.562	0.11	2.56	0.935753	3.09199e-05	4	6	6	2	54	35	0	0	1	Arhgap44	22528	in gene	MergedReg chr11 #8842	0	0	0	0	1	1
62531	X	168901980	168902419	439	2	44.643	31.643	9	7.714	4.929	7.857	-1.24	-2.37	0.0316952	3.46795e-05	64	48	12	13	8	12	0	0	1	Arhgap6	107100	in gene	MergedReg chrX #62531	1	1	0	0	0	0
54925	8	14992690	14993135	445	5	82.214	70.071	86.5	58.714	40.857	17.071	0.52	-1.52	0.131732	0.000274545	130	108	135	101	66	29	0	0	1	Arhgef10	81195	in gene	MergedReg chr8 #54925	1	1	1	1	1	0
42312	4	140665701	140666289	588	6	73.833	66.389	84.556	64.111	191.5	143.667	0.67	1.01	0.0213796	5.51635e-05	119	111	150	110	335	242	0	1	1	Arhgef10l	-90	upstream	MergedReg chr4 #42312	1	1	1	1	1	1
52937	7	100930885	100931292	407	4	11.083	14.417	62.917	48	103.917	67.917	2.2	2.35	9.59879e-07	1.69349e-08	14	18	89	64	132	85	1	1	2	Arhgef17, P2ry6	1073, 33278	in gene, downstream	MergedReg chr7 #52937	0	0	1	1	1	1
37051	3	88625000	88625393	393	3	8.667	9.917	24.25	15.5	85.5	56.667	1.5	2.5	0.0346626	7.21443e-07	12	14	32	24	117	79	0	0	1	Arhgef2	8989	in gene	MergedReg chr3 #37051	0	0	1	0	1	1
16560	13	98016059	98016549	490	4	16.562	13.688	47.375	31.688	70.375	45.188	1.8	1.62	5.33501e-05	0.000187171	21	16	67	47	98	52	0	0	1	Arhgef28	189861	in gene	MergedReg chr13 #16560	0	0	1	1	1	1
16553	13	97927852	97928429	577	2	3.357	6.556	14.944	9.889	42.167	37.278	1.22	2.24	0.10267	2.24304e-05	6	10	27	19	61	70	0	0	1	Arhgef28	278025	in gene	MergedReg chr13 #16553	0	0	0	0	1	1
16557	13	97976513	97977230	717	6	180.045	122.273	88.682	80.227	89.727	77.636	-0.28	-0.95	0.304857	8.45037e-05	335	240	164	140	164	150	0	0	1	Arhgef28	229294	in gene	MergedReg chr13 #16557	1	1	1	1	1	1
16570	13	98183127	98183770	643	4	74.55	48.1	18.2	22.4	11.947	7.55	-1.07	-2.61	0.00794617	5.00819e-10	122	89	32	43	25	15	0	0	1	Arhgef28	22717	in gene	MergedReg chr13 #16570	1	1	1	1	0	0
17602	14	27347267	27347655	388	3	9.917	7	65.417	49.833	36.333	20.833	2.96	1.2	7.62865e-10	0.0777829	12	9	95	76	49	30	0	0	1	Arhgef3	109422	in gene	MergedReg chr14 #17602	0	0	1	1	1	0
17600	14	27341405	27341808	403	2	10.385	6.615	56.231	41.231	18.692	24.462	2.66	0.94	4.32873e-08	0.194412	16	10	79	55	28	34	0	0	1	Arhgef3	103567	in gene	MergedReg chr14 #17600	0	0	1	1	0	0
38419	3	133234711	133235447	736	6	213.565	137.348	95.826	84.913	125.217	79.609	-0.42	-0.96	0.0701338	2.00565e-05	374	239	160	142	217	135	0	1	1	Arhgef38	-190	upstream	MergedReg chr3 #38419	1	1	1	1	1	1
54782	8	11767321	11767755	434	4	11.714	11.929	61	35.429	53.071	52	2.12	1.52	2.18265e-06	0.002251	15	20	88	49	77	77	0	0	1	Arhgef7	39433	in gene	MergedReg chr8 #54782	0	0	1	1	1	1
24328	17	5138672	5139230	558	6	43.471	37.765	137.647	82.353	106.588	69.882	1.81	0.81	1.68948e-10	0.0242576	71	56	192	122	167	124	0	0	1	Arid1b	143877	in gene	MergedReg chr17 #24328	1	1	1	1	1	1
24321	17	5082342	5083136	794	6	54.92	37.48	70.16	52.48	40.04	22.36	0.97	-0.65	0.000773661	0.108446	90	73	117	82	60	44	0	0	1	Arid1b	87665	in gene	MergedReg chr17 #24321	1	1	1	1	1	1
24341	17	5295560	5296102	542	4	68.118	57.765	39.471	29.294	13.706	7.765	-0.32	-2.55	0.475809	5.09064e-09	100	90	61	43	18	10	0	0	1	Arid1b	300757	in gene	MergedReg chr17 #24341	1	1	1	1	0	0
39456	4	41737799	41738586	787	2	77.958	73.417	25.333	23.875	34.125	29.083	-0.98	-1.35	0.00111559	4.93916e-06	100	106	45	45	52	50	0	1	2	Arid3c, Sigmar1	-7050, 3121	upstream, downstream	MergedReg chr4 #39456	1	1	0	0	0	0
394	1	36309082	36309393	311	2	22.1	19.3	50.6	58.4	17.7	14.7	1.74	-0.36	0.000109698	0.647426	27	23	66	76	22	19	0	1	1	Arid5a	1504	in gene	MergedReg chr1 #394	0	0	1	1	0	0
397	1	36325794	36326303	509	3	10.133	16.133	63.933	39.533	26	27.267	2.04	0.51	3.59893e-06	0.431807	19	20	81	56	41	39	0	0	2	Arid5a, Kansl3	18315, 43133	downstream, downstream	MergedReg chr1 #397	0	0	1	1	0	1
5349	10	68137424	68137802	378	2	8.083	10.083	70.833	37	29.333	21.833	2.66	1.11	2.78921e-07	0.110149	11	14	94	51	39	31	0	0	1	Arid5b	141113	in gene	MergedReg chr10 #5349	0	0	1	1	0	0
17020	13	113838695	113839142	447	2	3.714	3.333	9.286	11.071	40.5	36.786	2.06	2.79	0.00720914	6.79411e-06	6	5	13	17	56	55	0	0	1	Arl15	44410	in gene	MergedReg chr13 #17020	0	0	0	0	1	1
1466	1	86271806	86272169	363	2	73.083	59.583	10.667	10.833	28.833	22.417	-1.9	-1.32	9.85828e-05	0.00182033	93	79	14	14	38	34	0	0	1	Armc9	117207	in gene	MergedReg chr1 #1466	1	1	0	0	0	0
53314	7	113239640	113240166	526	3	80.471	61	11.294	8.588	25.765	12.294	-2.34	-1.92	1.4206e-07	1.36667e-06	121	92	15	17	46	20	0	0	1	Arntl	32438	in gene	MergedReg chr7 #53314	1	1	0	0	1	0
60840	9	112207782	112208282	500	2	47.067	29.6	4.133	13.4	3.4	7.2	-1.36	-2.39	0.0293633	3.17563e-05	66	39	6	17	5	12	0	0	1	Arpp21	26809	in gene	MergedReg chr9 #60840	1	1	0	0	0	0
52861	7	99586053	99586455	402	4	10.167	12.417	62.583	53.167	65.833	40.083	2.34	1.46	1.12597e-07	0.00596715	14	17	89	75	91	55	0	0	1	Arrb1	50768	in gene	MergedReg chr7 #52861	0	0	1	1	1	1
16259	13	80885362	80886410	1048	6	251.788	184.606	116.182	82.546	132.212	103.333	-0.63	-1.01	0.000279569	9.79855e-10	342	263	167	124	215	169	1	1	1	Arrdc3	2464	in gene	MergedReg chr13 #16259	1	1	1	1	1	1
52996	7	101562050	101562563	513	4	59.375	48.625	20.938	18	13.375	7.688	-0.82	-2.29	0.0789976	1.02357e-06	105	77	30	34	21	12	0	1	1	Art2a-ps	-1441	upstream	MergedReg chr7 #52996	1	1	1	1	0	0
22569	16	18411742	18412278	536	3	92.412	50.176	7.647	24.647	9.059	13.177	-1.16	-2.42	0.15161	5.58387e-08	147	86	15	35	14	18	0	0	2	Arvcf, Comt	63736, 14706	downstream, in gene	MergedReg chr16 #22569	1	1	0	1	0	0
20398	15	64223421	64223798	377	3	3.917	1.6	45.833	19.25	29.333	22.833	3.23	2.25	1.03082e-06	0.00191859	6	2	63	27	43	33	0	0	1	Asap1	159310	in gene	MergedReg chr15 #20398	0	0	1	0	1	1
42017	4	136249745	136250323	578	6	84.278	77.778	86.722	79.389	59.167	46.944	0.49	-0.82	0.0925574	0.0121672	140	128	134	143	101	83	0	1	2	Asap3, Tcea3	43669, 2077	downstream, in gene	MergedReg chr4 #42017	1	1	1	1	1	1
13884	12	103341275	103341671	396	4	6.692	7.462	47.077	25.154	31.769	33.923	2.34	1.54	2.91586e-05	0.0152634	10	10	70	35	41	44	0	0	1	Asb2	14528	in gene	MergedReg chr12 #13884	0	0	1	1	1	1
5152	10	60042454	60042995	541	2	46.353	41	8.588	10.882	11	8.824	-1.69	-2	0.000716015	1.98094e-05	62	55	14	18	16	15	0	0	1	Ascc1	39919	in gene	MergedReg chr10 #5152	1	1	0	0	0	0
7366	11	4675061	4676073	1012	4	111.594	67.938	13.219	12.781	16.594	10.844	-2.15	-2.72	2.19333e-12	2.35772e-19	241	152	25	30	38	21	0	0	1	Ascc2	37774	in gene	MergedReg chr11 #7366	1	1	1	0	1	0
56341	8	83972463	83973109	646	6	199.9	176.4	222.2	203.7	304.55	197.55	0.62	0.15	9.96104e-05	0.519151	378	315	410	387	552	346	1	1	2	Asf1b, Prkaca	17092, -192	downstream, upstream	MergedReg chr8 #56341	1	1	1	1	1	1
21784	15	99700131	99700607	476	4	113.643	82.429	9.857	15.929	54.5	36.071	-1.99	-1.29	1.16933e-06	0.000177671	161	115	13	22	80	50	0	1	2	Asic1, Smarcd1	29651, -1918	in gene, upstream	MergedReg chr15 #21784	1	1	0	0	1	1
9697	11	80949059	80949624	565	4	7.235	9.125	56.294	26.412	30.765	23.059	2.61	1.35	7.8516e-08	0.0264326	14	16	82	38	45	32	0	0	1	Asic2	1019055	in gene	MergedReg chr11 #9697	0	0	1	1	1	1
62549	X	170674922	170675672	750	2	68.13	54.956	18.391	20.13	16.956	15.435	-1.13	-2.06	0.000653399	1.67039e-09	109	80	26	40	27	31	1	1	1	Asmt	2653	in gene	MergedReg chrX #62549	1	1	0	0	0	0
9244	11	73318424	73318977	553	4	11.5	10.667	107.611	76.889	107.889	56.889	3.37	2.47	5.32154e-22	2.5306e-09	23	20	197	136	190	103	0	0	1	Aspa	5934	in gene	MergedReg chr11 #9244	0	0	1	1	1	1
14195	12	112106508	112107091	583	6	122.944	101.333	23.333	34.889	109.722	77.278	-1.3	-0.41	7.22392e-05	0.159704	200	159	37	58	185	145	0	2	2	Aspg, Mir3073	116, -2439	in gene, upstream	MergedReg chr12 #14195	1	1	1	1	1	1
14198	12	112117571	112118085	514	6	95.625	101.5	27.25	30.125	73.875	61.562	-1.31	-0.69	8.83636e-05	0.0250154	149	155	41	41	105	96	0	0	2	Aspg, Mir3073	11145, 8590	in gene, downstream	MergedReg chr12 #14198	1	1	1	1	1	1
11871	11	120692382	120693061	679	4	34.636	55.273	18.636	20.227	9.909	4.727	-0.78	-2.73	0.0950352	4.37452e-09	42	93	38	36	19	8	0	0	1	Aspscr1	19748	in gene	MergedReg chr11 #11871	1	1	1	1	0	0
11872	11	120703897	120704456	559	6	29.278	39.833	78.556	59.167	64.444	28.833	1.5	0.18	3.33169e-06	0.748812	49	65	130	96	101	50	0	0	3	Aspscr1, Stra13, Lrrc45	31203, 9591, -9777	in gene, downstream, upstream	MergedReg chr11 #11872	1	1	1	1	1	1
29494	19	9106719	9107290	571	6	34.222	36.833	111.167	70.611	111.944	65.222	1.85	1.03	6.693e-10	0.00399368	59	62	174	122	191	115	0	0	1	Asrgl1	28562	downstream	MergedReg chr19 #29494	1	1	1	1	1	1
29497	19	9132107	9132477	370	3	18.909	18.364	2.909	102.727	101.182	99.727	0.92	2.14	0.389762	9.15655e-07	31	30	5	171	169	167	0	0	1	Asrgl1	3274	in gene	MergedReg chr19 #29497	0	0	0	1	1	1
43031	4	155763766	155764141	375	5	40.333	42.417	4.75	130.667	155.917	171.5	0.55	1.71	0.63263	7.22096e-07	65	73	8	229	278	303	0	1	3	Atad3a, 2610204G22Rik, Vwa1	-2855, 2761, 10608	upstream, downstream, downstream	MergedReg chr4 #43031	1	1	0	1	1	1
3958	1	191182927	191183837	910	6	279.286	268.571	163.964	132.821	249.429	158.929	-0.34	-0.64	0.0273514	4.26995e-05	516	458	321	275	464	286	1	1	1	Atf3	-49	upstream	MergedReg chr1 #3958	1	1	1	1	1	1
3313	1	170853589	170853967	378	3	1.333	2.75	25.667	18.75	32.167	34.667	2.99	2.82	2.17991e-05	3.80413e-05	2	6	36	22	44	46	0	1	2	Atf6, LOC101055854	13993, -2803	in gene, upstream	MergedReg chr1 #3313	0	0	1	0	1	1
48337	6	64727717	64728325	608	6	112.263	63.053	21.316	19.368	35.947	30.842	-1.59	-1.52	1.72815e-05	8.74209e-06	184	104	29	32	61	56	0	1	1	Atoh1	-1125	upstream	MergedReg chr6 #48337	1	1	1	1	1	1
48465	6	72216547	72217110	563	6	131.353	103.176	48.765	36.588	65.941	53.765	-0.91	-1.16	0.00159646	4.36444e-05	229	164	80	56	122	85	0	0	1	Atoh8	18749	in gene	MergedReg chr6 #48465	1	1	1	1	1	1
8096	11	43148326	43148725	399	2	80.333	55.917	12.5	20.25	18.167	8.333	-1.19	-2.17	0.0153745	3.2882e-06	110	81	16	29	28	10	0	1	1	Atp10b	-1352	upstream	MergedReg chr11 #8096	1	1	0	0	0	0
44461	5	72250089	72250462	373	4	3.111	3.455	41.091	41.636	31.091	34.636	3.56	2.54	1.94009e-09	0.000163493	4	6	53	55	40	41	0	0	1	Atp10d	46946	in gene	MergedReg chr5 #44461	0	0	1	1	1	1
54828	8	12782185	12782676	491	3	10.667	4.733	40.467	42.067	35.133	25.133	2.63	1.61	6.53401e-08	0.0060677	15	7	59	54	48	34	0	0	1	Atp11a	25414	in gene	MergedReg chr8 #54828	0	0	1	1	1	0
54823	8	12758508	12758980	472	4	11.467	10.867	61.2	44.2	64.267	51.533	2.5	1.97	1.66281e-08	3.38731e-05	17	19	85	68	104	78	0	1	1	Atp11a	1728	in gene	MergedReg chr8 #54823	0	0	1	1	1	1
22932	16	30397156	30397967	811	6	270.52	204.32	56.4	48.92	121	77.6	-1.58	-1.38	4.54517e-18	2.74814e-14	440	324	91	78	185	132	0	0	1	Atp13a3	-9031	upstream	MergedReg chr16 #22932	1	1	1	1	1	1
6449	10	98926492	98927071	579	2	8.889	5.278	31.667	23.667	15.389	10.389	2.32	0.83	1.15573e-05	0.270292	19	8	38	29	21	19	0	0	1	Atp2b1	11629	in gene	MergedReg chr10 #6449	0	0	1	1	0	0
6451	10	98951375	98952010	635	4	12.1	14.5	53.5	30.6	60.1	43.95	1.95	1.56	3.89171e-06	0.000260767	16	22	83	41	82	56	0	0	1	Atp2b1	36540	in gene	MergedReg chr10 #6451	0	0	1	1	1	1
6448	10	98913926	98915290	1364	7	179.905	158.714	67.952	63.071	108.286	82	-0.79	-0.9	1.69793e-07	7.16404e-09	430	361	163	146	227	185	1	1	1	Atp2b1	-544	upstream	MergedReg chr10 #6448	1	1	1	1	1	1
61838	X	73526392	73526966	574	3	53.444	41.444	11.833	7.167	15.556	10.778	-1.63	-1.9	0.000783228	2.97395e-05	85	63	19	10	29	18	0	0	1	Atp2b3	23593	in gene	MergedReg chrX #61838	1	1	0	0	1	0
57413	8	119715171	119715748	577	6	134.944	78.056	31.889	25.111	97.444	52.833	-1.33	-0.69	5.29213e-05	0.0344258	236	122	44	38	169	82	0	0	1	Atp2c2	15450	in gene	MergedReg chr8 #57413	1	1	1	1	1	1
10291	11	96075448	96076214	766	6	175.417	169.833	190.167	177	271.708	204.667	0.69	0.33	7.33427e-06	0.0802417	313	305	351	312	468	356	1	1	1	Atp5g1	-137	upstream	MergedReg chr11 #10291	1	1	1	1	1	1
22058	15	102673565	102674018	453	4	8.667	6	78.4	45.533	161.267	128.067	3.06	3.56	7.46345e-12	6.09419e-20	15	10	123	71	252	202	0	2	2	Atp5g2, Mir688	-2744, -1925	upstream, upstream	MergedReg chr15 #22058	0	0	1	1	1	1
26963	17	86937675	86938228	553	6	138.941	86.412	46.941	36.235	46.647	32.765	-0.84	-1.66	0.00678356	6.71567e-08	205	116	68	61	74	46	0	0	1	Atp6v1e2	9936	downstream	MergedReg chr17 #26963	1	1	1	1	1	1
29	1	5109280	5109807	527	2	3.188	1.867	1.75	5	40.118	30.823	0.73	3	0.507945	5.27443e-07	6	3	5	8	57	38	0	0	1	Atp6v1h	26370	in gene	MergedReg chr1 #29	0	0	0	0	1	1
44438	5	67797184	67797863	679	4	104.591	72.182	16.409	13.773	37.091	16.273	-1.81	-1.79	4.74076e-08	8.35842e-08	188	121	27	18	65	29	0	0	1	Atp8a1	49908	in gene	MergedReg chr5 #44438	1	1	0	0	1	1
28389	18	64643721	64644524	803	6	22.72	22.92	67.16	60.84	81.28	47.84	1.92	1.11	1.10466e-11	0.00210031	34	34	117	101	157	92	0	0	1	Atp8b1	16878	in gene	MergedReg chr18 #28389	1	1	1	1	1	1
28384	18	64618129	64619389	1260	6	76.487	59.718	103.667	79.538	113.179	85.692	0.93	0.39	1.27972e-07	0.0810782	140	122	212	162	254	198	0	0	1	Atp8b1	42241	in gene	MergedReg chr18 #28384	1	1	1	1	1	1
40877	4	115795310	115795777	467	3	56.2	52.533	2	6.267	30.667	14.467	-2.94	-1.39	4.00093e-07	0.00231773	90	76	3	10	51	22	0	0	1	Atpaf1	10729	in gene	MergedReg chr4 #40877	1	1	0	0	1	0
34018	2	131037442	131038002	560	4	61.529	48.706	40.176	36.706	12.647	10.235	0.04	-2.31	0.948068	1.63239e-07	101	71	67	55	17	17	0	0	2	Atrn, Gfra4	131226, 5366	downstream, downstream	MergedReg chr2 #34018	1	1	1	1	0	0
30944	19	58104510	58104917	407	4	9.923	8.154	39.923	34.231	38	21.385	2.2	1.2	4.15128e-05	0.0708351	12	12	62	46	55	31	0	0	1	Atrnl1	493679	in gene	MergedReg chr19 #30944	0	0	1	1	1	1
30941	19	57926404	57926816	412	6	30.231	20.615	54.077	100.923	49.692	23.692	2.13	0.33	4.92425e-07	0.627565	47	37	96	174	88	37	0	0	1	Atrnl1	315576	in gene	MergedReg chr19 #30941	1	1	1	1	1	1
15463	13	45820523	45821331	808	4	9.68	13.68	48.4	31.56	26.24	17.84	2.22	0.75	8.79787e-09	0.182447	19	23	83	62	40	42	0	0	1	Atxn1	144064	in gene	MergedReg chr13 #15463	0	0	1	1	1	1
15465	13	45837602	45838053	451	4	16.357	13.571	56.071	36.357	36.357	24.929	2.01	0.73	1.53316e-05	0.245816	25	20	83	58	53	39	0	0	1	Atxn1	127164	in gene	MergedReg chr13 #15465	0	0	1	1	1	1
15461	13	45718778	45719489	711	6	59.261	41.522	46.565	52.087	33.174	18.87	0.45	-1.21	0.186015	0.00124609	87	79	93	98	60	37	0	0	1	Atxn1	245858	in gene	MergedReg chr13 #15461	1	1	1	1	1	1
21325	15	85420599	85421138	539	4	10	5.412	59.588	31.941	53	40.118	2.99	2.19	1.04032e-10	2.1981e-05	15	9	77	46	70	61	0	0	1	Atxn10	84487	in gene	MergedReg chr15 #21325	0	0	1	1	1	1
21326	15	85424133	85424606	473	6	43.857	32.929	111.071	95.929	127.929	90.143	1.91	1.2	1.05736e-10	0.000759373	69	49	174	149	203	151	0	0	1	Atxn10	87988	in gene	MergedReg chr15 #21326	1	1	1	1	1	1
12522	12	33315231	33315717	486	2	99.75	70.562	13.938	17.812	10.938	8.438	-1.66	-2.92	2.44421e-05	2.99974e-12	170	116	21	27	17	11	0	0	1	Atxn7l1	167788	in gene	MergedReg chr12 #12522	1	1	0	0	0	0
50520	7	3150308	3150961	653	4	5.85	5.15	126.65	86.35	60.95	50.3	4.32	2.69	3.00606e-32	5.68331e-09	10	9	215	150	98	86	0	0	1	AU018091	18569	downstream	MergedReg chr7 #50520	0	0	1	1	1	1
34106	2	132607646	132608143	497	5	91.125	40.25	34.625	31.562	23.938	12.438	-0.44	-1.88	0.37755	2.14295e-05	137	69	60	56	34	22	0	0	1	AU019990	9698	in gene	MergedReg chr2 #34106	1	1	1	1	1	0
15684	13	52831339	52831765	426	4	58.308	56.769	5.462	8.462	29.846	26.769	-2.04	-1.18	8.87643e-05	0.00809364	84	83	7	12	43	35	0	0	1	Auh	98125	downstream	MergedReg chr13 #15684	1	1	0	0	1	1
46213	5	131727883	131728435	552	4	22.177	21.294	18.823	38.471	119.412	72.765	0.83	1.74	0.120009	6.74487e-07	32	28	31	63	180	100	0	0	1	Auts2	814184	in gene	MergedReg chr5 #46213	0	0	1	1	1	1
46208	5	131600309	131600882	573	4	53.056	46.778	29.722	23.944	13.833	6.333	-0.27	-2.26	0.606095	1.26891e-06	76	74	48	33	29	13	0	0	1	Auts2	941748	in gene	MergedReg chr5 #46208	1	1	1	1	0	0
46215	5	131733245	131733737	492	6	101.25	87.25	18.062	25.875	92.875	55.375	-1.51	-0.56	6.84861e-05	0.0971909	154	145	31	42	148	96	0	0	1	Auts2	808852	in gene	MergedReg chr5 #46215	1	1	1	1	1	1
46222	5	131897931	131898519	588	4	77.111	61.389	6.5	11.778	24.333	28	-2.26	-1.47	2.25014e-07	5.612e-05	130	101	12	16	39	49	0	0	1	Auts2	644118	in gene	MergedReg chr5 #46222	1	1	0	0	1	1
46221	5	131884473	131884808	335	4	2.091	1.273	33.455	34	37	31.909	3.86	2.96	8.39119e-09	3.53816e-05	3	2	47	47	49	42	0	0	2	Auts2, 4930563F08Rik	657703, 4371	in gene, downstream	MergedReg chr5 #46221	0	0	1	1	1	1
11146	11	108920075	108920886	811	6	164.24	141.24	64.4	42.32	121.32	87.52	-0.88	-0.65	6.40844e-05	0.0016621	274	234	99	64	169	123	1	1	1	Axin2	131	in gene	MergedReg chr11 #11146	1	1	1	1	1	1
55496	8	45063034	45063730	696	6	126.773	86.182	57.364	44.591	63.182	44.545	-0.47	-1.14	0.127264	5.28545e-05	183	130	89	63	116	73	0	2	2	AY512931, Mtnr1a	2036, -5828	in gene, upstream	MergedReg chr8 #55496	1	1	1	1	1	1
19980	15	38518979	38519787	808	6	219.72	167.08	83.6	68.84	126.2	84.32	-0.75	-0.93	7.24393e-05	8.82181e-07	360	271	133	117	211	150	1	1	1	Azin1	-117	upstream	MergedReg chr15 #19980	1	1	1	1	1	1
32744	2	72308452	72309319	867	5	8.111	9.296	44.074	32.074	34.481	19.963	2.62	1.48	1.45757e-11	0.0028877	17	17	66	43	55	29	0	0	1	B230120H23Rik	23248	in gene	MergedReg chr2 #32744	0	0	1	1	1	0
32743	2	72289033	72289651	618	6	97.684	81.895	130.263	107.789	173	111.053	0.94	0.47	1.7475e-05	0.0776974	187	153	204	193	291	188	0	0	1	B230120H23Rik	3705	in gene	MergedReg chr2 #32743	1	1	1	1	1	1
10449	11	97850374	97850916	542	4	81.706	66.059	15.177	12.765	81.177	55.882	-1.8	-0.36	4.33887e-06	0.316753	138	104	25	19	138	90	0	0	2	B230217C12Rik, Fbxo47	9865, 33509	downstream, downstream	MergedReg chr11 #10449	1	1	0	0	1	1
3515	1	178318193	178319500	1307	6	183.927	165.732	73.659	64.171	130.805	95.756	-0.72	-0.68	1.28057e-06	9.91159e-06	371	287	133	104	212	159	1	2	3	B230369F24Rik, Cox20, Hnrnpu	-3387, -307, 18938	upstream, upstream, downstream	MergedReg chr1 #3515	1	1	1	1	1	1
43048	4	155992144	155993385	1241	7	135.385	124.59	81.769	50.436	89.436	68.718	-0.41	-0.82	0.0662187	3.28222e-06	212	211	129	82	149	116	1	2	2	B3galt6, Sdf4	-86, -150	upstream, upstream	MergedReg chr4 #43048	1	1	1	1	1	1
29470	19	8929036	8930081	1045	6	24.485	21.606	47.151	44.909	83.788	57.849	1.3	1.24	2.54071e-06	1.23417e-05	40	41	75	63	160	104	1	2	3	B3gat3, Rom1, Eml3	9165, -202, -136	downstream, upstream, upstream	MergedReg chr19 #29470	1	1	1	1	1	1
29183	19	5050188	5050988	800	6	44.4	43.6	76.6	67.92	107.92	71.76	1.18	0.84	2.44748e-06	0.00306292	72	84	148	129	189	104	0	1	3	B3gnt1, Brms1, Rin1	11762, 9184, -220	downstream, downstream, upstream	MergedReg chr19 #29183	1	1	1	1	1	1
56053	8	71702726	71703329	603	6	40.632	33.895	101.684	83.737	134.895	93.158	1.69	1.27	9.06877e-11	1.30982e-05	73	56	177	138	242	164	0	1	2	B3gnt3, Fcho1	-1227, 22654	upstream, downstream	MergedReg chr8 #56053	1	1	1	1	1	1
54264	7	141079492	141080476	984	6	55.1	41.933	74.567	56.7	117.767	81.267	0.92	0.81	9.22037e-05	0.00072684	80	60	101	80	178	130	0	1	2	B4galnt4, Pkp3	18710, 1755	downstream, in gene	MergedReg chr7 #54264	1	1	1	1	1	1
39396	4	40845372	40845790	418	4	11.692	9.923	75.077	63	83.769	63.308	2.82	2.13	3.17209e-12	2.91111e-06	17	14	110	87	121	94	0	0	2	B4galt1, Mir5123	8417, 4557	in gene, downstream	MergedReg chr4 #39396	0	0	1	1	1	1
35255	2	167349136	167349745	609	6	170.684	157.632	67.684	66.526	96.895	74.158	-0.75	-1.06	0.000958731	3.00396e-06	285	281	119	112	173	134	1	1	1	B4galt5	-262	upstream	MergedReg chr2 #35255	1	1	1	1	1	1
35250	2	167313643	167314391	748	6	189.826	155.957	61.13	57.174	153.739	88	-1.02	-0.69	4.86166e-07	0.0013309	383	290	121	107	272	170	0	0	1	B4galt5	35161	in gene	MergedReg chr2 #35250	1	1	1	1	1	1
6481	10	99396572	99397145	573	4	10.444	12.611	36.556	28.056	67.389	47	1.72	1.8	0.000492271	9.03416e-05	14	20	59	47	106	75	0	0	1	B530045E10Rik	97970	in gene	MergedReg chr10 #6481	0	0	1	1	1	1
47333	6	13636545	13636994	449	3	10.5	10.929	21.357	13.714	71.5	60.5	1.23	2.2	0.0665651	4.4297e-06	13	17	32	23	117	94	0	0	1	B630005N14Rik	41197	in gene	MergedReg chr6 #47333	0	0	1	0	1	1
22764	16	23206729	23207067	338	4	5.9	9.6	35.9	32.7	37.1	34.4	2.33	1.63	8.6147e-05	0.0136837	8	12	46	42	51	46	0	0	1	B630019A10Rik	31610	in gene	MergedReg chr16 #22764	0	0	1	1	1	1
58788	9	45846409	45846780	371	1	2.545	3.818	37.636	16.273	15.818	16.636	2.62	1.25	7.38759e-05	0.126375	3	7	45	18	19	22	0	0	1	Bace1	8065	in gene	MergedReg chr9 #58788	0	0	1	0	0	0
58789	9	45847097	45847367	270	3	9.333	5.333	41.111	35.444	34.778	24.778	2.49	1.31	2.64601e-05	0.0760992	11	8	50	45	44	32	0	0	1	Bace1	8703	in gene	MergedReg chr9 #58789	0	0	1	1	1	0
23816	16	87689270	87689757	487	5	46.133	41	44.933	49.8	23.733	11	0.61	-1.42	0.145931	0.004698	72	58	71	79	35	16	0	0	1	Bach1	-9441	upstream	MergedReg chr16 #23816	1	1	1	1	1	0
23822	16	87741000	87741536	536	4	136.765	84.765	9.235	14.765	45.824	28.294	-2.19	-1.7	5.37205e-09	1.62591e-07	234	135	13	20	76	47	0	0	1	Bach1	42314	downstream	MergedReg chr16 #23822	1	1	0	0	1	1
23821	16	87725840	87726418	578	4	141	79.944	16	9.556	38.944	23.278	-2.23	-1.89	2.84127e-09	1.35625e-08	239	135	28	16	75	37	0	0	1	Bach1	27175	in gene	MergedReg chr16 #23821	1	1	0	0	1	1
39265	4	32538446	32538920	474	2	80.067	59.6	4.267	10.467	12.6	11.933	-2.47	-2.54	3.99178e-07	3.2231e-09	122	96	8	13	22	18	0	0	1	Bach2	121248	in gene	MergedReg chr4 #39265	1	1	0	0	0	0
14165	12	111704551	111705551	1000	8	19.71	23	67.419	35.581	83.194	57.419	1.69	1.51	8.48067e-08	4.51104e-07	27	44	111	64	135	95	0	0	2	Bag5, Apopt1	8205, -8218	downstream, upstream	MergedReg chr12 #14165	1	1	1	1	1	1
11820	11	120256862	120257339	477	4	14	21.2	140.067	109.733	169.4	102.067	2.92	2.27	8.13758e-22	3.88287e-11	17	28	214	166	264	153	0	0	1	Bahcc1	24153	in gene	MergedReg chr11 #11820	0	0	1	1	1	1
11819	11	120252710	120253198	488	6	41.8	39.467	122.133	92.4	122.067	75.533	1.87	1	1.436e-11	0.00470209	67	59	186	141	167	117	0	0	1	Bahcc1	20007	in gene	MergedReg chr11 #11819	1	1	1	1	1	1
20569	15	74566665	74567402	737	6	59.348	46.522	81.435	89.391	122.174	102.696	1.3	0.93	1.10995e-07	0.000596338	88	93	138	140	196	193	0	0	1	Bai1	50837	in gene	MergedReg chr15 #20569	1	1	1	1	1	1
20567	15	74539768	74540344	576	2	139.889	63.722	16.222	16.611	15.778	18.389	-1.82	-2.29	7.23421e-06	9.43518e-05	212	94	22	26	23	23	0	0	1	Bai1	23860	in gene	MergedReg chr15 #20567	1	1	0	0	0	0
263	1	25495144	25495862	718	2	81.909	65.318	9.455	9.682	17.091	12.818	-2.31	-2.29	8.22339e-10	3.95739e-11	134	93	18	15	25	20	0	0	1	Bai3	334204	in gene	MergedReg chr1 #263	1	1	0	0	0	0
11793	11	119933173	119933759	586	4	12.111	4	91.778	45.833	44.056	31.389	3.22	1.67	7.36253e-13	0.00233449	20	7	147	75	70	53	0	0	1	Baiap2	-9626	upstream	MergedReg chr11 #11793	0	0	1	1	1	1
11801	11	119989027	119989457	430	5	21	26.692	79.308	56.923	100.769	82.692	1.95	1.65	4.18855e-07	3.6581e-05	28	35	109	77	146	116	0	0	1	Baiap2	46150	in gene	MergedReg chr11 #11801	0	1	1	1	1	1
11798	11	119954586	119955538	952	6	118.067	77.967	120.867	87.833	97.367	59.567	0.6	-0.5	0.0079368	0.0565914	256	172	277	168	212	141	0	0	1	Baiap2	11970	in gene	MergedReg chr11 #11798	1	1	1	1	1	1
46887	5	144315272	144315632	360	1	14.636	17.273	73.364	42	35.182	22.273	2.14	0.64	3.01212e-07	0.301442	19	20	91	50	40	28	0	0	1	Baiap2l1	42660	in gene	MergedReg chr5 #46887	0	0	1	0	0	0
20950	15	79282339	79282994	655	6	263.95	155.5	49.25	39.15	130.05	59.95	-1.71	-1.29	5.37841e-12	0.00399187	420	251	77	63	221	88	0	0	2	Baiap2l2, Pla2g6	2843, 45705	in gene, downstream	MergedReg chr15 #20950	1	1	1	1	1	1
29316	19	6163870	6164548	678	5	18.954	10.5	23.454	31.409	82.591	67.227	1.27	1.98	0.0101498	4.10349e-08	28	15	35	55	135	114	0	1	1	Batf2	-249	upstream	MergedReg chr19 #29316	1	0	1	1	1	1
50710	7	16309129	16310338	1209	9	57.632	58.132	95	83.842	126.789	84	1.13	0.71	5.50105e-10	0.0009598	106	112	167	167	215	156	1	1	1	Bbc3	150	in gene	MergedReg chr7 #50710	1	1	1	1	1	1
2736	1	150392573	150393671	1098	6	285.886	226.114	132.429	101.971	204.771	150.4	-0.58	-0.64	8.00748e-05	8.658e-06	524	448	279	214	373	297	1	2	2	BC003331, Tpr	-67, 284	upstream, in gene	MergedReg chr1 #2736	1	1	1	1	1	1
14870	13	24816458	24817381	923	6	31.793	31.276	54.103	52.138	64.759	32.138	1.31	0.43	8.97333e-07	0.264441	47	45	67	71	105	49	0	0	2	BC005537, Acot13	15262, 14570	downstream, downstream	MergedReg chr13 #14870	1	1	1	1	1	1
23395	16	45663645	45664165	520	4	18.647	6.706	69.118	45.176	75.588	43.647	2.52	1.78	8.38481e-10	0.000150876	30	10	98	77	127	68	0	0	2	BC016579, Tmprss7	-9787, 29753	upstream, in gene	MergedReg chr16 #23395	0	0	1	1	1	1
20685	15	76135583	76136305	722	5	192.652	129.826	5.348	17.435	68.957	43.174	-2.42	-1.67	0.000637721	1.69938e-11	384	248	8	30	137	86	0	0	1	BC024139	-9388	upstream	MergedReg chr15 #20685	1	1	0	1	1	1
55790	8	65125944	65126345	401	2	62.077	50.154	8.154	14.385	18	15.769	-1.75	-2.02	0.00041979	6.962e-06	84	68	10	18	25	22	0	0	1	BC030870	3393	in gene	MergedReg chr8 #55790	1	1	0	0	0	0
55791	8	65126436	65126816	380	2	49.667	37.917	8.917	7.333	13.417	8.75	-1.79	-2.07	0.00152091	7.9383e-05	66	50	12	9	20	11	0	0	1	BC030870	2911	in gene	MergedReg chr8 #55791	1	1	0	0	0	0
49943	6	128854139	128854710	571	5	74.889	74.667	19.889	24.444	26.222	26.5	-1.11	-1.49	0.00265014	3.38246e-05	110	112	26	35	43	39	0	0	1	BC035044	36700	in gene	MergedReg chr6 #49943	1	1	0	1	1	1
25506	17	34398600	34399127	527	6	30.125	38.062	93	58.25	54	56.875	1.5	0.49	1.05178e-05	0.307895	45	54	158	91	90	87	0	1	1	BC051142	43	in gene	MergedReg chr17 #25506	1	1	1	1	1	1
25509	17	34441955	34442384	429	4	82.923	75.154	7.154	12.308	47	28.923	-2.16	-1.25	7.77848e-06	0.00186766	124	114	9	18	70	45	0	0	1	BC051142	43349	in gene	MergedReg chr17 #25509	1	1	0	0	1	1
33524	2	115780498	115781003	505	3	5.938	5.438	73	43.938	21.062	13.188	3.13	0.79	8.72289e-12	0.303341	11	8	115	71	33	22	0	0	1	BC052040	199034	downstream	MergedReg chr2 #33524	0	0	1	1	1	0
33522	2	115608938	115609569	631	3	6.467	5.733	35.7	24.45	18.15	16.25	2.71	1.31	1.87086e-07	0.0537263	9	12	43	38	24	25	0	0	1	BC052040	27537	in gene	MergedReg chr2 #33522	0	0	1	1	1	0
37441	3	96427782	96428518	736	6	21.609	25.652	40.174	25.826	73.043	62.522	0.93	1.35	0.0311808	9.90403e-05	42	43	54	50	115	84	0	1	2	BC107364, n-Th2	24156, -7822	downstream, upstream	MergedReg chr3 #37441	1	1	1	1	1	1
57217	8	111746910	111747199	289	3	8.667	13	49.444	40.556	60.556	51.778	2.27	1.76	1.5862e-05	0.00190926	11	16	59	50	72	66	0	1	1	Bcar1	-3205	upstream	MergedReg chr8 #57217	0	0	1	0	1	1
57212	8	111726162	111726830	668	4	36.048	14.286	87.619	52.429	110.238	68.952	1.75	1.45	3.12263e-07	1.80542e-05	43	22	131	76	161	99	0	0	1	Bcar1	17353	in gene	MergedReg chr8 #57212	0	0	1	1	1	1
57209	8	111705167	111705717	550	5	116.765	76.882	20.353	24.471	105.706	47.059	-1.51	-0.55	1.99973e-05	0.119922	173	107	31	37	163	71	0	0	1	Bcar1	38407	downstream	MergedReg chr8 #57209	1	1	0	1	1	1
38189	3	122458771	122459252	481	4	2.533	3	52.2	24.267	47.133	38.733	3.38	2.85	8.67249e-09	1.88825e-06	4	8	75	36	73	60	0	0	1	Bcar3	39231	in gene	MergedReg chr3 #38189	0	0	1	1	1	1
38198	3	122520900	122521694	794	6	85.125	56.458	109.125	92.625	126.167	110.667	0.96	0.56	1.03087e-05	0.0287628	148	91	187	161	234	209	0	0	1	Bcar3	101517	in gene	MergedReg chr3 #38198	1	1	1	1	1	1
35444	2	170424080	170424557	477	6	25.267	24.933	62.733	45.4	41.133	33	1.58	0.31	7.17119e-05	0.606499	40	44	101	72	65	46	0	0	1	Bcas1	3527	in gene	MergedReg chr2 #35444	1	1	1	1	1	1
35445	2	170428973	170429408	435	2	60.143	31.571	7.429	6.857	11.357	7.143	-1.73	-2.09	0.00262842	9.28799e-05	86	47	11	11	15	10	0	1	1	Bcas1	-1345	upstream	MergedReg chr2 #35445	1	1	0	0	0	0
9831	11	85367785	85368248	463	4	11.286	1.692	27.643	30.5	34.857	20.071	2.3	1.36	3.20976e-05	0.0396596	16	3	43	44	58	32	0	0	1	Bcas3	14852	in gene	MergedReg chr11 #9831	0	0	1	1	1	1
9837	11	85775365	85775950	585	6	122.889	112.222	40.056	35.333	43.111	21.556	-0.95	-1.99	0.000914732	5.20181e-11	218	192	70	53	74	37	0	1	2	Bcas3, 9530048J24Rik	422493, 23	in gene, in gene	MergedReg chr11 #9837	1	1	1	1	1	1
36697	3	73673245	73673763	518	3	67.823	31.823	18.706	5.824	10.882	4	-1.33	-2.67	0.0105791	1.51082e-07	111	48	32	8	16	9	0	0	1	Bche	34911	in gene	MergedReg chr3 #36697	1	1	1	0	0	0
36698	3	73708004	73708421	417	2	44.385	24.308	4.615	3.231	5.308	3.692	-1.78	-2.6	0.00763435	3.87701e-05	66	31	8	5	8	6	0	1	1	Bche	203	in gene	MergedReg chr3 #36698	1	1	0	0	0	0
7843	11	24116647	24117391	744	6	94.87	58.391	29.304	36.391	28.696	20.087	-0.55	-1.8	0.123378	6.7662e-08	155	91	42	54	45	27	0	0	1	Bcl11a	38963	in gene	MergedReg chr11 #7843	1	1	1	1	1	1
7844	11	24122840	24123394	554	2	55.722	41.444	14.667	12.222	10.889	3.944	-1.2	-2.66	0.00986197	6.68052e-08	79	64	21	17	18	6	0	0	1	Bcl11a	45061	in gene	MergedReg chr11 #7844	1	1	0	0	0	0
1969	1	106586484	106587304	820	6	202.077	159.731	45.231	45.769	138	94.308	-1.32	-0.83	2.0971e-10	1.74113e-05	407	332	82	99	270	209	0	0	1	Bcl2	127396	in gene	MergedReg chr1 #1969	1	1	1	1	1	1
34585	2	152820311	152820815	504	4	8.375	9.188	74.5	57.5	64.188	40.875	3.2	2.11	2.64176e-15	1.85587e-05	13	14	108	86	92	61	0	0	1	Bcl2l1	11119	in gene	MergedReg chr2 #34585	0	0	1	1	1	1
34586	2	152821032	152821364	332	1	6.9	6.9	52	28.5	38	20	2.9	1.62	1.13833e-07	0.018477	9	9	60	35	46	25	0	0	1	Bcl2l1	10484	in gene	MergedReg chr2 #34586	0	0	1	0	0	0
34579	2	152792478	152793066	588	4	3.947	4.947	34.368	20.79	45.263	34.579	2.55	2.43	2.8302e-06	3.1764e-06	7	9	48	26	73	60	0	0	1	Bcl2l1	38910	in gene	MergedReg chr2 #34579	0	0	1	1	1	1
34587	2	152821919	152822252	333	4	15.636	11.909	59.455	45.273	41.545	52.818	2.09	1.43	1.70908e-05	0.011076	18	17	81	60	58	66	0	0	1	Bcl2l1	9597	in gene	MergedReg chr2 #34587	0	0	1	1	1	1
34578	2	152785510	152786215	705	4	9.909	13.591	35.545	26.864	61.318	48.545	1.71	1.76	9.85635e-05	1.97777e-05	14	20	66	41	99	77	0	0	1	Bcl2l1	45820	in gene	MergedReg chr2 #34578	0	0	1	1	1	1
33910	2	128172260	128172728	468	6	79.214	79.286	123	120.643	158.429	102.786	1.08	0.47	3.3556e-05	0.154101	119	125	201	191	248	152	0	0	1	Bcl2l11	46456	downstream	MergedReg chr2 #33910	1	1	1	1	1	1
50045	6	134413774	134414685	911	6	99.429	69.429	26.929	34.571	45.429	36.571	-0.82	-1.13	0.00944112	6.25455e-05	170	114	37	48	83	63	0	0	1	Bcl2l14	17900	in gene	MergedReg chr6 #50045	1	1	1	1	1	1
50928	7	19817368	19818014	646	5	39.2	27	86.3	65.95	89.9	49.05	1.69	0.86	1.0299e-09	0.016354	62	40	125	89	132	71	0	0	1	Bcl3	5064	in gene	MergedReg chr7 #50928	1	0	1	1	1	1
50932	7	19831799	19832477	678	6	198.571	155.429	201.381	168.762	163.286	102.333	0.51	-0.67	0.0027155	0.00139113	308	249	303	263	284	186	0	0	1	Bcl3	-9383	upstream	MergedReg chr7 #50932	1	1	1	1	1	1
58710	9	44498055	44499057	1002	7	36.161	33.065	65.903	46.839	98.677	65.871	1.15	1.07	1.21236e-05	5.30662e-05	76	59	121	78	164	102	1	1	1	Bcl9l	-580	upstream	MergedReg chr9 #58710	1	1	1	1	1	1
61452	X	12129197	12129752	555	5	74.823	65.765	50.706	38.824	35.353	17.941	-0.12	-1.56	0.785722	3.01921e-05	111	106	84	65	61	29	0	0	2	Bcor, 2900008C10Rik	30881, 30872	in gene, downstream	MergedReg chrX #61452	1	1	1	1	1	0
5481	10	75121040	75121386	346	4	7.727	16.091	56.727	49.909	35.182	35.182	2.56	1.21	1.11375e-07	0.0601333	11	23	78	70	48	45	0	0	1	Bcr	60317	in gene	MergedReg chr10 #5481	0	0	1	1	1	1
5485	10	75170331	75170922	591	6	25.263	24.79	82.263	70.737	151.684	116.474	1.99	2.12	8.07807e-11	7.2229e-13	43	42	140	119	241	189	0	0	1	Bcr	109730	in gene	MergedReg chr10 #5485	1	1	1	1	1	1
5478	10	75105063	75105499	436	4	13.769	20.154	50.846	41.308	85.385	70.538	1.78	1.86	0.000218567	3.31053e-05	18	25	76	57	123	106	0	0	1	Bcr	44385	in gene	MergedReg chr10 #5478	0	0	1	1	1	1
25911	17	45726177	45726727	550	4	94.294	62.824	17.294	13.765	57.412	41.941	-1.61	-0.92	2.14015e-05	0.00697617	141	95	27	25	86	70	0	1	2	BE949265, 1600014C23Rik	-4676, 7392	upstream, downstream	MergedReg chr17 #25911	1	1	0	0	1	1
34290	2	143852481	143853889	1408	10	123.023	86.454	53.932	50.818	61.364	42.659	-0.36	-1.1	0.119958	1.93333e-07	204	161	92	88	114	82	0	0	1	Bfsp1	9988	in gene	MergedReg chr2 #34290	1	1	1	1	1	1
34289	2	143846642	143847328	686	6	183.045	135.909	39.136	39.818	77.046	43.136	-1.44	-1.52	1.39667e-09	4.73072e-10	329	238	67	67	129	68	0	0	1	Bfsp1	16188	in gene	MergedReg chr2 #34289	1	1	1	1	1	1
16385	13	93614433	93615018	585	4	82.056	69.111	9	9.333	23.667	22.889	-2.09	-1.9	4.20497e-07	1.95285e-07	139	117	13	15	39	49	0	0	1	Bhmt	23033	downstream	MergedReg chr13 #16385	1	1	0	0	1	1
16387	13	93683283	93683747	464	4	98.267	81.333	13.133	15.2	43.267	34.267	-2.11	-1.36	1.72254e-07	0.000103163	161	138	23	26	75	60	0	0	2	Bhmt2, Dmgdh	-9213, 9079	upstream, in gene	MergedReg chr13 #16387	1	1	0	0	1	1
50513	6	149565616	149566324	708	4	8.045	1.8	84.273	61.227	140.364	108.591	3.86	3.93	3.3272e-23	1.0027e-25	13	3	159	107	255	194	0	0	1	Bicd1	157084	downstream	MergedReg chr6 #50513	0	0	1	1	1	1
50509	6	149408758	149409321	563	6	43.111	32.056	49.667	46.333	153.333	88.444	0.9	1.38	0.0115218	8.16973e-06	74	54	78	84	265	158	0	1	1	Bicd1	153	in gene	MergedReg chr6 #50509	1	1	1	1	1	1
15598	13	49396719	49397154	435	4	6.143	4.857	45.786	24.643	30.214	40	2.68	1.99	1.90206e-06	0.00128151	9	6	65	33	47	63	0	0	1	Bicd2	55387	downstream	MergedReg chr13 #15598	0	0	1	1	1	1
21863	15	100651541	100652057	516	6	118.875	76.562	19	19.062	60.062	35.375	-1.58	-1.13	2.41386e-05	0.00100391	197	124	27	31	92	56	0	0	1	Bin2	17701	in gene	MergedReg chr15 #21863	1	1	1	1	1	1
34867	2	157552357	157552982	625	6	44.316	39.526	94.158	69.21	110.105	54.526	1.46	0.71	8.38372e-08	0.0528164	64	56	170	113	190	98	0	1	2	Blcap, Nnat	13692, -7441	downstream, upstream	MergedReg chr2 #34867	1	1	1	1	1	1
30321	19	40995913	40996392	479	6	74.4	49.6	144.8	117.733	91.867	63.333	1.6	0.23	2.99007e-10	0.578847	118	68	227	181	142	98	0	1	2	Blnk, LOC100861913	-1617, 10779	upstream, downstream	MergedReg chr19 #30321	1	1	1	1	1	1
33584	2	118544248	118544896	648	6	238.048	156.619	75.952	50.905	202.857	105	-1.04	-0.49	1.69017e-05	0.0486425	454	270	129	97	334	177	0	0	1	Bmf	5106	in gene	MergedReg chr2 #33584	1	1	1	1	1	1
35482	2	172913892	172914345	453	2	48.857	26.571	5.643	9.643	4.429	7.214	-1.71	-2.44	0.00402195	1.76774e-05	66	34	9	12	7	9	0	0	1	Bmp7	26175	in gene	MergedReg chr2 #35482	1	1	0	0	0	0
35480	2	172901186	172901629	443	4	72	47.769	6.077	11.692	33.538	24.231	-2.08	-1.33	6.38348e-05	0.00227129	98	72	10	16	48	40	0	0	1	Bmp7	38886	in gene	MergedReg chr2 #35480	1	1	0	0	1	1
58289	9	23219624	23220163	539	4	10.882	15.529	77.706	51.176	72.294	40.529	2.46	1.5	1.41211e-10	0.00128074	18	27	122	79	110	69	0	1	1	Bmper	-3183	upstream	MergedReg chr9 #58289	0	0	1	1	1	1
58290	9	23222454	23223231	777	2	5.583	6.042	20.625	16.583	37.083	27.792	1.97	2.1	0.000130883	1.18544e-05	10	10	30	23	53	56	1	1	1	Bmper	-234	upstream	MergedReg chr9 #58290	0	0	0	0	1	1
17815	14	34505360	34505729	369	2	46.833	77.583	6.917	6.667	34.5	20.75	-2.14	-1.26	9.25873e-05	0.00867327	61	113	10	10	49	26	0	1	2	Bmpr1a, 9230112D13Rik	-2998, 17257	upstream, downstream	MergedReg chr14 #17815	1	1	0	0	0	0
23360	16	44557783	44558899	1116	4	57.829	41.086	21.829	11.4	20.571	16.657	-1.11	-1.5	0.00131497	1.83847e-06	94	78	40	17	31	26	2	2	2	Boc, Mir3081	529, -212	in gene, upstream	MergedReg chr16 #23360	1	1	1	0	1	0
1847	1	93688192	93688727	535	4	53.059	51.118	144.882	134.588	8.412	9.235	1.93	-2.42	5.59415e-17	3.64375e-07	90	81	247	215	15	15	0	1	1	Bok	2765	in gene	MergedReg chr1 #1847	1	1	1	1	0	0
47678	6	34493311	34493704	393	2	64.615	34.538	10.615	14	6.462	6.615	-1.32	-2.56	0.0174542	2.55757e-06	94	48	15	20	9	9	0	0	1	Bpgm	17151	in gene	MergedReg chr6 #47678	1	1	0	0	0	0
11071	11	107047904	107048279	375	3	13.333	17.75	6	66.333	76.667	83.833	0.91	1.9	0.394886	6.23784e-05	18	29	7	112	129	139	0	0	1	Bptf	83831	in gene	MergedReg chr11 #11071	0	0	0	1	1	1
43656	5	31967617	31968480	863	6	187.481	152.407	94.556	83.111	95.444	68.407	-0.4	-1.23	0.0361216	1.86546e-10	348	280	195	180	184	134	0	0	1	Bre	269998	in gene	MergedReg chr5 #43656	1	1	1	1	1	1
46879	5	144248071	144248513	442	2	39.357	45.714	5.071	4.857	13.857	13.071	-2.45	-1.72	3.4839e-05	0.000670281	59	61	8	7	21	16	0	0	1	Bri3	3855	in gene	MergedReg chr5 #46879	1	1	0	0	0	0
25170	17	28792768	28793378	610	6	31.15	43.6	104.55	75.25	91.9	60.95	1.79	0.85	6.75107e-11	0.0150785	55	68	188	130	170	109	0	0	1	Brpf3	-8053	upstream	MergedReg chr17 #25170	1	1	1	1	1	1
41495	4	129451499	129451888	389	4	78	49.25	43.833	39.25	6.5	7.167	-0.09	-2.69	0.877777	1.64068e-07	114	70	66	58	9	11	0	0	1	Bsdc1	-9986	upstream	MergedReg chr4 #41495	1	1	1	1	0	0
5697	10	79707704	79708145	441	4	29.214	25.929	77.071	69.286	120.357	109.214	1.7	1.64	8.77328e-07	2.54227e-06	39	35	110	102	177	158	0	0	2	Bsg, Hcn2	3566, -8710	in gene, upstream	MergedReg chr10 #5697	0	0	1	1	1	1
60674	9	108137262	108137960	698	4	7.136	7.045	40.091	41.682	33	31.318	2.75	1.72	3.98986e-11	0.000802407	12	10	69	75	49	49	0	0	1	Bsn	52772	in gene	MergedReg chr9 #60674	0	0	1	1	1	1
40963	4	117125970	117126432	462	6	61.133	51	108.867	85.6	201.667	148.667	1.33	1.42	2.54259e-06	9.84918e-08	96	73	167	140	310	238	0	2	3	Btbd19, Tctex1d4, Plk3	-476, -612, 7751	upstream, upstream, downstream	MergedReg chr4 #40963	1	1	1	1	1	1
40964	4	117126597	117127057	460	6	43.286	37.571	60.571	43.286	159.286	87.857	0.93	1.37	0.017624	4.52196e-05	62	55	84	58	221	128	0	2	3	Btbd19, Tctex1d4, Plk3	-1102, 14, 7125	upstream, in gene, downstream	MergedReg chr4 #40964	1	1	1	1	1	1
5825	10	80664326	80665076	750	4	29.783	25.478	95.913	76.652	104.913	63.348	1.99	1.15	1.3991e-15	0.000257606	48	38	178	132	193	114	0	1	2	Btbd2, Mknk2	-7630, 7275	upstream, downstream	MergedReg chr10 #5825	0	0	1	1	1	1
17718	14	31669162	31670060	898	5	9.214	16.5	59.25	32.107	43.25	30.286	2.25	1.16	7.24092e-10	0.00952096	19	30	93	59	79	63	0	0	1	Btd	28554	downstream	MergedReg chr14 #17718	0	1	1	1	1	1
6386	10	96628298	96628833	535	6	49.765	55.529	89.647	79.294	103.412	75.647	1.19	0.48	2.8812e-05	0.193294	74	81	153	135	149	120	0	0	1	Btg1	11564	downstream	MergedReg chr10 #6386	1	1	1	1	1	1
2446	1	134074179	134075205	1026	4	38.125	30.25	185.688	126.562	115.062	79.406	2.61	1.28	1.52238e-39	1.62591e-07	69	44	281	217	183	128	0	0	1	Btg2	4463	downstream	MergedReg chr1 #2446	0	0	1	1	1	1
14788	13	23497939	23498385	446	2	4	1.4	4.786	4.143	35.286	35.929	0.89	2.74	0.3966	1.28053e-05	9	2	7	6	44	41	0	0	1	Btn2a2	-9305	upstream	MergedReg chr13 #14788	0	0	0	0	1	1
25504	17	34372943	34373586	643	6	97.75	111	19.55	26.65	71.8	58.95	-1.54	-0.8	2.86721e-06	0.00573949	172	185	36	45	109	97	0	1	2	Btnl2, Btnl1	18442, -3868	downstream, upstream	MergedReg chr17 #25504	1	1	1	1	1	1
47289	6	7844390	7845068	678	6	120.762	115.429	50.476	42.143	61.905	60	-0.74	-1.1	0.00464406	4.01519e-05	237	224	101	84	110	102	1	1	1	C1galt1	-495	upstream	MergedReg chr6 #47289	1	1	1	1	1	1
20878	15	78531921	78533192	1271	6	164.575	104.9	75.225	49.175	81.4	56.625	-0.54	-1.07	0.210632	3.38088e-07	251	155	114	79	148	102	0	1	2	C1qtnf6, Sstr3	-2905, 11789	upstream, downstream	MergedReg chr15 #20878	1	1	1	1	1	1
43987	5	43522930	43523340	410	2	40.462	41.385	7.231	3.462	5.615	3.923	-1.87	-2.51	0.00193122	1.34018e-05	51	51	10	5	8	7	0	0	1	C1qtnf7	7566	in gene	MergedReg chr5 #43987	1	1	0	0	0	0
24266	16	97872721	97873034	313	3	1.5	4.9	35.7	20.3	51.4	39.4	2.84	2.72	5.46683e-05	5.2228e-05	2	8	46	27	71	52	0	0	1	C2cd2	49756	in gene	MergedReg chr16 #24266	0	0	1	0	1	1
52907	7	100479586	100480137	551	4	10.2	6.824	57.118	29.941	116.176	59.353	2.85	3.1	2.26582e-09	8.90641e-13	15	12	83	41	198	90	0	0	2	C2cd3, Ucp3	107628, 6870	downstream, in gene	MergedReg chr7 #52907	0	0	1	1	1	1
59634	9	67759090	67759645	555	6	118.941	111.588	50.706	50.118	66.529	29.823	-0.7	-1.52	0.00959264	8.20968e-07	182	174	86	88	109	47	1	1	1	C2cd4b	-70	upstream	MergedReg chr9 #59634	1	1	1	1	1	1
59633	9	67756788	67757449	661	6	129.286	119.81	42.667	34.762	61.048	31.857	-1.1	-1.68	1.49615e-05	9.49947e-10	220	176	72	61	99	65	0	1	1	C2cd4b	-2319	upstream	MergedReg chr9 #59633	1	1	1	1	1	1
37277	3	94371599	94372073	474	6	119.533	111.933	30.333	32.867	62.333	45.067	-1.18	-1.22	0.000197187	5.11521e-05	178	170	49	52	99	69	0	1	2	C2cd4d, Rorc	9392, -990	downstream, upstream	MergedReg chr3 #37277	1	1	1	1	1	1
51219	7	28619134	28619728	594	6	50.316	41.895	120.316	87.842	76.158	63.947	1.55	0.4	2.39536e-09	0.301821	85	72	234	160	127	111	0	0	1	C330005M16Rik	11584	in gene	MergedReg chr7 #51219	1	1	1	1	1	1
21858	15	100614718	100616215	1497	6	219.128	167	79.851	66.234	105.34	81.83	-0.81	-1.11	2.35018e-08	5.26559e-14	518	369	152	119	192	171	2	2	3	C330013E15Rik, Dazap2, Smagp	-356, -196, 21399	upstream, upstream, downstream	MergedReg chr15 #21858	1	1	1	1	1	1
60297	9	96773129	96773470	341	3	2	2.5	57.3	30.4	30.4	23.8	3.6	2.29	2.10121e-08	0.00203533	3	4	75	37	40	32	0	0	1	C430002N11Rik	7724	in gene	MergedReg chr9 #60297	0	0	1	1	1	0
60299	9	96783294	96783634	340	4	15.727	10.727	54.818	50.364	49.636	50.182	2.02	1.25	8.13336e-06	0.0202514	19	13	71	68	72	69	0	0	1	C430002N11Rik	17889	downstream	MergedReg chr9 #60299	0	0	1	1	1	1
44618	5	76841816	76842342	526	5	121.882	81.823	18.647	11.823	28.706	20.765	-2.07	-2.11	1.67967e-08	7.27336e-10	211	158	31	19	47	32	0	1	1	C530008M17Rik	1480	in gene	MergedReg chr5 #44618	1	1	1	0	1	1
24290	17	3299497	3299983	486	3	64.533	49.667	6.533	7.933	32.267	17.733	-2.11	-1.36	1.86242e-05	0.00148729	87	76	12	11	44	24	0	0	1	C530047H08Rik	68469	in gene	MergedReg chr17 #24290	1	1	0	0	1	0
24284	17	3245248	3245770	522	4	97.177	67.412	7.647	10.588	40.588	27.941	-2.49	-1.33	4.84743e-09	0.000120542	152	110	11	17	64	41	0	0	1	C530047H08Rik	14238	in gene	MergedReg chr17 #24284	1	1	0	0	1	1
42360	4	141247753	141248251	498	3	9.333	6.133	31.667	24	65	29.533	2.2	2.07	3.84479e-05	0.000128037	16	8	38	32	93	43	2	0	2	C630004L07Rik, Arhgef19	-8549, 5118	upstream, in gene	MergedReg chr4 #42360	0	0	1	0	1	1
41477	4	129247473	129247746	273	2	15.444	18.556	61.889	56.556	63.667	40.111	2.11	0.98	7.43123e-07	0.0833104	20	22	76	65	75	48	0	1	1	C77080	834	in gene	MergedReg chr4 #41477	0	0	1	1	0	0
41470	4	129230820	129231312	492	4	28.733	30.867	89.333	70.933	122.267	89.267	1.83	1.69	3.27318e-09	8.63477e-08	45	47	116	93	163	116	0	0	1	C77080	17377	in gene	MergedReg chr4 #41470	0	0	1	1	1	1
41476	4	129244688	129245213	525	6	31.75	40.688	103.625	67.625	107.375	74.75	1.57	1.03	1.14776e-06	0.00309661	44	58	155	103	151	115	0	0	1	C77080	3493	in gene	MergedReg chr4 #41476	1	1	1	1	1	1
41471	4	129231605	129232952	1347	7	98.191	84	120.238	89.191	163.643	89.762	0.79	0.39	1.0543e-06	0.0599596	212	218	268	200	314	185	0	0	1	C77080	16165	in gene	MergedReg chr4 #41471	1	1	1	1	1	1
6874	10	119011507	119012020	513	2	77.688	46.5	10.75	13.938	13.5	17.625	-1.56	-2.04	0.00118646	5.29809e-06	110	72	14	21	18	26	0	0	1	C78653	10034	downstream	MergedReg chr10 #6874	1	1	0	0	0	0
6875	10	119024271	119024941	670	6	169.381	135.571	26.809	38.809	64.619	52	-1.71	-1.56	1.63467e-10	2.63815e-11	313	258	48	84	131	104	0	1	1	C78653	-2809	upstream	MergedReg chr10 #6875	1	1	1	1	1	1
6873	10	119010843	119011408	565	2	83.222	41.444	10.056	11.667	11.444	6.833	-1.78	-2.75	7.73941e-05	7.87855e-10	127	66	17	17	22	11	0	0	1	C78653	10672	downstream	MergedReg chr10 #6873	1	1	0	0	0	0
40297	4	88640961	88641943	982	6	149.833	144.867	94.3	65.467	103.3	82.033	-0.3	-0.82	0.178233	2.06314e-05	288	254	204	154	197	197	0	1	2	C87499, Ifna13	-7266, 3007	upstream, downstream	MergedReg chr4 #40297	1	1	1	1	1	1
37400	3	95887626	95887979	353	3	62.091	54.273	7.909	5.727	29.909	19.909	-2.39	-1.29	3.70381e-05	0.00798451	83	72	11	9	44	31	0	2	5	C920021L13Rik, Gm129, BC028528, Aph1a, Car14	16280, -5574, 4128, -6194, 16837	in gene, upstream, in gene, upstream, downstream	MergedReg chr3 #37400	1	1	0	0	1	0
1435	1	85790464	85791104	640	6	244.905	227.905	64.857	78.143	144.19	84.952	-1.13	-1.23	1.02581e-08	3.0331e-10	443	400	130	157	275	168	0	1	1	Cab39	-2663	upstream	MergedReg chr1 #1435	1	1	1	1	1	1
27278	18	11946975	11947464	489	2	62	42.812	9.188	9.375	12.938	11.125	-1.98	-2.13	0.000102481	5.74297e-06	92	60	14	14	21	17	0	0	1	Cables1	107945	downstream	MergedReg chr18 #27278	1	1	0	0	0	0
40507	4	100768568	100769026	458	4	101.4	62.6	13.6	12.867	53.733	38.6	-1.93	-0.96	9.37072e-06	0.0117144	170	110	23	22	85	70	0	0	1	Cachd1	-7882	upstream	MergedReg chr4 #40507	1	1	0	0	1	1
31449	2	24719539	24720131	592	6	124.947	124.263	40.895	34.737	37.684	21.368	-1.23	-2.24	8.23547e-06	3.95626e-14	212	216	80	64	73	43	0	0	1	Cacna1b	43317	in gene	MergedReg chr2 #31449	1	1	1	1	1	1
31271	2	14620631	14621263	632	3	7	5.55	58.35	26	30.65	11.95	2.69	1.1	1.1806e-08	0.090635	13	9	81	38	55	23	0	0	1	Cacnb2	16641	in gene	MergedReg chr2 #31271	0	0	1	1	1	0
31274	2	14932947	14933658	711	2	39.364	39.682	2.45	7.864	10.454	6.091	-2.23	-2.12	4.00928e-05	2.32243e-06	51	66	5	15	22	9	0	0	1	Cacnb2	328996	in gene	MergedReg chr2 #31274	1	1	0	0	0	0
20857	15	78078933	78079541	608	2	37.263	18.316	15.21	7.737	5.842	3.056	-0.78	-2.56	0.194735	7.438e-06	44	30	25	14	9	8	0	0	1	Cacng2	40043	in gene	MergedReg chr15 #20857	1	1	0	0	0	0
17216	14	12380121	12380495	374	3	20.083	12.333	3.333	68.833	80	82.083	0.76	1.89	0.486881	8.80639e-05	33	21	4	117	138	140	0	0	1	Cadps	442771	in gene	MergedReg chr14 #17216	0	0	0	1	1	1
32989	2	84358840	84359372	532	3	91.118	66.294	14.823	19	17.235	17.118	-1.44	-2.18	0.000316927	2.79342e-08	163	126	22	36	30	29	0	0	1	Calcrl	66160	in gene	MergedReg chr2 #32989	1	1	0	1	0	0
31068	2	5286243	5286874	631	6	43	49.632	85.895	71	135	109.368	1.29	1.21	5.08163e-06	2.33584e-05	73	90	136	103	209	194	0	0	1	Camk1d	428106	downstream	MergedReg chr2 #31068	1	1	1	1	1	1
31076	2	5566514	5567108	594	6	106.684	87.368	20.263	24.21	108	72	-1.26	-0.29	8.27663e-05	0.369289	163	124	31	37	173	116	0	0	1	Camk1d	147853	in gene	MergedReg chr2 #31076	1	1	1	1	1	1
31075	2	5563537	5564072	535	5	109.765	88.706	15.882	22.588	119.412	80.941	-1.66	-0.14	4.64765e-06	0.693949	183	141	29	33	187	134	0	0	1	Camk1d	150860	in gene	MergedReg chr2 #31075	1	1	0	1	1	1
28236	18	60952173	60952684	511	4	17.75	8.5	84.188	49.75	127.875	82.125	2.53	2.46	3.94192e-10	1.52186e-10	25	14	144	76	199	143	0	0	1	Camk2a	26796	in gene	MergedReg chr18 #28236	0	0	1	1	1	1
38268	3	126831353	126831908	555	6	48.444	25.833	142	101.944	129.278	80.778	2.13	1.18	8.58914e-15	0.000542692	88	49	255	187	239	137	0	0	1	Camk2d	234657	in gene	MergedReg chr3 #38268	1	1	1	1	1	1
38260	3	126660940	126661423	483	5	21.667	16.533	86.533	44	93.533	78.533	2.08	1.84	8.52774e-07	3.9913e-06	38	31	138	72	158	123	0	0	1	Camk2d	64208	in gene	MergedReg chr3 #38260	1	0	1	1	1	1
42835	4	151339466	151339890	424	4	5.308	8.538	72.538	65.769	83.846	54.923	3.43	2.7	1.9863e-13	1.75014e-07	11	12	111	100	123	78	0	0	1	Camta1	522090	in gene	MergedReg chr4 #42835	0	0	1	1	1	1
42839	4	151415880	151416402	522	4	6.438	5.562	50.625	56.5	60.812	50.812	3.3	2.72	6.97197e-13	3.70591e-08	12	9	74	77	90	75	0	0	1	Camta1	445627	in gene	MergedReg chr4 #42839	0	0	1	1	1	1
42837	4	151347608	151347930	322	3	4	4.6	36.6	28.3	42.4	15.2	2.77	1.81	1.30532e-05	0.0146647	7	6	46	39	55	18	0	0	1	Camta1	513999	in gene	MergedReg chr4 #42837	0	0	1	1	1	0
42838	4	151411726	151412041	315	2	3.444	8.9	34.6	34.4	46.5	28.4	2.5	1.88	4.08923e-05	0.00441014	6	11	42	46	62	37	0	0	1	Camta1	449885	in gene	MergedReg chr4 #42838	0	0	1	0	1	0
6885	10	119206241	119206953	712	6	127.455	99	24.364	30.5	92.409	63.409	-1.37	-0.75	2.08917e-06	0.00307037	212	161	41	52	184	105	0	0	1	Cand1	33458	in gene	MergedReg chr10 #6885	1	1	1	1	1	1
49471	6	115792262	115793181	919	4	53.643	39.286	20.893	21.5	6.036	5.893	-0.34	-2.71	0.402336	1.96512e-11	70	58	28	41	8	10	0	0	1	Cand2	18164	in gene	MergedReg chr6 #49471	1	1	1	1	0	0
15493	13	46621032	46621390	358	2	53.818	39.818	15.364	14.454	11.818	7.182	-1.04	-2.16	0.0649027	7.58597e-05	75	52	22	19	20	10	0	0	1	Cap2	119308	in gene	MergedReg chr13 #15493	1	1	0	0	0	0
48507	6	72552619	72553147	528	6	31.938	27.375	116.938	65.125	148.438	97.312	2.01	1.8	1.88834e-09	1.49616e-08	50	40	185	95	229	153	0	0	1	Capg	8444	in gene	MergedReg chr6 #48507	1	1	1	1	1	1
48506	6	72549007	72549398	391	4	29.167	28.5	66	62.833	89.333	77.25	1.55	1.27	4.4679e-05	0.00152614	39	37	84	78	110	108	0	0	1	Capg	4763	in gene	MergedReg chr6 #48506	0	0	1	1	1	1
26595	17	73377699	73378384	685	6	64.619	56.381	137	101.143	150.238	95.952	1.54	0.82	3.81168e-12	0.00256714	99	91	217	166	255	170	0	0	1	Capn13	21255	in gene	MergedReg chr17 #26595	1	1	1	1	1	1
3717	1	182514856	182515573	717	4	14	9.227	80.773	47.864	78.954	62.545	2.54	1.94	1.55069e-13	7.60655e-08	26	15	141	76	145	116	0	1	1	Capn2	2269	in gene	MergedReg chr1 #3717	0	0	1	1	1	1
52749	7	98162257	98162638	381	4	24.167	14.917	85.25	67.25	86.083	62.417	2.1	1.42	6.88593e-08	0.00134595	32	25	121	97	119	81	0	0	1	Capn5	15746	in gene	MergedReg chr7 #52749	0	0	1	1	1	1
52752	7	98170304	98170725	421	5	19.571	29.571	97.5	67.143	64	39.571	2.15	0.8	5.51279e-09	0.11921	33	48	149	103	93	59	0	1	2	Capn5, Gm16938	7679, -6680	in gene, upstream	MergedReg chr7 #52752	0	1	1	1	1	1
52753	7	98170995	98171712	717	6	32.435	41.391	87.696	72.913	93.826	76.217	1.6	0.97	1.48665e-09	0.00220013	61	93	161	140	163	152	0	1	2	Capn5, Gm16938	6840, -5841	in gene, upstream	MergedReg chr7 #52753	1	1	1	1	1	1
3722	1	182564431	182565169	738	6	207.565	155.87	44.522	34.348	118.913	70.087	-1.59	-1.11	6.49282e-13	3.43005e-07	367	250	79	57	195	124	0	1	1	Capn8	-207	upstream	MergedReg chr1 #3722	1	1	1	1	1	1
57743	8	124585520	124586178	658	3	82.571	52.048	11.286	8.476	22.238	6.857	-1.97	-2.3	9.23452e-07	1.02348e-08	133	86	18	15	41	11	0	0	1	Capn9	9738	in gene	MergedReg chr8 #57743	1	1	0	0	1	0
10105	11	93431436	93431908	472	2	35.8	25.333	5.2	3.533	4.733	2.333	-1.9	-2.89	0.00350164	6.04078e-06	48	33	9	8	7	3	0	0	1	Car10	332382	in gene	MergedReg chr11 #10105	1	1	0	0	0	0
10106	11	93453037	93453491	454	2	70.643	41.357	8.643	1.786	11.643	6.5	-2.32	-2.46	3.78337e-05	1.62215e-06	110	69	11	3	18	11	0	0	1	Car10	353974	in gene	MergedReg chr11 #10106	1	1	0	0	0	0
35869	3	14886134	14886948	814	6	15.5	19.154	42.846	30.231	84.308	61.654	1.39	1.62	0.000119428	5.04785e-07	32	27	66	42	146	94	1	1	1	Car2	115	in gene	MergedReg chr3 #35869	1	1	1	1	1	1
57553	8	121949865	121950797	932	6	254.207	235.586	161.586	110	197.897	156.655	-0.28	-0.63	0.131005	5.67431e-05	435	407	276	204	405	332	1	2	2	Car5a, Banp	-5419, -202	upstream, upstream	MergedReg chr8 #57553	1	1	1	1	1	1
39497	4	43522171	43522696	525	4	11.647	12.588	96	71.941	157.059	90.765	2.87	2.62	4.61506e-17	2.36675e-13	16	20	156	117	258	139	0	1	3	Car9, Tpm2, Tln1	15407, 955, 40150	downstream, in gene, downstream	MergedReg chr4 #39497	0	0	1	1	1	1
20896	15	78806661	78807588	927	5	51.31	34	100.069	82.034	88.621	56.69	1.71	0.69	1.28366e-13	0.0246905	77	48	129	120	111	79	0	1	1	Card10	-4082	upstream	MergedReg chr15 #20896	1	0	1	1	1	1
46738	5	140963000	140963420	420	2	83.923	55.769	5.615	8.538	12.846	11.846	-2.18	-2.4	1.13231e-05	2.05893e-07	129	88	10	11	19	16	0	0	1	Card11	37386	in gene	MergedReg chr5 #46738	1	1	0	0	0	0
11763	11	119330555	119331038	483	5	17	27.333	95.733	84.933	114.4	63.533	2.45	1.65	6.66079e-13	7.19719e-05	28	43	152	135	183	101	0	0	1	Card14	16009	in gene	MergedReg chr11 #11763	0	1	1	1	1	1
57963	9	5298198	5298689	491	2	33.25	32.188	20.688	11.25	6.5	4.188	-0.34	-2.39	0.602159	3.73501e-05	51	42	26	17	10	6	0	1	1	Casp1	-74	upstream	MergedReg chr9 #57963	1	1	0	0	0	0
5679	10	78718065	78718543	478	2	66.733	52.6	15.733	13.667	7.467	10.333	-1.34	-2.46	0.00517648	3.73445e-07	103	79	22	21	11	14	0	1	1	Casp14	-11	upstream	MergedReg chr10 #5679	1	1	0	0	0	0
57966	9	5332407	5333007	600	6	184	125.316	42.316	48.158	105.158	75.368	-1.23	-1	1.42023e-06	2.48888e-05	317	242	72	92	199	134	0	0	1	Casp4	23847	in gene	MergedReg chr9 #57966	1	1	1	1	1	1
30873	19	56418412	56418816	404	4	77.462	61.308	6.308	6.846	29.462	22.846	-2.48	-1.53	8.05621e-07	0.000273537	123	95	9	9	47	36	0	0	1	Casp7	21485	in gene	MergedReg chr19 #30873	1	1	0	0	1	1
886	1	58802355	58802837	482	4	52.467	37.733	38	40.933	14.8	10	0.39	-1.9	0.406349	9.52714e-05	77	59	63	61	22	16	0	0	1	Casp8	7222	in gene	MergedReg chr1 #886	1	1	1	1	0	0
37684	3	102142826	102143340	514	4	18.25	17.5	50.75	46.938	66.688	48.688	1.85	1.26	3.0281e-06	0.00535068	26	27	72	73	107	74	0	0	1	Casq2	56573	in gene	MergedReg chr3 #37684	0	0	1	1	1	1
16216	13	74772181	74772463	282	2	7.333	13.667	66.778	62.333	38.667	32.444	2.59	1.04	1.62522e-07	0.13694	10	17	83	79	47	43	0	0	1	Cast	35599	in gene	MergedReg chr13 #16216	0	0	1	1	0	0
42637	4	148940576	148941013	437	2	17.357	8.5	12.786	19	151.643	90.214	0.69	2.63	0.35631	3.09012e-11	26	15	23	28	233	137	0	0	1	Casz1	136402	in gene	MergedReg chr4 #42637	0	0	0	0	1	1
42635	4	148908252	148908997	745	2	10.042	10.083	12.833	5.917	55.625	41.208	0.55	1.93	0.440353	2.88489e-06	19	22	18	12	75	66	0	0	1	Casz1	104232	in gene	MergedReg chr4 #42635	0	0	0	0	1	1
42627	4	148820192	148820754	562	5	82.444	72.056	43.833	45.944	34.278	13.333	-0.15	-1.87	0.727673	4.28689e-07	142	131	81	89	64	25	0	0	1	Casz1	16081	in gene	MergedReg chr4 #42627	1	1	1	1	1	0
42626	4	148804058	148804723	665	6	113.762	83.143	46	35.809	52.619	37.619	-0.72	-1.19	0.0154168	3.24338e-05	174	139	80	60	77	70	1	1	1	Casz1	-2	upstream	MergedReg chr4 #42626	1	1	1	1	1	1
42625	4	148797476	148798350	874	6	145.519	133.333	56	48.111	37.111	25.444	-0.77	-2.24	0.000154387	3.90624e-22	255	242	122	111	89	62	0	1	1	Casz1	-6479	upstream	MergedReg chr4 #42625	1	1	1	1	1	1
42633	4	148900481	148901191	710	6	174.273	151.227	53	51.5	89.773	67.364	-1.13	-1.15	2.78996e-08	2.87187e-08	309	269	97	94	161	121	1	0	1	Casz1	96444	in gene	MergedReg chr4 #42633	1	1	1	1	1	1
23493	16	52078788	52079785	997	6	118.548	106.968	43.097	33.194	55.935	33.516	-0.94	-1.47	1.18738e-05	1.28277e-10	154	195	106	78	122	70	0	0	1	Cblb	47737	in gene	MergedReg chr16 #23493	1	1	1	1	1	1
24059	16	93615068	93615844	776	6	78.6	76.84	15.96	17.64	23.8	15.16	-1.61	-2.18	2.28417e-07	3.08567e-12	132	116	39	35	53	32	0	0	1	Cbr1	7619	downstream	MergedReg chr16 #24059	1	1	1	1	1	1
55726	8	61478714	61479086	372	2	25.417	22.75	76.5	46.833	32.333	17.75	1.66	-0.17	7.41682e-05	0.823994	36	32	109	63	42	23	0	0	1	Cbr4	-8834	upstream	MergedReg chr8 #55726	0	0	1	1	0	0
22085	15	103214986	103215592	606	3	10.632	8.789	20.526	10.105	47.579	36	1.17	1.93	0.082038	5.64975e-05	18	15	31	15	68	54	0	0	1	Cbx5	24527	in gene	MergedReg chr15 #22085	0	0	1	0	1	1
28473	18	66075075	66075954	879	3	41.778	36.63	9.741	8.074	12.407	9.667	-1.5	-1.96	0.000346578	1.20754e-06	61	62	19	15	20	16	0	0	1	Ccbe1	216324	in gene	MergedReg chr18 #28473	1	1	0	0	0	0
38599	3	142744141	142745006	865	2	69.444	34.148	10.926	7.593	16.148	7.444	-1.71	-1.86	4.8386e-05	0.00282541	120	57	16	17	31	17	0	0	1	Ccbl2	43493	in gene	MergedReg chr3 #38599	1	1	0	0	0	0
56728	8	94917438	94917994	556	4	12.5	14.5	44.278	41.556	46.056	33.611	1.9	1.3	8.92263e-06	0.00671452	20	20	66	74	81	60	1	2	2	Ccdc102a, Gpr114	382, -5978	in gene, upstream	MergedReg chr8 #56728	0	0	1	1	1	1
51801	7	45957269	45957648	379	5	30.917	23.583	7.333	132.167	177.75	130.5	0.77	1.89	0.484678	3.98401e-08	52	40	12	229	311	228	0	0	1	Ccdc114	29060	downstream	MergedReg chr7 #51801	1	1	0	1	1	1
7421	11	5541968	5542572	604	6	79.79	86.105	141.474	89	209.474	146.895	0.99	0.94	0.000140906	8.35255e-05	138	145	239	159	357	253	1	1	1	Ccdc117	-53	upstream	MergedReg chr11 #7421	1	1	1	1	1	1
60790	9	110697325	110697776	451	3	8.786	3.214	46.857	26	42.643	27.071	2.49	1.88	5.64399e-06	0.00124981	12	7	56	42	59	36	0	0	1	Ccdc12	41047	in gene	MergedReg chr9 #60790	0	0	1	1	1	0
60789	9	110689112	110689797	685	6	92.682	81.773	121.364	102.273	134.5	93.773	0.91	0.17	6.78021e-06	0.570242	137	127	188	166	227	163	0	0	1	Ccdc12	32951	in gene	MergedReg chr9 #60789	1	1	1	1	1	1
4842	10	41552559	41553287	728	6	150.348	96.913	32.609	27.565	61.13	28.652	-1.34	-1.56	1.4433e-06	2.8171e-08	264	178	55	43	121	47	0	0	1	Ccdc162	34830	in gene	MergedReg chr10 #4842	1	1	1	1	1	1
41125	4	119415282	119415821	539	5	21.588	15.412	44.118	39.176	107.941	77	1.6	1.95	0.000138446	1.40272e-07	30	23	72	67	187	126	1	2	3	Ccdc30, Ppcs, Zmynd12	-30, 6869, -7133	upstream, downstream, upstream	MergedReg chr4 #41125	1	0	1	1	1	1
33628	2	119015040	119015997	957	5	34.4	34.1	19.1	17.533	12.933	9.5	-0.29	-1.65	0.532246	3.8055e-05	55	65	42	32	24	17	0	0	1	Ccdc32	13875	downstream	MergedReg chr2 #33628	1	1	1	1	0	0
23223	16	36087691	36088292	601	6	190.105	134.105	24.526	20.684	81.842	53.947	-2.07	-1.39	1.86251e-13	3.49273e-08	351	222	45	34	162	100	0	0	1	Ccdc58	16331	in gene	MergedReg chr16 #23223	1	1	1	1	1	1
24767	17	23657803	23658259	456	6	34.429	49	111.643	80.5	66.857	55.357	1.58	0.33	7.10092e-07	0.489889	43	69	154	124	86	70	0	1	1	Ccdc64b	-2492	upstream	MergedReg chr17 #24767	1	1	1	1	1	1
24771	17	23675257	23676118	861	6	62.111	54.37	105.704	70.704	155.704	112.222	1.18	0.98	1.03887e-08	7.16826e-06	99	91	163	110	238	181	0	4	6	Ccdc64b, Thoc6, Hcfc1r1, Tnfrsf12a, Cldn6, Cldn9	15164, -1917, 2079, 1762, -3678, 8339	downstream, upstream, downstream, in gene, upstream, downstream	MergedReg chr17 #24771	1	1	1	1	1	1
23377	16	45124577	45125190	613	4	11.895	14.842	107.526	61.368	91.632	65.21	2.91	2.08	2.68665e-16	5.65628e-08	22	24	199	106	153	111	0	1	2	Ccdc80, Gm10808	30830, -3648	in gene, upstream	MergedReg chr16 #23377	0	0	1	1	1	1
50705	7	16285475	16286947	1472	6	124.043	138.739	79.435	57.87	100.652	66.478	-0.42	-0.8	0.0433325	1.72383e-05	279	288	123	96	141	124	1	1	1	Ccdc9	584	in gene	MergedReg chr7 #50705	1	1	1	1	1	1
54626	8	4350586	4350953	367	3	47.167	33.25	2.636	3.636	28.667	24	-2.53	-0.81	8.28596e-05	0.123722	62	40	5	6	38	31	0	0	1	Ccl25	25559	in gene	MergedReg chr8 #54626	1	1	0	0	1	0
46347	5	135563600	135564037	437	2	74.214	57.786	6.357	5.5	7.143	6	-2.64	-3.08	1.0707e-07	9.07113e-11	112	87	9	10	11	9	0	1	2	Ccl26, Ccl24	-249, 9225	upstream, downstream	MergedReg chr5 #46347	1	1	0	0	0	0
9737	11	83534594	83535245	651	2	15.6	11.6	42.4	36.45	8.7	13.55	1.71	-0.56	2.20065e-05	0.434454	21	18	73	58	13	23	0	1	1	Ccl5	-4401	upstream	MergedReg chr11 #9737	0	0	1	1	0	0
26055	17	47595625	47596166	541	2	9.824	8	8.824	10	125.765	74.353	0.48	2.95	0.578859	3.66558e-14	17	13	13	13	183	95	0	0	2	Ccnd3, Bysl	90844, 15597	in gene, downstream	MergedReg chr17 #26055	0	0	0	0	1	1
24825	17	24244072	24244640	568	4	6.556	7.222	48	32.222	43.611	24.056	2.73	1.82	1.04211e-08	0.00100564	10	11	79	60	66	38	0	0	2	Ccnf, Mir5134	7053, -9752	in gene, upstream	MergedReg chr17 #24825	0	0	1	1	1	1
8081	11	40754715	40755641	926	6	90.897	78.517	137.276	86.931	187.069	144.034	0.84	0.72	9.51237e-05	0.000259214	203	163	331	196	420	340	1	1	1	Ccng1	108	in gene	MergedReg chr11 #8081	1	1	1	1	1	1
36286	3	51223090	51223484	394	6	58	55.5	123	84.5	89	73.5	1.35	0.37	1.61547e-05	0.40113	78	79	175	120	126	107	0	1	1	Ccrn4l	-1160	upstream	MergedReg chr3 #36286	1	1	1	1	1	1
48329	6	61459982	61460583	601	4	11.737	5	36.579	27.842	35.526	33.895	2.15	1.51	5.84155e-06	0.00459533	24	9	60	44	57	47	0	0	1	Ccser1	279957	in gene	MergedReg chr6 #48329	0	0	1	1	1	1
48330	6	61523738	61524437	699	6	103.091	87.546	20.136	22.454	50.5	39.591	-1.49	-1.21	8.99667e-07	1.61117e-05	155	149	40	40	86	80	0	0	1	Ccser1	343762	in gene	MergedReg chr6 #48330	1	1	1	1	1	1
19751	15	31601389	31602600	1211	6	123.184	84.5	44.421	36.763	72.29	48.368	-0.7	-0.87	0.00159689	5.46032e-05	207	128	98	78	127	95	1	2	2	Cct5, Fam173b	-190, -122	upstream, upstream	MergedReg chr15 #19751	1	1	1	1	1	1
23806	16	87495615	87496314	699	6	146.091	117.909	65.727	45.091	79.591	64.409	-0.64	-0.95	0.00986172	6.17557e-05	240	223	112	72	121	107	1	2	2	Cct8, B130034C11Rik	-95, -109	upstream, upstream	MergedReg chr16 #23806	1	1	1	1	1	1
46862	5	144008007	144008388	381	5	26.917	28.25	4.333	82.917	120.833	103.417	0.55	1.69	0.635648	6.14879e-06	47	49	6	148	220	186	0	0	1	Ccz1	6656	in gene	MergedReg chr5 #46862	1	1	0	1	1	1
4936	10	43578410	43579432	1022	6	77.625	79.438	37.438	36.531	47.844	27.375	-0.53	-1.17	0.0368363	4.28586e-06	108	125	56	57	69	36	1	1	1	Cd24a	-248	upstream	MergedReg chr10 #4936	1	1	1	1	1	1
51012	7	24907359	24907858	499	4	35.938	33.438	116	75.188	151.938	94.688	1.8	1.45	5.20184e-09	4.2377e-06	58	46	171	110	215	138	0	0	2	Cd79a, Arhgef1	10097, 4622	downstream, in gene	MergedReg chr7 #51012	0	0	1	1	1	1
49810	6	125483421	125483855	434	4	17.071	10.929	80.286	49.071	88.143	75.5	2.53	2.14	1.2498e-09	5.20635e-07	25	14	120	74	128	109	0	0	1	Cd9	11117	in gene	MergedReg chr6 #49810	0	0	1	1	1	1
49811	6	125485881	125486316	435	4	8.929	8.786	43.714	44.214	64.929	47.143	2.43	2.03	3.81234e-07	5.48114e-05	12	13	62	64	85	65	0	0	1	Cd9	8657	in gene	MergedReg chr6 #49811	0	0	1	1	1	1
49807	6	125468000	125468494	494	3	10.562	11.062	32.375	37.125	32	24.688	2.05	1.15	1.2505e-05	0.0450105	14	17	44	43	40	30	0	0	1	Cd9	26508	in gene	MergedReg chr6 #49807	0	0	1	1	1	0
56328	8	83737780	83738595	815	5	16.423	26.154	73.192	45.192	106.885	72.192	1.94	1.78	1.25175e-08	2.60692e-08	31	46	99	65	146	110	0	0	1	Cd97	3124	in gene	MergedReg chr8 #56328	0	1	1	1	1	1
42163	4	138356167	138356783	616	4	7.053	4.667	21.053	32.263	37.737	26.579	2.16	1.66	2.22053e-05	0.00204678	13	13	30	52	62	58	0	0	1	Cda	11480	in gene	MergedReg chr4 #42163	0	0	0	1	1	1
42162	4	138344877	138345769	892	8	69	67.964	42.857	45.286	39.75	26.214	-0.05	-1.15	0.910018	9.92632e-05	130	102	71	65	96	66	0	0	1	Cda	22632	in gene	MergedReg chr4 #42162	1	1	1	1	1	1
4823	10	40872073	40872454	381	4	8.167	7.833	56.25	39.917	47.25	44.25	2.41	1.69	2.75904e-06	0.00343101	11	13	89	59	74	64	0	0	1	Cdc40	10880	in gene	MergedReg chr10 #4823	0	0	1	1	1	1
42088	4	137345500	137345957	457	6	18.733	33.133	69.267	60.6	55.6	41.8	1.8	0.87	3.98818e-06	0.077396	28	56	108	95	90	65	0	0	1	Cdc42	12031	in gene	MergedReg chr4 #42088	1	1	1	1	1	1
3574	1	180175546	180176115	569	5	76.056	84.889	8.444	23.556	31.833	22.056	-1.25	-1.56	0.0812511	6.69286e-06	131	153	15	35	58	37	0	0	2	Cdc42bpa, Adck3	214741, 20190	downstream, in gene	MergedReg chr1 #3574	1	1	0	1	1	1
11330	11	113729948	113730403	455	4	16.533	15.467	177.133	112.067	111.267	52.667	3.5	1.96	9.63487e-26	1.1226e-05	28	24	274	177	176	85	0	0	1	Cdc42ep4	21640	in gene	MergedReg chr11 #11330	0	0	1	1	1	1
11331	11	113733593	113734278	685	5	45.955	24.091	113.409	61.909	112	61.5	1.76	1.02	1.50064e-08	0.00354074	64	35	164	89	165	93	0	0	1	Cdc42ep4	17880	in gene	MergedReg chr11 #11331	1	0	1	1	1	1
11332	11	113735143	113735635	492	6	71.333	62	120.933	115.533	187.133	154.6	1.24	1.07	7.41124e-07	6.26732e-05	106	93	187	173	289	242	0	0	1	Cdc42ep4	16426	in gene	MergedReg chr11 #11332	1	1	1	1	1	1
2697	1	143702470	143703253	783	6	129.5	122.625	64	45.792	82.042	56.542	-0.59	-1	0.0134531	1.56666e-05	249	215	114	85	143	95	1	1	1	Cdc73	-177	upstream	MergedReg chr1 #2697	1	1	1	1	1	1
14349	12	117861274	117862280	1006	4	7.812	6.594	29.438	46.906	23.188	12.281	2.74	0.76	2.16617e-13	0.181443	14	11	46	77	41	19	0	0	1	Cdca7l	17916	in gene	MergedReg chr12 #14349	0	0	1	1	1	0
56985	8	106615822	106616373	551	6	69.588	58.529	146.588	104	150.882	109	1.42	0.8	5.94083e-09	0.00417451	118	108	231	163	231	184	0	0	1	Cdh1	12729	in gene	MergedReg chr8 #56985	1	1	1	1	1	1
56983	8	106608218	106608831	613	6	165.789	133.737	184.211	165.737	204.158	137.053	0.75	0.01	2.28096e-05	0.981885	282	231	281	282	347	225	0	0	1	Cdh1	5156	in gene	MergedReg chr8 #56983	1	1	1	1	1	1
57371	8	118286224	118286953	729	4	6.174	8.913	95.391	72.13	77.478	43.217	3.58	2.33	3.85729e-27	2.92192e-08	11	16	147	116	129	76	0	1	1	Cdh13	2833	in gene	MergedReg chr8 #57371	0	0	1	1	1	1
57377	8	118393845	118394606	761	3	12.087	13.667	74.208	59.333	23	6.208	2.83	0.01	4.10567e-18	0.988646	27	23	113	91	50	10	0	0	1	Cdh13	110470	in gene	MergedReg chr8 #57377	0	0	1	1	1	0
57380	8	118830268	118830739	471	4	7.133	5.4	40.267	23.733	44.6	21	2.48	1.84	1.74471e-05	0.00346235	11	8	63	37	68	31	0	0	1	Cdh13	546748	in gene	MergedReg chr8 #57380	0	0	1	1	1	1
57379	8	118502528	118502984	456	2	11.467	4.786	46.933	29.6	16.667	16.267	2.43	0.57	2.20273e-06	0.491864	16	8	72	42	24	23	0	0	1	Cdh13	219001	in gene	MergedReg chr8 #57379	0	0	1	1	0	0
35600	2	178471616	178472258	642	4	71.333	46.809	9.952	9.905	46.524	24.524	-1.75	-0.87	5.27167e-05	0.0253712	114	67	17	13	81	46	0	0	1	Cdh26	41330	in gene	MergedReg chr2 #35600	1	1	0	0	1	1
43017	4	155651547	155651944	397	4	28.231	19.692	39.385	41.923	113.231	73.692	1.22	1.59	0.0102866	8.39949e-05	41	26	59	56	157	118	0	1	3	Cdk11b, Mmp23, Mib2	26876, 1639, 17509	downstream, in gene, downstream	MergedReg chr4 #43017	0	0	1	1	1	1
6233	10	93188420	93188886	466	4	6.643	4.857	56.929	36.571	58.857	38.643	2.82	2.13	2.1265e-08	9.15507e-05	10	7	84	56	100	69	0	0	1	Cdk17	27777	in gene	MergedReg chr10 #6233	0	0	1	1	1	1
4803	10	40339295	40339731	436	4	1.7	4.571	21.571	26.286	78.714	54	3.08	3.67	4.81905e-06	2.72357e-10	4	6	37	40	124	92	0	0	1	Cdk19	-9795	upstream	MergedReg chr10 #4803	0	0	1	1	1	1
4804	10	40348588	40349613	1025	6	283.375	237.188	150.75	127.312	226.062	159.75	-0.33	-0.57	0.0288505	9.32053e-05	607	513	350	257	498	355	1	1	1	Cdk19	-208	upstream	MergedReg chr10 #4804	1	1	1	1	1	1
43098	5	3501464	3502063	599	6	23.632	22.737	45.579	52.684	65.79	46.053	1.55	1.1	2.19753e-05	0.00681511	37	30	72	93	97	75	0	0	1	Cdk6	157451	in gene	MergedReg chr5 #43098	1	1	1	1	1	1
43094	5	3433314	3433724	410	4	45.5	40.167	51.75	35.167	10.167	12	0.51	-1.81	0.308975	0.00100811	66	53	76	52	14	18	0	0	1	Cdk6	89207	in gene	MergedReg chr5 #43094	1	1	1	1	0	0
43102	5	3516636	3517079	443	3	127.286	86.071	23.643	26.214	28.071	24.786	-1.32	-1.96	0.000256493	3.75745e-08	187	121	35	40	41	38	0	0	1	Cdk6	172545	in gene	MergedReg chr5 #43102	1	1	1	0	0	0
46964	5	146270567	146270974	407	3	10.417	3.917	22.333	19.75	77.5	54.167	1.41	2.16	0.0295836	1.5887e-05	13	7	32	28	112	79	0	0	2	Cdk8, Mir5105	39095, 9767	in gene, downstream	MergedReg chr5 #46964	0	0	1	0	1	1
14933	13	29504891	29505272	381	4	26.667	15.25	81.083	58.417	42.75	32.917	2.06	0.6	3.71645e-07	0.315524	36	22	116	79	64	43	0	0	1	Cdkal1	350507	in gene	MergedReg chr13 #14933	1	0	1	1	1	0
14931	13	29502682	29503296	614	6	34.65	45.6	89.5	68.55	113.7	78.2	1.54	1	1.32337e-07	0.00260497	54	85	137	108	187	124	0	0	1	Cdkal1	352599	in gene	MergedReg chr13 #14931	1	1	1	1	1	1
14938	13	29737894	29738620	726	6	161.318	106.045	41.682	31.409	58.227	42.636	-1.36	-1.51	6.64154e-07	6.18437e-09	297	211	82	64	99	84	0	0	1	Cdkal1	117331	in gene	MergedReg chr13 #14938	1	1	1	1	1	1
8316	11	52079949	52080409	460	4	11.571	15.714	82.429	59.857	140.286	98.786	2.72	2.73	4.51962e-11	2.49956e-12	17	25	134	95	210	151	0	0	1	Cdkl3	75958	in gene	MergedReg chr11 #8316	0	0	1	1	1	1
8318	11	52094468	52094894	426	5	146.231	133.615	37.308	42.385	64.692	43.154	-1.19	-1.42	0.000124769	1.23681e-06	218	192	52	57	95	67	0	1	2	Cdkl3, Ppp2ca	90460, -4143	downstream, upstream	MergedReg chr11 #8318	1	1	1	1	1	0
25200	17	29100399	29101279	880	4	13.889	16.889	83.593	61.815	83.741	46.037	2.54	1.67	8.32795e-20	1.77118e-06	21	24	109	87	115	67	0	0	1	Cdkn1a	9853	downstream	MergedReg chr17 #25200	0	0	1	1	1	1
40336	4	89302027	89302507	480	4	4.133	9.667	38.8	29.133	23.467	24.267	2.35	1.19	1.43364e-05	0.0846107	8	14	61	45	44	42	0	1	2	Cdkn2a, Cdkn2b	-7648, 8765	upstream, downstream	MergedReg chr4 #40336	0	0	1	1	1	1
45127	5	101802391	101803053	662	4	89.619	61.048	6.333	13.905	64	40.191	-2.11	-0.7	4.90068e-07	0.0336159	154	94	11	18	95	72	0	0	1	Cds1	37592	in gene	MergedReg chr5 #45127	1	1	0	0	1	1
60481	9	103372362	103372830	468	3	11.714	11.429	36.143	34.786	40.071	25.929	2.05	1.19	2.36566e-05	0.0419875	15	16	47	41	50	35	0	1	1	Cdv3	-6816	upstream	MergedReg chr9 #60481	0	0	1	1	1	0
51485	7	35116462	35117012	550	4	205.235	131.118	30.118	35.235	136.176	91.941	-1.69	-0.66	4.11826e-09	0.0102486	319	205	46	51	241	162	0	1	1	Cebpa	-2556	upstream	MergedReg chr7 #51485	1	1	0	0	1	1
31147	2	6720769	6721456	687	5	73.571	49.095	14.809	10.095	43.619	25.429	-1.67	-0.94	2.77042e-05	0.00897857	118	83	28	16	78	51	0	0	1	Celf2	675086	in gene	MergedReg chr2 #31147	1	1	1	0	1	1
27487	18	25510591	25511271	680	4	3.727	2.75	47.545	34.773	37.273	19.5	3.55	2.27	2.07261e-13	0.000136634	6	5	65	60	57	33	0	0	1	Celf4	243052	in gene	MergedReg chr18 #27487	0	0	1	1	1	1
59233	9	59610976	59611511	535	2	48.353	40.941	14.118	9.059	9.765	12.294	-1.31	-2.04	0.00876715	2.51804e-05	86	58	27	17	20	22	0	1	2	Celf6, Parp6	32906, -6041	downstream, upstream	MergedReg chr9 #59233	1	1	0	0	0	0
21371	15	86033931	86034696	765	6	132.708	102.583	65.458	50.75	76.625	52.208	-0.4	-0.97	0.129522	8.6291e-05	179	143	91	80	112	74	1	1	1	Celsr1	-536	upstream	MergedReg chr15 #21371	1	1	1	1	1	1
54308	7	141429330	141429733	403	2	11.231	16.231	22.538	22.769	81.231	66.154	1.08	1.85	0.0799892	6.14273e-05	14	19	33	29	119	104	0	1	3	Cend1, Slc25a22, Lrdd	-111, 8343, 13824	upstream, downstream, downstream	MergedReg chr7 #54308	0	0	0	0	1	1
44694	5	86064953	86066202	1249	6	164.949	139.128	75.615	62.385	113.615	80.18	-0.61	-0.81	0.000247512	1.34497e-06	329	279	133	100	193	115	1	3	3	Cenpc1, Gm2287, Stap1	6, -1235, -6251	in gene, upstream, upstream	MergedReg chr5 #44694	1	1	1	1	1	1
11137	11	108757938	108758190	252	1	2	3.5	28.375	24.875	17.25	13.5	2.93	1.46	3.75813e-05	0.0922587	5	4	33	28	20	16	0	0	1	Cep112	332798	in gene	MergedReg chr11 #11137	0	0	1	0	0	0
11136	11	108753466	108753857	391	2	18.538	12.846	53.538	49.538	21.692	20.769	1.88	0.11	2.71713e-05	0.899642	25	16	76	70	31	27	0	0	1	Cep112	328395	in gene	MergedReg chr11 #11136	0	0	1	1	0	0
13679	12	91040467	91040985	518	5	102.438	80.688	16.875	23.812	32.875	31.25	-1.59	-1.64	2.69925e-05	2.05349e-06	166	126	25	41	61	49	0	1	2	Cep128, 5430427M07Rik	343683, -5122	in gene, upstream	MergedReg chr12 #13679	1	1	0	1	1	1
34767	2	155991919	155992445	526	2	73.438	53.062	8.5	8.188	19.875	7.938	-1.96	-2.17	1.29273e-05	7.60092e-07	118	88	13	10	32	15	0	0	2	Cep250, 6430550D23Rik	35624, 15795	in gene, downstream	MergedReg chr2 #34767	1	1	0	0	0	0
32622	2	68935699	68936223	524	6	66	68.438	156.188	122.188	221.625	152.125	1.53	1.19	2.73201e-11	3.08407e-06	99	104	243	199	349	230	0	0	1	Cers6	74404	in gene	MergedReg chr2 #32622	1	1	1	1	1	1
32614	2	68873641	68874314	673	6	26.667	28.381	42.619	53.905	50.809	39.809	1.47	0.64	2.07589e-05	0.13648	43	38	67	81	66	64	0	0	1	Cers6	12420	in gene	MergedReg chr2 #32614	1	1	1	1	1	1
32627	2	69061717	69062340	623	5	108.15	86.3	10.75	16.65	76.45	43.75	-2.09	-0.9	1.47154e-10	0.00156278	189	156	22	31	144	82	0	0	1	Cers6	200471	in gene	MergedReg chr2 #32627	1	1	0	1	1	1
56632	8	93197643	93198439	796	2	39.08	16.48	5.5	3.96	3.619	4.08	-1.63	-2.72	0.00496852	1.32999e-06	51	25	10	10	7	8	0	1	2	Ces1d, Ces1e	-237, 31578	upstream, downstream	MergedReg chr8 #56632	1	1	0	0	0	0
56634	8	93228961	93229743	782	2	32.667	25.542	5.625	7.042	8.875	5.762	-1.49	-2.2	0.00330495	7.33462e-06	45	35	8	9	16	11	0	1	1	Ces1e	267	in gene	MergedReg chr8 #56634	1	1	0	0	0	0
56633	8	93217910	93218230	320	2	27.5	23.9	2.6	0	0	2.6	-2.6	-3.21	0.00143195	2.20559e-05	36	33	4	0	0	5	0	0	1	Ces1e	11549	in gene	MergedReg chr8 #56633	1	1	0	0	0	0
56636	8	93273391	93273796	405	2	64.462	48.769	3.769	5.923	5.923	2.923	-2.69	-3.37	1.71417e-06	9.7089e-10	96	72	5	9	9	4	0	0	1	Ces1f	6143	in gene	MergedReg chr8 #56636	1	1	0	0	0	0
56638	8	93332669	93333184	515	2	108	73.059	3.357	6.529	11.941	3.647	-3.32	-3.46	1.29862e-12	1.78859e-15	186	128	5	10	20	5	0	0	1	Ces1g	4283	in gene	MergedReg chr8 #56638	1	1	0	0	0	0
56640	8	93369367	93369920	553	1	16	41.167	2.733	1.188	2.294	3.833	-2.41	-2.71	0.000516155	2.50311e-05	23	52	6	2	4	6	0	0	1	Ces1h	10082	in gene	MergedReg chr8 #56640	0	1	0	0	0	0
56641	8	93371621	93372048	427	2	54.923	62.231	4.846	5.154	2.385	5.231	-2.68	-3.65	1.37994e-06	1.10276e-10	76	92	7	8	4	9	0	0	1	Ces1h	7891	in gene	MergedReg chr8 #56641	1	1	0	0	0	0
56852	8	104963107	104963851	744	6	48.913	35.522	21.522	24.261	16.391	10.87	-0.3	-1.66	0.546729	8.27709e-05	70	53	32	30	33	15	0	1	2	Ces2f, Ces2g	16123, 1761	downstream, in gene	MergedReg chr8 #56852	1	1	1	1	1	0
56854	8	105045879	105046345	466	2	43.667	46.667	2.5	4.8	10.667	8.267	-2.74	-2.13	1.94236e-06	1.18894e-05	66	69	5	7	14	11	0	1	1	Ces3a	-2487	upstream	MergedReg chr8 #56854	1	1	0	0	0	0
883	1	58761256	58761778	522	6	46.875	27.188	117.688	113.875	118	84.562	2.11	1.24	1.84835e-13	0.000449197	73	41	192	202	198	140	0	0	1	Cflar	48231	downstream	MergedReg chr1 #883	1	1	1	1	1	1
879	1	58712254	58712917	663	6	113.857	97.381	149.905	119.143	157.952	148.095	0.81	0.34	7.21044e-05	0.194022	204	173	302	260	333	292	0	1	1	Cflar	-701	upstream	MergedReg chr1 #879	1	1	1	1	1	1
47400	6	18302078	18302467	389	4	7.385	10.538	46.308	35.154	35.385	29.308	2.19	1.27	2.55636e-05	0.0445227	11	14	66	52	55	42	0	0	1	Cftr	131585	in gene	MergedReg chr6 #47400	0	0	1	1	1	1
47397	6	18247879	18248901	1022	6	187.5	154.188	51.906	48.719	143.188	108.938	-1.17	-0.55	1.00158e-10	0.0025006	317	268	85	94	214	173	0	0	1	Cftr	77703	in gene	MergedReg chr6 #47397	1	1	1	1	1	1
37300	3	94781065	94781737	672	4	32.667	31.952	90.667	61.238	77.619	53.095	1.6	0.67	9.49087e-09	0.0608577	47	48	130	89	116	80	0	0	1	Cgn	5114	in gene	MergedReg chr3 #37300	0	0	1	1	1	1
59755	9	71693825	71694411	586	3	5.5	8.111	36.722	17.444	28.556	23.222	2.32	1.66	1.22951e-05	0.00389243	14	13	51	29	65	40	0	0	1	Cgnl1	77484	in gene	MergedReg chr9 #59755	0	0	1	0	1	1
48950	6	91454538	91454990	452	3	5.214	4.571	32.929	20.786	27.571	21.429	2.4	1.69	8.82568e-05	0.0112664	9	8	44	33	46	33	0	0	1	Chchd4	18659	downstream	MergedReg chr6 #48950	0	0	1	0	1	1
49760	6	125109408	125109789	381	5	39.5	51.667	8.75	117.417	143.583	152.25	0.52	1.44	0.6608	7.05153e-05	67	82	12	197	240	254	0	0	1	Chd4	13435	in gene	MergedReg chr6 #49760	1	1	0	1	1	1
39042	4	8873764	8874209	445	2	79.929	53.429	9.357	16.286	10.929	7.714	-1.49	-2.69	0.00234899	1.19702e-08	122	78	15	28	16	11	0	0	1	Chd7	183065	downstream	MergedReg chr4 #39042	1	1	0	0	0	0
39037	4	8755262	8755766	504	4	71.312	58.938	7.25	16.438	21.062	21.375	-1.53	-1.61	0.00198853	8.05081e-05	111	99	11	29	33	33	0	0	1	Chd7	64593	in gene	MergedReg chr4 #39037	1	1	0	0	1	1
35849	3	10387283	10387880	597	6	72.263	56.053	108	90.79	69.895	60.105	1.16	-0.2	1.7563e-06	0.634116	128	89	195	155	131	110	0	0	1	Chmp4c	20608	in gene	MergedReg chr3 #35849	1	1	1	1	1	1
18661	14	69741591	69741987	396	4	9.923	8.692	54.846	39.615	59	50.231	2.34	1.79	5.46796e-07	0.00043131	16	11	78	50	79	69	0	0	1	Chmp7	-9219	upstream	MergedReg chr14 #18661	0	0	1	1	1	1
48147	6	54096156	54096659	503	4	4.688	7.25	43.625	25.562	56.688	39.938	2.58	2.37	2.1065e-06	8.8304e-06	9	10	69	40	94	70	0	0	1	Chn2	56475	in gene	MergedReg chr6 #48147	0	0	1	1	1	1
48153	6	54203215	54203850	635	6	30.3	38.5	88.9	58.3	72.7	50.45	1.54	0.59	8.12975e-07	0.132687	51	63	143	104	130	96	0	0	1	Chn2	163600	in gene	MergedReg chr6 #48153	1	1	1	1	1	1
20497	15	73102534	73102951	417	4	17.077	9.923	68.462	43.077	82.154	61.923	2.43	2.01	1.24977e-07	2.17601e-05	20	13	101	65	136	94	0	0	2	Chrac1, Ago2	12330, 82205	downstream, in gene	MergedReg chr15 #20497	0	0	1	1	1	1
14543	13	10360658	10361150	492	2	56.6	48.467	2.833	6.467	4.467	6.733	-2.59	-3.16	1.49814e-06	7.24502e-10	87	63	6	11	8	10	1	1	1	Chrm3	-101	upstream	MergedReg chr13 #14543	1	1	0	0	0	0
6011	10	83152270	83152745	475	4	15.333	8.533	27.6	23.6	72.467	68.133	1.41	2.12	0.0135513	2.84705e-06	22	16	38	41	113	102	0	0	1	Chst11	167010	in gene	MergedReg chr10 #6011	0	0	1	1	1	1
6006	10	83069725	83070407	682	6	31.954	25.727	41.045	37.136	99.227	79.727	0.88	1.35	0.0201674	1.53389e-05	48	41	76	68	179	154	0	0	1	Chst11	84569	in gene	MergedReg chr10 #6006	1	1	1	1	1	1
6009	10	83119114	83119828	714	3	73.318	35.136	16.136	21.227	18.409	13.091	-1	-1.88	0.0192106	1.88876e-06	110	44	23	43	27	25	0	0	1	Chst11	133974	in gene	MergedReg chr10 #6009	1	1	0	1	0	0
46715	5	140514739	140515444	705	6	27.454	24.727	45.045	44.227	103.136	64.364	1.21	1.34	0.000351971	3.90165e-05	58	44	80	80	196	116	0	0	1	Chst12	9482	in gene	MergedReg chr5 #46715	1	1	1	1	1	1
46716	5	140517836	140518234	398	2	11.75	4.833	27.083	9	100	75.667	1.2	2.7	0.108122	6.46008e-09	15	7	37	12	137	103	0	0	1	Chst12	12426	in gene	MergedReg chr5 #46716	0	0	0	0	1	1
53980	7	132286683	132287403	720	4	70.261	53.783	13	14.652	20.956	17.217	-1.46	-1.81	5.70947e-05	2.41185e-07	99	70	18	20	31	27	0	0	1	Chst15	30112	in gene	MergedReg chr7 #53980	1	1	0	0	1	1
53979	7	132284943	132285278	335	2	60.6	52.5	2	9.3	12.8	9.5	-2.6	-2.2	3.71899e-05	2.28476e-05	76	63	3	13	15	12	0	0	1	Chst15	32045	in gene	MergedReg chr7 #53979	1	1	0	0	0	0
57121	8	110022717	110023278	561	6	151.556	131.889	42.722	50.111	77.833	59.389	-0.93	-1.18	0.000322549	2.79427e-06	251	217	70	85	120	89	0	0	1	Chst4	16337	downstream	MergedReg chr8 #57121	1	1	1	1	1	1
57120	8	110020148	110020648	500	6	173.125	163.625	32.125	59.125	126.062	70.75	-1.28	-0.92	1.37266e-05	0.000260354	289	274	44	96	208	109	0	0	1	Chst4	18936	downstream	MergedReg chr8 #57120	1	1	1	1	1	1
51468	7	34812171	34813152	981	6	100.097	106.452	37.194	32.548	62.29	47.548	-1.02	-1.07	8.22748e-06	2.79708e-06	201	258	83	69	133	114	1	1	1	Chst8	50	in gene	MergedReg chr7 #51468	1	1	1	1	1	1
27336	18	15461716	15462170	454	2	60.643	45.5	7	5.786	4.9	3.857	-2.34	-3.35	1.70313e-05	1.25421e-09	87	61	9	10	8	6	0	0	1	Chst9	256103	in gene	MergedReg chr18 #27336	1	1	0	0	0	0
51036	7	25278633	25280508	1875	8	75.448	69.621	105.086	83.017	158.224	95.172	0.89	0.62	1.29646e-09	0.000403194	244	199	264	220	346	253	1	1	1	Cic	-2609	upstream	MergedReg chr7 #51036	1	1	1	1	1	1
5769	10	80177460	80177793	333	2	18.091	18.636	72.818	49.909	44.182	26.364	1.97	0.59	7.83417e-06	0.359236	25	23	99	69	59	36	0	1	3	Cirbp, 1600002K03Rik, Efna2	9785, 4682, -1856	downstream, downstream, upstream	MergedReg chr10 #5769	0	0	1	1	0	0
60594	9	107305561	107306471	910	5	19.448	11.552	40.621	28.655	64.897	38	1.61	1.42	7.88063e-06	0.00011094	29	16	68	53	111	68	0	0	1	Cish	9327	downstream	MergedReg chr9 #60594	0	0	1	1	1	1
4372	10	17722152	17723666	1514	9	156.191	125.809	69.575	47.872	89.808	59.809	-0.68	-0.96	3.81482e-05	2.45869e-09	213	227	122	67	164	105	1	1	1	Cited2	-319	upstream	MergedReg chr10 #4372	1	1	1	1	1	1
15627	13	51642396	51642798	402	2	81.769	67.231	8.154	8.769	36.846	18.846	-1.98	-1.54	1.40994e-05	0.000170979	107	94	12	12	56	24	0	1	2	Cks2, Secisbp2	-2635, -9117	upstream, upstream	MergedReg chr13 #15627	1	1	0	0	0	0
2020	1	118388723	118389644	921	6	140.862	115.31	59.448	39.69	93.241	73.517	-0.86	-0.78	9.09816e-05	0.000162798	265	218	104	82	170	139	2	1	1	Clasp1	125	in gene	MergedReg chr1 #2020	1	1	1	1	1	1
2021	1	118458299	118459934	1635	10	178.706	146.118	79.627	60.157	120.804	93.118	-0.66	-0.75	7.05785e-06	1.98175e-07	379	292	149	127	318	250	1	1	2	Clasp1, 2900060B14Rik	70058, 149	in gene, in gene	MergedReg chr1 #2021	1	1	1	1	1	1
38660	3	144849205	144850015	810	6	153.4	100.56	90.84	77.72	84.32	59.72	-0.1	-1.01	0.748362	3.10903e-05	230	146	163	149	122	100	0	1	1	Clca4	-308	upstream	MergedReg chr3 #38660	1	1	1	1	1	1
38678	3	145083013	145083558	545	5	112.235	95.353	13.706	23.235	58.176	42.118	-1.58	-1.19	2.46207e-06	9.29322e-05	192	170	18	33	100	66	0	0	1	Clca5	15756	in gene	MergedReg chr3 #38678	1	1	0	1	1	1
29106	19	4213459	4214748	1289	5	14.175	13.175	68.35	46.375	69.775	53.025	2.38	1.8	6.9585e-21	2.02102e-10	27	28	119	95	140	118	1	1	1	Clcf1	-289	upstream	MergedReg chr19 #29106	0	0	1	1	1	1
47877	6	42295566	42296109	543	6	139.353	125.118	39.706	47.176	65.471	42.941	-1.06	-1.46	0.000286257	8.42443e-08	249	211	64	74	115	68	0	0	1	Clcn1	9152	in gene	MergedReg chr6 #47877	1	1	1	1	1	1
42577	4	148038417	148039353	936	6	209.724	176.69	137.448	103.31	149.207	115.759	-0.12	-0.69	0.600761	8.72841e-05	384	287	243	190	264	231	1	2	2	Clcn6, Mthfr	-118, -192	upstream, upstream	MergedReg chr4 #42577	1	1	1	1	1	1
19262	14	118811606	118812384	778	2	11.28	6.08	20.56	34.8	23.56	9.76	1.96	0.51	3.93377e-05	0.445115	19	12	32	40	28	14	0	0	1	Cldn10	24124	in gene	MergedReg chr14 #19262	0	0	1	1	0	0
19266	14	118856142	118856544	402	2	40.154	34	5.846	2.385	6.462	5.231	-2.07	-2.46	0.00149229	3.97336e-05	62	44	7	4	9	7	0	0	1	Cldn10	68472	in gene	MergedReg chr14 #19266	1	1	0	0	0	0
24078	16	93917659	93918664	1005	6	165.688	140.375	31.688	33.594	69.5	48.531	-1.69	-1.58	5.34473e-18	7.53903e-17	241	194	59	49	115	75	0	0	1	Cldn14	90676	downstream	MergedReg chr16 #24078	1	1	1	1	1	1
60384	9	99701166	99701559	393	4	0	2.455	48.25	49	35.75	34.75	4.43	3.18	1.55159e-12	5.27895e-06	0	5	62	63	55	50	0	0	1	Cldn18	15905	in gene	MergedReg chr9 #60384	0	0	1	1	1	1
60386	9	99720021	99720473	452	4	3.286	3.429	48	37.286	38.571	27.857	3.5	2.3	1.12074e-10	0.000330777	6	7	71	62	64	44	0	1	1	Cldn18	-2980	upstream	MergedReg chr9 #60386	0	0	1	1	1	1
60385	9	99702177	99702636	459	4	3.636	3.786	44.286	37.643	60.071	47	3.02	2.68	2.21558e-08	1.20693e-06	6	5	68	48	88	61	0	0	1	Cldn18	14861	in gene	MergedReg chr9 #60385	0	0	1	1	1	1
51610	7	44304686	44305763	1077	6	408.559	363.294	226.206	186.353	324.588	249.765	-0.32	-0.6	0.0105624	6.91139e-07	703	591	393	335	588	444	1	2	2	Clec11a, Shank1	1735, -5040	in gene, upstream	MergedReg chr7 #51610	1	1	1	1	1	1
22314	16	10754377	10755256	879	6	71.407	71.296	172.222	123.259	92.185	62.444	1.5	-0.12	2.3505e-15	0.737279	121	118	327	239	192	132	0	0	1	Clec16a	209477	downstream	MergedReg chr16 #22314	1	1	1	1	1	1
22310	16	10694483	10694971	488	4	117.867	72.533	11.333	15.8	38.467	28.6	-2.07	-1.6	4.35106e-07	6.75758e-06	193	114	17	22	61	43	0	0	1	Clec16a	149388	in gene	MergedReg chr16 #22310	1	1	0	0	1	1
22307	16	10664081	10664744	663	3	107.476	81.143	17.619	20.905	14.048	18.191	-1.49	-2.49	2.90284e-06	1.87927e-13	160	133	25	29	17	28	0	0	2	Clec16a, Gm15558	119073, 19157	in gene, downstream	MergedReg chr16 #22307	1	1	0	1	0	0
22309	16	10675622	10676138	516	4	69.688	82.062	17.875	11	27.938	17.625	-1.67	-1.86	3.1881e-05	5.98566e-07	116	120	28	19	42	26	0	0	2	Clec16a, Gm15558	130541, 7689	in gene, in gene	MergedReg chr16 #22309	1	1	1	0	1	0
49957	6	129101542	129102036	494	5	133.667	87.467	18.267	29.467	51.867	42.2	-1.54	-1.38	4.94404e-06	8.40137e-06	210	138	26	46	86	66	0	1	1	Clec2e	-886	upstream	MergedReg chr6 #49957	1	1	0	1	1	1
49954	6	129090408	129091173	765	1	62.125	27.917	5.143	4.043	12.667	8	-2.49	-2.22	1.42322e-06	1.01045e-06	73	36	12	7	20	11	0	0	1	Clec2e	10113	downstream	MergedReg chr6 #49954	1	0	0	0	0	0
49950	6	128962996	128963383	387	4	10.25	5.583	35.167	28.75	27.5	22.833	2.28	1.17	4.35509e-05	0.0941191	14	7	50	37	39	34	0	0	2	Clec2g, Gm15987	28808, 11840	in gene, in gene	MergedReg chr6 #49950	0	0	1	1	1	1
49946	6	128901997	128902375	378	4	3.583	4.833	46.417	29.167	46.667	23.833	2.95	2.07	5.88521e-07	0.00184888	5	7	68	42	69	34	0	0	1	Clec2i	14572	downstream	MergedReg chr6 #49946	0	0	1	1	1	1
25571	17	35058896	35059898	1002	3	14.129	15.032	26.194	20.903	51.161	39.677	1.34	1.56	0.000621333	1.01382e-05	29	31	37	29	63	62	1	3	5	Clic1, Ddah2, AU023871, G6b, Ly6g6c	9154, 362, 6787, -5040, -7928	downstream, in gene, downstream, upstream, upstream	MergedReg chr17 #25571	0	1	0	0	1	1
31515	2	25458861	25459328	467	3	20.733	15.533	47.6	31.333	141.733	96.933	1.34	2.2	0.00394402	4.60672e-10	28	22	71	48	207	152	0	2	3	Clic3, BC029214, Ptgds	2251, 2000, 10655	downstream, downstream, downstream	MergedReg chr2 #31515	0	0	1	0	1	1
41915	4	135276608	135277341	733	5	39.348	32.522	239.739	202.087	261	175.174	3.05	2.3	6.18982e-60	1.45622e-25	70	64	356	314	395	279	0	1	1	Clic4	-4214	upstream	MergedReg chr4 #41915	1	0	1	1	1	1
58570	9	40781355	40782611	1256	6	18.385	19.949	37.744	29.615	53.359	37.538	1.23	0.98	4.05179e-05	0.00221102	39	41	53	54	89	57	0	0	1	Clmp	96019	in gene	MergedReg chr9 #58570	1	1	1	1	1	1
59377	9	62835993	62836418	425	4	89.714	83.214	14.571	19.429	73.929	61.571	-1.7	-0.54	3.23987e-05	0.136065	140	122	21	30	118	91	0	1	1	Cln6	-2582	upstream	MergedReg chr9 #59377	1	1	0	0	1	1
54089	7	135534692	135535187	495	5	133.8	97.2	21.667	27	78.733	38	-1.66	-1.17	4.10533e-06	0.000551013	209	147	32	34	127	59	0	2	2	Clrn3, Ptpre	-6285, -2885	upstream, upstream	MergedReg chr7 #54089	1	1	0	1	1	1
60327	9	97780039	97780590	551	4	84.706	49.059	13.765	10.412	21.706	21.353	-1.84	-1.63	4.70157e-05	5.95355e-05	138	74	24	18	33	36	0	0	1	Clstn2	252853	in gene	MergedReg chr9 #60327	1	1	0	0	1	1
50317	6	142756983	142757500	517	6	152.062	153.5	69.312	62.25	100.75	60.062	-0.68	-1.08	0.00898702	2.44108e-05	238	243	105	103	172	105	1	1	1	Cmas	555	in gene	MergedReg chr6 #50317	1	1	1	1	1	1
19749	15	31569446	31570136	690	4	100.19	60.476	14.476	14.714	70.809	48.381	-1.53	-0.54	2.22496e-05	0.111289	153	105	32	21	110	76	0	1	1	Cmbl	879	in gene	MergedReg chr15 #19749	1	1	0	0	1	1
21501	15	91268468	91268911	443	2	66.429	18.714	5.071	4.5	2.429	3.923	-1.97	-2.75	0.0028173	1.02894e-05	101	30	8	6	4	6	0	0	2	CN725425, Slc2a13	69195, 304572	downstream, in gene	MergedReg chr15 #21501	1	1	0	0	0	0
28962	18	84682469	84682795	326	2	83.9	58.4	20.8	13.7	20.6	21.8	-1.58	-1.87	0.000645029	1.70529e-05	102	67	28	21	25	24	0	0	1	Cndp2	3001	in gene	MergedReg chr18 #28962	1	1	0	0	0	0
28961	18	84681880	84682214	334	3	80.546	67.636	7.455	10.818	47.727	30.818	-2.18	-1.1	6.71403e-06	0.00708464	103	86	11	14	62	45	0	0	1	Cndp2	3586	in gene	MergedReg chr18 #28961	1	1	0	0	1	0
51044	7	25376552	25377545	993	4	11.323	13.516	106.581	91.774	130.71	74.936	3.38	2.74	1.90343e-41	1.98569e-20	18	26	206	183	226	111	0	2	3	Cnfn, 4732471J01Rik, Lipe	-7324, 229, 18939	upstream, in gene, downstream	MergedReg chr7 #51044	0	0	1	1	1	1
51045	7	25378292	25378661	369	4	16	20.333	81.25	60.75	64.917	50.667	2.52	1.54	6.78073e-10	0.00201954	24	27	106	85	87	68	0	1	3	Cnfn, 4732471J01Rik, Lipe	-8752, 1657, 17511	upstream, in gene, downstream	MergedReg chr7 #51045	0	0	1	1	1	1
4180	10	7158951	7159639	688	6	119.429	69.286	47.333	36.524	41.286	26.429	-0.58	-1.61	0.0922263	5.23785e-07	215	123	64	55	70	36	0	0	1	Cnksr3	52942	in gene	MergedReg chr10 #4180	1	1	1	1	1	1
4183	10	7208884	7209229	345	1	96.454	46.273	12.364	13.091	12.546	12.091	-1.77	-2.47	0.00100022	1.53357e-06	126	70	18	18	17	14	0	0	1	Cnksr3	3181	in gene	MergedReg chr10 #4183	1	0	0	0	0	0
30414	19	43463775	43464530	755	3	56.833	51.958	3.708	4	14.5	10.417	-2.65	-2.1	2.74915e-09	3.75155e-08	95	95	6	8	35	24	0	0	1	Cnnm1	23716	in gene	MergedReg chr19 #30414	1	1	0	0	1	0
412	1	36534579	36535027	448	3	63.571	59.571	26.071	19.643	23.143	16.571	-0.88	-1.68	0.0466528	8.29337e-05	90	80	38	24	30	22	0	1	3	Cnnm3, Ankrd23, Ankrd39	22927, 926, 12398	downstream, in gene, downstream	MergedReg chr1 #412	1	1	1	0	0	0
32573	2	65227178	65227602	424	4	3.769	4.231	46.308	26.385	45.615	42.154	2.94	2.64	7.14556e-07	7.0244e-06	7	6	69	42	64	59	0	0	1	Cobll1	11236	in gene	MergedReg chr2 #32573	0	0	1	1	1	1
32568	2	65161752	65162117	365	4	2.583	5.583	27.25	26.667	53.5	35.167	2.66	2.57	2.83579e-05	2.65913e-05	4	9	39	37	77	52	0	0	1	Cobll1	76692	in gene	MergedReg chr2 #32568	0	0	1	1	1	1
32571	2	65191406	65191867	461	6	22.5	22.786	63	38.929	179.786	119.357	1.63	2.36	0.000164574	2.00189e-12	32	31	97	67	272	197	0	0	1	Cobll1	46990	in gene	MergedReg chr2 #32571	1	1	1	1	1	1
32570	2	65182669	65183164	495	2	4.733	3.8	14.267	11.067	56.533	36.667	1.44	2.38	0.0478046	8.61239e-06	7	6	20	18	77	53	0	0	1	Cobll1	55710	in gene	MergedReg chr2 #32570	0	0	0	0	1	1
11324	11	113651158	113651703	545	2	41.471	41.588	26.706	19.588	12.882	5.471	-0.33	-2.22	0.512309	2.51503e-06	55	51	36	32	19	9	0	1	2	Cog1, Fam104a	1901, 32721	in gene, downstream	MergedReg chr11 #11324	1	1	0	0	0	0
11325	11	113666703	113667644	941	7	113.897	85.207	48.552	35.759	59.517	34.724	-0.62	-1.12	0.0172124	9.94561e-06	201	146	65	55	101	51	0	0	2	Cog1, Fam104a	17644, 16978	downstream, in gene	MergedReg chr11 #11325	1	1	1	1	1	1
12453	12	31695285	31695771	486	4	5.067	5.867	30.533	21.8	38.8	28.133	2.29	1.94	5.21773e-05	0.000827349	10	9	44	33	56	39	0	0	1	Cog5	40659	in gene	MergedReg chr12 #12453	0	0	1	1	1	1
5238	10	61953887	61954454	567	5	107.389	116.5	16.167	22.778	67.667	42.833	-1.69	-1.18	7.39114e-07	8.13792e-05	181	208	22	42	129	81	0	0	1	Col13a1	24938	in gene	MergedReg chr10 #5238	1	1	0	1	1	1
41544	4	130075028	130075497	469	4	50.533	50.8	66.6	44.333	19.267	16	0.69	-1.48	0.0766636	0.00114347	79	73	104	64	28	22	0	0	1	Col16a1	27422	in gene	MergedReg chr4 #41544	1	1	1	1	0	0
5593	10	77146937	77147654	717	4	7.783	10.043	77.435	48.087	71.478	47.478	3.32	2.53	3.2934e-19	7.27336e-10	11	14	117	72	105	67	0	0	1	Col18a1	19235	in gene	MergedReg chr10 #5593	0	0	1	1	1	1
5594	10	77151565	77151987	422	2	7.077	6.923	86.462	46.308	28.692	22.462	3.18	1.09	2.98494e-12	0.107544	11	9	116	62	40	36	0	0	1	Col18a1	14754	in gene	MergedReg chr10 #5594	0	0	1	1	0	0
5592	10	77142207	77142715	508	4	12.125	14.312	92.188	68.812	110.375	84.75	3.03	2.63	6.22831e-16	1.5571e-11	21	23	139	97	179	143	0	0	1	Col18a1	24069	in gene	MergedReg chr10 #5592	0	0	1	1	1	1
5596	10	77166106	77166707	601	4	5.632	8	51.053	30.737	37.263	30.368	2.78	1.94	1.44577e-09	0.00019197	9	13	76	44	61	51	1	1	1	Col18a1	124	in gene	MergedReg chr10 #5596	0	0	1	1	1	1
255	1	24437253	24437871	618	2	46.632	22.053	2.167	3.533	2.263	2.579	-2.3	-3.06	0.000199001	2.14841e-07	71	34	3	6	4	4	0	0	1	Col19a1	149875	in gene	MergedReg chr1 #255	1	1	0	0	0	0
10204	11	94957940	94958836	896	5	72.071	61.071	34.679	28.429	28	13.607	-0.49	-1.7	0.116153	8.813e-08	126	117	58	56	55	20	0	0	3	Col1a1, Sgca, Hils1	22118, 17939, -9273	downstream, downstream, upstream	MergedReg chr11 #10204	1	1	1	1	1	0
38352	3	130522019	130522702	683	2	64.286	54.095	8.476	9.619	13.667	13	-2.06	-2.27	5.02465e-07	4.28747e-09	111	109	13	19	26	23	0	0	1	Col25a1	341515	in gene	MergedReg chr3 #38352	1	1	0	0	0	0
47296	6	8198035	8198373	338	4	7.909	6.818	37.091	29.818	27.636	30.909	2.45	1.52	2.22496e-05	0.0268539	11	11	51	38	37	41	0	1	1	Col28a1	-5587	upstream	MergedReg chr6 #47296	0	0	1	1	1	1
54749	8	11259752	11260260	508	4	3.188	5.062	56.625	37.375	70.812	52.688	3.24	3.03	1.51619e-10	9.18755e-10	6	7	100	67	112	95	0	0	1	Col4a1	52820	in gene	MergedReg chr8 #54749	0	0	1	1	1	1
54751	8	11317275	11317808	533	4	5.824	4.294	56.765	39.294	55.118	44.471	3.44	2.74	9.31667e-13	1.44321e-07	9	7	85	62	87	76	0	1	2	Col4a1, Col4a2	-4715, 4712	upstream, in gene	MergedReg chr8 #54751	0	0	1	1	1	1
54750	8	11312290	11313033	743	3	6.913	7.304	42.565	27.044	69.391	54.261	2.73	2.93	3.86209e-10	3.64348e-13	12	17	66	37	109	98	1	2	2	Col4a1, Col4a2	165, -168	in gene, upstream	MergedReg chr8 #54750	0	0	1	0	1	1
54752	8	11322836	11323513	677	4	2.125	3.381	43.571	32.809	43.809	36.143	4.11	3.52	1.26313e-13	9.09407e-10	3	5	60	44	66	53	0	0	1	Col4a2	10345	in gene	MergedReg chr8 #54752	0	0	1	1	1	1
54755	8	11372019	11372527	508	4	6.688	3.938	73.812	42.188	87.562	60.312	3.79	3.28	3.37064e-15	4.27411e-11	9	6	108	60	147	97	0	0	1	Col4a2	59444	in gene	MergedReg chr8 #54755	0	0	1	1	1	1
54754	8	11346260	11346738	478	4	6.733	7.933	70.533	42.067	54.867	47.4	2.97	2.18	1.23276e-10	2.40234e-05	9	10	105	60	79	73	0	0	1	Col4a2	33670	in gene	MergedReg chr8 #54754	0	0	1	1	1	1
54753	8	11340331	11340763	432	4	4	4	37.462	31.077	55.462	27.154	2.94	2.37	1.76058e-07	9.29345e-05	6	6	51	42	76	46	0	0	1	Col4a2	27718	in gene	MergedReg chr8 #54753	0	0	1	1	1	1
60732	9	108977888	108978419	531	3	6.941	4.471	37.824	24.235	50.412	28.118	2.45	1.84	8.25879e-07	0.000819217	12	11	55	30	67	46	0	0	3	Col7a1, Mir711, Ucn2	24408, 8231, -8010	in gene, downstream, upstream	MergedReg chr9 #60732	0	0	1	0	1	1
23598	16	57685842	57686523	681	6	131.667	80.809	18.191	21.524	33.762	16.476	-1.76	-2.12	8.89207e-08	3.22816e-11	235	135	26	29	54	25	0	0	1	Col8a1	68555	in gene	MergedReg chr16 #23598	1	1	1	1	1	1
36461	3	57637477	57638077	600	4	5.538	4.222	66.833	36.722	63.833	56.389	3.5	3.02	1.98994e-13	5.22269e-10	8	9	116	64	106	101	0	0	1	Commd2	13907	downstream	MergedReg chr3 #36461	0	0	1	1	1	1
34635	2	153608071	153608511	440	2	63.615	60.769	8.846	5.077	5.769	7.077	-1.9	-2.66	0.000133648	6.8821e-08	83	78	12	8	8	16	0	0	1	Commd7	24490	downstream	MergedReg chr2 #34635	1	1	0	0	0	0
54895	8	13897143	13898017	874	6	116.786	74.25	29.571	28.5	100.071	58.571	-1.19	-0.42	2.04653e-05	0.140908	227	168	65	56	212	125	0	1	2	Coprs, Fbxo25	-7309, -10226	upstream, upstream	MergedReg chr8 #54895	1	1	1	1	1	1
39645	4	46563815	46564281	466	6	35.786	35.071	66.786	65.786	127.714	82.643	1.48	1.35	1.82573e-05	0.000154665	51	51	106	98	180	124	0	0	1	Coro2a	37881	in gene	MergedReg chr4 #39645	1	1	1	1	1	1
59363	9	62438647	62439165	518	4	61.688	45.312	8.5	19.938	19.188	10.438	-1.12	-1.79	0.0287612	7.42524e-05	95	76	15	33	31	14	0	0	1	Coro2b	98138	in gene	MergedReg chr9 #59363	1	1	0	1	1	0
22172	16	4642125	4642515	390	2	12.75	3.917	8.833	12.75	149.333	83.833	0.64	3.08	0.512039	5.09316e-11	19	6	13	16	218	125	0	1	2	Coro7, Vasn	37400, 2375	in gene, in gene	MergedReg chr16 #22172	0	0	0	0	1	1
57421	8	119811776	119812262	486	2	35.875	18.625	81.75	73.75	51.312	32.375	1.85	0.24	1.49727e-08	0.685472	53	23	104	85	67	39	0	0	1	Cotl1	28560	in gene	MergedReg chr8 #57421	0	0	1	1	0	0
8826	11	63957169	63957649	480	6	131.4	71.933	20	21.067	28	23.333	-1.66	-2.09	1.57849e-05	1.31621e-08	219	114	28	32	49	38	0	0	1	Cox10	122063	downstream	MergedReg chr11 #8826	1	1	1	1	1	1
51349	7	30194901	30195836	935	8	49.241	39.414	75.069	62.103	92.276	53.172	1.17	0.48	2.79425e-07	0.111391	123	100	121	104	196	116	0	1	2	Cox7a1, Capns1	11197, -320	downstream, upstream	MergedReg chr7 #51349	1	1	1	1	1	1
103	1	10603396	10603829	433	2	47.846	29.385	7.385	8.077	6	5.308	-1.52	-2.5	0.0156012	3.207e-05	66	38	9	11	9	8	0	0	1	Cpa6	116331	in gene	MergedReg chr1 #103	1	1	0	0	0	0
6829	10	117687476	117687887	411	3	5.077	6.615	53.462	17.615	76.692	45	2.46	2.77	5.80263e-05	2.58967e-08	7	10	62	25	91	58	0	0	2	Cpm, Mdm2	58181, 23035	downstream, downstream	MergedReg chr10 #6829	0	0	1	0	1	1
39187	4	19564135	19564564	429	6	20.462	21.538	63.231	51.308	73.538	70.385	1.67	1.44	7.62963e-05	0.00103633	32	35	100	80	110	106	0	0	1	Cpne3	5755	in gene	MergedReg chr4 #39187	1	1	1	1	1	1
25207	17	29169024	29169381	357	4	32.5	25.5	78.333	52.833	51.917	49.25	1.57	0.47	6.97002e-05	0.398392	46	34	111	72	71	72	0	0	1	Cpne5	68588	in gene	MergedReg chr17 #25207	0	0	1	1	1	1
21484	15	90622040	90622508	468	5	87.867	69.467	6.933	17.333	49.067	41	-1.93	-0.81	4.56299e-05	0.0327684	146	120	11	26	76	67	0	0	1	Cpne8	57114	in gene	MergedReg chr15 #21484	1	1	0	1	1	1
49339	6	113306191	113307162	971	6	406.067	339.2	201.5	159.533	307.2	237.4	-0.48	-0.63	0.000304334	1.10405e-06	757	600	321	277	475	411	1	1	2	Cpne9, Brpf1	24369, -521	downstream, upstream	MergedReg chr6 #49339	1	1	1	1	1	1
20739	15	76616221	76617044	823	6	132.308	105.846	47.423	39.231	55.808	40.346	-0.87	-1.46	0.000177203	5.4031e-10	222	200	74	67	107	72	0	1	4	Cpsf1, Slc39a4, Vps28, Tonsl	-9041, 220, 9395, 23297	upstream, in gene, downstream, downstream	MergedReg chr15 #20739	1	1	1	1	1	1
1025	1	64601392	64601853	461	4	5.643	10.5	55.714	30	62.071	58.714	2.48	2.31	1.60778e-06	3.06125e-06	10	16	81	47	90	86	0	0	2	Creb1, Mettl21a	68818, 15546	in gene, downstream	MergedReg chr1 #1025	0	0	1	1	1	1
47721	6	37399024	37399386	362	3	6.545	2.727	21.727	15.636	55.091	35.455	2.29	2.48	0.000612788	4.36286e-05	9	4	26	19	73	44	0	0	1	Creb3l2	42943	in gene	MergedReg chr6 #47721	0	0	1	0	1	1
27113	18	3336903	3338010	1107	6	182.618	172.676	96.353	85.147	125.588	103.529	-0.44	-0.81	0.00759856	2.26794e-06	334	349	172	152	237	180	1	2	2	Crem, Gm6225	133, 1040	in gene, in gene	MergedReg chr18 #27113	1	1	1	1	1	1
45310	5	109556717	109558859	2142	7	226.836	227.418	162.343	125.642	211.045	153.985	-0.16	-0.52	0.310156	3.01641e-05	343	359	300	199	324	240	2	1	1	Crlf2	1205	in gene	MergedReg chr5 #45310	1	1	1	1	1	1
37236	3	93159445	93160185	740	4	9.783	9.217	72.957	63.913	53.217	23.696	3.04	1.39	2.26651e-20	0.00598558	17	17	134	119	84	39	0	0	1	Crnn	15028	downstream	MergedReg chr3 #37236	0	0	1	1	1	1
50673	7	15895281	15895659	378	5	27.417	28.25	7.833	99.333	113.667	117.5	0.8	1.68	0.46662	1.60381e-05	48	52	12	177	208	216	0	0	1	Crxos1	12853	in gene	MergedReg chr7 #50673	1	1	0	1	1	1
6071	10	85160176	85160624	448	3	72.571	32.5	4.857	2.357	22.286	14.214	-2.38	-1.53	6.83746e-05	0.00278394	105	45	7	4	34	16	0	0	1	Cry1	24654	in gene	MergedReg chr10 #6071	1	1	0	0	1	0
1239	1	74900658	74901535	877	6	116	107.519	31	39.148	51.444	33.704	-0.98	-1.41	0.000100608	5.58715e-09	228	209	62	77	96	71	1	1	3	Cryba2, Mir375, Ccdc108	-7961, -375, 34503	upstream, upstream, downstream	MergedReg chr1 #1239	1	1	1	1	1	1
18287	14	57268257	57268802	545	6	34.941	25.529	63	60.882	99.471	68.177	1.4	1.12	5.0693e-05	0.00207864	59	42	105	103	189	123	0	0	1	Cryl1	129954	downstream	MergedReg chr14 #18287	1	1	1	1	1	1
21126	15	81953958	81954612	654	6	110.2	79.15	157.75	136.95	207.2	145.15	1.15	0.71	1.81402e-08	0.00296878	192	122	279	242	381	264	0	0	2	Csdc2, Pmm1	17526, 6582	downstream, in gene	MergedReg chr15 #21126	1	1	1	1	1	1
37869	3	107751023	107751764	741	3	48.391	36.826	16.913	12.304	14.826	13	-0.96	-1.71	0.0278029	5.11521e-05	80	68	32	23	21	23	0	0	1	Csf1	9076	in gene	MergedReg chr3 #37869	1	1	1	0	0	0
10522	11	98709142	98709859	717	6	59.739	48.087	84.87	67.652	84.696	52.217	1.04	0.15	1.9626e-05	0.708044	107	83	116	91	122	78	0	0	2	Csf3, Med24	8187, 19935	downstream, in gene	MergedReg chr11 #10522	1	1	1	1	1	1
11900	11	120984399	120985132	733	4	16.826	16.826	38.913	35.304	36.783	32.348	1.64	0.79	1.4779e-05	0.0994634	32	24	58	55	56	49	0	0	1	Csnk1d	6568	in gene	MergedReg chr11 #11900	0	0	1	1	1	1
28060	18	53853273	53854237	964	2	104.7	77	5.586	15.7	5.9	9	-1.99	-3.48	0.00149627	1.04887e-24	227	137	13	24	14	16	0	0	1	Csnk1g3	-8358	upstream	MergedReg chr18 #28060	1	1	0	0	0	0
59075	9	56907377	56908012	635	6	35.15	28.1	87.85	66.05	69.3	51.7	1.78	0.77	8.55572e-10	0.0467125	54	40	142	111	121	90	0	0	2	Cspg4, Snx33	42590, 20677	downstream, downstream	MergedReg chr9 #59075	1	1	1	1	1	1
60765	9	110264194	110264574	380	5	68	72.182	7.636	137.909	186	207.909	0.36	1.24	0.772851	7.48743e-05	115	121	10	232	313	351	0	0	1	Cspg5	20601	downstream	MergedReg chr9 #60765	1	1	0	1	1	1
93	1	10142848	10143222	374	2	49.333	44.167	3.333	3.167	20.5	16.167	-2.43	-1.15	6.82308e-05	0.0242723	70	62	5	6	25	24	0	0	2	Cspp1, Arfgef1	104817, 89635	downstream, in gene	MergedReg chr1 #93	1	1	0	0	0	0
2557	1	135731785	135732208	423	6	33.385	37.462	67.154	64.231	151.923	121.846	1.38	1.61	0.000156346	1.34696e-06	44	56	94	94	230	195	0	0	1	Csrp1	2799	in gene	MergedReg chr1 #2557	1	1	1	1	1	1
2560	1	135760235	135760626	391	4	12.25	17.167	64.333	42.25	63.667	47.083	2.2	1.47	3.02141e-06	0.00502763	17	25	86	61	87	69	0	1	2	Csrp1, Phlda3	31233, -5655	downstream, upstream	MergedReg chr1 #2560	0	0	1	1	1	1
54022	7	133007143	133007772	629	6	44.947	45.526	89.421	67.421	206	126.421	1.25	1.54	1.23308e-05	2.95479e-09	64	81	143	105	337	202	0	0	1	Ctbp2	116026	in gene	MergedReg chr7 #54022	1	1	1	1	1	1
61018	9	119010273	119010771	498	3	6.133	2.467	25.8	14.267	64.733	42.067	2.06	2.83	0.00203698	8.17487e-08	12	5	41	19	93	61	0	0	1	Ctdspl	83986	in gene	MergedReg chr9 #61018	0	0	1	0	1	1
61017	9	119002303	119002677	374	3	5.167	3.417	29.75	10.667	45.583	39.417	2.03	2.56	0.00802199	2.9736e-05	7	6	42	15	60	56	0	0	1	Ctdspl	75954	in gene	MergedReg chr9 #61017	0	0	1	0	1	1
61022	9	119053902	119054406	504	4	13.812	18.5	81.188	42.5	82.5	58.875	2.22	1.68	2.68814e-08	5.64024e-05	19	28	108	57	116	81	0	1	2	Ctdspl, Vill	127618, 1376	downstream, in gene	MergedReg chr9 #61022	0	0	1	1	1	1
61021	9	119052507	119052929	422	6	36.857	24.714	81	61.357	109.643	79	1.66	1.24	2.37905e-06	0.00109566	55	40	120	93	170	128	0	1	2	Ctdspl, Vill	126182, -60	downstream, upstream	MergedReg chr9 #61021	1	1	1	1	1	1
33000	2	84618821	84619467	646	6	233.35	203.8	101.4	84.9	200.5	144.4	-0.74	-0.57	9.49701e-05	0.00297511	414	352	198	153	364	271	0	0	1	Ctnnd1	31596	in gene	MergedReg chr2 #33000	1	1	1	1	1	1
52607	7	88271460	88271988	528	5	82.375	74.812	15.125	17.5	33.625	30.938	-1.7	-1.34	3.13954e-05	0.000278946	139	116	22	28	51	57	0	1	1	Ctsc	-6369	upstream	MergedReg chr7 #52607	1	1	0	1	1	1
60178	9	90067322	90067710	388	2	13.25	4.083	32.917	24.417	60.75	50.917	1.89	2.18	0.00178149	4.20789e-05	23	6	45	34	78	70	0	0	1	Ctsh	13249	in gene	MergedReg chr9 #60178	0	0	0	0	1	1
35562	2	174442355	174442988	633	6	236.45	188.3	136.4	110.05	155.65	112.25	-0.22	-0.88	0.32423	8.60547e-06	440	352	253	202	300	199	0	1	2	Ctsz, Tubb1	-3679, -8024	upstream, upstream	MergedReg chr2 #35562	1	1	1	1	1	1
54497	7	144449597	144450099	502	4	63.312	58.25	22	22.812	13.562	10.688	-0.69	-2.28	0.120565	3.63811e-07	96	94	34	40	19	17	0	0	1	Cttn	21087	in gene	MergedReg chr7 #54497	1	1	1	1	0	0
37814	3	105054771	105055388	617	4	13.579	20.737	159.368	114.105	82.684	60.263	3.24	1.61	3.19313e-30	4.0204e-05	20	30	249	179	134	96	0	1	1	Cttnbp2nl	-1933	upstream	MergedReg chr3 #37814	0	0	1	1	1	1
37811	3	105030865	105031406	541	6	83.588	70.706	46.294	35.118	20.294	22.765	-0.41	-1.82	0.289996	9.13382e-07	134	119	74	59	33	36	0	0	1	Cttnbp2nl	22011	in gene	MergedReg chr3 #37811	1	1	1	1	1	1
31231	2	13410731	13411030	299	2	6.667	4.556	51.333	37.556	24.556	12.444	3.17	1.2	1.47035e-08	0.135578	10	6	67	49	31	15	0	0	1	Cubn	80996	in gene	MergedReg chr2 #31231	0	0	1	1	0	0
31229	2	13405089	13405460	371	2	3	1.5	39.818	19.727	29.818	23.182	3.03	2.14	6.54978e-06	0.0032547	7	2	47	24	33	29	0	0	1	Cubn	86602	in gene	MergedReg chr2 #31229	0	0	1	0	1	0
31230	2	13409828	13410617	789	4	8.583	9	54.917	52.375	57.333	34.458	2.97	2.01	2.51036e-17	2.34277e-06	12	14	75	67	81	47	0	0	1	Cubn	81654	in gene	MergedReg chr2 #31230	0	0	1	1	1	1
31234	2	13470091	13470573	482	4	84.2	78	7.133	7.333	50.533	38.6	-2.6	-0.93	1.79794e-08	0.0110682	131	125	11	10	86	55	0	0	1	Cubn	21544	in gene	MergedReg chr2 #31234	1	1	0	0	1	1
31240	2	13500283	13500679	396	4	5.615	3.077	32.077	24.846	71.769	43.077	2.65	2.9	3.58765e-05	4.40625e-07	8	5	46	38	110	61	0	0	2	Cubn, Trdmt1	-8605, 44183	upstream, downstream	MergedReg chr2 #31240	0	0	1	1	1	1
46420	5	136500443	136500940	497	6	21.875	19.125	56.5	46.75	89.25	69.5	1.75	1.6	8.42241e-06	5.34321e-05	30	28	89	73	146	118	0	0	1	Cux1	66740	in gene	MergedReg chr5 #46420	1	1	1	1	1	1
44513	5	73401291	73401704	413	1	7.077	8.462	44.923	23.846	27.154	16.462	2.15	0.72	7.11066e-05	0.342457	10	12	56	34	38	21	0	1	1	Cwh43	-4581	upstream	MergedReg chr5 #44513	0	0	1	0	0	0
56706	8	94770815	94771456	641	5	128.238	100.286	35	22.381	101.333	64.048	-1.33	-0.57	1.10678e-05	0.0311465	215	150	61	33	144	106	0	1	1	Cx3cl1	-1045	upstream	MergedReg chr8 #56706	1	1	1	0	1	1
23737	16	78327570	78328361	791	2	60	54.6	16.56	19.04	23.56	12.32	-0.93	-1.61	0.00923658	3.6416e-06	78	74	23	36	41	17	0	0	1	Cxadr	26274	in gene	MergedReg chr16 #23737	1	1	0	0	0	0
44944	5	95955765	95956357	592	2	44.684	25.947	9.263	8.706	4.474	3.789	-1.33	-2.65	0.0137241	1.01588e-06	64	33	17	18	8	10	0	1	1	Cxcl13	-878	upstream	MergedReg chr5 #44944	1	1	0	0	0	0
9099	11	70467760	70468267	507	6	29.25	24.25	96.875	80	112.625	77.875	2.19	1.5	9.12741e-13	3.33416e-05	50	39	158	131	187	131	0	0	2	Cxcl16, Zmynd15	-8029, 8391	upstream, downstream	MergedReg chr11 #9099	1	1	1	1	1	1
1669	1	90225564	90226140	576	5	19.722	13.556	67.833	33.889	57	37.944	1.98	1.23	4.29511e-06	0.00800215	29	22	104	49	87	58	0	0	1	Cxcr7	21849	downstream	MergedReg chr1 #1669	1	0	1	1	1	1
38436	3	134235783	134236487	704	6	96	78.046	22.227	19.591	34.136	23.182	-1.47	-1.71	2.40955e-06	1.85425e-08	152	125	37	30	57	39	1	1	2	Cxxc4, Mir1895	-360, 4448	upstream, downstream	MergedReg chr3 #38436	1	1	1	1	1	1
20744	15	76659600	76660476	876	6	333.778	234.593	129.185	103.519	189.852	153	-0.69	-0.84	7.54041e-05	6.34573e-07	519	328	185	148	273	202	2	2	3	Cyhr1, Kifc2, Foxh1	70, -603, 9835	in gene, upstream, downstream	MergedReg chr15 #20744	1	1	1	1	1	1
1221	1	74719795	74720172	377	5	30.917	28.917	2.583	87.667	158.167	171.333	0.49	2.12	0.677852	1.16946e-09	53	49	4	151	276	296	0	0	1	Cyp27a1	6409	in gene	MergedReg chr1 #1221	1	1	0	1	1	1
51091	7	26196430	26196893	463	4	6	5.455	41.214	20	26.929	19.429	2.5	1.41	2.79652e-05	0.0412254	9	9	60	36	44	27	0	0	1	Cyp2b9	23252	in gene	MergedReg chr7 #51091	0	0	1	1	1	1
21177	15	82794099	82794739	640	4	105.6	56.55	10.35	11.15	34.4	23.05	-2.25	-1.63	3.4213e-08	3.92828e-06	168	79	18	16	53	30	0	1	1	Cyp2d26	-174	upstream	MergedReg chr15 #21177	1	1	0	0	1	1
40427	4	96664875	96665414	539	3	50.765	45.176	5.176	3.812	27.059	13.353	-2.39	-1.35	1.38241e-05	0.00313304	85	72	9	7	36	19	0	1	1	Cyp2j5	-1025	upstream	MergedReg chr4 #40427	1	1	0	0	1	0
38376	3	131292396	131292851	455	4	66.786	46.286	5.429	9.714	31.786	32.214	-2.11	-0.89	4.29529e-05	0.0434944	101	65	8	16	43	51	0	0	2	Cyp2u1, LOC100503594	10604, -10020	in gene, upstream	MergedReg chr3 #38376	1	1	0	0	1	1
38377	3	131312390	131313000	610	5	116.684	106.368	11.579	23.579	38.632	26.316	-1.93	-1.85	1.61665e-08	1.76005e-10	199	175	16	39	63	47	0	0	3	Cyp2u1, LOC100503594, Sgms2	-9468, 10052, 32228	upstream, in gene, downstream	MergedReg chr3 #38377	1	1	0	1	1	1
46953	5	146009558	146009999	441	2	48.429	35.5	5.615	2	2.714	2.154	-2.76	-3.49	2.06123e-05	1.56218e-08	72	50	7	2	4	4	0	1	1	Cyp3a25	-160	upstream	MergedReg chr5 #46953	1	1	0	0	0	0
46957	5	146070067	146070504	437	2	54.214	33.357	6.143	4.571	2	4.857	-2.13	-3.1	0.000332403	1.98175e-07	72	40	11	8	4	6	0	0	1	Cyp3a59	-8973	upstream	MergedReg chr5 #46957	1	1	0	0	0	0
25400	17	32658344	32659164	820	4	100.28	70.84	12.04	13.28	53.52	41.24	-2.04	-1.05	8.71459e-11	0.000119221	153	128	26	19	117	104	0	1	1	Cyp4f40	-729	upstream	MergedReg chr17 #25400	1	1	0	0	1	1
25401	17	32676215	32676697	482	4	79.333	78.467	9.533	12.6	23.133	17.933	-2.05	-1.94	2.71129e-06	4.43866e-07	116	130	14	19	36	31	0	0	2	Cyp4f40, Cyp4f15	16973, -9203	in gene, upstream	MergedReg chr17 #25401	1	1	0	0	1	1
38691	3	145647471	145647783	312	1	17.7	18.1	67	36.7	28	11.8	1.86	-0.12	7.83639e-05	0.893494	23	21	78	51	35	14	0	2	2	Cyr61, Gm17501	2358, -2685	in gene, upstream	MergedReg chr3 #38691	0	0	1	0	0	0
27713	18	36399690	36400148	458	6	39	46.286	98.5	82.643	153.214	101.786	1.52	1.27	5.51334e-07	8.9375e-05	56	61	138	122	218	148	0	0	2	Cystm1, Pfdn1	51295, 54576	downstream, downstream	MergedReg chr18 #27713	1	1	1	1	1	1
11671	11	118212512	118213123	611	6	70.85	64.45	124.25	92.4	168.9	94.9	1.19	0.72	3.1926e-07	0.0133996	126	100	222	184	315	188	0	0	1	Cyth1	35775	in gene	MergedReg chr11 #11671	1	1	1	1	1	1
20888	15	78624617	78625077	460	2	9.857	14.929	56.429	35.071	14.714	10.143	1.94	-0.37	3.19144e-05	0.654525	15	18	76	43	20	15	0	0	1	Cyth4	27800	downstream	MergedReg chr15 #20888	0	0	1	1	0	0
32404	2	58155132	58155724	592	2	35.526	17.526	6.105	10.158	4.368	2.158	-0.87	-2.46	0.199241	5.99089e-05	52	26	10	16	5	5	0	0	2	Cytip, Gm13546	4694, -8546	in gene, upstream	MergedReg chr2 #32404	1	1	0	0	0	0
57084	8	109087703	109088215	512	3	4.125	5.312	36.688	21.938	25.062	13	2.48	1.37	1.63573e-05	0.0504054	8	7	53	32	33	18	0	0	1	D030068K23Rik	12737	in gene	MergedReg chr8 #57084	0	0	1	1	1	0
4414	10	18604907	18605628	721	4	106.045	64.818	7.273	16	29	24.773	-1.84	-1.72	0.010227	1.58158e-07	195	110	11	21	54	44	0	0	1	D10Bwg1379e	138491	in gene	MergedReg chr10 #4414	1	1	0	0	1	1
5648	10	78171028	78171441	413	4	10.538	7.923	104.462	64.385	63.308	48.231	3.37	2.18	3.14606e-15	1.52101e-05	15	13	157	94	87	70	0	1	2	D10Jhu81e, Pwp2	-1466, 13915	upstream, in gene	MergedReg chr10 #5648	0	0	1	1	1	1
6017	10	83374175	83374748	573	4	16.389	10.556	47.111	34.222	47.833	28.167	1.83	1.04	1.24732e-05	0.0396944	28	16	76	53	66	43	0	0	1	D10Wsu102e	14240	downstream	MergedReg chr10 #6017	0	0	1	1	1	1
39261	4	32251014	32251382	368	4	8.091	12.364	52.545	33.364	58.455	47.455	2.25	1.81	9.86179e-06	0.000657248	13	18	71	43	79	65	0	0	1	D130062J21Rik	7465	downstream	MergedReg chr4 #39261	0	0	1	1	1	1
25078	17	27799986	27800531	545	6	53.882	52.118	97.882	64.588	169.353	128.882	1.04	1.2	0.00056998	9.38054e-06	93	82	146	95	259	208	0	0	1	D17Wsu92e	20284	in gene	MergedReg chr17 #25078	1	1	1	1	1	1
25076	17	27796767	27797404	637	4	123.2	94.2	25	25.9	72.6	43.4	-1.47	-1.03	1.01621e-06	0.00030392	207	150	48	37	124	65	0	0	1	D17Wsu92e	23457	in gene	MergedReg chr17 #25076	1	1	0	0	1	1
3863	1	186964157	186964839	682	2	39.545	39.682	3.875	7.273	7.409	4.182	-1.73	-2.54	0.000674831	1.14359e-07	53	58	7	11	12	7	0	1	1	D1Pas1	-2918	upstream	MergedReg chr1 #3863	1	1	0	0	0	0
1860	1	93857321	93857716	395	2	17.333	12.5	32.417	27.833	5.167	4.333	1.33	-1.49	0.0140266	0.0533304	24	15	42	39	8	5	0	1	2	D2hgdh, Gal3st2	32278, -3826	downstream, upstream	MergedReg chr1 #1860	0	0	1	1	0	0
54815	8	12572518	12573587	1069	6	31.697	22.424	61.333	53.394	74.576	43.03	1.64	0.96	3.03425e-11	0.00163456	70	52	98	80	130	72	0	2	2	D630011A20Rik, Spaca7	262, 3	in gene, in gene	MergedReg chr8 #54815	1	1	1	1	1	1
58635	9	43261835	43262310	475	4	14.533	12.533	58	30.867	76.2	46.4	2	1.71	9.95251e-06	0.000173697	18	16	87	46	107	65	0	1	1	D630033O11Rik	2193	in gene	MergedReg chr9 #58635	0	0	1	1	1	1
48797	6	87119310	87120138	828	5	105	58.654	25.692	15.154	17.115	7	-1.42	-2.5	0.000102674	1.06033e-05	211	98	61	37	37	13	0	0	1	D6Ertd527e	14978	downstream	MergedReg chr6 #48797	1	1	1	1	1	0
3964	1	191221971	191222436	465	6	32.667	39	103.333	69.4	65.733	56.533	1.67	0.5	3.12119e-07	0.273547	48	57	160	110	109	92	0	1	1	D730003I15Rik	-2271	upstream	MergedReg chr1 #3964	1	1	1	1	1	1
3963	1	191215887	191216764	877	6	38.593	52.185	80.333	71.407	72.741	46.185	1.22	0.2	2.41505e-06	0.63005	78	107	163	127	131	103	0	0	1	D730003I15Rik	-8149	upstream	MergedReg chr1 #3963	1	1	1	1	1	1
47198	5	151368351	151369106	755	6	324.25	331.958	187.25	148.542	248.833	188.583	-0.46	-0.77	0.0031659	5.92609e-07	588	587	360	302	479	389	1	1	2	D730045B01Rik, 1700028E10Rik	63251, 53	in gene, in gene	MergedReg chr5 #47198	1	1	1	1	1	1
45218	5	105831687	105832061	374	3	15.546	17.727	3.818	64.182	69.273	100.455	0.86	1.98	0.433069	4.77517e-05	22	28	5	108	115	168	0	0	1	D830014E11Rik	7363	in gene	MergedReg chr5 #45218	0	0	0	1	1	1
50861	7	19331975	19332260	285	3	2	7.889	69	39.111	44.778	32.778	3.11	1.96	8.06187e-08	0.00383399	3	11	92	50	59	40	0	0	1	D830036C21Rik	10108	in gene	MergedReg chr7 #50861	0	0	1	1	1	0
55374	8	36117035	36117475	440	4	12.857	12.071	47.714	40.857	61.786	62.571	2.13	1.96	5.16937e-06	2.84323e-05	20	18	77	61	89	101	0	0	1	D8Ertd82e	22427	in gene	MergedReg chr8 #55374	0	0	1	1	1	1
22074	15	103128133	103128877	744	4	9.826	9.652	51.304	30.217	75.565	63.783	2.33	2.44	7.68264e-09	9.26557e-11	16	15	91	55	135	114	0	0	1	D930007P13Rik	18323	in gene	MergedReg chr15 #22074	0	0	1	1	1	1
13024	12	71888401	71888754	353	2	6.818	7.545	57.545	32.182	28.727	14.636	2.58	0.99	1.72154e-06	0.194497	12	11	76	42	36	20	0	0	1	Daam1	57499	in gene	MergedReg chr12 #13024	0	0	1	1	0	0
13027	12	71904267	71904722	455	4	102.857	92.357	9.5	21.143	54.286	32.214	-1.96	-1.25	4.78935e-06	0.000379339	160	141	14	33	85	53	0	0	1	Daam1	73416	in gene	MergedReg chr12 #13027	1	1	0	0	1	1
40562	4	104367191	104368031	840	4	65.731	71.808	5.808	16.5	20.885	11.346	-1.94	-2.12	5.73245e-07	8.48723e-11	101	113	8	30	39	18	1	1	1	Dab1	51	in gene	MergedReg chr4 #40562	1	1	0	1	1	0
40563	4	104384544	104385086	542	2	72.294	65.177	1.529	8.824	9.882	11.823	-2.53	-2.61	8.28534e-08	3.3181e-10	115	104	2	14	18	19	0	0	1	Dab1	17255	in gene	MergedReg chr4 #40563	1	1	0	0	0	0
29542	19	10279683	10279988	305	2	22.778	11.889	61.778	48.444	45.667	40.333	1.93	0.89	8.75626e-05	0.153999	27	15	70	61	59	47	0	0	1	Dagla	25042	in gene	MergedReg chr19 #29542	0	0	1	1	0	0
29543	19	10286440	10286912	472	2	98.133	96	22.667	20.733	11.2	9.933	-1.5	-2.81	3.80448e-05	7.83481e-13	156	151	32	31	17	13	0	0	1	Dagla	18201	in gene	MergedReg chr19 #29543	1	1	0	0	0	0
46837	5	143466736	143467129	393	2	60.583	49.583	7.75	7.833	18.5	13.083	-1.99	-1.87	0.000148238	8.22799e-05	83	63	11	18	24	16	0	1	1	Daglb	2439	in gene	MergedReg chr5 #46837	1	1	0	0	0	0
59559	9	66240433	66240926	493	4	15.667	11.4	102.6	71.133	93.133	54.4	2.87	1.9	1.972e-16	5.66578e-06	23	18	158	118	150	80	0	0	1	Dapk2	82453	in gene	MergedReg chr9 #59559	0	0	1	1	1	1
59555	9	66217982	66218373	391	4	18.846	14.538	56.769	59.385	49.538	47.077	2.24	1.25	1.96233e-07	0.0212447	26	21	84	88	70	71	0	0	1	Dapk2	59951	in gene	MergedReg chr9 #59555	0	0	1	1	1	1
59551	9	66182625	66183253	628	5	17.632	24.368	83	74.737	95.316	61.526	2.09	1.35	2.50411e-11	0.000330299	24	39	146	141	165	110	0	0	1	Dapk2	24713	in gene	MergedReg chr9 #59551	0	1	1	1	1	1
59561	9	66266282	66267173	891	6	107.857	112.321	30.571	32.464	71.071	42.643	-1.17	-1.07	9.35078e-07	6.48833e-06	224	228	55	62	133	66	0	0	1	Dapk2	108501	in gene	MergedReg chr9 #59561	1	1	1	1	1	1
2203	1	128398955	128399534	579	4	15.556	17.833	63.944	35.833	72.111	62.056	1.86	1.63	1.27808e-05	5.17175e-05	26	26	111	61	125	106	0	0	1	Dars	18172	in gene	MergedReg chr1 #2203	0	0	1	1	1	1
32688	2	71083774	71084307	533	3	89.353	63.765	9.706	17.882	13.588	8.882	-1.82	-2.83	1.44786e-05	1.36054e-11	150	108	14	29	21	15	0	0	1	Dcaf17	28296	in gene	MergedReg chr2 #32688	1	1	0	1	0	0
13360	12	80374625	80375107	482	4	9.133	5.714	77.4	54.067	37.4	33.6	3.34	1.83	3.40201e-13	0.00224703	13	9	133	86	57	58	0	0	1	Dcaf5	61735	in gene	MergedReg chr12 #13360	0	0	1	1	1	1
13357	12	80344754	80345245	491	4	5.067	7.533	59.867	41.2	56.6	53.733	3.11	2.58	1.36918e-10	4.16037e-07	8	9	94	65	89	81	0	0	1	Dcaf5	91602	in gene	MergedReg chr12 #13357	0	0	1	1	1	1
13359	12	80368162	80368474	312	3	4	7.889	47.889	25.111	44.556	34.556	2.58	2.09	6.03876e-05	0.00156617	5	12	57	29	51	41	0	0	1	Dcaf5	68283	in gene	MergedReg chr12 #13359	0	0	1	0	1	1
3176	1	165460270	165461486	1216	6	295.816	274.105	163.342	120.553	217.711	154.632	-0.46	-0.75	0.00117394	8.275e-09	542	496	335	267	467	328	1	2	2	Dcaf6, Mpc2	-415, -330	upstream, upstream	MergedReg chr1 #3176	1	1	1	1	1	1
5030	10	52231997	52232769	772	6	131.4	112.4	44.52	40.52	104.72	91.88	-0.96	-0.43	5.16372e-05	0.0793435	261	233	89	88	210	189	0	1	1	Dcbld1	-1236	upstream	MergedReg chr10 #5030	1	1	1	1	1	1
23602	16	58408042	58408695	653	6	145.05	130.6	171.75	155.9	254.75	174.9	0.77	0.46	2.18564e-05	0.0340477	247	203	312	273	454	281	1	1	1	Dcbld2	-167	upstream	MergedReg chr16 #23602	1	1	1	1	1	1
60831	9	111461140	111462060	920	2	36.897	21.621	6.724	6.345	8.276	5.276	-1.54	-2.16	0.00253194	8.60768e-06	45	31	11	9	17	7	0	0	1	Dclk3	22519	in gene	MergedReg chr9 #60831	1	1	0	0	0	0
37123	3	89378330	89378933	603	6	49.158	39.737	73.895	81.053	204.842	126.211	1.28	1.61	6.76935e-06	7.38934e-10	85	62	120	131	336	224	0	0	2	Dcst2, Zbtb7b	13231, 14572	downstream, in gene	MergedReg chr3 #37123	1	1	1	1	1	1
19208	14	118058041	118058834	793	3	73.44	43.8	10.16	14.96	18.16	10.36	-1.41	-2.01	0.000587667	1.00401e-07	158	80	16	30	43	19	0	1	1	Dct	-6191	upstream	MergedReg chr14 #19208	1	1	0	0	1	0
19207	14	118052204	118052659	455	5	139.571	74.714	16.5	25.071	65.929	48.857	-1.77	-1.04	2.3968e-05	0.00343014	211	121	25	34	107	69	0	1	1	Dct	-185	upstream	MergedReg chr14 #19207	1	1	0	1	1	1
54852	8	13273872	13274369	497	4	5	3.75	50.75	42.875	38.5	22.375	3.32	2	3.56837e-11	0.00134778	8	5	80	64	66	35	0	0	2	Dcun1d2, E330037G11Rik	14006, -8402	in gene, upstream	MergedReg chr8 #54852	0	0	1	1	1	1
53532	7	119861623	119862051	428	4	20.429	23.643	33.143	34.357	114.571	57	1.16	1.66	0.0151159	2.63519e-05	29	28	43	49	169	84	0	0	1	Dcun1d3	33908	in gene	MergedReg chr7 #53532	0	0	1	1	1	1
44523	5	73538952	73539417	465	4	10.692	10.643	43.5	41.643	59.429	51.5	2.13	1.73	6.78021e-06	0.000529138	18	16	60	68	94	82	0	0	1	Dcun1d4	58129	in gene	MergedReg chr5 #44523	0	0	1	1	1	1
44526	5	73566098	73567423	1325	10	70.073	45.707	96.512	78.951	85.122	48.61	1.17	0.05	1.17095e-09	0.879962	128	86	193	174	167	89	0	0	1	Dcun1d4	85705	downstream	MergedReg chr5 #44526	1	1	1	1	1	1
33106	2	91236731	91237540	809	6	166.538	147.423	73.769	47.654	150.231	120.385	-0.85	-0.39	6.45289e-05	0.0560425	369	314	161	97	321	249	1	2	2	Ddb2, A330069E16Rik	-69, -11	upstream, upstream	MergedReg chr2 #33106	1	1	1	1	1	1
7571	11	11820265	11820875	610	6	28.632	34.316	67	48.737	78.737	60.737	1.39	0.98	5.25624e-05	0.00955752	51	61	123	88	136	97	0	0	1	Ddc	77574	in gene	MergedReg chr11 #7571	1	1	1	1	1	1
17910	14	45642272	45642705	433	4	10.071	10.714	45.929	48.929	59.857	47.929	2.19	1.64	1.69054e-06	0.00114011	15	17	71	72	94	76	0	0	1	Ddhd1	15655	in gene	MergedReg chr14 #17910	0	0	1	1	1	1
17911	14	45652704	45653095	391	4	10.615	18.538	54.308	47.077	67.462	43.462	2.01	1.32	1.24242e-05	0.0121192	13	30	77	67	104	65	0	0	2	Ddhd1, Mir5131	5244, 5154	in gene, downstream	MergedReg chr14 #17911	0	0	1	1	1	1
5144	10	59948844	59949629	785	5	61.917	39.417	155.417	106.625	193.75	152.75	1.9	1.55	5.67253e-18	4.9774e-12	97	63	236	161	245	209	0	1	1	Ddit4	2534	downstream	MergedReg chr10 #5144	1	0	1	1	1	1
5143	10	59942981	59944033	1052	8	38.697	32.091	60.545	49.182	91.788	73.424	1.02	0.91	3.07325e-05	0.000351638	79	68	104	85	202	155	0	0	1	Ddit4	8263	downstream	MergedReg chr10 #5143	1	1	1	1	1	1
25650	17	35701998	35702399	401	4	29.167	25.25	112.833	78.25	166.667	102.583	2	1.83	1.42761e-09	6.7662e-08	36	33	148	100	217	134	0	1	1	Ddr1	1941	in gene	MergedReg chr17 #25650	0	0	1	1	1	1
25648	17	35699818	35700328	510	6	70.25	54.812	136.5	106.938	171.188	120.188	1.48	1.04	5.48428e-10	0.000144369	97	77	202	166	261	192	1	0	1	Ddr1	4066	in gene	MergedReg chr17 #25648	1	1	1	1	1	1
25647	17	35697860	35698429	569	6	73.118	72.588	93.765	85.647	220.706	155.882	0.87	1.16	0.000815909	1.48819e-06	123	127	141	135	347	269	0	0	1	Ddr1	5995	in gene	MergedReg chr17 #25647	1	1	1	1	1	1
56934	8	106007191	106007457	266	1	4.556	3.222	38.556	23.778	15.333	20.556	3.16	1.65	4.07461e-06	0.047324	6	5	49	29	17	25	0	1	2	Ddx28, Dus2l	4162, -4183	downstream, upstream	MergedReg chr8 #56934	0	0	1	0	0	0
56324	8	83716662	83716982	320	4	34	34.9	72.4	69.7	92.1	76.6	1.5	0.95	8.11093e-05	0.0264144	43	42	93	84	108	101	0	1	2	Ddx39, Cd97	1645, 24489	in gene, downstream	MergedReg chr8 #56324	0	0	1	1	1	1
46054	5	124575354	124575874	520	5	77.588	73.647	21.765	22.941	32	21	-1.16	-1.71	0.0016224	2.22599e-06	117	125	36	41	47	33	0	1	3	Ddx55, Eif2b1, Gtf2h3	22750, 3443, -3534	downstream, in gene, upstream	MergedReg chr5 #46054	1	1	1	1	1	0
54295	7	141340523	141340944	421	4	19.923	18.308	88.077	43.923	65.154	55.077	1.91	1.23	4.58e-06	0.00519069	27	30	116	63	89	82	0	2	3	Deaf1, Tmem80, Eps8l2	-1950, 12603, 1731	upstream, downstream, in gene	MergedReg chr7 #54295	0	0	1	1	1	1
51028	7	25206230	25206863	633	4	45.15	41.35	54.55	53.9	32.45	27.15	0.72	-0.75	0.0260188	0.0672173	55	52	95	92	51	37	0	0	1	Dedd2	13313	in gene	MergedReg chr7 #51028	1	1	1	1	0	0
54957	8	18990887	18991545	658	5	120.6	91.85	10.3	27.15	58.15	41.9	-1.58	-1.2	0.0231769	2.96324e-05	197	155	18	44	102	70	0	1	1	Defb37	-161	upstream	MergedReg chr8 #54957	1	1	0	1	1	1
14035	12	108699543	108699934	391	2	137.917	90.167	45	31.667	58.75	28.417	-1.12	-1.57	0.00158372	9.07138e-06	177	113	61	41	80	38	0	1	1	Degs2	2568	in gene	MergedReg chr12 #14035	1	1	0	0	0	0
2687	1	138974798	138975371	573	4	9.222	10.444	43.444	21.611	33.222	17.722	1.94	0.9	9.82622e-05	0.150116	16	19	65	39	50	28	0	0	1	Dennd1b	11375	in gene	MergedReg chr1 #2687	0	0	1	1	1	1
47827	6	39455715	39456304	589	2	57.389	37.278	6.222	8.889	13.611	7.111	-1.73	-2.15	0.000514285	7.02053e-06	87	51	9	16	18	12	0	0	1	Dennd2a	101825	downstream	MergedReg chr6 #47827	1	1	0	0	0	0
16837	13	108339757	108340383	626	5	102.316	71.79	17.263	24.895	86	54.895	-1.39	-0.46	5.48403e-05	0.156081	199	139	25	47	139	91	0	0	1	Depdc1b	23733	in gene	MergedReg chr13 #16837	1	1	0	1	1	1
33386	2	104743861	104744261	400	4	12.923	13.692	34.462	47.385	108.308	65.615	1.75	2.08	0.000550742	2.55757e-06	16	18	52	73	154	99	0	1	1	Depdc7	-1260	upstream	MergedReg chr2 #33386	0	0	1	1	1	1
20139	15	55208657	55209214	557	3	3.882	3.231	22.353	14.706	67.647	69.823	2.33	3.38	0.000334861	2.35973e-11	6	6	39	25	110	107	0	0	1	Deptor	96452	in gene	MergedReg chr15 #20139	0	0	1	0	1	1
20136	15	55132803	55133509	706	2	107.318	62.727	18.864	13	21	16.636	-1.69	-2.3	3.96906e-06	5.15012e-11	173	111	34	18	29	25	0	0	1	Deptor	20673	in gene	MergedReg chr15 #20136	1	1	0	0	0	0
20168	15	57861436	57861827	391	3	87.154	49.077	9.692	9.462	25.769	14.077	-2.04	-1.86	2.74003e-05	2.80744e-05	129	77	15	14	39	20	0	0	1	Derl1	30787	downstream	MergedReg chr15 #20168	1	1	0	0	1	0
9154	11	71019064	71019939	875	6	203.214	215.464	228.321	207.107	335	238.286	0.59	0.29	8.14359e-05	0.101182	374	409	503	459	694	506	1	2	2	Derl2, Mis12	-238, -110	upstream, upstream	MergedReg chr11 #9154	1	1	1	1	1	1
21132	15	82004200	82004684	484	4	106.333	51.2	5.2	6.733	51.067	42.733	-2.87	-0.84	2.41509e-08	0.0414108	168	79	9	10	86	67	0	0	1	Desi1	11698	in gene	MergedReg chr15 #21132	1	1	0	0	1	1
22742	16	22578622	22579000	378	5	27.167	28.167	6.417	88.917	91.667	144.833	0.67	1.72	0.555057	7.62636e-05	44	47	10	151	154	243	0	0	1	Dgkg	78420	in gene	MergedReg chr16 #22742	1	1	0	1	1	1
22744	16	22602332	22602842	510	6	109.375	100.438	52.75	38.312	43.438	25.875	-0.5	-1.73	0.140274	1.20427e-07	182	161	84	67	69	46	0	0	1	Dgkg	54644	in gene	MergedReg chr16 #22744	1	1	1	1	1	1
22745	16	22613642	22614145	503	4	93.5	90.125	20.5	21.75	11.438	11.062	-1.59	-2.92	1.00144e-05	5.82841e-14	150	149	31	32	17	17	0	0	1	Dgkg	43338	in gene	MergedReg chr16 #22745	1	1	1	1	0	0
22747	16	22622165	22622691	526	3	83.294	74.235	14.706	21	13	13.941	-1.59	-2.56	2.32591e-05	3.65293e-11	123	125	24	40	21	20	0	0	1	Dgkg	34803	in gene	MergedReg chr16 #22747	1	1	0	1	0	0
22746	16	22621369	22621937	568	3	84.667	58.944	10.056	12.056	18.611	9.778	-2.04	-2.44	3.03203e-07	3.0331e-10	139	88	17	17	32	14	0	0	1	Dgkg	35578	in gene	MergedReg chr16 #22746	1	1	0	0	1	0
22749	16	22663114	22663554	440	2	52.5	37.571	6.714	2.643	7.214	3.857	-2.14	-2.44	0.000319709	8.43897e-06	81	51	9	4	9	6	0	1	1	Dgkg	-6103	upstream	MergedReg chr16 #22749	1	1	0	0	0	0
48638	6	83478631	83479221	590	6	89.111	100.444	187.611	129.222	160.389	124.611	1.21	0.35	7.98948e-08	0.234016	158	171	360	241	305	228	0	0	1	Dguok	28043	downstream	MergedReg chr6 #48638	1	1	1	1	1	1
40644	4	106582303	106583220	917	6	181.345	98.931	48.793	52.241	188.586	135	-0.9	0.04	0.000665499	0.941874	366	177	73	73	316	219	0	0	2	Dhcr24, BC055111	21723, 34477	in gene, downstream	MergedReg chr4 #40644	1	1	1	1	1	1
18220	14	55733853	55734283	430	2	6.643	7.429	9.643	4.357	80.071	53.571	0.61	2.66	0.532705	1.03639e-07	9	11	13	6	109	78	0	0	1	Dhrs1	11616	downstream	MergedReg chr14 #18220	0	0	0	0	1	1
42513	4	144931148	144931593	445	3	95.786	61.357	27.429	22.5	16.357	17.857	-1.09	-2.09	0.00794617	2.9664e-07	147	93	44	36	24	28	0	0	1	Dhrs3	38543	downstream	MergedReg chr4 #42513	1	1	1	0	0	0
42511	4	144901523	144902178	655	5	81.476	75.952	11.619	19.048	41.762	36.571	-1.82	-1.18	3.80452e-07	0.000148741	143	125	18	35	79	63	0	0	1	Dhrs3	9023	in gene	MergedReg chr4 #42511	1	1	0	1	1	1
50701	7	16207445	16208016	571	4	7.389	7.944	71	53.889	85.944	55.667	3.01	2.39	1.51638e-14	2.9876e-08	11	13	110	93	140	113	0	0	1	Dhx34	14302	in gene	MergedReg chr7 #50701	0	0	1	1	1	1
46103	5	125406376	125406860	484	6	94.2	71.6	136.267	109.2	190.133	141.733	0.96	0.65	5.23007e-05	0.0149021	142	108	219	164	296	225	0	0	1	Dhx37	27430	downstream	MergedReg chr5 #46103	1	1	1	1	1	1
62188	X	129756911	129757291	380	5	128.167	112.333	16.583	263.167	285.417	304.667	0.38	1.09	0.760575	1.25832e-05	235	205	29	483	527	561	0	0	1	Diap2	7359	in gene	MergedReg chrX #62188	1	1	0	1	1	1
21815	15	100063077	100063729	652	6	111.55	89.85	21.35	33.3	55.75	48	-1.39	-1.11	1.57518e-05	0.000103952	180	158	36	56	98	66	0	0	1	Dip2b	24739	in gene	MergedReg chr15 #21815	1	1	1	1	1	1
1512	1	87051406	87051835	429	3	12.923	13	56.692	43.769	22.231	26.923	2.28	0.61	3.34695e-07	0.384003	19	15	80	66	32	42	0	0	1	Dis3l2	347816	downstream	MergedReg chr1 #1512	0	0	1	1	0	1
3746	1	183138816	183139196	380	5	36.083	34.667	5.75	110	125.583	128.25	0.59	1.49	0.607928	7.75849e-05	59	55	12	187	212	219	0	0	1	Disp1	82523	in gene	MergedReg chr1 #3746	1	1	0	1	1	1
52672	7	92025415	92026107	692	3	101.762	62.381	4.714	5.095	21.191	9.714	-2.92	-2.47	6.71547e-12	2.16516e-11	181	92	7	12	38	15	0	0	1	Dlg2	934975	in gene	MergedReg chr7 #52672	1	1	0	0	1	0
17466	14	24206356	24207743	1387	9	58.488	72.535	118.023	89.837	184.233	114.907	1.21	1.04	2.35034e-10	1.58066e-07	104	154	285	253	411	286	0	0	1	Dlg5	38871	in gene	MergedReg chr14 #17466	1	1	1	1	1	1
17460	14	24164635	24165158	523	6	98.353	64.706	19.353	16.941	60.412	40.765	-1.55	-0.85	5.23816e-05	0.0151491	172	112	32	29	108	71	0	0	1	Dlg5	81024	in gene	MergedReg chr14 #17460	1	1	1	1	1	1
26497	17	70719832	70720367	535	5	12.706	19	88.294	69.059	88.177	71.353	2.64	1.91	4.31512e-14	2.09655e-06	22	31	151	108	146	143	0	0	1	Dlgap1	295307	in gene	MergedReg chr17 #26497	0	1	1	1	1	1
26502	17	70741643	70742062	419	4	19.077	19	113.846	84.692	70	46.692	2.58	1.17	3.20762e-14	0.0130256	25	26	150	115	101	68	0	0	1	Dlgap1	317060	in gene	MergedReg chr17 #26502	0	0	1	1	1	1
26499	17	70734464	70734820	356	2	13.333	15.583	76.667	58.75	38.833	35.167	2.46	0.93	4.55706e-09	0.120583	17	19	103	91	52	52	0	0	1	Dlgap1	309850	in gene	MergedReg chr17 #26499	0	0	1	1	0	0
26506	17	70755025	70756083	1058	8	56.485	39.364	67	55	67.667	50.212	0.95	0.18	5.95588e-05	0.597788	89	60	133	87	116	78	0	0	1	Dlgap1	330762	in gene	MergedReg chr17 #26506	1	1	1	1	1	1
26496	17	70709630	70710149	519	6	89.118	81.235	103.059	70.177	53.941	32.118	0.62	-1.07	0.0253256	0.00166886	149	140	165	108	95	46	0	0	1	Dlgap1	285097	in gene	MergedReg chr17 #26496	1	1	1	1	1	1
51007	7	24883782	24884765	983	6	297.933	285	163	127.2	259.9	175.3	-0.43	-0.57	0.00330886	7.2824e-05	460	408	220	184	406	255	1	1	2	Dmrtc2, Rps19	14216, -441	downstream, upstream	MergedReg chr7 #51007	1	1	1	1	1	1
689	1	46342323	46343050	727	3	6.522	3.783	30.391	16.739	25.696	21.261	2.25	1.7	5.19719e-05	0.00325741	13	6	38	29	43	33	0	0	1	Dnahc7b	275948	in gene	MergedReg chr1 #689	0	0	1	0	1	1
5137	10	59907070	59907534	464	5	31.267	36.133	144.8	91.6	159.4	79.067	2.11	1.4	6.59954e-12	4.82777e-05	38	50	208	136	237	119	0	0	1	Dnajb12	27711	downstream	MergedReg chr10 #5137	0	1	1	1	1	1
5136	10	59899409	59900215	806	6	154.44	128.76	180.92	150.48	200.6	143.68	0.68	0.1	3.25462e-05	0.668311	280	243	317	276	381	257	0	0	1	Dnajb12	20221	downstream	MergedReg chr10 #5136	1	1	1	1	1	1
1271	1	75248000	75248505	505	6	63.062	65.75	110.125	93.75	144.062	94.938	1.12	0.56	2.20065e-05	0.0838292	101	102	179	152	235	172	0	0	2	Dnajb2, Ptprn	11829, 15956	downstream, in gene	MergedReg chr1 #1271	1	1	1	1	1	1
38814	3	152179105	152179662	557	2	63.176	35.059	4.588	11.588	17	11.588	-1.76	-1.85	0.00073244	4.17167e-05	90	56	8	19	28	19	0	0	1	Dnajb4	30916	downstream	MergedReg chr3 #38814	1	1	0	0	0	0
48842	6	88227983	88228353	370	3	19.417	18.417	3.667	61.5	85.667	67.583	0.8	1.83	0.466828	5.92535e-05	33	31	6	110	152	121	0	0	1	Dnajb8	5900	downstream	MergedReg chr6 #48842	0	0	0	1	1	1
42851	4	151985787	151986419	632	6	208.45	163.6	152.95	144.85	139.6	84.85	0.24	-0.94	0.263496	2.00713e-05	376	294	263	253	242	153	0	0	3	Dnajc11, Thap3, Phf13	52383, 2883, 10076	downstream, in gene, downstream	MergedReg chr4 #42851	1	1	1	1	1	1
29388	19	6999619	7000285	666	2	204.7	157.8	11.15	13.35	19.45	14.35	-3.29	-3.44	2.29747e-28	4.31886e-35	334	230	15	27	30	24	0	2	4	Dnajc4, Nudt22, Trpt1, Fermt3	-7680, -3915, 3821, 19517	upstream, upstream, downstream, in gene	MergedReg chr19 #29388	1	1	0	0	0	0
35894	3	19566770	19567352	582	2	70.444	40.944	11.778	9.056	5.278	6.235	-1.69	-3.03	0.000368084	6.28173e-10	105	69	21	14	7	11	0	0	1	Dnajc5b	58466	in gene	MergedReg chr3 #35894	1	1	0	0	0	0
17152	14	7998891	7999447	556	4	13.059	13.706	57.294	54.529	67.177	38.118	2.56	1.72	3.37096e-11	0.000171048	18	22	83	88	96	65	0	2	2	Dnase1l3, Abhd6	-4987, -3733	upstream, upstream	MergedReg chr14 #17152	0	0	1	1	1	1
22456	16	16367104	16367731	627	5	98.8	90.1	29.05	16.15	52.95	40.2	-1.53	-1.17	3.2582e-06	6.27866e-05	179	160	59	29	107	82	0	0	1	Dnm1l	-8387	upstream	MergedReg chr16 #22456	1	1	1	0	1	1
30449	19	43896384	43896916	532	4	8.812	9.529	37.588	48.765	102.235	73.765	2.32	2.66	5.97612e-07	3.58567e-11	14	17	66	78	161	120	0	0	1	Dnmbp	43548	in gene	MergedReg chr19 #30449	0	0	1	1	1	1
1275	1	75317038	75318140	1102	6	400.529	354.294	211.706	180.353	286.147	229.471	-0.39	-0.7	0.00126584	9.39618e-09	697	594	371	367	581	455	1	1	1	Dnpep	48	in gene	MergedReg chr1 #1275	1	1	1	1	1	1
12615	12	40538550	40539189	639	5	86.3	85.6	14.05	20.05	55.2	34.95	-1.61	-1.06	3.81293e-06	0.000709955	154	154	26	37	111	68	0	0	1	Dock4	92816	in gene	MergedReg chr12 #12615	1	1	0	1	1	1
18633	14	67877619	67878321	702	5	51.864	42.955	37.909	34.318	17.864	12.909	0.09	-1.76	0.84891	1.58687e-05	74	60	64	58	29	24	0	0	1	Dock5	55602	in gene	MergedReg chr14 #18633	1	1	1	1	1	0
19374	14	121610992	121611535	543	6	47.588	51.882	135.059	119.588	164.588	104.176	1.8	1.13	2.30436e-13	0.000184662	85	92	254	208	282	191	0	0	1	Dock9	186471	in gene	MergedReg chr14 #19374	1	1	1	1	1	1
19373	14	121608537	121608884	347	2	6.636	6.727	15.091	21.636	84.727	42.727	1.5	2.39	0.0446829	2.72517e-05	9	8	19	31	119	63	0	0	1	Dock9	189024	in gene	MergedReg chr14 #19373	0	0	0	0	1	1
5922	10	81392379	81393231	852	3	77.185	50.519	12.852	14.963	35.481	28.593	-1.56	-1.03	8.1463e-06	0.00124232	118	86	18	28	48	45	0	1	3	Dohh, 2210404O07Rik, Nfic	8377, -259, 34368	downstream, upstream, downstream	MergedReg chr10 #5922	1	1	0	0	0	1
18737	14	70776758	70777276	518	3	22.812	16.5	11.188	13.125	126.25	71.125	-0.04	1.92	0.967268	1.64932e-07	38	25	19	19	191	102	0	1	1	Dok2	2636	in gene	MergedReg chr14 #18737	1	0	0	0	1	1
24063	16	93710908	93712292	1384	11	128.5	119.091	61.568	54.727	87.318	70.864	-0.58	-0.8	0.000715296	5.39913e-06	328	307	105	100	162	165	1	1	1	Dopey2	-307	upstream	MergedReg chr16 #24063	1	1	1	1	1	1
5838	10	80758683	80759053	370	4	6.167	9.917	66.833	68.75	72.417	51	3.15	2.19	1.94473e-11	6.65587e-05	9	13	84	96	100	70	0	0	1	Dot1l	3662	in gene	MergedReg chr10 #5838	0	0	1	1	1	1
9316	11	75193442	75194040	598	2	52.5	45.333	18.167	17.167	20.611	8.667	-0.98	-1.65	0.0219496	5.63752e-05	62	59	24	22	31	18	1	2	2	Dph1, Rtn4rl1	-3258, -252	upstream, upstream	MergedReg chr11 #9316	1	1	0	0	0	0
32548	2	62419960	62420503	543	4	81.765	71	8.471	6.765	63	46.235	-2.48	-0.64	1.78581e-08	0.0726002	125	130	16	10	98	79	0	0	1	Dpp4	-8000	upstream	MergedReg chr2 #32548	1	1	0	0	1	1
43466	5	27711560	27712185	625	4	13.79	12.79	89.895	64.895	152.737	91.737	2.76	2.62	6.86782e-17	7.80832e-15	21	17	152	104	258	153	0	0	1	Dpp6	894515	in gene	MergedReg chr5 #43466	0	0	1	1	1	1
26238	17	56206375	56206956	581	6	65.5	79.556	103.611	107.778	255.444	163.444	1.06	1.23	4.64288e-05	4.20246e-07	127	141	181	195	476	300	0	0	1	Dpp9	12224	in gene	MergedReg chr17 #26238	1	1	1	1	1	1
49672	6	122625014	122625608	594	6	119.316	99.368	35.842	41.895	42.211	31	-0.83	-1.64	0.00742336	5.12904e-08	185	176	65	77	78	58	0	1	1	Dppa3	-1113	upstream	MergedReg chr6 #49672	1	1	1	1	1	1
38079	3	118561855	118562538	683	6	85.454	75.818	33.182	30.318	36.909	28.864	-0.69	-1.42	0.0274939	3.75714e-06	171	139	63	48	75	65	0	1	1	Dpyd	18	in gene	MergedReg chr3 #38079	1	1	1	1	1	1
38080	3	118566859	118567245	386	2	52.917	34.417	4.7	4.5	7.167	7.833	-2.22	-2.28	0.000405969	6.62289e-05	72	43	7	7	11	11	0	0	1	Dpyd	4874	in gene	MergedReg chr3 #38080	1	1	0	0	0	0
38081	3	118594904	118595286	382	2	54.583	28.25	2.545	3.833	4.083	9.083	-2.59	-2.21	8.88706e-05	0.00027184	80	36	4	6	6	11	0	0	1	Dpyd	32917	in gene	MergedReg chr3 #38081	1	1	0	0	0	0
38086	3	119158664	119159088	424	2	75	38.846	2.846	2.462	11.077	8.308	-2.87	-2.46	2.79143e-06	3.44175e-06	110	57	5	4	17	15	0	0	1	Dpyd	596698	in gene	MergedReg chr3 #38086	1	1	0	0	0	0
27928	18	43394520	43394953	433	4	60.286	40.429	22.071	24.786	14.286	6.214	-0.65	-2.37	0.204374	3.43e-06	81	65	29	36	22	9	0	1	1	Dpysl3	-1405	upstream	MergedReg chr18 #27928	1	1	1	1	0	0
58868	9	49365531	49366130	599	2	60.316	39	4	5.474	7.895	4.316	-2.51	-2.99	9.0994e-07	5.57746e-10	95	60	8	9	14	7	0	0	1	Drd2	25168	in gene	MergedReg chr9 #58868	1	1	0	0	0	0
23334	16	43806966	43807491	525	5	60.412	75.118	30.706	40.941	19.235	18.353	-0.37	-1.91	0.428485	2.54038e-06	94	126	48	66	29	28	0	0	1	Drd3	44986	in gene	MergedReg chr16 #23334	1	1	1	1	1	0
24194	16	96938027	96938402	375	4	21.5	21.546	2.143	96.25	123.5	96.333	0.63	2.01	0.57039	4.21664e-07	37	36	4	177	227	176	0	0	1	Dscam	232521	in gene	MergedReg chr16 #24194	1	0	0	1	1	1
58782	9	45496615	45497130	515	3	7.562	6.125	22.5	19.625	63.5	51.312	1.51	2.32	0.01148	5.40244e-07	11	17	34	25	88	73	0	0	1	Dscaml1	66579	in gene	MergedReg chr9 #58782	0	0	1	0	1	1
1996	1	111864080	111865237	1157	9	116.833	116	54.611	44.583	73.167	61.75	-0.65	-0.83	0.0011959	7.25805e-05	261	265	123	110	162	130	1	1	1	Dsel	260	in gene	MergedReg chr1 #1996	1	1	1	1	1	1
27372	18	20554101	20554817	716	6	100.87	93.043	127.652	109.522	180.522	127.739	0.89	0.49	2.94432e-06	0.0328963	173	168	216	174	311	240	0	1	1	Dsg2	-3657	upstream	MergedReg chr18 #27372	1	1	1	1	1	1
34301	2	143914736	143915919	1183	6	339.757	289.73	183.486	133.027	267.946	170.432	-0.41	-0.71	0.00233131	3.25688e-08	535	490	316	218	405	271	1	1	1	Dstn	-4	upstream	MergedReg chr2 #34301	1	1	1	1	1	1
34305	2	143945215	143946184	969	6	100.484	60.839	105.839	91.064	83.742	48.032	0.89	-0.47	2.96363e-05	0.10946	170	103	136	137	161	82	0	0	2	Dstn, Rrbp1	30368, 65564	downstream, downstream	MergedReg chr2 #34305	1	1	1	1	1	1
34306	2	143946564	143946955	391	2	96.167	62.917	74.167	80.333	57.917	29.917	0.65	-0.89	0.0509246	0.023366	109	81	94	89	66	34	0	0	2	Dstn, Rrbp1	31428, 64504	downstream, downstream	MergedReg chr2 #34306	1	0	0	1	0	0
34352	2	144701578	144702123	545	6	30.882	22.588	87.647	80.529	90.588	54.941	1.9	1.02	2.44782e-10	0.00826424	43	32	149	121	132	79	0	0	1	Dtd1	101897	in gene	MergedReg chr2 #34352	1	1	1	1	1	1
29638	19	12491664	12491892	228	1	3.143	6.714	45.286	21.143	38	10.571	2.66	1.34	6.1242e-05	0.105302	4	8	53	27	44	12	0	0	1	Dtx4	10218	in gene	MergedReg chr19 #29638	0	0	1	0	0	0
24978	17	26505045	26505509	464	2	12.4	20.333	111.667	68.6	43	28.933	2.75	0.73	1.07062e-15	0.180123	18	29	133	91	56	40	0	0	1	Dusp1	3195	downstream	MergedReg chr17 #24978	0	0	1	1	0	0
24979	17	26506013	26506386	373	2	14.25	22.417	93.417	73.333	38.083	22.833	2.49	0.23	5.36421e-11	0.762291	18	29	103	81	47	28	0	1	1	Dusp1	2273	in gene	MergedReg chr17 #24979	0	0	1	1	0	0
24981	17	26514655	26515050	395	4	9.231	8.615	46	30.615	47.846	34.308	2.32	1.73	1.45516e-05	0.00248466	13	12	65	41	71	45	0	1	1	Dusp1	-6380	upstream	MergedReg chr17 #24981	0	0	1	1	1	1
3773	1	184076746	184077151	405	2	8	8.333	39.833	22.917	12.917	21.75	2.39	0.85	7.13342e-06	0.276748	11	12	51	29	17	25	0	0	1	Dusp10	42487	downstream	MergedReg chr1 #3773	0	0	1	0	0	1
3772	1	184057258	184057841	583	6	35.556	25.611	109.278	88.833	109.722	67.667	2.19	1.25	1.55202e-14	0.000454206	54	39	197	158	206	119	0	0	1	Dusp10	23088	in gene	MergedReg chr1 #3772	1	1	1	1	1	1
3771	1	184051653	184052218	565	6	36.765	41.882	122.941	78.882	120.118	97.823	1.86	1.28	2.13168e-10	6.01672e-05	56	60	212	141	189	161	0	0	1	Dusp10	17474	in gene	MergedReg chr1 #3771	1	1	1	1	1	1
3774	1	184084718	184085303	585	6	29.889	18.056	72.389	50.056	22.389	31.167	1.76	0.07	1.1531e-06	0.92574	51	34	107	79	43	49	0	0	1	Dusp10	50549	downstream	MergedReg chr1 #3774	1	1	1	1	1	1
7317	11	3905343	3906055	712	6	32.13	32.696	85.391	75.913	137.391	90.304	1.84	1.59	1.77363e-12	2.35884e-08	77	70	184	155	256	205	0	0	2	Dusp18, Slc35e4	10459, 8965	downstream, downstream	MergedReg chr11 #7317	1	1	1	1	1	1
55222	8	31106348	31106703	355	2	29.364	22.454	16.636	11.091	2.545	3.455	-0.46	-2.66	0.5387	8.48062e-05	33	28	20	13	3	7	0	2	3	Dusp26, Mir1186, Rnf122	16863, -3483, -5321	downstream, upstream, upstream	MergedReg chr8 #55222	1	1	0	0	0	0
60556	9	106361052	106361641	589	4	10.316	16.316	60.526	61.158	125.263	79.737	2.53	2.52	2.14433e-11	6.06649e-12	13	29	104	101	219	135	0	1	1	Dusp7	-7286	upstream	MergedReg chr9 #60556	0	0	1	1	1	1
54354	7	142083949	142085264	1315	10	51.878	42.293	75.707	54.707	56.707	37.658	1.02	-0.09	1.18973e-06	0.802872	90	72	123	101	86	65	0	0	1	Dusp8	10678	in gene	MergedReg chr7 #54354	1	1	1	1	1	1
28578	18	70253559	70254142	583	2	17.444	8.722	31.278	32.222	4.222	5.056	1.76	-1.3	8.58343e-05	0.0774244	22	12	45	47	7	10	0	0	1	Dynap	-9266	upstream	MergedReg chr18 #28578	0	0	1	1	0	0
47258	6	5794071	5794709	638	5	113.15	109.8	15.4	23.25	20.65	23.95	-1.9	-2.39	1.55632e-09	1.6055e-14	197	187	29	41	40	42	0	0	1	Dync1i1	68751	in gene	MergedReg chr6 #47258	1	1	0	1	1	1
2268	1	131125990	131126582	592	4	7	9.056	89.222	50.722	96.111	49.222	3.21	2.53	3.47589e-16	2.87555e-09	11	13	138	75	155	73	0	0	1	Dyrk3	11948	downstream	MergedReg chr1 #2268	0	0	1	1	1	1
2266	1	131118562	131119372	810	6	11.68	15.12	60.92	31.28	58.24	49.92	2.08	1.68	2.6294e-07	1.61235e-05	19	36	100	58	82	81	0	0	1	Dyrk3	19267	downstream	MergedReg chr1 #2266	0	1	1	1	1	1
29770	19	20546930	20547448	518	4	46.938	62.938	7.5	8.375	35.062	30.938	-2.12	-0.81	3.05292e-05	0.0741064	67	99	12	15	66	49	0	0	2	E030003E18Rik, C730002L08Rik	54474, 5141	in gene, in gene	MergedReg chr19 #29770	1	1	0	0	1	1
29771	19	20552340	20552714	374	2	37.917	32.75	1.333	2.167	13.25	13.25	-2.85	-1.33	5.83464e-05	0.0207368	52	46	3	3	20	16	0	1	2	E030003E18Rik, C730002L08Rik	59812, -197	in gene, upstream	MergedReg chr19 #29771	1	1	0	0	0	0
1817	1	93173607	93174165	558	6	26	20.706	77.294	48.353	72.118	61.294	1.79	1.18	1.08888e-06	0.00296528	44	37	119	71	115	106	0	0	1	E030010N08Rik	5161	in gene	MergedReg chr1 #1817	1	1	1	1	1	1
60293	9	96755751	96756038	287	1	63	37.222	16.333	14.556	3.333	1.333	-0.95	-3.3	0.11727	3.64375e-07	76	45	20	18	7	2	0	1	2	E030011O05Rik, C430002N11Rik	-3063, -9681	upstream, upstream	MergedReg chr9 #60293	1	0	0	0	0	0
48380	6	67057078	67057744	666	2	45.381	23.191	9	5.333	9.762	5.619	-1.48	-2.09	0.00569963	3.53816e-05	69	35	14	11	15	8	0	0	1	E230016M11Rik	20812	in gene	MergedReg chr6 #48380	1	1	0	0	0	0
27746	18	36703072	36703715	643	6	53.667	34.191	117.333	95.667	60.809	43.143	1.73	0.01	3.96386e-12	0.979536	94	53	229	164	114	86	0	1	1	E230025N22Rik	-7468	upstream	MergedReg chr18 #27746	1	1	1	1	1	1
52648	7	90026489	90026979	490	2	46.438	20.5	14.562	5.688	6	6.625	-1.05	-2.32	0.0832366	5.74635e-05	72	36	20	9	11	10	0	1	1	E230029C05Rik	-2425	upstream	MergedReg chr7 #52648	1	1	0	0	0	0
47843	6	40431228	40431851	623	6	187.4	168.9	99.95	98.85	125.5	77.4	-0.25	-0.97	0.286884	9.43305e-06	372	316	196	198	268	157	0	0	1	E330009J07Rik	4594	in gene	MergedReg chr6 #47843	1	1	1	1	1	1
23728	16	78260075	78260858	783	6	364.625	299	214.333	201.417	273.208	194.958	-0.17	-0.7	0.309017	2.53686e-06	629	544	446	375	479	347	0	1	1	E330011O21Rik	-5012	upstream	MergedReg chr16 #23728	1	1	1	1	1	1
12768	12	54696554	54698216	1662	6	174.404	137.308	30.981	30.519	60.481	44.333	-1.79	-1.74	3.34941e-30	2.25227e-29	336	246	80	95	163	99	0	1	1	Eapp	-1520	upstream	MergedReg chr12 #12768	1	1	1	1	1	1
20049	15	44618777	44619823	1046	6	209.879	165.091	84.879	78.242	143.485	97.97	-0.68	-0.83	4.5115e-05	1.06922e-06	519	393	192	203	289	212	1	1	1	Ebag9	-341	upstream	MergedReg chr15 #20049	1	1	1	1	1	1
42138	4	137955021	137955453	432	4	7.231	7.846	90.154	53.538	79.077	66.769	3.45	2.81	4.32289e-14	6.79234e-09	10	10	137	80	110	100	0	0	1	Ece1	93000	in gene	MergedReg chr4 #42138	0	0	1	1	1	1
42137	4	137954414	137954795	381	5	47.583	41.083	2.5	130.667	140.833	149.25	0.45	1.46	0.702757	2.14662e-05	86	72	4	233	257	272	0	0	1	Ece1	92367	in gene	MergedReg chr4 #42137	1	1	0	1	1	1
54225	7	140121469	140121851	382	4	12.417	3.917	101.75	67.167	93.333	78.583	3.42	2.79	1.00453e-14	2.87936e-09	18	6	140	97	126	103	0	2	2	Echs1, Paox	-5237, -4025	upstream, upstream	MergedReg chr7 #54225	0	0	1	1	1	1
27670	18	35730184	35730851	667	6	54.952	55.143	128.619	109.048	183.381	112.429	1.66	1.22	1.21577e-14	1.182e-06	83	78	190	156	302	181	0	0	3	Ecscr, 1700066B19Rik, Tmem173	-9026, 3528, 10037	upstream, in gene, downstream	MergedReg chr18 #27670	1	1	1	1	1	1
15365	13	42308209	42309072	863	4	26.259	18.741	70.852	61.148	66.852	35.148	2.04	0.96	3.26294e-14	0.01231	32	24	93	78	83	55	0	0	1	Edn1	7370	downstream	MergedReg chr13 #15365	0	0	1	1	1	1
35577	2	174753064	174753524	460	2	13	15.143	48.071	45.857	27.571	17.786	2.02	0.35	2.71251e-06	0.637037	17	23	62	60	39	24	0	1	1	Edn3	-7479	upstream	MergedReg chr2 #35577	0	0	1	1	0	0
52646	7	89980317	89981489	1172	8	97.892	86.568	40.297	29.757	67.865	44.054	-0.74	-0.85	0.000687511	9.74746e-05	136	113	50	48	90	66	1	1	1	Eed	73	in gene	MergedReg chr7 #52646	1	1	1	1	1	1
29476	19	8984503	8984865	362	4	19.083	29.5	147.667	96	156.083	104.417	2.65	2	4.16614e-15	6.56214e-08	26	36	202	135	222	153	0	1	2	Eef1g, Ahnak	17643, -4600	downstream, upstream	MergedReg chr19 #29476	0	0	1	1	1	1
29475	19	8982689	8983714	1025	6	148.5	155.125	221.781	161.281	292.531	175.375	0.86	0.39	1.60951e-08	0.0478171	208	220	353	223	409	248	0	1	2	Eef1g, Ahnak	16160, -6083	downstream, upstream	MergedReg chr19 #29475	1	1	1	1	1	1
58321	9	25590717	25591108	391	5	19.846	21.846	74.846	45.615	44.615	41.615	2.03	0.89	4.81039e-06	0.114339	29	32	111	66	68	63	0	0	1	Eepd1	109315	in gene	MergedReg chr9 #58321	0	1	1	1	1	1
7996	11	32532702	32533410	708	6	48.174	48.783	73.13	60.044	155.348	96.565	0.86	1.05	0.00110294	2.82936e-05	79	84	123	108	270	164	1	2	2	Efcab9, Stk10	-5482, -210	upstream, upstream	MergedReg chr11 #7996	1	1	1	1	1	1
42441	4	141882785	141883251	466	4	10.857	14.5	82	48.143	105.357	57.214	2.58	2.21	5.22348e-09	8.38835e-07	14	22	120	69	162	87	0	0	2	Efhd2, Fhad1	-8098, 128619	upstream, downstream	MergedReg chr4 #42441	0	0	1	1	1	1
7620	11	16795921	16796216	295	2	11.667	10.667	60.111	43.667	70.111	53.333	2.47	2.24	4.30573e-06	2.72658e-05	15	14	80	54	90	68	0	0	1	Egfr	43865	in gene	MergedReg chr11 #7620	0	0	1	0	1	0
7618	11	16790141	16790630	489	4	13.125	11.062	32.938	33.312	48.5	29.062	1.97	1.39	3.15498e-05	0.00854718	21	15	44	46	61	38	0	0	1	Egfr	38182	in gene	MergedReg chr11 #7618	0	0	1	1	1	1
7619	11	16791203	16791625	422	5	19.769	18	58.846	56.846	64	49.615	1.95	1.16	1.0227e-06	0.01597	30	23	81	81	96	75	0	0	1	Egfr	39211	in gene	MergedReg chr11 #7619	1	0	1	1	1	1
7628	11	16900663	16901380	717	4	67.435	43.044	6	9.217	43.956	36.739	-2.09	-0.6	1.30515e-06	0.099992	95	67	15	14	56	52	0	0	1	Egfr	148818	in gene	MergedReg chr11 #7628	1	1	0	0	1	1
27627	18	34865027	34866353	1326	6	163.512	117.927	146	102.732	90	55.951	0.36	-1.15	0.053661	1.77431e-09	245	196	210	160	140	84	0	0	1	Egr1	4483	downstream	MergedReg chr18 #27627	1	1	1	1	1	0
29249	19	5724486	5725051	565	6	51.294	64	116.471	103.059	192.353	122.176	1.43	1.25	5.70371e-08	1.0316e-05	79	96	188	158	304	195	0	1	3	Ehbp1l1, Fam89b, Sssca1	1549, 4898, 6953	in gene, downstream, downstream	MergedReg chr19 #29249	1	1	1	1	1	1
29332	19	6278033	6278634	601	6	197.053	187.211	240.947	189.105	371.211	257.789	0.67	0.46	4.56299e-05	0.0106065	332	331	442	358	669	462	0	1	1	Ehd1	1437	in gene	MergedReg chr19 #29332	1	1	1	1	1	1
29336	19	6297527	6298094	567	6	65.833	88.889	178.611	131.222	224.944	173.278	1.53	1.17	2.06984e-10	3.30791e-06	113	159	335	227	397	312	0	0	2	Ehd1, Cdc42bpg	20914, -8647	in gene, upstream	MergedReg chr19 #29336	1	1	1	1	1	1
33699	2	120105063	120105625	562	3	4.188	3.286	21.882	11.706	54.353	34.941	2.25	2.63	0.000260669	8.1585e-07	8	6	25	17	78	52	0	0	1	Ehd4	49231	in gene	MergedReg chr2 #33699	0	0	1	0	1	1
34690	2	154901877	154902428	551	4	12.765	9	32.765	39.824	37.059	36.471	2.09	1.49	4.25264e-06	0.00342324	20	13	37	51	44	52	0	0	1	Eif2s2	-9246	upstream	MergedReg chr2 #34690	0	0	1	1	1	1
53707	7	126574629	126575054	425	4	8.154	4.154	26.538	28.462	58.538	39.846	2.25	2.3	0.000256889	6.13107e-05	11	7	39	41	84	61	0	0	3	Eif3c, Cln3, Apobr	-8475, 9439, -10167	upstream, in gene, upstream	MergedReg chr7 #53707	0	0	1	1	1	1
53105	7	108941399	108941864	465	4	5.733	4.5	42.133	32.133	29.067	33.133	2.58	1.7	4.34324e-07	0.004814	10	9	60	46	38	44	0	0	1	Eif3f	7216	in gene	MergedReg chr7 #53105	0	0	1	1	1	1
20065	15	51853490	51853905	415	4	11.231	14.385	73.231	53.846	79.154	45.154	2.5	1.69	1.96024e-08	0.000979216	17	22	106	75	126	68	0	0	1	Eif3h	11764	in gene	MergedReg chr15 #20065	0	0	1	1	1	1
22007	15	102073438	102074166	728	6	161.957	130.087	72.478	63.174	97.522	77.348	-0.59	-0.88	0.00779195	6.31681e-05	317	252	129	112	162	129	1	2	2	Eif4b, A030007N12Rik	29, -3622	in gene, upstream	MergedReg chr15 #22007	1	1	1	1	1	1
15769	13	54788899	54789711	812	6	162.52	156.48	71.52	70.08	82.24	95.68	-0.62	-0.95	0.00206977	7.68098e-05	299	266	110	102	107	145	1	1	2	Eif4e1b, Tspan17	5302, -100	downstream, upstream	MergedReg chr13 #15769	1	1	1	1	1	1
22647	16	20692998	20693631	633	6	31.737	24.158	46.789	43.211	116.368	74.895	1.13	1.4	0.00150447	1.33945e-05	50	39	75	67	169	119	1	1	4	Eif4g1, Snord66, Fam131a, Clcn2	20565, 9058, -1743, 23322	downstream, downstream, upstream, downstream	MergedReg chr16 #22647	1	1	1	1	1	1
28623	18	73744875	73745256	381	4	8.583	6	38.583	25.25	48.083	45.583	2.38	2.19	5.40787e-05	0.000149688	13	8	50	31	64	58	0	0	1	Elac1	9414	in gene	MergedReg chr18 #28623	0	0	1	1	1	1
36295	3	51326594	51327738	1144	9	148.743	115.743	77.771	51.486	57.457	42.114	-0.45	-1.53	0.0323807	9.0358e-15	292	200	146	97	108	65	0	1	1	Elf2	-1179	upstream	MergedReg chr3 #36295	1	1	1	1	1	1
20889	15	78686831	78687377	546	6	147.235	119.235	38.412	35.706	70.118	48.824	-1.28	-1.34	3.35059e-06	6.00484e-07	241	189	62	50	117	86	0	0	1	Elfn2	31009	in gene	MergedReg chr15 #20889	1	1	1	1	1	1
6237	10	93287713	93288106	393	3	4.417	7.333	69.583	43.167	30.083	15.583	3.19	1.3	3.75819e-10	0.0751833	6	10	101	59	42	21	0	0	1	Elk3	23250	in gene	MergedReg chr10 #6237	0	0	1	1	1	0
55940	8	70598358	70598675	317	2	21.2	17.3	32.4	18.6	103.1	81	1.22	2.13	0.0438909	4.17654e-07	24	22	42	21	129	100	1	0	3	Ell, Isyna1, Ssbp4	58841, 4035, 9798	downstream, downstream, in gene	MergedReg chr8 #55940	0	0	0	0	1	1
55939	8	70593962	70595022	1060	6	64.121	61.515	88.636	76.576	177.273	105.242	1.02	1.05	1.32021e-07	3.14005e-07	124	108	183	149	307	204	1	1	3	Ell, Isyna1, Ssbp4	54817, 11, 13822	downstream, in gene, downstream	MergedReg chr8 #55939	1	1	1	1	1	1
14669	13	20257560	20258319	759	2	3.417	2.917	3.708	2.308	42.375	29.542	0.1	2.89	0.939642	2.50304e-08	8	5	8	4	77	46	0	0	1	Elmo1	167432	in gene	MergedReg chr13 #14669	0	0	0	0	1	1
13498	12	84190133	84190472	339	2	18.727	9.182	60.091	35.909	71.364	46.455	2.01	1.59	2.59419e-05	0.0013725	21	12	68	48	87	53	0	1	2	Elmsan1, Gm19327	28579, -2496	in gene, upstream	MergedReg chr12 #13498	0	0	1	0	1	0
38325	3	129547799	129548300	501	4	101.062	65.25	15.25	14.375	57.938	42.688	-1.62	-0.85	5.56977e-05	0.0194572	161	112	23	26	106	77	0	0	1	Elovl6	15663	in gene	MergedReg chr3 #38325	1	1	0	0	1	1
50838	7	19207807	19208224	417	2	56.143	67.143	12.143	9.214	19	14.786	-1.76	-1.88	0.000495548	5.83273e-05	95	100	20	14	28	23	0	1	2	Eml2, Gpr4	26845, -4523	downstream, upstream	MergedReg chr7 #50838	1	1	0	0	0	0
7904	11	29839765	29840254	489	6	122.267	80.933	50.733	36.667	53.4	44.467	-0.72	-1.32	0.0393548	6.66207e-05	198	134	86	63	94	75	0	0	1	Eml6	186024	in gene	MergedReg chr11 #7904	1	1	1	1	1	1
7901	11	29801161	29801971	810	5	165.56	116.44	11.44	24.72	51.84	36.84	-2.04	-1.74	0.00084788	3.1288e-13	279	205	18	34	85	66	0	0	1	Eml6	224467	in gene	MergedReg chr11 #7901	1	1	0	1	1	1
7903	11	29834744	29835429	685	4	85.682	61.727	19.909	22.909	21.727	18	-1.21	-1.98	0.000546696	8.36991e-09	157	97	31	35	35	26	0	0	2	Eml6, 4931440F15Rik	190947, -9418	in gene, upstream	MergedReg chr11 #7903	1	1	0	1	1	0
16523	13	97249643	97250090	447	3	8.286	6.214	70.429	39.214	34.643	24.714	2.97	1.53	4.85291e-10	0.0120741	15	9	106	57	47	39	0	0	1	Enc1	8761	in gene	MergedReg chr13 #16523	0	0	1	1	1	0
16524	13	97253288	97254015	727	4	82.591	64.091	16.546	13.5	40.045	34.409	-1.49	-1.02	1.14464e-05	0.00120281	137	111	23	22	58	44	0	0	1	Enc1	12546	downstream	MergedReg chr13 #16524	1	1	0	0	1	1
42747	4	150257768	150258267	499	2	68.267	31.667	10.867	14	6.8	2.2	-1.2	-3.01	0.0196292	1.79419e-08	100	42	16	19	11	4	0	0	1	Eno1	20820	downstream	MergedReg chr4 #42747	1	1	0	0	0	0
18915	14	77608411	77608908	497	2	4.231	6.938	35	17.625	29.25	15.5	2.41	1.47	6.71331e-05	0.0366009	7	8	47	23	37	18	0	0	1	Enox1	451896	in gene	MergedReg chr14 #18915	0	0	1	0	1	0
18910	14	77280979	77281397	418	2	40.615	26.846	5.769	4.615	5.692	3.462	-1.94	-2.5	0.00268464	4.27224e-05	56	38	8	6	9	5	0	0	1	Enox1	124425	in gene	MergedReg chr14 #18910	1	1	0	0	0	0
38316	3	129332601	129333005	404	3	56.308	53.769	6.308	4.308	29.846	14.154	-2.19	-1.41	4.19786e-05	0.00244711	81	75	7	6	43	23	0	1	1	Enpep	-54	upstream	MergedReg chr3 #38316	1	1	0	0	1	0
4614	10	24635795	24636381	586	5	32.889	13.611	67.5	47.611	41.944	25.889	1.6	0.14	6.25974e-05	0.839377	56	22	110	90	71	49	0	0	1	Enpp1	76014	downstream	MergedReg chr10 #4614	1	0	1	1	1	1
11718	11	118985607	118986093	486	4	8.4	7.733	27.267	24.733	72.533	38.467	2.04	2.37	0.000250998	2.02152e-06	11	10	38	39	98	57	0	1	1	Enpp7	-2338	upstream	MergedReg chr11 #11718	0	0	1	1	1	1
13518	12	84384699	84385236	537	4	65.353	78.588	11.471	14.177	24.412	26.177	-1.8	-1.59	1.72947e-05	4.05785e-05	105	121	17	25	39	42	0	0	1	Entpd5	24062	in gene	MergedReg chr12 #13518	1	1	0	0	1	1
30430	19	43711076	43711851	775	6	80.542	84	19	21.917	49.375	54	-1.43	-0.79	7.72708e-06	0.0134733	122	146	34	40	92	91	0	0	1	Entpd7	21774	in gene	MergedReg chr19 #30430	1	1	1	1	1	1
31471	2	25094796	25095826	1030	6	60.312	50.375	79.938	71.625	70.406	51.438	0.96	-0.04	4.52069e-06	0.916461	115	93	141	142	145	106	0	1	2	Entpd8, Noxa1	14988, -106	downstream, upstream	MergedReg chr2 #31471	1	1	1	1	1	1
34799	2	156456351	156456748	397	3	8.385	20.385	59.769	59.385	39.538	26.077	2.09	0.57	1.29076e-05	0.418811	11	30	86	85	55	39	0	0	1	Epb4.1l1	35497	in gene	MergedReg chr2 #34799	0	0	1	1	1	0
4648	10	25433585	25433928	343	3	10.364	13.273	41.727	37	42.636	28.546	2.08	1.18	5.69876e-05	0.0590307	14	17	57	44	57	35	0	0	1	Epb4.1l2	73958	in gene	MergedReg chr10 #4648	0	0	1	1	1	0
27582	18	34006140	34007528	1388	6	42.045	30.659	48.045	34.932	109.864	78.5	0.64	1.19	0.0141295	1.31899e-08	67	48	96	61	194	136	1	1	1	Epb4.1l4a	372	in gene	MergedReg chr18 #27582	1	1	1	1	1	1
27175	18	6489886	6491247	1361	10	104.744	82.512	37.442	35.442	67.023	55.698	-0.78	-0.7	7.80386e-05	0.000830395	179	130	73	64	119	97	1	1	2	Epc1, Mir1893	25521, 80	in gene, in gene	MergedReg chr18 #27175	1	1	1	1	1	1
42372	4	141306959	141307252	293	2	27.222	22.556	105.111	68.222	86.222	60.444	2.21	1.23	1.59336e-08	0.00944717	32	28	118	81	108	76	0	0	1	Epha2	5884	in gene	MergedReg chr4 #42372	0	0	1	1	0	0
42374	4	141329943	141330817	874	4	29.536	31.286	120.036	87.143	145.321	85.321	2.21	1.61	1.13662e-23	7.30652e-10	50	58	171	132	220	125	0	0	1	Epha2	29159	downstream	MergedReg chr4 #42374	0	0	1	1	1	1
42369	4	141297669	141298418	749	6	160	184.913	245.957	175.522	264.391	171.348	0.81	0.15	1.35636e-05	0.54463	284	324	421	310	510	302	0	1	1	Epha2	-3178	upstream	MergedReg chr4 #42369	1	1	1	1	1	1
1306	1	77460647	77461381	734	6	63.913	43.13	134.522	116.087	101.261	50.913	1.67	0.2	9.88105e-16	0.612373	121	79	233	209	184	96	0	0	1	Epha4	54074	in gene	MergedReg chr1 #1306	1	1	1	1	1	1
1308	1	77468756	77469395	639	6	149.9	100.95	34.65	40.25	89.3	83.75	-1.2	-0.74	1.77221e-05	0.00582092	261	181	63	72	152	142	0	0	1	Epha4	46013	in gene	MergedReg chr1 #1308	1	1	1	1	1	1
39239	4	28812739	28813388	649	6	148.35	121.15	50	33.55	62.8	61.7	-1.05	-1.22	4.07449e-05	4.43959e-06	269	212	96	61	129	108	1	1	1	Epha7	-82	upstream	MergedReg chr4 #39239	1	1	1	1	1	1
10165	11	94508845	94509406	561	5	26.353	16.647	73.823	45.471	105.824	65	1.76	1.59	3.1407e-06	1.88143e-05	37	27	118	67	168	101	0	0	2	Epn3, Mycbpap	-9151, 12377	upstream, in gene	MergedReg chr11 #10165	1	0	1	1	1	1
20683	15	76124473	76124928	455	2	61.067	48.4	10.733	14.267	15.667	13.733	-1.5	-1.87	0.00177917	2.82915e-05	87	67	14	21	21	18	0	2	2	Eppk1, BC024139	-4505, 1856	upstream, in gene	MergedReg chr15 #20683	1	1	0	0	0	0
50206	6	137519810	137520393	583	4	8.444	6	28.611	32.056	21.722	22.944	2.5	1.28	4.49323e-07	0.0450113	11	10	37	41	36	37	0	0	1	Eps8	129019	in gene	MergedReg chr6 #50206	0	0	1	1	1	1
50216	6	137582235	137582805	570	6	51.5	30.611	123.111	83.444	118.667	98.556	1.75	1.15	7.62883e-10	0.000349873	97	52	223	147	204	168	0	0	1	Eps8	66600	in gene	MergedReg chr6 #50216	1	1	1	1	1	1
50218	6	137611831	137612554	723	6	148.609	91.652	28	26.783	61.174	31.739	-1.49	-1.51	5.08457e-07	2.1599e-07	274	177	49	48	121	66	0	0	1	Eps8	36928	in gene	MergedReg chr6 #50218	1	1	1	1	1	1
18918	14	77932629	77933079	450	2	53.786	40.929	9.286	7.643	3.643	6.357	-1.93	-3.21	0.000218589	4.86868e-09	75	58	15	15	5	11	0	0	1	Epsti1	28615	in gene	MergedReg chr14 #18918	1	1	0	0	0	0
18919	14	77933174	77933585	411	2	82.231	61.231	6.154	8.923	3.545	8.538	-2.58	-3.4	9.44935e-08	6.55348e-12	123	94	9	13	6	12	0	0	1	Epsti1	29140	in gene	MergedReg chr14 #18919	1	1	0	0	0	0
17622	14	28398923	28399450	527	3	87.125	48.875	8.688	10.375	26.375	11.25	-1.97	-1.8	3.04153e-05	4.16812e-05	130	77	14	17	40	15	0	0	1	Erc2	776744	in gene	MergedReg chr14 #17622	1	1	0	0	1	0
17615	14	27667301	27667850	549	4	88.412	56.588	7.824	13.353	51.412	39.941	-2.09	-0.84	9.6552e-07	0.0195517	149	87	13	20	85	62	0	0	1	Erc2	45133	in gene	MergedReg chr14 #17615	1	1	0	0	1	1
17625	14	28456303	28456844	541	2	70.177	68.118	8.118	3.529	4.824	6.882	-2.53	-3.41	1.61038e-08	1.01547e-13	103	109	11	7	7	9	0	0	1	Erc2	834131	in gene	MergedReg chr14 #17625	1	1	0	0	0	0
17758	14	32546549	32546948	399	2	54.769	48.462	15	13.846	9.154	5.769	-1.21	-2.63	0.0196182	6.51846e-07	81	75	23	21	13	8	0	0	1	Ercc6	33227	in gene	MergedReg chr14 #17758	1	1	0	0	0	0
62572	Y	90811151	90813137	1986	11	61.306	47.952	63.242	46.694	60.726	36.274	0.48	-0.45	0.00894221	0.0518226	84	72	86	69	96	59	0	0	1	Erdr1	26702	in gene	MergedReg chrY #62572	1	1	1	1	1	1
44796	5	91082984	91083442	458	4	15.143	16.857	72.5	65.571	138.571	81.929	2.42	2.36	6.89906e-10	1.1396e-09	24	28	113	103	212	123	0	0	1	Ereg	8596	in gene	MergedReg chr5 #44796	0	0	1	1	1	1
44794	5	91074222	91074994	772	6	26	25.375	58.667	34.333	109.917	74.917	1.29	1.47	0.000102208	5.92609e-07	50	49	112	54	177	117	0	1	1	Ereg	-9	upstream	MergedReg chr5 #44794	1	1	1	1	1	1
24991	17	26605566	26605965	399	4	8.692	5.769	62.615	27.385	33.923	24.538	2.68	1.51	8.76072e-07	0.0194267	13	8	92	41	47	34	0	0	1	Ergic1	44253	in gene	MergedReg chr17 #24991	0	0	1	1	1	1
24992	17	26611099	26611574	475	3	6.2	4.8	49.8	20.333	45.133	23.333	2.67	1.9	2.27602e-06	0.00163991	9	9	74	32	55	33	0	0	1	Ergic1	49824	in gene	MergedReg chr17 #24992	0	0	1	0	1	1
24989	17	26584198	26584936	738	4	10.261	5.826	50.261	23.565	109.391	73.391	2.21	2.85	2.9313e-06	9.56245e-16	20	8	88	50	205	139	0	0	1	Ergic1	23055	in gene	MergedReg chr17 #24989	0	0	1	1	1	1
24994	17	26621259	26622109	850	6	62.038	60.038	77.308	48.5	51.808	34.731	0.6	-0.7	0.0310313	0.0266545	103	101	139	95	105	75	0	0	1	Ergic1	60172	in gene	MergedReg chr17 #24994	1	1	1	1	1	1
50462	6	148193976	148194779	803	3	46.92	31.76	4.8	5.4	37.56	20.96	-2.12	-0.58	7.51182e-06	0.157361	71	42	12	10	53	26	0	0	1	Ergic2	17997	in gene	MergedReg chr6 #50462	1	1	0	0	1	0
50182	6	136930616	136931117	501	6	117.75	84.625	21.062	23.375	33.875	18.812	-1.46	-1.95	4.0776e-05	2.68988e-08	204	138	34	36	56	30	0	0	2	Erp27, Arhgdib	-8686, 10851	upstream, in gene	MergedReg chr6 #50182	1	1	1	1	1	1
39110	4	11387941	11388575	634	6	255.737	201.842	118.316	85.474	175.684	130.842	-0.7	-0.76	0.000510854	6.55135e-05	378	296	179	129	269	213	1	1	1	Esrp1	-1475	upstream	MergedReg chr4 #39110	1	1	1	1	1	1
3875	1	187703368	187703826	458	2	53.643	31.929	6.429	6.857	3.929	5.786	-1.99	-2.68	0.000929009	3.64774e-06	69	43	9	10	8	9	0	0	1	Esrrg	94591	in gene	MergedReg chr1 #3875	1	1	0	0	0	0
3874	1	187674723	187675144	421	2	47.462	22.385	5	2.692	4	5.364	-2.05	-2.42	0.00190945	7.80774e-05	65	37	8	4	7	11	0	0	1	Esrrg	65927	in gene	MergedReg chr1 #3874	1	1	0	0	0	0
3876	1	187799230	187799711	481	2	69.2	52.533	5.467	6.867	4	4.8	-2.41	-3.38	2.40412e-06	7.92117e-11	104	84	8	11	7	8	0	0	1	Esrrg	190464	in gene	MergedReg chr1 #3876	1	1	0	0	0	0
3877	1	187896922	187897392	470	2	129.667	59.067	5.143	4	3.8	3.8	-3.41	-4	1.13602e-10	3.12187e-15	209	96	10	8	5	7	0	0	1	Esrrg	288151	in gene	MergedReg chr1 #3877	1	1	0	0	0	0
3880	1	187997557	187998058	501	2	88.062	59.312	11.562	13.688	16.875	10.875	-1.94	-2.39	5.91634e-06	4.06211e-09	145	88	17	23	24	18	0	0	2	Esrrg, 9330162B11Rik	388801, 11183	in gene, downstream	MergedReg chr1 #3880	1	1	0	0	0	0
51582	7	43453606	43454455	849	4	74.577	46.731	24.692	19.346	14.308	9.731	-0.83	-2.33	0.0227819	4.57242e-10	119	82	41	32	23	16	0	0	2	Etfb, Vsig10l	9887, -9121	in gene, upstream	MergedReg chr7 #51582	1	1	1	1	0	0
24137	16	95716171	95716729	558	6	39.471	30.882	91.294	67.059	152.176	91.353	1.55	1.45	3.85959e-07	3.14934e-06	63	47	145	119	236	149	0	0	1	Ets2	14043	in gene	MergedReg chr16 #24137	1	1	1	1	1	1
24133	16	95699667	95700597	930	7	137.759	107.345	43.517	41.517	91.448	54.517	-0.94	-0.85	2.01143e-05	0.000130155	196	158	64	63	122	76	0	1	1	Ets2	-2275	upstream	MergedReg chr16 #24133	1	1	1	1	1	1
36939	3	87556438	87557202	764	6	73.25	61.542	24.625	34.917	129.542	95.75	-0.65	0.52	0.054829	0.0472266	139	128	57	64	276	195	0	1	1	Etv3l	2061	in gene	MergedReg chr3 #36939	1	1	1	1	1	1
10787	11	101784526	101785632	1106	6	61.143	43.657	70.286	63.629	99.714	77.286	0.88	0.58	5.97597e-05	0.0184458	122	92	160	125	213	177	1	1	1	Etv4	231	in gene	MergedReg chr11 #10787	1	1	1	1	1	1
50033	6	134164149	134164552	403	3	8.308	3.75	26	21	55.154	36.692	2.15	2.33	0.000781057	6.07741e-05	11	5	33	32	79	50	0	0	1	Etv6	128643	in gene	MergedReg chr6 #50033	0	0	1	0	1	1
50040	6	134263207	134263722	515	4	13.812	14.188	42.188	34.5	31.188	28.688	1.76	0.69	5.95972e-05	0.240512	17	19	58	52	45	39	0	0	1	Etv6	227757	in gene	MergedReg chr6 #50040	0	0	1	1	1	1
50027	6	134111445	134112078	633	6	249.45	146.5	65.3	61.3	126.85	111.3	-1.16	-0.86	3.19382e-06	0.000334205	491	272	130	107	243	208	0	0	1	Etv6	76054	in gene	MergedReg chr6 #50027	1	1	1	1	1	1
50038	6	134243427	134244027	600	4	101.833	66.667	11.444	17.778	38.944	17.444	-1.7	-1.59	3.1728e-05	1.49736e-05	158	112	19	28	62	28	0	0	1	Etv6	208020	in gene	MergedReg chr6 #50038	1	1	0	0	1	1
23895	16	90856804	90857267	463	4	9.786	9.857	44.786	36.357	42.071	29.071	2.4	1.45	1.88872e-06	0.0163975	17	15	60	51	63	44	0	0	1	Eva1c	26176	in gene	MergedReg chr16 #23895	0	0	1	1	1	1
14031	12	108690521	108690961	440	6	203.643	163.714	72.643	54.643	109.429	84.5	-0.77	-1.13	0.00220944	4.6767e-06	275	224	102	81	149	128	0	0	2	Evl, Degs2	136021, 11565	downstream, in gene	MergedReg chr12 #14031	1	1	1	1	1	1
14032	12	108694293	108694597	304	2	123.1	92.2	23.3	26.1	63.2	37.2	-1.51	-1.23	2.95191e-05	0.000421089	152	112	30	31	78	47	0	0	2	Evl, Degs2	139725, 7861	downstream, in gene	MergedReg chr12 #14032	1	1	0	0	0	0
13364	12	80462956	80463702	746	6	37.522	41.609	57.348	42.609	136.304	79.87	0.82	1.21	0.0118802	2.02402e-05	62	78	83	62	209	102	1	1	1	Exd2	234	in gene	MergedReg chr12 #13364	1	1	1	1	1	1
51067	7	25676539	25676800	261	1	46.444	37.667	8.444	4.778	8.222	3.444	-1.46	-2.57	0.0225173	4.34128e-05	58	47	11	10	11	4	0	2	3	Exosc5, Tmem91, B9d2	17516, -1503, -4489	downstream, upstream, upstream	MergedReg chr7 #51067	1	0	0	0	0	0
61263	9	123123791	123124539	748	6	45.913	41.826	80.609	60.696	75.783	53.826	1.17	0.35	1.02742e-05	0.334313	68	79	164	111	137	107	0	0	1	Exosc7	10934	in gene	MergedReg chr9 #61263	1	1	1	1	1	1
24430	17	6757312	6758530	1218	7	15.718	15.385	61.282	59.615	107.333	77.82	2.44	2.36	2.10086e-23	3.4353e-21	25	32	99	96	164	136	0	0	1	Ezr	24859	in gene	MergedReg chr17 #24430	0	0	1	1	1	1
3377	1	171470842	171471336	494	4	26.438	17	128.75	102.625	167.688	108.312	2.69	2.13	8.27386e-21	2.49151e-11	33	24	193	152	257	169	0	0	1	F11r	33528	downstream	MergedReg chr1 #3377	0	0	1	1	1	1
3376	1	171469687	171470082	395	5	43.846	54.692	114.538	78.385	95.385	81.692	1.36	0.58	2.06784e-05	0.150765	54	75	161	108	125	120	0	0	1	F11r	32323	downstream	MergedReg chr1 #3376	0	1	1	1	1	1
38137	3	121735970	121736839	869	6	41.556	27.926	69.333	74.074	62.63	59.741	1.46	0.59	1.66281e-08	0.0837062	57	51	111	110	89	80	0	0	1	F3	12867	downstream	MergedReg chr3 #38137	1	1	1	1	1	1
38136	3	121723113	121723904	791	6	85.28	62.28	104.52	95.84	129.64	100.32	0.9	0.39	1.74997e-05	0.141675	127	93	176	150	209	170	1	1	1	F3	-29	upstream	MergedReg chr3 #38136	1	1	1	1	1	1
57182	8	111366653	111367265	612	4	80.05	36.9	18.9	25.45	19.75	11.95	-0.79	-1.89	0.11307	2.20892e-05	136	57	30	38	26	18	0	0	1	Fa2h	26862	in gene	MergedReg chr8 #57182	1	1	1	1	0	0
40886	4	116007784	116008311	527	2	59.812	51.062	13.375	7.75	14.312	9.5	-1.69	-2.02	0.000399256	4.94799e-06	95	78	20	11	17	16	0	0	1	Faah	9855	in gene	MergedReg chr4 #40886	1	1	0	0	0	0
8115	11	43610336	43610922	586	2	46.105	32.053	3.684	8	8.789	6	-1.91	-2.21	0.000401447	6.40908e-06	71	37	6	13	25	11	0	0	1	Fabp6	-9118	upstream	MergedReg chr11 #8115	1	1	0	0	0	0
52590	7	84605646	84606673	1027	7	18.562	16.312	37.781	38.312	89.312	53.719	1.68	1.74	8.96194e-08	2.80026e-08	34	35	63	73	166	107	1	1	2	Fah, Zfand6	-217, 73192	upstream, downstream	MergedReg chr7 #52590	1	1	1	1	1	1
24872	17	24855808	24856281	473	4	8.067	8	72.4	49.4	56.267	47.8	2.86	1.98	6.32263e-11	9.41601e-05	12	12	110	72	82	69	0	1	2	Fahd1, Hagh	-5742, 5554	upstream, in gene	MergedReg chr17 #24872	0	0	1	1	1	1
31945	2	32547334	32548319	985	6	22.2	20.5	46.833	40	51.733	37.2	1.4	0.75	2.25232e-06	0.038914	32	34	73	72	83	73	0	0	1	Fam102a	12467	in gene	MergedReg chr2 #31945	0	0	1	1	1	1
12429	12	31080400	31080801	401	2	68.846	44.846	4.462	11.462	9.462	9.769	-1.81	-2.22	0.000897641	9.85726e-06	103	75	8	19	13	14	0	0	1	Fam110c	6632	downstream	MergedReg chr12 #12429	1	1	0	0	0	0
2780	1	151675683	151676094	411	4	12.25	8.167	51.917	54.833	68.583	45.167	2.35	1.84	3.94204e-07	0.000265214	17	11	72	71	87	60	0	0	1	Fam129a	104515	in gene	MergedReg chr1 #2780	0	0	1	1	1	1
2781	1	151678007	151678489	482	6	35.067	41.533	119.8	74.533	109.2	84.267	1.72	0.99	6.59285e-08	0.00701742	59	69	194	124	168	131	0	0	1	Fam129a	106875	in gene	MergedReg chr1 #2781	1	1	1	1	1	1
2774	1	151631635	151632206	571	2	63.833	31.278	8	3.389	13.556	12.389	-2.08	-1.93	8.13977e-05	4.14452e-05	94	45	13	6	23	19	0	0	1	Fam129a	60547	in gene	MergedReg chr1 #2774	1	1	0	0	0	0
31988	2	32882356	32883035	679	4	5.762	7.714	70.381	59	77.048	60.238	3.32	2.6	7.52562e-20	2.61911e-10	8	12	124	105	143	126	0	0	1	Fam129b	6561	in gene	MergedReg chr2 #31988	0	0	1	1	1	1
31995	2	32914363	32914771	408	4	15.692	5.231	49.154	37.077	71.538	32.462	2.38	1.96	6.64128e-06	0.000494021	22	7	64	45	91	45	0	0	1	Fam129b	38433	in gene	MergedReg chr2 #31995	0	0	1	1	1	1
31992	2	32902195	32902853	658	6	27.762	26	58.333	41.286	77.476	53.048	1.36	1.02	4.70157e-05	0.00421214	42	32	72	67	115	84	0	0	1	Fam129b	26390	in gene	MergedReg chr2 #31992	1	1	1	1	1	1
31996	2	32917432	32917930	498	4	6.062	7.188	93.5	72.312	111.75	66.562	3.83	3.09	3.1205e-21	4.03382e-12	9	11	146	113	169	107	0	0	2	Fam129b, Lrsam1	41547, 43574	in gene, downstream	MergedReg chr2 #31996	0	0	1	1	1	1
19672	15	25932496	25934037	1541	11	156.312	105.875	63.271	55.729	93.354	61.604	-0.6	-0.9	0.0012591	8.96843e-07	343	225	130	98	165	123	0	0	1	Fam134b	90002	in gene	MergedReg chr15 #19672	1	1	1	1	1	1
19677	15	25975692	25976243	551	4	93.882	53.882	8.294	22.941	17.765	17.471	-1.44	-2.15	0.00211993	1.02212e-07	149	79	13	32	25	30	0	0	2	Fam134b, Zfp622	132703, -8399	downstream, upstream	MergedReg chr15 #19677	1	1	0	1	1	0
27605	18	34508143	34508468	325	4	28.9	18	57.9	53.8	81.5	58.8	1.83	1.44	4.55845e-05	0.00250618	43	23	75	69	105	72	0	1	1	Fam13b	-1482	upstream	MergedReg chr18 #27605	0	0	1	1	1	1
53064	7	105399868	105400704	836	6	353.444	302.444	205	166.148	316.185	196.259	-0.27	-0.6	0.0688364	8.50162e-05	704	579	378	287	606	381	1	2	2	Fam160a2, Cnga4	-232, -4282	upstream, upstream	MergedReg chr7 #53064	1	1	1	1	1	1
7805	11	23028828	23029449	621	5	80	60.95	11.5	17.9	34.2	28.6	-1.52	-1.32	9.32393e-05	0.00013708	141	116	21	33	63	48	0	0	1	Fam161a	15751	downstream	MergedReg chr11 #7805	1	1	0	1	1	1
52153	7	68320045	68320565	520	4	102.625	52.625	14.125	21.688	19.438	13.375	-1.5	-2.25	0.000371258	1.61569e-08	166	83	22	32	28	19	0	0	1	Fam169b	46466	in gene	MergedReg chr7 #52153	1	1	0	1	1	0
52152	7	68306780	68307124	344	2	52.727	36.727	6.364	8.091	7.545	4.364	-1.7	-2.5	0.00595942	2.53672e-05	69	47	9	10	11	6	0	0	1	Fam169b	33113	in gene	MergedReg chr7 #52152	1	1	0	0	0	0
52154	7	68323021	68323493	472	2	93.867	60.867	8.333	12.867	14.533	6.867	-2.05	-2.67	1.02588e-05	1.37674e-09	146	86	13	18	23	10	0	0	1	Fam169b	49418	in gene	MergedReg chr7 #52154	1	1	0	0	0	0
52255	7	73740272	73740923	651	2	34	31.8	10.75	11.65	10.3	6	-0.99	-2.09	0.0447563	1.26092e-05	43	42	14	18	17	9	1	1	1	Fam174b	290	in gene	MergedReg chr7 #52255	1	1	0	0	0	0
52258	7	73750013	73750414	401	2	65.077	45.154	5.692	7.231	8.923	6.385	-2.18	-2.48	2.51237e-05	3.18973e-07	85	65	11	9	12	10	0	0	1	Fam174b	9906	in gene	MergedReg chr7 #52258	1	1	0	0	0	0
52257	7	73748685	73749179	494	2	93.267	61	11.467	7.2	5.933	4.8	-2.38	-3.36	2.3737e-07	6.73701e-13	133	94	17	12	9	6	0	0	1	Fam174b	8625	in gene	MergedReg chr7 #52257	1	1	0	0	0	0
423	1	36647580	36648031	451	4	94.286	55.643	12.714	7.071	43.143	29.286	-2.15	-1.19	1.07761e-05	0.00420793	149	87	18	11	69	45	0	0	1	Fam178b	35378	in gene	MergedReg chr1 #423	1	1	0	0	1	1
43308	5	21440929	21441565	636	4	51.632	43.105	24.684	31.842	9.632	5.895	-0.17	-2.41	0.746451	1.26384e-07	86	63	35	49	12	8	0	0	1	Fam185a	16344	in gene	MergedReg chr5 #43308	1	1	1	1	0	0
21764	15	99284425	99284985	560	6	272.588	170.059	79	92.235	138.941	101.882	-0.83	-1.07	0.00113696	4.03465e-06	479	282	138	157	242	187	0	1	1	Fam186b	2475	in gene	MergedReg chr15 #21764	1	1	1	1	1	1
48217	6	55323949	55324711	762	4	92.458	50.833	16.083	18.167	62.125	35.833	-1.5	-0.73	5.75064e-05	0.0348336	150	74	24	29	122	57	0	0	1	Fam188b	120947	downstream	MergedReg chr6 #48217	1	1	0	0	1	1
36494	3	58646182	58646586	404	3	5	8.417	56.417	20.417	41.417	35.167	2.5	1.88	5.55364e-05	0.00286161	7	12	84	30	63	49	0	0	1	Fam194a	-9177	upstream	MergedReg chr3 #36494	0	0	1	0	1	1
11198	11	109721120	109722531	1411	10	71.978	56.644	36.156	44	22.533	21.911	-0.05	-1.58	0.890906	1.16386e-09	168	142	57	83	38	36	2	1	1	Fam20a	431	in gene	MergedReg chr11 #11198	1	1	1	1	1	1
8777	11	62624174	62625290	1116	8	151.886	132.171	50.114	49.914	160.971	126.657	-0.85	-0.08	3.06624e-06	0.743792	308	279	111	107	371	263	0	0	1	Fam211a	23791	in gene	MergedReg chr11 #8777	1	1	1	1	1	1
37828	3	105704403	105705557	1154	6	51.222	36.306	65.139	50.611	100.861	69.75	0.96	0.81	3.99382e-05	0.000893593	120	68	155	119	234	158	2	1	1	Fam212b	381	in gene	MergedReg chr3 #37828	1	1	1	1	1	1
17882	14	41017514	41017753	239	1	8.429	3.143	47.429	31.429	34.857	33.429	2.71	1.67	2.47719e-05	0.0253081	9	4	55	35	38	39	0	1	1	Fam213a	-3858	upstream	MergedReg chr14 #17882	0	0	1	0	0	0
17883	14	41019237	41019582	345	3	7.4	4.9	38	24.6	45.1	37.4	2.59	2.29	3.97058e-05	0.000249572	11	6	51	33	59	48	0	1	1	Fam213a	-5634	upstream	MergedReg chr14 #17883	0	0	1	0	1	1
17879	14	40996148	40996597	449	4	17	11.286	72.643	49.929	75.071	44.5	2.46	1.59	3.95099e-09	0.0012775	24	17	107	78	112	65	0	0	1	Fam213a	17403	in gene	MergedReg chr14 #17879	0	0	1	1	1	1
42951	4	154908512	154908882	370	5	106.583	99.333	7.833	244.417	250.333	286.75	0.36	1.2	0.76769	1.4188e-05	179	168	12	415	428	490	0	0	1	Fam213b	-9654	upstream	MergedReg chr4 #42951	1	1	0	1	1	1
35599	2	178426368	178426975	607	2	48.632	33.368	7.474	4.765	11.579	15.053	-2.1	-1.61	4.05903e-05	0.000494021	66	51	11	9	16	20	0	1	2	Fam217b, Cdh26	12137, -3936	downstream, upstream	MergedReg chr2 #35599	1	1	0	0	0	0
46846	5	143561577	143561985	408	4	14.385	12	53.692	38.308	36.308	29.231	2.03	0.92	6.80137e-06	0.123048	19	17	82	52	50	37	0	0	1	Fam220a	13075	in gene	MergedReg chr5 #46846	0	0	1	1	1	1
47997	6	49367381	49368078	697	6	142.045	141.864	49	54.273	108.727	76.273	-0.96	-0.82	3.0675e-05	0.000331095	219	216	81	89	174	129	1	1	1	Fam221a	-10	upstream	MergedReg chr6 #47997	1	1	1	1	1	1
45500	5	114558133	114558668	535	4	90.588	66.118	6.529	10.941	52.353	33.588	-2.46	-0.99	4.2552e-08	0.00576814	130	98	8	19	84	55	0	0	1	Fam222a	-9851	upstream	MergedReg chr5 #45500	1	1	0	0	1	1
9510	11	78115229	78115808	579	6	57.579	70.895	106.158	107.737	211.105	135.737	1.21	1.12	3.55581e-06	2.68452e-05	100	127	187	217	398	232	0	0	1	Fam222b	20845	in gene	MergedReg chr11 #9510	1	1	1	1	1	1
9513	11	78146601	78147166	565	3	5.824	4.562	22.529	10.765	60.882	29.059	1.53	2.25	0.0215389	1.28061e-05	9	9	32	16	87	43	0	1	2	Fam222b, Gm12571	52210, 2625	in gene, downstream	MergedReg chr11 #9513	0	0	1	0	1	1
9516	11	78165538	78166454	916	6	53.75	46.357	74.107	48.536	131.679	85.071	0.94	1.03	0.000110723	7.02936e-06	84	82	110	66	212	159	1	1	3	Fam222b, Traf4, Nek8	71323, -446, 10670	downstream, upstream, downstream	MergedReg chr11 #9516	1	1	1	1	1	1
33840	2	126147727	126148097	370	5	140.333	149.917	12	361.667	395	375.25	0.42	1.23	0.729558	9.67938e-09	255	275	20	657	721	685	0	2	2	Fam227b, Dtwd1	-1661, -4229	upstream, upstream	MergedReg chr2 #33840	1	1	0	1	1	1
41770	4	133481551	133481774	223	3	4.286	10.143	83.286	66.143	88	49.286	3.36	2.44	2.38235e-11	2.39413e-05	7	13	96	76	100	57	0	1	2	Fam46b, Trnp1	1529, 16888	in gene, downstream	MergedReg chr4 #41770	0	0	1	1	1	0
41771	4	133484172	133484718	546	4	26.235	21.118	140.353	84.529	129.118	71.294	2.64	1.78	1.70048e-17	6.85561e-07	34	30	190	118	180	97	0	0	2	Fam46b, Trnp1	4312, 14105	in gene, downstream	MergedReg chr4 #41771	0	0	1	1	1	1
41772	4	133489390	133490181	791	6	34.72	25.32	75.48	48.56	76.68	52.08	1.54	0.79	4.26843e-08	0.0214394	48	34	129	83	123	86	0	0	2	Fam46b, Trnp1	9652, 8765	downstream, downstream	MergedReg chr4 #41772	1	0	1	1	1	1
37598	3	100462067	100462668	601	2	76.632	53.789	10.421	8.053	8.947	7.421	-2.06	-2.77	9.62815e-07	2.98642e-11	111	85	16	16	12	12	0	0	1	Fam46c	26825	downstream	MergedReg chr3 #37598	1	1	0	0	0	0
12135	12	12269974	12270355	381	2	43	33.833	3.833	2	3.167	4.667	-2.24	-2.56	0.00101544	5.16654e-05	61	50	7	4	4	7	0	0	1	Fam49a	8025	in gene	MergedReg chr12 #12135	1	1	0	0	0	0
12136	12	12306196	12306764	568	2	69.111	30.111	5.944	5.278	2.944	5.889	-2.37	-3.04	9.30337e-06	4.82173e-09	109	44	9	8	5	12	0	0	1	Fam49a	44341	in gene	MergedReg chr12 #12136	1	1	0	0	0	0
50481	6	148946216	148946917	701	6	162.909	143.5	76.546	46.091	94.773	59.864	-0.72	-1.09	0.00444961	1.36797e-06	301	254	153	79	155	108	1	2	2	Fam60a, 3010003L21Rik	-134, 1699	upstream, in gene	MergedReg chr6 #50481	1	1	1	1	1	1
56899	8	105606416	105606942	526	2	5.375	8.5	23.062	14.562	59.688	38.5	1.52	2.09	0.0139342	2.68041e-05	7	11	29	21	72	52	0	1	2	Fam65a, Mir1966	1450, -8787	in gene, upstream	MergedReg chr8 #56899	0	0	0	0	1	1
14861	13	24709673	24710488	815	3	114.48	77.64	18.16	12.72	17.36	12.36	-1.96	-2.65	7.62883e-10	9.88642e-17	178	131	33	19	30	25	0	0	1	Fam65b	95470	in gene	MergedReg chr13 #14861	1	1	1	0	0	0
31604	2	26643415	26643634	219	1	5	2.857	59.143	28.286	63	57.714	3.13	2.89	5.22413e-07	2.01806e-06	9	4	72	37	76	75	0	4	6	Fam69b, Snhg7, Snora43, Snora17, 5730588L14Rik, Gm2240	15067, -3280, -5539, -4203, 3152, -3070	downstream, upstream, upstream, upstream, in gene, upstream	MergedReg chr2 #31604	0	0	1	0	0	0
31605	2	26643978	26644399	421	4	26.692	26.846	75.692	64.077	104.923	71.154	1.64	1.37	6.64128e-06	0.000378539	37	37	112	89	139	101	0	4	6	Fam69b, Snhg7, Snora43, Snora17, 5730588L14Rik, Gm2240	15731, -3944, -6203, -4867, 3816, -2406	downstream, upstream, upstream, upstream, in gene, upstream	MergedReg chr2 #31605	0	0	1	1	1	1
3955	1	191168226	191168922	696	5	40.571	33.191	135.429	93.809	90.857	65.762	2.09	0.86	1.91123e-20	0.0061477	47	42	166	108	111	87	0	1	2	Fam71a, Atf3	-3757, 14759	upstream, downstream	MergedReg chr1 #3955	0	0	1	1	1	1
3956	1	191169590	191169807	217	1	56.714	49.714	151.714	101	113.429	55.286	1.61	0.21	3.82969e-07	0.709244	63	55	167	114	124	61	0	1	2	Fam71a, Atf3	-4881, 13635	upstream, downstream	MergedReg chr1 #3956	0	0	1	0	0	0
3954	1	191167463	191167820	357	1	45.545	45.455	103.909	69.727	110.364	58.818	1.56	0.68	4.86166e-07	0.0993183	53	51	112	81	124	69	0	1	2	Fam71a, Atf3	-2824, 15692	upstream, downstream	MergedReg chr1 #3954	0	0	0	0	1	0
3957	1	191170500	191170787	287	3	65.333	72.889	139.778	107.556	88.222	53.889	1.51	-0.03	2.13197e-07	0.962845	79	87	170	129	103	66	0	1	2	Fam71a, Atf3	-5826, 12690	upstream, in gene	MergedReg chr1 #3957	0	1	1	1	0	0
47539	6	29317397	29317682	285	1	3.556	4.444	38.667	20.556	20.222	13.222	2.69	1.18	5.23917e-05	0.163902	6	7	49	26	25	18	0	1	1	Fam71f1	-1601	upstream	MergedReg chr6 #47539	0	0	1	0	0	0
31788	2	30381140	30381698	558	6	63.444	82.278	21.056	30.611	26.5	20.222	-0.96	-1.71	0.0230655	7.73412e-06	98	128	34	48	41	33	0	0	1	Fam73b	17186	in gene	MergedReg chr2 #31788	1	1	1	1	1	1
59686	9	70145158	70145685	527	6	29.75	19	59.875	57.312	49.375	46.812	1.75	0.84	3.51517e-06	0.0818505	47	30	94	90	71	74	0	1	1	Fam81a	-3864	upstream	MergedReg chr9 #59686	1	1	1	1	1	1
16247	13	76256108	76256884	776	2	55.917	29.75	7.417	9.083	4.167	5.25	-1.51	-2.95	0.00169871	2.21135e-09	76	59	10	14	6	7	0	0	1	Fam81b	26423	in gene	MergedReg chr13 #16247	1	1	0	0	0	0
59891	9	76511689	76512028	339	4	1.7	3.2	38.8	31.7	28.2	27.7	3.12	2.18	9.09175e-07	0.002274	3	7	51	38	36	35	0	0	1	Fam83b	33946	in gene	MergedReg chr9 #59891	0	0	1	1	1	1
59898	9	76540669	76541228	559	3	15	13.444	57.944	51.5	29.889	17.944	2.2	0.41	4.66915e-09	0.527537	25	20	92	85	40	28	0	0	1	Fam83b	4856	in gene	MergedReg chr9 #59898	0	0	1	1	1	0
12162	12	14151827	14152506	679	6	239.286	218.81	114.048	91.095	139.048	104.762	-0.6	-1.09	0.00123575	5.6155e-09	440	387	226	181	282	219	1	1	1	Fam84a	-128	upstream	MergedReg chr12 #12162	1	1	1	1	1	1
59548	9	66146864	66147218	354	3	12.636	11.182	52.364	63.818	68.546	30.182	2.5	1.57	8.41716e-08	0.00575695	18	14	71	86	96	41	0	0	1	Fam96a	20430	downstream	MergedReg chr9 #59548	0	0	1	1	1	0
59547	9	66144490	66145134	644	6	28.95	23.25	101	82.35	80.45	75.95	2.09	1.19	1.15937e-14	0.000655687	46	36	174	160	136	142	0	0	1	Fam96a	18201	downstream	MergedReg chr9 #59547	1	1	1	1	1	1
26653	17	75551603	75552365	762	6	222.208	175.083	96.917	87.042	132.25	92.917	-0.54	-0.99	0.00432958	1.60465e-07	420	308	185	169	230	169	1	1	1	Fam98a	-38	upstream	MergedReg chr17 #26653	1	1	1	1	1	1
52010	7	64370569	64371083	514	2	59	31	11.125	8.875	6.312	8.125	-1.39	-2.53	0.00721365	1.07356e-06	81	47	15	14	10	13	0	0	2	Fan1, Mphosph10	3269, 21410	in gene, downstream	MergedReg chr7 #52010	1	1	0	0	0	0
54052	7	133793298	133794123	825	6	143.192	126.346	133.731	126.692	137.962	79.577	0.51	-0.52	0.00434422	0.0224026	299	233	237	234	284	165	0	0	1	Fank1	16819	in gene	MergedReg chr7 #54052	1	1	1	1	1	1
32550	2	62513582	62514169	587	2	55.222	40.111	8.722	5.111	6.333	8.833	-2.07	-2.24	4.10969e-05	3.05297e-06	74	54	13	10	10	12	0	0	1	Fap	60146	in gene	MergedReg chr2 #32550	1	1	0	0	0	0
53334	7	113513151	113514180	1029	6	108.697	106.939	152.03	113.394	199.333	133.818	0.88	0.53	2.97025e-08	0.00311484	201	195	308	252	452	292	1	1	1	Far1	-197	upstream	MergedReg chr7 #53334	1	1	1	1	1	1
43389	5	24455107	24455442	335	2	8.4	6.2	30.4	19.6	58.5	51.3	2.13	2.43	0.00115852	2.74606e-05	10	9	38	25	71	66	0	1	3	Fastk, Tmub1, Agap3	-10039, -7428, 3097	upstream, upstream, in gene	MergedReg chr5 #43389	0	0	0	0	1	1
55488	8	44956569	44957303	734	4	94.391	51.783	28.522	27.522	21.478	15.652	-0.8	-1.99	0.0240772	1.78429e-08	148	86	46	46	30	30	0	0	1	Fat1	6728	in gene	MergedReg chr8 #55488	1	1	1	1	0	0
42404	4	141570048	141570351	303	4	7.3	12.4	62.5	44.8	64.9	47.6	2.57	1.96	1.82654e-07	0.000282448	12	15	73	52	81	54	0	0	1	Fblim1	35853	downstream	MergedReg chr4 #42404	0	0	1	1	1	1
21319	15	85282052	85282480	428	3	8.462	7.385	25.538	20.538	73.462	57.231	1.69	2.48	0.00793425	6.40822e-07	14	10	40	32	109	87	0	0	1	Fbln1	76258	in gene	MergedReg chr15 #21319	0	0	1	0	1	1
21313	15	85231744	85232284	540	2	80.941	68.941	15.059	14.294	23.882	21.706	-1.73	-1.9	6.23301e-06	1.96559e-07	119	102	22	20	43	32	0	0	1	Fbln1	26006	in gene	MergedReg chr15 #21313	1	1	0	0	0	0
45345	5	110448324	110449211	887	6	338.63	279.815	178.704	163.407	243.444	207.815	-0.26	-0.6	0.0966853	8.34556e-05	643	503	332	296	475	365	1	1	1	Fbrsl1	-264	upstream	MergedReg chr5 #45345	1	1	1	1	1	1
26344	17	63246026	63246560	534	2	64.059	37.118	6.647	8.412	10.294	2.882	-1.98	-2.82	0.000153374	9.46364e-08	93	56	11	14	17	5	0	0	1	Fbxl17	254287	in gene	MergedReg chr17 #26344	1	1	0	0	0	0
46798	5	142901511	142903264	1753	5	114.127	69.454	150.964	124.509	136.127	87.436	1.1	0.11	8.35211e-05	0.793144	180	101	201	157	230	165	0	1	2	Fbxl18, Actb	-7149, 4337	upstream, downstream	MergedReg chr5 #46798	1	0	1	1	1	1
46797	5	142897465	142898013	548	4	202.176	138.647	49.706	45.176	128.353	75.118	-1.21	-0.99	9.85779e-07	4.66372e-05	273	197	63	70	179	103	0	1	2	Fbxl18, Actb	-2501, 8985	upstream, downstream	MergedReg chr5 #46797	1	1	0	0	1	1
46796	5	142896396	142896715	319	1	83	109.5	32.6	23.8	43.2	33.1	-1.32	-1.61	0.00163762	2.42021e-05	99	122	42	30	55	39	0	1	2	Fbxl18, Actb	-1317, 10169	upstream, downstream	MergedReg chr5 #46796	0	1	0	0	0	0
53818	7	127768865	127769393	528	4	16.312	18.438	86.688	71.188	157.562	108.5	2.5	2.4	2.02073e-14	2.36975e-13	25	28	146	120	267	190	0	1	3	Fbxl19, Orai3, Setd1a	22354, -686, -8260	downstream, upstream, upstream	MergedReg chr7 #53818	0	0	1	1	1	1
53819	7	127769528	127770044	516	4	14.125	13.562	59.25	35.688	84.25	69.875	2.14	2.08	4.02985e-07	1.49205e-07	25	19	70	47	109	101	1	2	3	Fbxl19, Orai3, Setd1a	23011, -29, -7603	downstream, upstream, upstream	MergedReg chr7 #53819	0	0	1	1	1	1
19120	14	103098793	103099990	1197	10	166.324	151.486	65.405	55.432	102.189	74.487	-0.87	-1.01	1.22374e-07	1.81417e-09	473	394	184	171	300	192	1	1	1	Fbxl3	118	in gene	MergedReg chr14 #19120	1	1	1	1	1	1
28976	18	84954995	84955300	305	1	63.8	44.2	10.2	9.8	4.6	8	-1.82	-2.95	0.00100779	1.38927e-07	76	55	13	12	7	9	0	1	2	Fbxo15, Timm21	20122, -3623	in gene, upstream	MergedReg chr18 #28976	1	0	0	0	0	0
51221	7	28724576	28725008	432	2	10.929	15.429	55.214	37.643	17.071	14.357	2.1	0	6.99203e-06	0.997164	15	22	79	56	25	18	0	0	1	Fbxo17	8002	in gene	MergedReg chr7 #51221	0	0	1	1	0	0
51220	7	28693323	28694003	680	6	21.476	30.048	88.571	67.048	118.095	62.857	1.84	1.34	7.5315e-10	0.000100888	37	47	143	107	177	112	1	1	1	Fbxo27	814	in gene	MergedReg chr7 #51220	1	1	1	1	1	1
57523	8	121580441	121580871	430	6	131.5	107	52.643	47	55.214	45.214	-0.72	-1.43	0.0234017	5.50632e-06	191	159	83	73	80	64	0	1	2	Fbxo31, Map1lc3b	-1850, -9812	upstream, upstream	MergedReg chr8 #57523	1	1	1	1	1	1
1422	1	84881362	84882162	800	4	11.32	12.04	62.88	62.08	79.52	52.32	2.7	2.1	8.41573e-17	9.27313e-09	26	22	145	124	159	114	0	0	1	Fbxo36	41921	in gene	MergedReg chr1 #1422	0	0	1	1	1	1
4171	10	5805230	5806197	967	6	217	170.367	105.733	78	141.633	104.5	-0.51	-0.79	0.00409869	3.88356e-06	342	239	159	111	234	189	1	1	2	Fbxo5, Mtrf1l	-248, 18230	upstream, downstream	MergedReg chr10 #4171	1	1	1	1	1	1
2246	1	130797950	130798866	916	3	49.828	33.138	5.862	9.483	14.897	11.31	-1.63	-1.68	8.84664e-05	1.10409e-05	78	49	10	17	24	16	0	1	1	Fcamr	-2494	upstream	MergedReg chr1 #2246	1	1	0	0	0	0
2247	1	130820340	130821333	993	6	90.032	53.581	15.194	19.903	32.161	18.806	-1.4	-1.62	8.45728e-05	3.42646e-07	140	94	24	33	74	38	0	1	2	Fcamr, Pigr	19934, -5848	downstream, upstream	MergedReg chr1 #2247	1	1	0	1	1	1
51171	7	28070722	28071361	639	6	133.95	116.45	39.6	35.6	44.3	28.3	-0.95	-1.9	0.000224672	5.08701e-12	252	195	60	50	71	49	0	1	1	Fcgbp	-195	upstream	MergedReg chr7 #51171	1	1	1	1	1	1
3322	1	170981513	170982101	588	6	118.444	111.556	36.5	41.722	52.333	44.611	-0.98	-1.34	0.000812473	2.96377e-06	188	185	63	75	87	76	0	1	1	Fcgr2b	-5736	upstream	MergedReg chr1 #3322	1	1	1	1	1	1
16606	13	98818162	98818624	462	5	50.333	47.533	100.067	68.133	107.2	75.867	1.32	0.62	3.06225e-05	0.0914168	76	70	139	92	151	108	0	1	1	Fcho2	-2944	upstream	MergedReg chr13 #16606	1	0	1	1	1	1
34125	2	132945433	132946328	895	6	38.286	29.821	54.214	63.071	81.179	45.143	1.32	0.66	2.72012e-07	0.0386122	62	43	91	95	123	72	1	1	1	Fermt1	156	in gene	MergedReg chr2 #34125	1	1	1	1	1	1
26684	17	78403782	78404223	441	4	4.923	7.923	28.923	26.231	59.462	46.462	2.46	2.57	1.63184e-05	1.39584e-06	10	11	38	37	80	57	0	0	1	Fez2	14101	in gene	MergedReg chr17 #26684	0	0	1	1	1	1
26686	17	78415299	78415714	415	4	87.308	60.615	3.385	11.692	54.462	33.231	-2.21	-0.85	2.78729e-05	0.0388904	133	99	6	18	83	47	0	1	1	Fez2	2597	in gene	MergedReg chr17 #26686	1	1	0	0	1	1
30231	19	38091448	38092026	578	4	6.278	11.389	27.389	29.056	129.722	59.889	1.7	2.67	0.00105473	6.31585e-11	9	20	40	49	215	95	0	1	1	Ffar4	-5342	upstream	MergedReg chr19 #30231	0	0	1	1	1	1
15588	13	49286712	49287149	437	4	78.143	57.857	7.071	11.857	67.071	55.071	-2.16	-0.44	5.77398e-06	0.283805	120	88	10	17	107	88	0	0	1	Fgd3	22278	in gene	MergedReg chr13 #15588	1	1	0	0	1	1
22458	16	16485429	16486177	748	6	189.542	145.208	70.375	71.792	121.292	74.208	-0.66	-0.91	0.0015488	9.40184e-06	377	304	136	125	233	147	0	0	1	Fgd4	74393	in gene	MergedReg chr16 #22458	1	1	1	1	1	1
6290	10	94129735	94130157	422	2	36.154	46	10.154	9.615	5.846	7.769	-1.41	-2.27	0.0143116	5.72352e-05	49	62	14	14	11	10	0	0	1	Fgd6	93945	in gene	MergedReg chr10 #6290	1	1	0	0	0	0
6292	10	94151564	94151862	298	2	8.778	6.778	20.333	20.222	68.889	54.778	1.43	2.29	0.0547327	4.31475e-05	15	9	24	25	84	73	0	0	2	Fgd6, Nr2c1	115712, 3782	downstream, in gene	MergedReg chr10 #6292	0	0	0	0	1	1
27836	18	38866496	38867300	804	6	80.654	62.692	22.269	21	48.962	23.846	-1.2	-1.14	7.00288e-05	0.000167003	133	87	31	33	80	31	0	0	1	Fgf1	51801	in gene	MergedReg chr18 #27836	1	1	1	1	1	1
51750	7	45623534	45623904	370	5	59.75	75.917	7.583	185.167	211.5	201	0.52	1.35	0.661164	3.01699e-06	107	137	11	340	385	367	0	2	4	Fgf21, Fut1, Izumo1, Rasip1	-8229, 6113, 1908, -3818	upstream, downstream, in gene, upstream	MergedReg chr7 #51750	1	1	0	1	1	1
45301	5	108703690	108704219	529	2	86.812	42.875	10.5	10.438	14	11.812	-1.84	-2.27	0.000137285	5.39163e-07	124	65	15	14	19	18	0	0	1	Fgfrl1	9725	in gene	MergedReg chr5 #45301	1	1	0	0	0	0
36787	3	83020183	83020774	591	2	46.526	23.526	1.538	3.412	3.474	2.842	-2.76	-2.77	2.73832e-05	1.43445e-06	68	41	2	5	5	4	0	1	2	Fgg, Fga	12582, -5675	downstream, upstream	MergedReg chr3 #36787	1	1	0	0	0	0
40414	4	95934057	95934778	721	6	140.455	101.182	39.091	42.364	64.182	50.455	-0.99	-1.23	0.000237753	2.83207e-06	240	162	73	79	111	90	0	0	1	Fggy	376910	downstream	MergedReg chr4 #40414	1	1	1	1	1	1
42444	4	141928719	141929401	682	6	211	216.571	197.095	208	206.286	140.857	0.4	-0.54	0.0287363	0.00686949	376	392	372	397	405	285	0	0	1	Fhad1	82577	in gene	MergedReg chr4 #42444	1	1	1	1	1	1
36845	3	84450690	84451098	408	4	17.667	20.75	76.583	51.333	41.833	37	1.98	0.71	6.06273e-06	0.232586	25	30	110	74	59	57	0	0	1	Fhdc1	29545	in gene	MergedReg chr3 #36845	0	0	1	1	1	1
36844	3	84436712	84437470	758	6	211.174	167.435	38.044	57.478	76	58.826	-1.34	-1.62	3.7535e-08	7.22411e-15	356	311	60	90	137	103	0	0	1	Fhdc1	43348	downstream	MergedReg chr3 #36844	1	1	1	1	1	1
17182	14	10129100	10129610	510	4	15.562	14.688	34.812	38.062	107.188	80.812	1.55	2.2	0.00140353	1.48429e-08	25	23	68	66	189	151	0	0	1	Fhit	1032677	in gene	MergedReg chr14 #17182	0	0	1	1	1	1
624	1	43168471	43169218	747	6	96.625	95.25	138.958	124.042	171.042	127.917	0.95	0.48	2.02918e-07	0.0327456	183	188	247	223	321	252	0	1	1	Fhl2	-4883	upstream	MergedReg chr1 #624	1	1	1	1	1	1
50608	7	5014187	5015538	1351	6	142.381	132.381	62.952	45.5	83.476	69.071	-0.72	-0.95	4.00879e-05	5.74918e-08	216	213	111	80	141	103	2	3	3	Fiz1, Zfp524, Zfp865	-134, -646, -5514	upstream, upstream, upstream	MergedReg chr7 #50608	1	1	1	1	1	1
55931	8	70538690	70539751	1061	6	239.939	197.727	132.818	92.03	180.788	130.303	-0.41	-0.63	0.018444	3.24455e-05	470	396	279	182	376	296	1	1	2	Fkbp8, Ell	11477, -455	downstream, upstream	MergedReg chr8 #55931	1	1	1	1	1	1
48241	6	56860195	56860839	644	6	101.9	93.4	39.1	33.5	31.95	20.85	-0.92	-1.95	0.00192993	2.31751e-10	168	151	67	57	52	32	0	0	1	Fkbp9	28458	in gene	MergedReg chr6 #48241	1	1	1	1	1	1
37128	3	89421349	89421740	391	4	46.083	40	100.917	78.25	210.417	160.833	1.37	1.65	3.63985e-05	2.51688e-08	64	56	146	112	311	238	0	1	4	Flad1, Cks1b, Shc1, Pygo2	-9681, -3253, 2993, -9293	upstream, upstream, in gene, upstream	MergedReg chr3 #37128	0	0	1	1	1	1
61873	X	74243989	74244992	1003	6	21.156	14.688	79.625	54	79.75	51.562	2.51	1.71	8.42926e-19	8.19751e-08	57	32	146	97	185	113	0	1	2	Flna, Emd	2044, -10349	in gene, upstream	MergedReg chrX #61873	1	0	1	1	1	1
17133	14	7850989	7851233	244	1	26.625	11.75	69.25	46.25	43.625	34.375	2.2	0.9	2.22896e-06	0.149177	29	14	75	60	47	39	0	0	1	Flnb	33154	in gene	MergedReg chr14 #17133	0	0	1	0	0	0
17143	14	7939932	7940412	480	4	17.533	22.2	58.333	62.867	88.267	42.8	2.03	1.35	1.26562e-07	0.00345199	26	33	78	84	120	64	0	0	1	Flnb	122215	in gene	MergedReg chr14 #17143	0	0	1	1	1	1
17122	14	7808437	7809003	566	6	55.333	62.5	137.556	103	130.056	63.833	1.53	0.47	4.87886e-10	0.199409	85	98	219	161	205	101	0	0	1	Flnb	-9237	upstream	MergedReg chr14 #17122	1	1	1	1	1	1
17123	14	7809456	7810027	571	6	124.444	96.167	195.611	170.444	174.889	120.556	1.17	0.13	1.88016e-10	0.676071	225	182	349	306	316	210	0	0	1	Flnb	-8216	upstream	MergedReg chr14 #17123	1	1	1	1	1	1
17132	14	7847712	7848224	512	6	86.118	71.765	120.118	97.059	151.059	80.706	0.96	0.32	9.76416e-05	0.368423	137	108	189	134	247	131	0	0	1	Flnb	30011	in gene	MergedReg chr14 #17132	1	1	1	1	1	1
17145	14	7952725	7953325	600	6	115.158	93.158	146.158	113.789	238.526	139.842	0.88	0.69	1.69965e-05	0.0028692	197	142	222	194	393	236	0	0	1	Flnb	135068	downstream	MergedReg chr14 #17145	1	1	1	1	1	1
17124	14	7815863	7816654	791	4	118.28	84.36	63.2	54.36	37.2	23.52	-0.25	-1.81	0.385589	2.91948e-11	181	132	86	73	46	33	0	1	1	Flnb	-1699	upstream	MergedReg chr14 #17124	1	1	1	1	0	0
13709	12	95753288	95754012	724	3	46.727	25.954	5.045	3	3.889	4.333	-2.4	-2.89	3.18063e-05	7.43472e-08	74	38	7	5	8	8	0	0	1	Flrt2	61424	in gene	MergedReg chr12 #13709	1	1	0	0	0	0
47034	5	147620132	147620533	401	4	4.917	10	58	20.25	26.417	25.583	2.41	1.26	8.62046e-05	0.0766478	6	14	81	24	34	35	0	0	1	Flt1	105656	in gene	MergedReg chr5 #47034	0	0	1	1	1	1
33501	2	113420711	113421131	420	4	8.231	4.692	52.923	32.385	70.692	56.077	2.76	2.6	3.3189e-07	7.98421e-07	11	7	71	51	111	87	0	0	1	Fmn1	93185	in gene	MergedReg chr2 #33501	0	0	1	1	1	1
32364	2	52952366	52952691	325	1	8.7	4.4	52	18.2	23.6	18.2	2.53	1.35	8.34745e-05	0.0693483	13	6	63	23	36	28	0	0	1	Fmnl2	94660	in gene	MergedReg chr2 #32364	0	0	1	0	0	0
32360	2	52868208	52868588	380	4	7	6.333	35.667	21.083	39.167	23.75	2.43	1.78	5.20495e-05	0.00682463	9	8	49	31	56	29	0	0	1	Fmnl2	10530	in gene	MergedReg chr2 #32360	0	0	1	1	1	1
32365	2	52955049	52955463	414	6	24.385	29	82.462	70.231	91.462	77.462	1.93	1.37	1.35398e-07	0.000981597	33	45	128	108	142	115	0	0	1	Fmnl2	97388	in gene	MergedReg chr2 #32365	1	1	1	1	1	1
37514	3	97634182	97634843	661	5	87.95	80.3	15.8	14.1	40.05	35	-1.74	-1.33	3.85959e-07	2.28559e-05	145	128	29	19	73	61	0	0	1	Fmo5	5708	in gene	MergedReg chr3 #37514	1	1	1	0	1	1
38206	3	122624704	122624973	269	2	55.333	47.556	12.556	20.333	2.556	5.222	-1.2	-3.28	0.038771	9.07809e-08	65	54	17	24	6	7	0	1	1	Fnbp1l	-5171	upstream	MergedReg chr3 #38206	1	1	0	0	0	0
35961	3	27598835	27599320	485	4	4.333	6.133	29.667	20.933	58.8	33.267	1.93	2.16	0.00146999	6.86623e-05	7	9	45	30	78	49	0	0	1	Fndc3b	111362	in gene	MergedReg chr3 #35961	0	0	1	1	1	1
35962	3	27607255	27607977	722	5	13.739	15.478	43.87	23	71.087	40.522	1.74	1.69	5.46024e-05	2.73234e-05	25	32	74	43	141	78	0	0	1	Fndc3b	102823	in gene	MergedReg chr3 #35962	0	1	1	1	1	1
37976	3	108892818	108893308	490	4	91	74.4	5.8	16.267	70.4	51	-2.12	-0.57	1.11312e-05	0.119353	149	115	8	23	121	82	0	1	2	Fndc7, Prpf38b	-3055, 18641	upstream, downstream	MergedReg chr3 #37976	1	1	0	0	1	1
36742	3	79542580	79543014	434	5	27.571	14	51.929	41.071	108	80.357	1.63	1.86	0.000444468	5.91864e-06	40	21	78	68	168	126	0	0	1	Fnip2	24882	in gene	MergedReg chr3 #36742	1	0	1	1	1	1
22425	16	14303593	14304076	483	5	21.933	15.4	54.467	66.2	121.867	75.133	2.03	1.98	2.94923e-07	2.48091e-07	40	25	92	105	202	125	0	0	1	Fopnl	13498	in gene	MergedReg chr16 #22425	1	0	1	1	1	1
13578	12	85477282	85477661	379	2	26.273	31.182	134.182	96.818	62.909	58.273	2.52	0.85	3.85186e-15	0.0889472	37	42	175	120	87	76	0	0	1	Fos	3570	downstream	MergedReg chr12 #13578	0	0	1	1	0	0
13579	12	85477813	85478173	360	3	53.818	44.636	104.545	78.364	90.454	43	1.45	0.2	5.84937e-06	0.728687	72	56	134	91	110	58	0	0	1	Fos	4092	downstream	MergedReg chr12 #13579	0	0	1	1	1	0
29212	19	5444984	5445307	323	3	7.2	9	72.3	25.8	53	53.5	2.57	2.1	3.74184e-06	0.000163467	10	11	92	36	62	75	0	1	2	Fosl1, Ccdc85b	-2553, 12418	upstream, downstream	MergedReg chr19 #29212	0	0	1	0	1	1
29214	19	5448575	5448968	393	4	18.154	26.923	70.615	58.692	62.538	43.615	1.84	0.87	3.35147e-06	0.0889305	23	38	94	81	84	55	1	1	2	Fosl1, Ccdc85b	1073, 8792	in gene, downstream	MergedReg chr19 #29214	0	0	1	1	1	1
29215	19	5456791	5457735	944	6	69.6	63.033	102.9	72.867	114.333	86.733	0.88	0.45	1.52447e-05	0.0610059	124	111	181	118	193	148	1	2	4	Fosl1, Ccdc85b, Fibp, Ctsw	9565, 300, -3344, 11235	downstream, in gene, upstream, downstream	MergedReg chr19 #29215	1	1	1	1	1	1
41136	4	119637289	119637857	568	6	185.222	154.056	57.333	58.444	167.944	119	-1	-0.42	2.59169e-05	0.080315	323	279	104	103	305	216	0	1	2	Foxj3, Guca2a	97885, -159	downstream, upstream	MergedReg chr4 #41136	1	1	1	1	1	1
46760	5	142440208	142441192	984	6	206.065	154.258	129.194	92.419	114.194	78.387	-0.13	-1.07	0.569166	1.02293e-09	417	316	269	197	268	178	0	0	1	Foxk1	39203	in gene	MergedReg chr5 #46760	1	1	1	1	1	1
13746	12	99445072	99445609	537	3	87.588	55.941	7.706	5.882	27.706	15.059	-2.55	-1.74	4.61769e-08	1.12138e-05	150	87	10	9	39	21	0	0	1	Foxn3	4734	in gene	MergedReg chr12 #13746	1	1	0	0	1	0
13735	12	99347548	99348065	517	5	27.177	38.824	34.294	53.824	191.882	98.529	0.91	1.78	0.0506444	4.33741e-08	47	64	56	82	300	165	0	1	2	Foxn3, 3300002A11Rik	102268, 1402	in gene, in gene	MergedReg chr12 #13735	0	1	1	1	1	1
41169	4	120283066	120283586	520	6	126.471	103.588	38.588	37.059	64.588	36.353	-1.03	-1.35	0.000491273	4.18652e-06	190	160	54	59	104	70	1	0	1	Foxo6	3935	in gene	MergedReg chr4 #41169	1	1	1	1	1	1
15010	13	31567499	31568091	592	6	41.833	35.167	83.278	57.889	164.333	113.833	1.32	1.58	1.77989e-05	1.19488e-08	69	61	141	101	301	205	0	0	2	Foxq1, 1700018A04Rik	9625, 14718	downstream, in gene	MergedReg chr13 #15010	1	1	1	1	1	1
44961	5	96793223	96793679	456	5	30.857	14.643	111.786	51.143	120.571	85.286	1.97	1.62	1.10305e-06	2.52582e-05	48	20	164	76	192	139	0	1	2	Fras1, Anxa3	419496, 66	downstream, in gene	MergedReg chr5 #44961	1	0	1	1	1	1
55457	8	41396572	41396935	363	4	11.5	12.5	46.25	32	40.333	33.667	2.12	1.25	2.27459e-05	0.0346075	12	16	63	45	58	42	0	0	1	Frg1	20365	downstream	MergedReg chr8 #55457	0	0	1	1	1	1
55456	8	41394415	41395026	611	6	149.368	122.263	29.158	35.895	79.79	55.211	-1.35	-1.18	4.06971e-07	2.68862e-06	267	213	47	61	134	104	0	0	1	Frg1	22398	downstream	MergedReg chr8 #55456	1	1	1	1	1	1
31043	2	4546799	4547507	708	2	48.318	22.818	6.955	10.046	8.864	7.409	-1.6	-2.05	0.00298997	3.38246e-05	72	42	11	14	13	12	0	0	1	Frmd4a	394290	in gene	MergedReg chr2 #31043	1	1	0	0	0	0
49094	6	97315470	97316335	865	4	16.704	18.926	69.519	53.111	68.222	48.667	2.25	1.47	1.10014e-14	2.79583e-05	27	26	107	87	92	63	0	0	1	Frmd4b	301755	in gene	MergedReg chr6 #49094	0	0	1	1	1	1
49091	6	97293542	97294806	1264	6	139.359	100.538	128.564	115	138.923	92.795	0.57	-0.22	0.000606669	0.326135	254	181	188	192	223	141	0	0	1	Frmd4b	323483	in gene	MergedReg chr6 #49091	1	1	1	1	1	1
49105	6	97506188	97506713	525	2	72.438	35.75	12.438	8.375	5.125	1.9	-1.7	-3.6	0.000646717	7.06779e-11	115	56	18	13	7	4	0	0	1	Frmd4b	111207	in gene	MergedReg chr6 #49105	1	1	0	0	0	0
29278	19	5877797	5878392	595	6	42.444	52.222	113	83.5	180.278	119.444	1.42	1.33	5.88521e-07	2.15921e-06	74	97	204	149	312	209	0	2	2	Frmd8, Slc25a45	-2886, -372	upstream, upstream	MergedReg chr19 #29278	1	1	1	1	1	1
47157	5	150262352	150263086	734	4	94.13	76.913	27	20.696	20.391	14.652	-1.26	-2.33	2.34306e-05	1.22584e-13	159	122	44	40	36	20	0	1	1	Fry	2789	in gene	MergedReg chr5 #47157	1	1	1	1	0	0
47158	5	150290853	150291452	599	2	69.167	42.333	5.222	6.333	4.444	5	-2.23	-2.96	7.77283e-06	1.22163e-09	113	66	9	10	8	9	0	0	1	Fry	31222	in gene	MergedReg chr5 #47158	1	1	0	0	0	0
5704	10	79779969	79781156	1187	6	320.27	288.784	153.459	134.378	218.919	161.973	-0.53	-0.85	2.3968e-05	3.48857e-11	647	547	318	302	469	333	1	0	2	Fstl3, Prss57	3288, 8423	in gene, downstream	MergedReg chr10 #5704	1	1	1	1	1	1
8351	11	52919245	52920010	765	3	32.875	23	8.625	3.625	3.5	4.958	-1.35	-2.3	0.0132042	2.17421e-05	49	31	14	6	5	10	0	0	1	Fstl4	154921	in gene	MergedReg chr11 #8351	1	1	0	0	0	0
56615	8	91545537	91546010	473	4	13.286	15.643	94.786	51.286	80.286	61.143	2.71	1.98	1.29709e-10	1.07655e-05	21	24	153	79	125	94	0	0	1	Fto	232248	in gene	MergedReg chr8 #56615	0	0	1	1	1	1
56614	8	91529598	91530251	653	6	111.238	97.286	162.286	125.238	189.238	123	1.02	0.39	1.46597e-07	0.11849	212	185	333	256	381	271	0	0	1	Fto	216399	in gene	MergedReg chr8 #56614	1	1	1	1	1	1
61382	X	8238798	8239314	516	4	13.188	8	50.5	43.812	105.188	74.875	2.41	2.55	3.1795e-08	4.54922e-10	24	18	81	71	186	137	0	0	1	Ftsj1	13350	in gene	MergedReg chrX #61382	0	0	1	1	1	1
31870	2	31572326	31573012	686	6	40.095	40.952	72.857	62.238	114.857	67.571	1.16	0.87	3.437e-05	0.00527622	65	75	113	117	212	123	1	1	1	Fubp3	-56	upstream	MergedReg chr2 #31870	1	1	1	1	1	1
13234	12	77261406	77261783	377	5	67.833	63.333	6.417	189.333	250.583	221.833	0.51	1.66	0.663078	1.20984e-09	115	107	9	323	426	373	0	0	1	Fut8	23490	in gene	MergedReg chr12 #13234	1	1	0	1	1	1
10858	11	102604017	102604480	463	4	74.067	74.067	29.867	23.2	17.4	7.267	-0.83	-2.6	0.0340262	1.59546e-09	108	112	44	33	27	11	1	1	1	Fzd2	-183	upstream	MergedReg chr11 #10858	1	1	1	1	0	0
10859	11	102604850	102605426	576	4	76.111	68.167	21.389	12.167	23.722	17.278	-1.19	-1.71	0.00232196	3.01834e-06	112	95	31	17	34	23	1	1	1	Fzd2	707	in gene	MergedReg chr11 #10859	1	1	0	0	1	1
62562	Y	90741012	90741653	641	2	37.4	40.95	117.85	126.95	96.55	42.25	2.14	0.57	1.86798e-19	0.159323	54	53	162	170	113	52	1	0	1	G530011O06Rik	13718	downstream	MergedReg chrY #62562	0	0	1	1	0	0
56244	8	80813684	80814421	737	3	81	42.391	10.348	9.913	21.174	13.522	-1.75	-1.86	3.62808e-05	1.86964e-06	106	57	17	18	34	20	0	0	1	Gab1	66427	in gene	MergedReg chr8 #56244	1	1	0	0	1	0
56243	8	80781302	80781819	517	2	85.75	47.75	9.562	9.812	12.688	11.875	-1.96	-2.28	1.18091e-05	5.90233e-08	135	69	13	16	19	16	0	0	1	Gab1	98919	in gene	MergedReg chr8 #56243	1	1	0	0	0	0
56242	8	80772877	80773423	546	4	84.471	73.412	11.941	6	32.647	19.529	-2.38	-1.68	1.14988e-08	2.52076e-06	122	123	20	8	56	33	0	0	1	Gab1	107329	in gene	MergedReg chr8 #56242	1	1	0	0	1	1
52705	7	97128863	97129222	359	3	2	1.75	37.833	26.083	28.583	13.75	3.28	2.11	3.67558e-07	0.00481446	3	3	50	37	41	19	0	0	1	Gab2	47291	in gene	MergedReg chr7 #52705	0	0	1	1	1	0
37343	3	95224362	95224777	415	4	10.231	14.615	53.308	39.692	145.538	88.385	2.18	2.87	1.6696e-05	4.60139e-12	16	21	79	62	212	124	0	2	3	Gabpb2, Mllt11, Cdc42se1	-6627, 4108, -4211	upstream, in gene, upstream	MergedReg chr3 #37343	0	0	1	1	1	1
15641	13	51853264	51853945	681	6	40.952	26.286	69.524	57.952	102.286	67.143	1.31	0.96	1.35636e-05	0.00391279	64	45	142	125	170	127	0	0	1	Gadd45g	6929	downstream	MergedReg chr13 #15641	1	1	1	1	1	1
45288	5	108599347	108599728	381	5	35.417	32.667	5.417	119.667	168.333	144.333	0.73	1.94	0.516532	6.18437e-09	62	58	7	216	306	259	0	0	1	Gak	30202	in gene	MergedReg chr5 #45288	1	1	0	1	1	1
8510	11	57719596	57720072	476	5	17.6	25.667	83.267	48.8	79.667	50.2	1.95	1.3	1.11631e-06	0.00312944	24	37	135	79	117	78	0	0	1	Galnt10	74392	in gene	MergedReg chr11 #8510	0	1	1	1	1	1
8509	11	57711831	57712165	334	2	51.455	34.727	8.545	11.818	10.818	3.727	-1.39	-2.36	0.026585	9.28041e-05	66	45	10	17	14	5	0	0	1	Galnt10	66556	in gene	MergedReg chr11 #8509	1	1	0	0	0	0
57729	8	124339811	124340081	270	3	5.25	5.125	31.25	32.375	27.75	31.25	2.77	1.91	2.39524e-05	0.00894698	7	6	39	40	34	37	0	0	1	Galnt2	108552	in gene	MergedReg chr8 #57729	0	0	1	1	0	1
57724	8	124265701	124266282	581	6	136.333	90.611	68.722	71	49.222	39.111	-0.15	-1.46	0.673347	8.50145e-07	234	153	113	115	82	71	0	0	1	Galnt2	34597	in gene	MergedReg chr8 #57724	1	1	1	1	1	1
57725	8	124267260	124267658	398	2	73.538	33.385	11.846	8.923	7.308	10.923	-1.7	-2.42	0.00170317	4.63796e-06	96	46	16	11	9	16	0	0	1	Galnt2	36065	in gene	MergedReg chr8 #57725	1	1	0	0	0	0
32402	2	58001504	58001930	426	2	67.643	57.5	9	9	9.214	6	-1.89	-2.8	0.000106667	1.1833e-08	112	84	15	13	14	9	0	0	1	Galnt5	3562	in gene	MergedReg chr2 #32402	1	1	0	0	0	0
21868	15	100727781	100728275	494	6	132.2	90.4	45.133	53.533	44.6	31.933	-0.52	-1.56	0.13943	1.17407e-06	204	144	68	85	72	47	0	1	2	Galnt6, I730030J21Rik	1348, 4709	in gene, downstream	MergedReg chr15 #21868	1	1	1	1	1	1
21870	15	100738197	100738856	659	6	214.143	118.952	30.952	34.191	27.476	18.381	-1.74	-2.92	1.61214e-10	7.40468e-25	414	211	55	64	43	39	0	1	2	Galnt6, I730030J21Rik	-9150, -5789	upstream, upstream	MergedReg chr15 #21870	1	1	1	1	1	1
21867	15	100721987	100722965	978	4	107.1	55.4	12.5	16.2	31.233	25	-1.78	-1.61	3.53956e-07	2.47207e-07	203	91	25	24	76	50	0	0	2	Galnt6, I730030J21Rik	6900, 10261	in gene, downstream	MergedReg chr15 #21867	1	1	0	0	1	1
55673	8	57601921	57602532	611	6	219.158	171.895	47.526	65.105	159.158	113.368	-1.15	-0.73	9.75923e-07	0.00052064	392	317	82	125	289	212	0	0	1	Galnt7	50829	in gene	MergedReg chr8 #55673	1	1	1	1	1	1
45348	5	110564967	110565445	478	4	3.933	9.133	42.467	34.533	25.533	26.4	2.65	1.43	1.96233e-07	0.0271074	8	13	63	52	37	41	0	0	1	Galnt9	20861	in gene	MergedReg chr5 #45348	0	0	1	1	1	1
55686	8	57777906	57778920	1014	2	37.5	22.438	2.893	7.84	5.75	4.516	-1.9	-2.59	6.54901e-05	1.06222e-08	65	41	7	12	9	9	0	0	1	Galntl6	1133214	in gene	MergedReg chr8 #55686	1	1	0	0	0	0
23318	16	42276489	42277231	742	2	45.261	35.044	6.087	3.381	10.905	9.217	-2.06	-2.03	2.48157e-05	3.73536e-06	62	57	13	8	27	21	0	0	1	Gap43	63791	in gene	MergedReg chr16 #23318	1	1	0	0	0	0
27425	18	21299856	21300787	931	6	319.69	283.483	165.103	126.241	217.483	176.034	-0.45	-0.72	0.00226932	5.46908e-07	563	516	230	206	293	258	1	1	1	Garem	-182	upstream	MergedReg chr18 #27425	1	1	1	1	1	1
48211	6	55029169	55029675	506	4	6.562	9.188	36	25.5	65.562	44.75	2.14	2.24	8.77427e-05	9.17545e-06	11	12	62	44	105	69	0	0	1	Gars	-8579	upstream	MergedReg chr6 #48211	0	0	1	1	1	1
8888	11	67532241	67533049	808	2	39.92	27.44	6.6	10.8	8.64	6.92	-1.25	-1.9	0.0094369	2.18481e-05	55	44	16	17	12	17	0	1	1	Gas7	-353	upstream	MergedReg chr11 #8888	1	1	0	0	0	0
8889	11	67538618	67539028	410	2	39.769	42.308	4.154	7.462	6.923	5.385	-1.99	-2.35	0.00108207	2.77172e-05	55	57	6	13	10	7	0	0	1	Gas7	5825	in gene	MergedReg chr11 #8889	1	1	0	0	0	0
18472	14	63245035	63245752	717	4	55.5	42.682	13	11.546	69.454	65.454	-1.37	0.15	0.00042931	0.703679	77	61	25	17	108	121	1	1	1	Gata4	-133	upstream	MergedReg chr14 #18472	1	1	0	0	1	1
23669	16	70313801	70314712	911	6	152.25	145.607	72.214	55.5	107.5	69.929	-0.61	-0.81	0.0020353	4.09713e-05	272	275	115	84	182	107	1	1	1	Gbe1	169	in gene	MergedReg chr16 #23669	1	1	1	1	1	1
38589	3	142493517	142494136	619	6	160.579	133.632	36.684	38.737	86.895	45.526	-1.36	-1.35	6.91302e-08	1.34274e-07	296	231	63	69	133	66	0	1	1	Gbp5	-3108	upstream	MergedReg chr3 #38589	1	1	1	1	1	1
33637	2	119173878	119174644	766	4	23.5	22.833	215.25	152.667	117.708	67.875	3.46	1.76	1.28978e-54	1.56918e-08	36	37	391	255	183	98	0	1	3	Gchfr, Dnajc17, Gm14137	6473, 34534, -248	downstream, in gene, upstream	MergedReg chr2 #33637	0	0	1	1	1	1
15290	13	40921419	40921917	498	4	23.933	16.8	91.333	55.6	84.133	63.067	2.2	1.45	3.36068e-10	0.000334373	35	22	127	70	128	88	0	0	1	Gcnt2	61900	in gene	MergedReg chr13 #15290	0	0	1	1	1	1
15289	13	40917351	40917774	423	5	27.231	29.308	65.462	55.846	87.769	78	1.52	1.24	3.87965e-05	0.00143097	37	34	83	74	112	109	0	0	1	Gcnt2	57794	in gene	MergedReg chr13 #15289	0	1	1	1	1	1
15288	13	40916589	40917252	663	6	48.571	28.667	71.143	55	51.476	53.429	1.21	0.3	9.20647e-05	0.4983	69	34	105	77	76	91	0	0	1	Gcnt2	57152	in gene	MergedReg chr13 #15288	1	1	1	1	1	1
53496	7	118703109	118703579	470	4	99.786	92.214	67.143	62.929	20.214	20.786	-0.06	-2.13	0.898482	8.52344e-09	141	136	98	95	28	29	0	1	2	Gde1, Ccp110	2394, -9267	in gene, upstream	MergedReg chr7 #53496	1	1	1	1	0	0
34721	2	155517547	155518463	916	6	218.321	185.714	109.857	83.964	154.179	110.286	-0.47	-0.68	0.00728519	7.14864e-05	390	337	198	155	258	172	1	2	2	Ggt7, Acss2	-3159, -38	upstream, upstream	MergedReg chr2 #34721	1	1	1	1	1	1
32100	2	35461140	35461530	390	4	17.5	10.25	45.75	28.333	120.5	81	1.59	2.21	0.00267325	2.03916e-07	27	16	66	37	178	124	0	1	1	Ggta1	90	in gene	MergedReg chr2 #32100	0	0	1	1	1	1
19429	15	3582982	3583692	710	6	111.955	97.546	42.318	45	53.773	43.455	-0.66	-1.25	0.0151957	3.60862e-06	164	157	71	60	82	68	1	1	1	Ghr	-107	upstream	MergedReg chr15 #19429	1	1	1	1	1	1
19427	15	3578682	3579005	323	2	51.5	65.5	6.2	5.9	7.4	10.9	-2.35	-2.51	3.75877e-05	2.58757e-06	58	78	10	9	10	15	0	0	1	Ghr	4387	in gene	MergedReg chr15 #19427	1	1	0	0	0	0
19428	15	3580358	3580658	300	2	65.111	56.333	1	1.75	3.333	6.222	-3.37	-3.13	2.60589e-07	3.8401e-08	78	70	1	2	5	7	0	0	1	Ghr	2722	in gene	MergedReg chr15 #19428	1	1	0	0	0	0
35682	2	180728503	180728907	404	4	26.462	22.769	60.538	48.385	61.538	42.769	1.72	0.9	1.98071e-05	0.0700359	37	33	77	62	89	57	0	0	2	Gid8, Slc17a9	16159, 3366	downstream, in gene	MergedReg chr2 #35682	0	0	1	1	1	1
10287	11	96017843	96018433	590	5	10.158	23.79	57.526	40.211	110.526	73.895	1.91	2.1	9.15238e-06	2.68988e-08	14	34	110	62	198	141	0	1	1	Gip	-6407	upstream	MergedReg chr11 #10287	0	1	1	1	1	1
41406	4	127354710	127355080	370	4	6.083	2.917	77.167	44.167	47.083	36.583	3.54	2.26	1.86956e-12	0.000181858	8	7	104	58	63	56	0	1	2	Gjb4, Gjb5	-814, 3269	upstream, in gene	MergedReg chr4 #41406	0	0	1	1	1	1
41405	4	127353971	127354385	414	4	8.846	10	89.077	61.923	58.538	40	2.91	1.69	3.19183e-12	0.00106933	13	12	115	87	83	53	0	1	2	Gjb4, Gjb5	-97, 3986	upstream, downstream	MergedReg chr4 #41405	0	0	1	1	1	1
41404	4	127349534	127350081	547	4	10.611	10.889	62.5	43.111	39.556	31.167	2.79	1.55	1.73389e-11	0.00365614	14	17	83	59	57	39	0	0	2	Gjb4, Gjb5	4274, 8357	downstream, downstream	MergedReg chr4 #41404	0	0	1	1	1	1
2037	1	118958585	118959108	523	2	63.882	57.118	4.118	4.588	4.706	3.412	-2.77	-3.52	5.54964e-08	4.17715e-12	96	102	8	6	7	7	0	0	1	Gli2	94773	in gene	MergedReg chr1 #2037	1	1	0	0	0	0
40709	4	107468061	107468771	710	4	13.087	13.391	79.13	55.783	100.87	68	2.58	2.22	8.59572e-15	5.67724e-11	17	25	169	106	184	126	0	0	1	Glis1	33697	in gene	MergedReg chr4 #40709	0	0	1	1	1	1
40712	4	107550034	107550376	342	1	34.818	18.727	4.182	10.818	2.4	2.091	-0.9	-3.24	0.242973	7.16809e-06	45	24	7	15	5	4	0	0	1	Glis1	115486	in gene	MergedReg chr4 #40712	1	0	0	0	0	0
1594	1	88507944	88508480	536	3	4.118	5.118	31.177	15.823	31.294	29.294	2.52	2.25	2.88197e-05	0.000140134	7	8	39	22	44	50	0	1	1	Glrp1	1854	in gene	MergedReg chr1 #1594	0	0	1	0	1	1
16239	13	75835448	75835939	491	4	145.312	128	6.562	6.062	50.812	42.312	-3.44	-1.76	6.47176e-19	4.60672e-10	243	216	10	10	88	68	0	1	1	Glrx	-4193	upstream	MergedReg chr13 #16239	1	1	0	0	1	1
46123	5	127633160	127633759	599	2	42.722	43.167	11	8.778	7.778	6.333	-1.4	-2.4	0.00348272	6.03001e-07	68	58	18	19	13	9	0	1	1	Glt1d1	1197	in gene	MergedReg chr5 #46123	1	1	0	0	0	0
50679	7	15954937	15955886	949	4	8.767	6.433	38.133	28.7	70.867	39.367	2.34	2.37	7.25126e-10	2.2865e-10	14	12	84	59	144	87	0	0	2	Gltscr2, Ehd2	-9303, 12124	upstream, in gene	MergedReg chr7 #50679	0	0	1	1	1	1
50678	7	15948280	15948988	708	6	45.136	48.727	105.5	72.682	135.545	92.046	1.41	1.03	4.96781e-08	0.000268043	95	99	184	106	255	179	0	1	3	Gltscr2, Snord23, Ehd2	-2526, -9774, 18901	upstream, upstream, downstream	MergedReg chr7 #50678	1	1	1	1	1	1
46233	5	133450346	133450748	402	2	42.417	36.667	3.636	12.083	3.75	5.417	-1.34	-2.49	0.0390399	4.22751e-05	57	48	7	19	6	8	0	1	1	Gm10051	-2902	upstream	MergedReg chr5 #46233	1	1	0	0	0	0
875	1	58651984	58653244	1260	8	17.333	17	40.872	24.128	51.256	34.538	1.4	1.08	1.98839e-05	0.00110719	31	28	57	34	85	46	0	1	3	Gm10068, Gm20257, Als2cr12	6021, -27, 43375	downstream, upstream, downstream	MergedReg chr1 #875	0	1	1	1	1	1
20518	15	73434808	73435337	529	6	32.706	33.118	123.294	66.882	109.706	83	1.97	1.4	1.99046e-09	3.66686e-05	57	55	207	116	189	134	0	0	1	Gm10362	36287	in gene	MergedReg chr15 #20518	1	1	1	1	1	1
13772	12	100280004	100280211	207	1	6.5	8.667	68.667	49.5	57.167	30.667	3.4	2.22	2.05152e-09	0.000933967	8	9	78	57	66	34	0	0	1	Gm10432	3498	in gene	MergedReg chr12 #13772	0	0	1	0	0	0
12750	12	54516547	54517522	975	5	9.033	4.233	14.867	21.767	39.967	29.8	1.78	1.96	0.000377076	8.46386e-06	12	8	25	36	58	45	0	1	1	Gm10465	45	in gene	MergedReg chr12 #12750	0	0	0	1	1	1
82	1	9967044	9968338	1294	5	17.925	18.425	30.75	20.65	60.85	36.95	0.95	1.25	0.00752568	3.37496e-05	28	32	50	37	95	50	1	2	3	Gm10567, Tcf24, Ppp1r42	-4882, -206, 41439	upstream, upstream, downstream	MergedReg chr1 #82	0	1	1	1	1	1
54502	7	144566833	144567644	811	5	17.96	10.68	39.92	33.96	68.4	48	1.75	1.69	4.70744e-06	5.38163e-06	34	17	74	60	105	77	0	1	1	Gm10574	-117	upstream	MergedReg chr7 #54502	1	0	1	1	1	1
59302	9	61367778	61368207	429	3	132.154	101	15.154	22.077	71.769	44.154	-2.01	-1.18	1.56579e-08	9.88755e-05	178	132	22	27	99	59	0	1	2	Gm10655, Tle3	4201, -4374	downstream, upstream	MergedReg chr9 #59302	1	1	0	0	1	0
23953	16	91702692	91703351	659	6	217.7	172.45	39.45	56.1	169	128.25	-1.33	-0.56	2.74103e-08	0.00769177	387	328	59	101	309	233	0	0	2	Gm10785, Cryzl1	14123, 25781	in gene, in gene	MergedReg chr16 #23953	1	1	1	1	1	1
29255	19	5749474	5749814	340	3	9.1	12.3	51.1	33.3	62.9	61.4	2.15	2.09	0.000115843	8.05219e-05	12	14	71	44	79	79	0	0	3	Gm10815, Ltbp3, Scyl1	-8882, 8740, 21757	upstream, in gene, downstream	MergedReg chr19 #29255	0	0	1	0	1	1
20991	15	79851681	79852124	443	2	60.615	43.231	5.308	4.923	16.538	9.385	-2.21	-2.09	0.000113738	4.20133e-05	81	65	9	8	27	14	0	0	1	Gm10856	8739	downstream	MergedReg chr15 #20991	1	1	0	0	0	0
10188	11	94760808	94761674	866	3	65.556	57.148	12.296	15.667	26.667	21.37	-1.39	-1.36	4.56299e-05	1.54557e-05	100	90	18	28	43	30	0	1	1	Gm11545	-59	upstream	MergedReg chr11 #10188	1	1	0	0	1	0
998	1	63134596	63134909	313	3	4.222	3	27.222	21.333	41	39.333	2.8	2.62	3.20976e-05	7.2954e-05	5	4	34	26	49	47	0	0	2	Gm11602, Ndufs1	20281, 42070	in gene, downstream	MergedReg chr1 #998	0	0	1	0	1	1
10607	11	99614890	99615411	521	6	84.5	75.812	131.438	115.062	124.688	99.125	1.2	0.32	3.97885e-07	0.352095	151	124	224	211	204	163	0	2	3	Gm11937, Krtap2-4, Gm11562	-4961, -304, 5254	upstream, upstream, downstream	MergedReg chr11 #10607	1	1	1	1	1	1
7705	11	20453910	20454248	338	2	47.273	40.091	2.909	9.727	10.818	5.727	-1.81	-2.28	0.00307572	5.13468e-05	61	53	4	11	14	7	0	0	1	Gm12034	7668	downstream	MergedReg chr11 #7705	1	1	0	0	0	0
37901	3	107986193	107986752	559	4	84.667	54.444	12.444	9.833	16.889	19	-2.01	-1.95	2.66026e-06	6.94851e-07	142	89	21	13	32	40	0	1	2	Gm12497, Gstm2	6887, -36	downstream, upstream	MergedReg chr3 #37901	1	1	0	0	1	1
39784	4	55253731	55254047	316	2	5.667	2.333	32.889	19.667	26	12.111	2.73	1.45	7.17119e-05	0.0806678	7	4	40	28	34	15	0	0	1	Gm12508	125882	in gene	MergedReg chr4 #39784	0	0	1	0	1	0
39800	4	55571462	55571915	453	2	45.357	35.857	5.5	3.857	9.214	8.143	-2.32	-2.27	0.000126011	3.38303e-05	69	47	7	6	15	12	0	0	1	Gm12511	8423	in gene	MergedReg chr4 #39800	1	1	0	0	0	0
40324	4	89058624	89058971	347	2	2.1	2.375	56.909	33.455	50.636	35.364	3.58	2.74	5.65929e-10	1.20307e-05	5	5	66	42	66	51	0	0	1	Gm12603	8490	in gene	MergedReg chr4 #40324	0	0	1	0	1	0
40323	4	89056895	89057548	653	4	11.381	6.81	71.143	38.476	52.571	48.095	2.62	1.78	5.53744e-10	4.57613e-05	15	10	95	69	78	70	0	0	1	Gm12603	6914	in gene	MergedReg chr4 #40323	0	0	1	1	1	1
40325	4	89061707	89061943	236	3	9.143	4.571	41	37	21	38.286	2.53	1.27	3.22103e-05	0.104115	10	6	45	43	26	44	0	0	1	Gm12603	11518	in gene	MergedReg chr4 #40325	0	0	1	1	0	1
40322	4	89055981	89056373	392	4	9	11.667	52	54	83.083	69.25	2.53	2.38	2.10939e-07	7.40836e-07	14	17	73	81	120	95	0	0	1	Gm12603	5870	in gene	MergedReg chr4 #40322	0	0	1	1	1	1
40371	4	95048098	95049544	1446	6	109.822	85.689	238.067	165.289	149.422	101.889	1.53	0.15	2.91892e-25	0.463586	197	156	314	212	240	165	0	1	2	Gm12703, Jun	-451, 3401	upstream, downstream	MergedReg chr4 #40371	1	1	1	1	1	1
40372	4	95051814	95052861	1047	6	287.125	276.125	149.562	140.188	248.219	175.781	-0.43	-0.61	0.00135857	7.51776e-06	559	503	264	255	408	298	1	2	2	Gm12703, Jun	-3967, -115	upstream, upstream	MergedReg chr4 #40372	1	1	1	1	1	1
40373	4	95053105	95053517	412	4	225	215.538	102.538	65.385	138.615	97	-0.8	-1.07	0.00053325	1.17e-06	310	288	141	91	190	134	1	2	2	Gm12703, Jun	-4941, -1089	upstream, upstream	MergedReg chr4 #40373	1	1	0	0	1	1
41202	4	121322016	121322530	514	2	72.882	27.059	5.471	7.588	5.647	5.235	-2.06	-2.76	0.000402091	4.06236e-07	123	41	7	14	8	9	0	1	1	Gm12888	2644	in gene	MergedReg chr4 #41202	1	1	0	0	0	0
42364	4	141275762	141275995	233	1	17.714	13	93.714	57.429	77.571	60.857	2.74	2.11	1.8066e-09	2.19936e-05	20	15	102	70	102	76	0	1	1	Gm13056	-2561	upstream	MergedReg chr4 #42364	0	0	1	0	0	0
42366	4	141278118	141278551	433	6	56.231	51.154	166	135.077	231.154	157.385	1.87	1.43	1.89993e-15	1.03639e-07	74	73	232	185	312	212	0	1	1	Gm13056	-105	upstream	MergedReg chr4 #42366	1	1	1	1	1	1
42367	4	141281128	141281891	763	6	62.583	56.542	134.875	117.833	149.167	84.75	1.72	0.82	3.19084e-19	0.0024902	109	88	239	185	227	123	0	0	1	Gm13056	3070	downstream	MergedReg chr4 #42367	1	1	1	1	1	1
42365	4	141277199	141277618	419	6	64.385	46.385	144.769	102.077	111.385	97.615	1.7	0.77	9.97627e-11	0.0244632	95	66	175	134	140	118	0	1	1	Gm13056	-1031	upstream	MergedReg chr4 #42365	1	1	1	1	1	1
42501	4	144567717	144568263	546	4	68.118	49.471	20.529	28.412	3.941	8.062	-0.7	-3.11	0.113848	1.72402e-10	120	78	33	51	6	14	0	1	1	Gm13124	-2856	upstream	MergedReg chr4 #42501	1	1	1	1	0	0
31169	2	9918677	9919230	553	4	78.588	63	9.765	14.412	53.882	51.706	-1.66	-0.58	7.39791e-05	0.130571	118	101	13	23	93	94	0	0	2	Gm13262, Taf3	12804, 129656	downstream, in gene	MergedReg chr2 #31169	1	1	0	0	1	1
31447	2	24562841	24563371	530	4	8	7.647	61.353	45.294	61.941	49.529	3	2.43	2.23906e-11	3.72445e-07	14	10	103	68	96	78	0	0	1	Gm13417	3591	in gene	MergedReg chr2 #31447	0	0	1	1	1	1
47627	6	31146769	31147176	407	3	35.538	18.077	63.154	85.846	29.154	19.615	1.82	-0.32	3.66566e-06	0.63927	48	26	90	124	38	27	0	1	1	Gm13835	-4331	upstream	MergedReg chr6 #47627	1	0	1	1	0	0
33920	2	128295074	128295359	285	1	3.375	1	44.5	27.125	29.125	25.25	3.7	2.38	7.6585e-08	0.00244441	4	1	51	32	36	29	0	0	1	Gm14005	134135	downstream	MergedReg chr2 #33920	0	0	1	0	0	0
33931	2	128428085	128428460	375	4	10.583	10.417	41.833	26.5	43.333	27.333	2.11	1.36	7.92305e-05	0.0262742	14	17	56	34	58	38	0	1	1	Gm14005	1079	in gene	MergedReg chr2 #33931	0	0	1	1	1	1
33653	2	119329054	119329558	504	6	133.938	112.75	40.25	27.812	70	43	-1.27	-1.33	2.87489e-05	5.84162e-06	196	180	63	48	104	64	0	1	2	Gm14207, Dll4	-3109, 3522	upstream, in gene	MergedReg chr2 #33653	1	1	1	1	1	1
27864	18	39390893	39391314	421	5	15.538	19.846	58	55.308	96	73.308	2.1	1.86	6.32108e-07	1.6651e-05	24	26	87	85	145	113	0	1	1	Gm15337	-1678	upstream	MergedReg chr18 #27864	0	1	1	1	1	1
37450	3	96561995	96562727	732	3	22.348	16.783	21.348	30.261	82.739	65.087	0.82	1.63	0.074176	3.78608e-07	28	21	34	40	105	92	0	0	2	Gm15441, Txnip	4440, 4404	in gene, downstream	MergedReg chr3 #37450	0	0	0	0	1	1
53372	7	114706947	114707304	357	2	11.454	16.364	57	43.091	15.909	19.909	2	0.16	2.55636e-05	0.852026	19	20	74	59	24	32	0	1	1	Gm15500	-891	upstream	MergedReg chr7 #53372	0	0	1	1	0	0
43971	5	42155593	42156027	434	4	4.077	5.923	60.385	51.077	59.538	47.846	3.27	2.47	3.03425e-11	7.52297e-06	7	9	87	79	95	72	0	0	1	Gm16223	87856	in gene	MergedReg chr5 #43971	0	0	1	1	1	1
8693	11	60930649	60931144	495	6	65.125	69.688	170.375	110.562	154.875	121.562	1.48	0.79	5.9328e-09	0.00644345	105	110	247	165	251	205	0	2	2	Gm16516, Map2k3	971, -1161	in gene, upstream	MergedReg chr11 #8693	1	1	1	1	1	1
22680	16	21255858	21256311	453	4	17.714	16.143	56.143	40.071	29.571	26.429	1.89	0.36	1.11311e-05	0.606679	26	22	79	60	49	41	0	0	1	Gm16863	40788	in gene	MergedReg chr16 #22680	0	0	1	1	1	1
37433	3	96340850	96341260	410	4	9.538	9.308	31.923	20.385	75.154	67.154	1.65	2.33	0.00551649	8.5903e-07	17	13	46	28	108	93	0	1	1	Gm17580	-4232	upstream	MergedReg chr3 #37433	0	0	1	1	1	1
49427	6	115123225	115123592	367	2	57.667	38.5	16.167	7	14.917	7	-1.31	-2.12	0.0217405	7.19908e-05	79	53	23	9	20	11	0	0	1	Gm17733	11427	downstream	MergedReg chr6 #49427	1	1	0	0	0	0
49428	6	115127201	115127702	501	4	94.533	71.933	21.133	13.133	22.333	11.733	-1.71	-2.32	3.33297e-05	7.78536e-09	139	104	36	18	32	18	0	1	2	Gm17733, Syn2	7384, -7451	downstream, upstream	MergedReg chr6 #49428	1	1	1	0	1	0
6242	10	93343472	93343958	486	4	7.067	6.267	67.133	44.733	19.4	22.467	3.13	1.11	1.05997e-11	0.110853	10	9	111	63	29	33	0	0	1	Gm17745	7483	in gene	MergedReg chr10 #6242	0	0	1	1	1	1
12355	12	25131979	25132497	518	4	15.125	16.875	48.438	34.688	76.312	72.125	1.69	1.85	0.000164392	7.48673e-06	21	24	84	56	109	118	0	0	1	Gm17746	3064	in gene	MergedReg chr12 #12355	0	0	1	1	1	1
17505	14	25454061	25454451	390	2	120.083	81.583	31.417	34.75	35.25	24.75	-0.98	-1.81	0.00976468	1.23143e-06	166	110	41	44	47	31	0	1	2	Gm17747, Zmiz1	12615, -4929	downstream, upstream	MergedReg chr14 #17505	1	1	0	0	0	0
30169	19	36371210	36371936	726	6	126.565	96.913	35.478	27.87	89.609	77.696	-1.21	-0.57	3.56568e-06	0.027583	237	169	58	47	165	142	0	2	2	Gm19263, Pcgf5	2625, -7494	in gene, upstream	MergedReg chr19 #30169	1	1	1	1	1	1
20292	15	59795709	59796082	373	4	3.5	3.167	62.833	46.75	73.083	52.083	3.28	2.81	5.71052e-10	3.39403e-07	5	6	92	70	110	74	0	1	1	Gm19510	-936	upstream	MergedReg chr15 #20292	0	0	1	1	1	1
20291	15	59786731	59787541	810	6	204.64	143.08	50.24	46.96	126.36	82.24	-1.3	-0.9	6.77913e-09	4.47733e-05	363	262	121	99	246	172	0	0	1	Gm19510	7823	downstream	MergedReg chr15 #20291	1	1	1	1	1	1
44819	5	91293049	91293683	634	6	183.3	143.85	52.75	61.15	107.5	71	-0.99	-1.06	6.17825e-05	4.38496e-06	322	243	97	119	215	138	0	0	1	Gm19619	-10290	upstream	MergedReg chr5 #44819	1	1	1	1	1	1
26793	17	83085995	83086687	692	5	75.571	61.619	26.952	27.952	30.524	16.667	-0.88	-1.68	0.0125285	1.36667e-06	159	102	54	53	58	28	0	0	1	Gm19689	-8116	upstream	MergedReg chr17 #26793	1	1	1	1	1	0
2639	1	136695984	136696651	667	3	4.667	6.524	22	16.286	38.381	26.333	2.14	2.12	0.000191905	9.90403e-05	8	10	38	21	55	39	0	1	2	Gm19705, Gm16880	12921, 106	downstream, in gene	MergedReg chr1 #2639	0	0	1	0	1	1
55620	8	48865409	48865864	455	2	81.571	37.143	3	2.923	16.286	8.214	-3.32	-2.23	2.46192e-08	3.25908e-06	131	56	4	4	23	12	0	0	1	Gm19744	10219	in gene	MergedReg chr8 #55620	1	1	0	0	0	0
30965	19	59687172	59687604	432	2	51.692	21.231	4.154	3.636	10.769	2.273	-2.26	-2.51	0.000312712	2.72517e-05	72	29	6	7	17	4	0	0	1	Gm19956	26059	downstream	MergedReg chr19 #30965	1	1	0	0	0	0
52221	7	73198032	73198408	376	2	61.833	53.25	17.417	16.583	9.667	7.417	-1.17	-2.64	0.0147911	1.12675e-07	83	65	23	22	12	10	0	0	1	Gm20083	12417	downstream	MergedReg chr7 #52221	1	1	0	0	0	0
52220	7	73196892	73197390	498	3	146.438	66.812	12.562	16.062	28.625	13.5	-2.17	-2.09	6.4484e-07	0.000982847	235	101	19	23	46	21	0	0	1	Gm20083	11338	downstream	MergedReg chr7 #52220	1	1	0	0	1	0
4346	10	17012517	17012822	305	1	2.333	2.778	31.889	14.333	10.556	20.111	2.83	1.54	9.78801e-05	0.0719367	3	4	38	17	14	26	0	0	1	Gm20125	83113	in gene	MergedReg chr10 #4346	0	0	1	0	0	0
26265	17	56550928	56551691	763	6	70.542	63.125	102.125	85.875	84.708	58.458	1.06	-0.07	5.48281e-07	0.858812	120	104	158	125	133	96	0	0	1	Gm20219	3078	downstream	MergedReg chr17 #26265	1	1	1	1	1	1
57536	8	121841225	121841664	439	4	12.714	8.857	40.857	24.571	43.214	28	2.17	1.45	2.03876e-05	0.0127027	20	12	58	35	64	36	0	1	1	Gm20269	1295	in gene	MergedReg chr8 #57536	0	0	1	1	1	1
3842	1	185454426	185455139	713	5	104.652	94.565	9.217	22.087	41.739	26.478	-1.88	-1.61	6.46832e-09	6.44772e-09	191	190	18	39	71	45	1	2	2	Gm2061, Slc30a10	786, -66	in gene, upstream	MergedReg chr1 #3842	1	1	0	1	1	1
38920	3	159193156	159193678	522	4	4.562	10.562	48.25	39.875	36.5	31.938	2.78	1.62	1.65225e-09	0.00542573	8	17	72	60	59	42	0	0	1	Gm20752	117053	in gene	MergedReg chr3 #38920	0	0	1	1	1	1
61313	9	124439389	124439927	538	5	74	68.177	24.235	16.235	25.353	25.353	-1.24	-1.48	0.00187777	5.89375e-05	107	99	33	25	38	33	0	1	1	Gm20783	1210	in gene	MergedReg chr9 #61313	1	1	1	0	1	1
55420	8	40650851	40651329	478	2	68.267	35.4	7.6	14	14.267	12.533	-1.53	-1.94	0.00578217	9.1675e-05	103	53	10	23	24	22	0	1	1	Gm2085	539	in gene	MergedReg chr8 #55420	1	1	0	0	0	0
52588	7	84564526	84564908	382	5	35.333	31.5	10.417	118.583	128.167	114.167	0.76	1.54	0.496379	2.66673e-05	62	50	14	211	234	209	0	0	1	Gm2115	35763	in gene	MergedReg chr7 #52588	1	1	0	1	1	1
52587	7	84532749	84533239	490	3	93.533	71.867	9.267	12.8	42.4	22.4	-2.02	-1.39	3.03158e-06	0.000247937	146	111	14	19	66	31	0	0	1	Gm2115	4040	in gene	MergedReg chr7 #52587	1	1	0	0	1	0
17117	14	6287407	6287950	543	2	49.059	26.412	5.824	4.375	5.529	3.312	-1.83	-2.68	0.00184985	2.49273e-06	70	39	9	7	8	5	1	1	3	Gm21560, LOC100861615, Gm21103	139405, -428, 17137	in gene, upstream, downstream	MergedReg chr14 #17117	1	1	0	0	0	0
36640	3	67972537	67973146	609	2	39.737	38.895	4.474	5.526	8.316	6.158	-2.32	-2.39	2.10731e-05	1.4097e-06	63	64	10	10	16	11	0	0	2	Gm21949, Iqcj	80621, 80621	in gene, in gene	MergedReg chr3 #36640	1	1	0	0	0	0
36646	3	68495264	68495553	289	2	8.5	4.1	57.5	31.9	67.4	46	2.64	2.39	2.41562e-06	1.42928e-05	12	6	76	39	82	58	1	0	2	Gm21949, Schip1	603188, 430606	in gene, in gene	MergedReg chr3 #36646	0	0	1	0	1	0
36647	3	68508627	68509103	476	4	7.2	4.2	35.933	33	74.6	50.333	2.6	2.78	2.41562e-06	5.28606e-08	9	6	57	55	113	79	0	0	2	Gm21949, Schip1	616645, 444063	in gene, in gene	MergedReg chr3 #36647	0	0	1	1	1	1
36645	3	68493055	68494438	1383	8	30.318	26.091	70.318	47.023	102.841	73.841	1.54	1.43	2.15122e-12	7.09527e-11	61	47	123	77	208	200	1	0	2	Gm21949, Schip1	601526, 428944	in gene, in gene	MergedReg chr3 #36645	1	1	1	1	1	1
57566	8	122281093	122282232	1139	6	236.686	225.771	132.229	113.686	163.571	137.229	-0.35	-0.74	0.0195104	7.86009e-07	436	436	188	178	241	218	2	1	2	Gm22, Zfpm1	21595, -479	downstream, upstream	MergedReg chr8 #57566	1	1	1	1	1	1
15713	13	53414607	53415326	719	2	73.454	56.045	5.364	7.227	11.682	4.727	-2.37	-2.89	5.23124e-09	1.0436e-12	109	97	9	15	17	9	0	0	1	Gm2762	21277	in gene	MergedReg chr13 #15713	1	1	0	0	0	0
8466	11	55097481	55098335	854	6	205.462	185.115	79.577	69.154	132.462	102.038	-0.82	-0.92	3.48382e-06	3.44413e-07	360	313	135	126	205	189	1	1	1	Gm2a	-77	upstream	MergedReg chr11 #8466	1	1	1	1	1	1
15848	13	56437781	56438975	1194	9	46.162	44.73	65.135	54.514	85.595	54.189	0.98	0.5	6.44168e-06	0.0579201	82	95	106	114	152	98	0	1	2	Gm3045, Slc25a48	11730, 23	downstream, in gene	MergedReg chr13 #15848	1	1	1	1	1	1
31331	2	19646967	19647373	406	3	3.538	4.923	46	28.769	27.846	12.923	3.15	1.47	7.5132e-08	0.0577197	6	6	64	45	42	20	0	0	1	Gm3230	10727	downstream	MergedReg chr2 #31331	0	0	1	1	1	0
30346	19	41577526	41578197	671	4	59.714	64.381	10.143	14.286	59.667	40.952	-1.69	-0.51	1.65623e-05	0.151134	96	113	13	23	105	77	0	1	1	Gm340	1994	in gene	MergedReg chr19 #30346	1	1	0	0	1	1
12019	12	4590622	4590918	296	1	4.5	4.7	42.3	28.3	20.1	22.3	3.11	1.61	4.96078e-07	0.0387474	6	6	54	36	26	30	0	1	2	Gm3625, Itsn2	11237, -2238	in gene, upstream	MergedReg chr12 #12019	0	0	1	0	0	0
546	1	39813129	39813498	369	2	48.091	40	5.091	8.364	3.636	3.091	-1.79	-2.87	0.00288456	1.51142e-06	67	51	12	13	5	6	0	0	1	Gm3646	-7981	upstream	MergedReg chr1 #546	1	1	0	0	0	0
22336	16	11017864	11018222	358	3	12.364	8.727	51.636	38.909	50.273	23.546	2.23	1.12	7.19248e-06	0.0748231	16	12	64	49	61	27	0	0	1	Gm4262	9145	downstream	MergedReg chr16 #22336	0	0	1	1	1	0
12309	12	22156414	22156933	519	2	3.571	2.765	4.765	5.4	53.647	35.471	0.65	3.11	0.559462	4.52782e-08	6	6	9	7	86	62	1	1	1	Gm4425	-27	upstream	MergedReg chr12 #12309	0	0	0	0	1	1
19286	14	120146250	120146624	374	2	3.583	2.083	11.75	12.25	51	37.75	1.62	2.59	0.0498338	3.12383e-05	5	3	17	17	73	57	0	1	1	Gm4681	-4808	upstream	MergedReg chr14 #19286	0	0	0	0	1	1
47354	6	17171230	17171741	511	4	8.375	8.375	99.5	43.062	71.188	54.438	3.3	2.51	3.6853e-13	7.97776e-08	15	13	162	62	104	92	0	1	1	Gm4876	342	in gene	MergedReg chr6 #47354	0	0	1	1	1	1
47353	6	17143074	17143422	348	2	3.6	2.9	43.6	22.5	34.6	20.5	3.22	2.18	9.09175e-07	0.00303826	6	4	56	29	44	29	0	0	1	Gm4876	28579	in gene	MergedReg chr6 #47353	0	0	1	0	1	0
59656	9	69456627	69456985	358	2	53.091	36.727	121.818	92.364	103.091	77.091	1.74	0.72	2.6821e-09	0.0660521	63	49	147	119	120	101	0	2	3	Gm4978, Anxa2, Mir3109	-5752, 3123, -138	upstream, in gene, upstream	MergedReg chr9 #59656	0	0	1	1	0	0
15411	13	44126076	44126623	547	2	69.235	34.529	6.647	10.647	7.294	5.294	-1.86	-2.97	0.000449303	1.0628e-08	107	53	9	16	11	8	0	0	1	Gm5083	5182	downstream	MergedReg chr13 #15411	1	1	0	0	0	0
43175	5	8797833	8798746	913	6	23.071	15.536	37.393	19.321	67.5	49.964	0.95	1.36	0.0272596	3.76926e-05	40	28	58	29	99	70	1	2	2	Gm5106, Abcb1b	234, 142	in gene, in gene	MergedReg chr5 #43175	1	1	1	1	1	1
44448	5	67961872	67962606	734	3	67.783	45.217	6.13	10.348	30.087	16.956	-1.8	-1.38	3.42828e-05	0.000329576	88	73	9	15	45	24	0	0	1	Gm5108	20570	in gene	MergedReg chr5 #44448	1	1	0	0	1	0
51347	7	30186942	30187516	574	2	89.389	65.444	7.833	8.111	12.722	15.889	-2.47	-2.35	2.08784e-09	7.54491e-10	137	102	14	11	16	22	0	0	3	Gm5113, Cox7a1, Capns1	17307, 3058, 7819	downstream, downstream, in gene	MergedReg chr7 #51347	1	1	0	0	0	0
59101	9	57343150	57343650	500	3	6.562	9.667	51.688	50.75	35.438	24.562	2.92	1.46	4.21962e-11	0.013973	11	14	69	77	52	32	0	0	1	Gm5121	-8608	upstream	MergedReg chr9 #59101	0	0	1	1	1	0
59099	9	57339922	57340242	320	4	7.4	9	49	31.3	38.1	43.1	2.31	1.59	1.8366e-05	0.00961099	10	11	63	37	47	55	0	1	1	Gm5121	-5290	upstream	MergedReg chr9 #59099	0	0	1	1	1	1
6652	10	111509333	111509556	223	1	19.857	10.571	68.571	39.286	39	35.286	2.06	0.92	7.68488e-05	0.170003	23	18	75	50	43	41	0	0	2	Gm5176, Phlda1	8656, 3158	downstream, downstream	MergedReg chr10 #6652	0	0	1	0	0	0
10302	11	96259563	96259793	230	2	45	42.571	15.571	16.714	5.429	5.143	-0.93	-2.67	0.16855	4.78103e-05	52	50	19	22	6	7	0	1	2	Gm53, Mir196a-1	8018, -5486	in gene, upstream	MergedReg chr11 #10302	1	1	0	0	0	0
10306	11	96270965	96271369	404	4	67.154	53.077	83.077	74.538	28.692	15.923	0.97	-1.42	0.00349094	0.0026204	97	75	121	108	39	26	1	1	3	Gm53, Mir196a-1, Hoxb9	19507, 6003, -163	downstream, downstream, upstream	MergedReg chr11 #10306	1	1	1	1	0	0
10307	11	96271593	96272233	640	6	99.8	74.9	65.05	56.4	43.1	35.35	-0.05	-1.3	0.90358	1.27507e-05	148	118	100	93	63	58	1	1	4	Gm53, Mir196a-1, Hoxb9, Hoxb8	20253, 6749, 583, -9992	downstream, downstream, in gene, upstream	MergedReg chr11 #10307	1	1	1	1	1	1
4542	10	21685964	21686576	612	6	139.526	113.632	22.368	30.158	95.421	78.263	-1.56	-0.69	5.5288e-08	0.00933307	238	203	34	55	176	142	0	1	1	Gm5420	-4575	upstream	MergedReg chr10 #4542	1	1	1	1	1	1
23468	16	49938848	49939359	511	6	21.375	18.812	75.562	59.375	76.125	59.25	2.23	1.52	7.65326e-10	0.000332648	41	30	129	101	129	104	0	0	1	Gm5486	15930	in gene	MergedReg chr16 #23468	1	1	1	1	1	1
37761	3	104360252	104360716	464	4	19.867	13.267	79.267	59.733	78.2	55.867	2.27	1.55	1.87569e-09	0.000337862	26	17	120	95	116	94	0	0	1	Gm5546	6123	in gene	MergedReg chr3 #37761	0	0	1	1	1	1
24061	16	93638449	93639196	747	2	106.913	76.087	5.609	6.909	15.217	8.727	-3.19	-2.98	1.285e-16	1.97337e-18	175	140	7	15	26	18	0	0	1	Gm5678	10838	downstream	MergedReg chr16 #24061	1	1	0	0	0	0
52956	7	101064522	101065152	630	5	103.8	84.8	18.25	26.35	46	45.95	-1.44	-1.22	1.60543e-05	3.05727e-05	168	138	28	43	74	75	0	1	1	Gm5735	-3362	upstream	MergedReg chr7 #52956	1	1	0	1	1	1
19057	14	99826623	99827109	486	4	9.25	2.625	53.938	42.625	70.438	47.062	3.05	2.62	1.50415e-09	4.558e-07	13	4	91	79	117	70	0	0	1	Gm5958	16903	downstream	MergedReg chr14 #19057	0	0	1	1	1	1
23380	16	45437571	45438381	810	3	43.88	39.6	5.32	5.28	9.92	14.76	-2.15	-1.69	2.69158e-06	6.78806e-05	61	52	11	9	15	29	0	0	1	Gm609	54993	in gene	MergedReg chr16 #23380	1	1	0	0	0	1
27274	18	11812889	11813710	821	5	55.385	58.654	17.115	26.038	22	13.615	-0.72	-1.68	0.0701449	2.1042e-06	80	88	35	35	34	25	0	0	1	Gm6277	26078	downstream	MergedReg chr18 #27274	1	1	1	1	1	0
27275	18	11828442	11829073	631	5	99.55	90.55	16	24.8	75	61.25	-1.54	-0.67	1.46336e-05	0.0217801	178	156	31	42	130	108	0	0	1	Gm6277	10620	in gene	MergedReg chr18 #27275	1	1	0	1	1	1
22665	16	21054601	21055303	702	6	38.455	36.409	19.409	18.091	82.046	77.864	-0.46	0.92	0.356659	0.00455359	71	70	31	29	131	140	0	0	1	Gm6557	8142	downstream	MergedReg chr16 #22665	1	1	1	1	1	1
3509	1	177960417	177960800	383	3	12.364	17.5	6.833	65.25	75.583	80.818	1.01	2.07	0.33904	1.20469e-05	20	30	11	112	138	136	0	0	1	Gm7068	152133	in gene	MergedReg chr1 #3509	0	0	0	1	1	1
54646	8	4677312	4678913	1601	9	251.784	219.627	141.667	100.784	191.863	141.588	-0.4	-0.65	0.00222814	9.7923e-08	518	437	308	174	417	349	1	1	1	Gm7461	253	in gene	MergedReg chr8 #54646	1	1	1	1	1	1
49115	6	98311665	98312097	432	2	38	28.429	1.75	2.5	8.929	6.571	-2.65	-2.05	8.36258e-05	0.000379783	53	40	4	6	13	12	0	0	1	Gm765	30873	in gene	MergedReg chr6 #49115	1	1	0	0	0	0
3451	1	173821379	173822002	623	3	66.737	52.105	10.263	13.947	28.526	16.105	-1.55	-1.61	0.000394319	3.2532e-05	98	85	14	25	52	24	0	0	1	Gm7897	8336	downstream	MergedReg chr1 #3451	1	1	0	0	1	0
13075	12	73794097	73794530	433	3	40.286	43.571	12.786	26.5	10.786	6.714	-0.4	-2.03	0.534212	9.69902e-05	58	58	22	42	14	8	0	1	1	Gm8075	830	in gene	MergedReg chr12 #13075	1	1	0	1	0	0
24983	17	26533713	26534139	426	3	5.846	8.923	80.308	47.538	46.385	27.077	2.92	1.45	9.80997e-10	0.0193049	9	14	116	70	71	40	0	0	1	Gm8225	-8819	upstream	MergedReg chr17 #24983	0	0	1	1	1	0
24986	17	26549036	26549953	917	6	124.517	141.552	161.931	118.138	138.966	109.966	0.66	-0.25	0.000777783	0.307895	270	303	283	237	296	253	0	0	1	Gm8225	6749	downstream	MergedReg chr17 #24986	1	1	1	1	1	1
41176	4	120581459	120581968	509	4	15.812	10.875	42.562	35.188	51.25	32	2.1	1.33	1.92139e-06	0.0104621	25	16	57	56	77	51	0	1	1	Gm8439	-7032	upstream	MergedReg chr4 #41176	0	0	1	1	1	1
41178	4	120615522	120616307	785	6	176.667	122.375	81	75.917	49.833	28.375	-0.42	-2.05	0.0784536	1.86299e-16	285	197	132	150	81	46	0	0	1	Gm8439	27169	downstream	MergedReg chr4 #41178	1	1	1	1	1	1
2452	1	134099923	134100220	297	2	11.333	11.667	73.556	42.333	48.222	49.889	2.38	1.33	4.30392e-07	0.0213508	15	14	91	48	56	65	0	0	1	Gm8618	-9297	upstream	MergedReg chr1 #2452	0	0	1	0	0	1
2451	1	134099066	134099687	621	6	70.25	63.2	165.75	115.1	167.35	120.3	1.46	0.76	8.61052e-11	0.00284325	112	106	296	196	300	225	0	0	1	Gm8618	-9992	upstream	MergedReg chr1 #2451	1	1	1	1	1	1
56895	8	105593818	105594213	395	3	9.846	11.154	41.231	18.538	66.769	53.308	1.77	2.17	0.00396036	1.96849e-05	14	15	55	21	86	73	0	0	1	Gm8841	-7815	upstream	MergedReg chr8 #56895	0	0	1	0	1	1
56896	8	105594904	105595277	373	3	11.917	5.667	33.75	24.833	78.75	68.167	1.87	2.32	0.00109075	1.77372e-06	18	9	47	34	113	93	0	0	2	Gm8841, Fam65a	-8890, -10139	upstream, upstream	MergedReg chr8 #56896	0	0	1	0	1	1
12271	12	20415327	20415819	492	2	4.438	1.556	4.25	5	44.875	37.625	0.93	3.09	0.381055	4.6775e-07	6	2	8	9	75	66	1	1	1	Gm9178	-2131	upstream	MergedReg chr12 #12271	0	0	0	0	1	1
53848	7	128032384	128032791	407	4	63.769	66.615	3.385	8.154	73.231	39.923	-2.56	-0.43	1.36529e-06	0.331982	89	85	6	13	104	54	0	0	1	Gm9299	9803	downstream	MergedReg chr7 #53848	1	1	0	0	1	1
29148	19	4670609	4671170	561	6	34.222	39.444	77.5	64	63.778	71.722	1.38	0.6	1.34724e-05	0.160586	67	70	131	111	116	130	0	0	1	Gm960	27779	in gene	MergedReg chr19 #29148	1	1	1	1	1	1
25399	17	32634918	32635462	544	4	73.118	73.059	16.353	8.647	48.353	40.647	-1.65	-0.9	3.97343e-05	0.0118819	130	134	25	13	76	72	0	0	1	Gm9705	13871	in gene	MergedReg chr17 #25399	1	1	0	0	1	1
55483	8	44924977	44925373	396	6	31.917	28.667	86.083	66.75	66.167	48.833	1.69	0.61	7.6065e-06	0.232008	43	39	126	98	99	71	0	0	1	Gm9908	9984	downstream	MergedReg chr8 #55483	1	1	1	1	1	1
28492	18	66505532	66505919	387	4	59.417	54.833	48.5	32.667	14.5	15.25	0.04	-2.04	0.955663	2.6018e-05	83	78	62	43	23	23	0	1	1	Gm9926	1547	in gene	MergedReg chr18 #28492	1	1	1	1	0	0
28491	18	66503887	66504403	516	6	102.438	98.5	66.875	41	34.312	25.688	-0.4	-1.87	0.27631	1.13486e-08	159	140	102	56	49	47	0	1	1	Gm9926	-33	upstream	MergedReg chr18 #28491	1	1	1	1	1	1
4235	10	9529336	9529859	523	5	5.294	18.177	58.176	36.235	66.647	48.118	2.31	1.75	5.58985e-07	0.000370585	9	31	91	61	108	83	0	0	1	Gm9930	6084	downstream	MergedReg chr10 #4235	0	1	1	1	1	1
9876	11	86582129	86582910	781	3	78.458	45.667	174.958	122.542	105	67.667	1.66	0.24	2.72073e-15	0.478047	102	63	217	156	165	98	0	2	3	Gm9975, Vmp1, Mir21	-1751, 101303, 1639	upstream, downstream, downstream	MergedReg chr11 #9876	0	0	1	1	1	0
37912	3	108113633	108114185	552	2	59.294	46.412	10.588	17.059	18.647	14.059	-1.28	-1.67	0.00643139	8.20148e-05	81	66	16	22	29	23	0	0	1	Gnai3	32205	in gene	MergedReg chr3 #37912	1	1	0	0	0	0
35557	2	174327243	174328025	782	6	100.583	92.5	47.708	39.542	62.042	35.375	-0.59	-1.12	0.0256317	2.00293e-05	141	124	62	57	91	44	1	0	1	Gnas	43314	in gene	MergedReg chr2 #35557	1	1	1	1	1	1
43007	4	155488236	155489193	957	8	107.833	72.6	27.1	29.5	106.733	68.167	-1.05	-0.24	9.92676e-05	0.408448	190	103	51	69	232	137	0	1	1	Gnb1	-2647	upstream	MergedReg chr4 #43007	1	1	1	1	1	1
48370	6	66940781	66941451	670	4	13.429	10.381	37.571	33.905	73.905	46.333	2.02	2.02	1.6908e-06	8.77803e-07	22	18	58	48	109	74	0	0	1	Gng12	44719	in gene	MergedReg chr6 #48370	0	0	1	1	1	1
48375	6	67014462	67015098	636	6	178.85	150.55	75.1	71.7	56.4	46.3	-0.59	-1.85	0.00689787	5.49859e-15	307	232	144	127	111	89	0	0	1	Gng12	118383	in gene	MergedReg chr6 #48375	1	1	1	1	1	1
5863	10	80960997	80961540	543	5	19.294	20.765	65.471	38.882	76.177	48.412	1.69	1.31	4.46044e-05	0.00153526	24	38	98	54	117	66	0	0	1	Gng7	53657	in gene	MergedReg chr10 #5863	0	1	1	1	1	1
5865	10	80975174	80975847	673	6	96.809	97.952	22.762	24.095	70.191	44.143	-1.33	-0.89	1.85542e-05	0.00215015	208	193	34	50	149	90	0	0	1	Gng7	39415	in gene	MergedReg chr10 #5865	1	1	1	1	1	1
47222	6	3988733	3989175	442	2	103.5	63.429	6	2.231	6.071	6.571	-3.26	-3.42	3.05936e-10	3.70437e-13	160	97	9	3	8	10	0	1	1	Gngt1	-5058	upstream	MergedReg chr6 #47222	1	1	0	0	0	0
60997	9	118590240	118590624	384	2	43.308	31.462	8.923	12.846	7.538	3.385	-1.19	-2.36	0.0494973	6.70802e-05	54	40	15	18	11	6	0	0	1	Golga4	84114	downstream	MergedReg chr9 #60997	1	1	0	0	0	0
30392	19	42258608	42259062	454	2	10.214	12.5	46.214	25.643	14.143	5.571	1.99	-0.42	8.98762e-05	0.64329	16	18	63	37	23	8	0	0	1	Golga7b	11257	in gene	MergedReg chr19 #30392	0	0	1	1	0	0
30390	19	42250494	42250839	345	2	7.727	22.273	27.818	34.818	3.111	7.455	1.3	-1.33	0.0376423	0.105201	13	29	36	45	5	11	0	0	1	Golga7b	3088	in gene	MergedReg chr19 #30390	0	0	1	1	0	0
36712	3	75939560	75939928	368	4	3.273	2.727	45.364	25.182	33.091	21.727	3.35	2.22	1.49909e-07	0.00236452	4	3	57	33	45	27	0	0	1	Golim4	17087	in gene	MergedReg chr3 #36712	0	0	1	1	1	1
15931	13	59668397	59669239	842	6	177.846	146.038	50.731	53.577	126.731	97.115	-1.01	-0.64	7.41288e-07	0.00150981	267	204	71	82	173	147	0	0	1	Golm1	6966	in gene	MergedReg chr13 #15931	1	1	1	1	1	1
61060	9	119937216	119937912	696	6	55.727	46.136	95.909	62.227	102.227	51.136	1.1	0.34	3.45203e-05	0.347271	88	90	183	111	193	99	1	2	2	Gorasp1, Ttc21a	-6, -42	upstream, upstream	MergedReg chr9 #61060	1	1	1	1	1	1
30418	19	43524315	43525014	699	6	124.227	126.909	154.045	138.227	247.091	189.227	0.74	0.56	5.47606e-05	0.00536798	241	226	287	240	452	356	1	1	1	Got1	-59	upstream	MergedReg chr19 #30418	1	1	1	1	1	1
3206	1	166154976	166155536	560	2	113.278	65.556	9.056	17.833	12.529	8.278	-2.01	-3.1	3.09958e-06	1.79874e-14	185	101	18	24	22	13	0	0	1	Gpa33	24796	in gene	MergedReg chr1 #3206	1	1	0	0	0	0
16933	13	111489665	111490759	1094	6	227.618	184.147	98	81.235	160.118	117.294	-0.65	-0.76	3.45773e-05	1.02357e-06	473	376	175	141	268	216	1	1	1	Gpbp1	-171	upstream	MergedReg chr13 #16933	1	1	1	1	1	1
32395	2	57353711	57354155	444	4	4.214	6.071	65.286	30.214	49.643	43.429	3.04	2.31	1.22001e-08	5.54134e-05	8	10	97	42	70	69	0	0	1	Gpd2	116255	in gene	MergedReg chr2 #32395	0	0	1	1	1	1
47972	6	49027985	49028467	482	4	113.2	108.333	11.067	14.2	116.667	68.467	-2.36	-0.51	5.17631e-10	0.111009	178	179	17	22	194	110	0	0	1	Gpnmb	-8292	upstream	MergedReg chr6 #47972	1	1	0	0	1	1
25827	17	43325942	43326340	398	3	7.154	7.308	6.385	23.308	49.615	41.077	1.37	2.3	0.0918477	5.64616e-05	12	11	9	31	65	54	0	0	1	Gpr110	55794	downstream	MergedReg chr17 #25827	0	0	0	1	1	1
25831	17	43407433	43407954	521	4	3.846	3.8	24.812	22.562	55.688	39.938	2.74	2.89	5.62658e-06	2.08395e-07	8	6	41	42	92	62	0	0	1	Gpr116	18227	in gene	MergedReg chr17 #25831	0	0	1	1	1	1
44090	5	50059531	50060048	517	6	113.75	77	24.5	33.688	42.25	23.438	-1.05	-1.74	0.00282167	2.82503e-07	183	127	43	54	75	40	0	1	1	Gpr125	-793	upstream	MergedReg chr5 #44090	1	1	1	1	1	1
44086	5	49990679	49991189	510	6	98.125	81.438	20.125	18.5	63.25	33.438	-1.66	-1.1	9.68742e-06	0.00187623	154	130	31	30	114	57	0	0	1	Gpr125	68062	in gene	MergedReg chr5 #44086	1	1	1	1	1	1
46136	5	129145298	129145856	558	2	70.444	30.389	9.056	11.5	6.778	9.889	-1.52	-2.55	0.00261466	2.70097e-07	112	45	13	17	12	18	0	0	1	Gpr133	48827	in gene	MergedReg chr5 #46136	1	1	0	0	0	0
23264	16	37990929	37991599	670	6	137.81	103.714	25.381	29.952	64.619	44	-1.47	-1.32	9.3949e-08	3.81182e-07	244	169	41	43	99	68	0	0	1	Gpr156	74768	in gene	MergedReg chr16 #23264	1	1	1	1	1	1
23266	16	38012374	38013274	900	5	65.143	36.536	9.25	8.286	56.929	34.75	-1.85	-0.34	4.69343e-06	0.376573	108	70	16	14	104	65	0	1	2	Gpr156, 4930542C21Rik	96328, -4499	downstream, upstream	MergedReg chr16 #23266	1	1	0	0	1	1
20540	15	73703607	73704303	696	6	232.182	136.227	59	54.091	154.091	97.636	-1.03	-0.66	4.78734e-05	0.102955	401	226	110	92	281	181	0	0	1	Gpr20	3550	in gene	MergedReg chr15 #20540	1	1	1	1	1	1
41738	4	133212372	133213579	1207	6	37.474	40.789	66.868	51.211	76.474	57.132	1.11	0.63	3.46428e-06	0.0229336	71	75	107	89	135	99	1	2	2	Gpr3, Cd164l2	-439, -7834	upstream, upstream	MergedReg chr4 #41738	1	1	1	1	1	1
2138	1	125808431	125808950	519	2	51.062	25.625	4.5	9.188	7.875	5.357	-1.77	-2.24	0.00380599	5.36857e-05	70	39	8	15	10	10	0	0	1	Gpr39	131694	in gene	MergedReg chr1 #2138	1	1	0	0	0	0
56734	8	94974436	94975057	621	4	117.263	64.895	29	31.947	37.105	25.368	-1.05	-1.63	0.00313632	1.11911e-06	178	85	47	49	55	40	0	1	1	Gpr56	-2363	upstream	MergedReg chr8 #56734	1	1	0	1	1	0
13714	12	98283500	98283860	360	4	6.818	4.182	43.636	27.454	43	32.364	2.79	2.13	4.90762e-06	0.00103141	10	6	60	36	62	47	0	0	1	Gpr65	15023	downstream	MergedReg chr12 #13714	0	0	1	1	1	1
16272	13	81135961	81136284	323	2	36.5	38.8	12.7	13.7	2.1	2	-1.02	-3.06	0.101442	1.40524e-06	45	50	16	16	3	5	0	0	1	Gpr98	497022	in gene	MergedReg chr13 #16272	1	1	0	0	0	0
16273	13	81136680	81137261	581	2	66.333	42.778	16.444	11.333	6.556	2.667	-1.35	-3.22	0.00164995	6.36497e-12	93	60	26	20	10	5	0	0	1	Gpr98	496174	in gene	MergedReg chr13 #16273	1	1	0	0	0	0
16279	13	81385588	81386152	564	2	82.389	59.056	5.833	7.667	6.111	5.556	-2.48	-3.29	6.85066e-08	9.14535e-13	123	87	9	12	10	10	0	0	1	Gpr98	247274	in gene	MergedReg chr13 #16279	1	1	0	0	0	0
13192	12	76805276	76806169	893	4	13.714	11.536	82.071	64.75	64.179	33.821	2.84	1.51	7.94281e-25	8.74849e-05	23	30	136	123	128	67	0	0	2	Gpx2, Rab15	-10168, 16802	upstream, in gene	MergedReg chr12 #13192	0	0	1	1	1	1
51427	7	31145579	31146191	612	6	191.789	154.316	64	55.211	191.105	131.579	-0.92	-0.3	3.99615e-05	0.210692	332	271	104	97	338	221	0	0	1	Gramd1a	5165	in gene	MergedReg chr7 #51427	1	1	1	1	1	1
58547	9	40320936	40321610	674	5	36.619	14.905	46	58.857	91.952	60.905	1.53	1.36	8.88303e-05	0.00022835	54	24	76	85	147	97	0	0	1	Gramd1b	134491	in gene	MergedReg chr9 #58547	1	0	1	1	1	1
58555	9	40420699	40421315	616	4	40.65	32.45	4.474	4.05	25.9	16.9	-2.28	-0.86	5.03906e-05	0.0698115	73	45	9	6	51	32	0	0	1	Gramd1b	34757	in gene	MergedReg chr9 #58555	1	1	0	0	1	1
59245	9	59707084	59707841	757	4	15	11.542	51.792	37.167	77.333	44.875	2.09	1.79	9.97946e-09	2.59087e-06	22	18	75	55	119	65	0	1	1	Gramd2	-302	upstream	MergedReg chr9 #59245	0	0	1	1	1	1
21044	15	80645070	80645466	396	2	45.167	36.833	8.667	5.5	3.833	6.667	-1.74	-2.55	0.00278804	9.28392e-06	56	48	12	12	7	9	0	0	1	Grap2	21785	in gene	MergedReg chr15 #21044	1	1	0	0	0	0
12197	12	16779119	16779591	472	4	10.667	11.667	44.733	44.2	44.933	23.067	2.15	1.01	2.07637e-06	0.0953485	15	19	62	66	72	33	0	0	1	Greb1	21531	in gene	MergedReg chr12 #12197	0	0	1	1	1	1
27227	18	10532315	10533394	1079	8	89.177	62.647	38.941	37.971	44.294	28.677	-0.38	-1.23	0.178184	3.89481e-06	208	137	97	67	105	73	0	0	1	Greb1l	207675	in gene	MergedReg chr18 #27227	1	1	1	1	1	1
19929	15	37323683	37324182	499	4	92.733	68.267	9.467	13.667	56.533	30.533	-2.14	-1.04	4.04279e-07	0.00399787	133	96	15	21	84	44	0	0	1	Grhl2	90896	in gene	MergedReg chr15 #19929	1	1	0	0	1	1
41943	4	135573327	135573832	505	6	31.062	25.5	80.375	40.75	75.562	47.062	1.45	0.77	6.82126e-05	0.0603394	43	36	116	64	100	69	1	1	1	Grhl3	41	in gene	MergedReg chr4 #41943	1	1	1	1	1	1
46830	5	143400405	143400960	555	4	130.333	97.944	19.278	17	65.611	35.333	-2.02	-1.37	5.61358e-10	5.54497e-06	225	152	31	26	111	67	0	1	2	Grid2ip, Kdelr2	43344, -3138	downstream, upstream	MergedReg chr5 #46830	1	1	0	0	1	1
23827	16	87934682	87935155	473	2	41.067	52.667	4.333	4.667	5.067	6.133	-2.44	-2.82	1.82876e-05	1.58042e-07	61	85	6	7	9	10	0	0	1	Grik1	355340	in gene	MergedReg chr16 #23827	1	1	0	0	0	0
50135	6	135829493	135830020	527	3	6.353	8.412	22.529	15.412	54	33.647	1.64	2.03	0.00768896	8.95927e-05	10	13	33	27	80	49	0	0	1	Grin2b	343755	in gene	MergedReg chr6 #50135	0	0	1	0	1	1
6894	10	119615195	119615628	433	2	73.786	45.5	12.286	5.5	6.571	5.786	-2.11	-2.93	7.51604e-05	1.4246e-08	113	69	17	9	10	8	0	0	1	Grip1	161097	in gene	MergedReg chr10 #6894	1	1	0	0	0	0
6895	10	120014892	120015541	649	2	64.55	76.1	4.95	9	13.6	10.05	-2.42	-2.64	5.98095e-08	2.04864e-11	104	120	9	13	21	15	0	0	1	Grip1	560902	in gene	MergedReg chr10 #6895	1	1	0	0	0	0
15802	13	55451836	55452347	511	1	45.312	23.938	17.562	11.688	5.875	6.125	-0.61	-2.26	0.333575	7.27407e-05	55	30	23	14	10	9	0	0	1	Grk6	6757	in gene	MergedReg chr13 #15802	1	0	0	0	0	0
15801	13	55449803	55450110	307	2	95.889	85.444	22.778	33.333	24.778	19.333	-0.87	-2.2	0.0536427	5.29545e-07	121	102	29	42	33	26	0	0	1	Grk6	4622	in gene	MergedReg chr13 #15801	1	1	0	0	0	0
50734	7	16586520	16586808	288	3	2.333	6.333	32.778	25.444	29.556	18.333	2.74	1.69	6.18857e-05	0.0316193	3	8	40	28	38	22	0	0	1	Grlf1	28329	in gene	MergedReg chr7 #50734	0	0	1	1	1	0
50731	7	16537255	16537782	527	6	26	20.125	63.875	68.188	113.188	70.812	1.9	1.68	1.20614e-07	6.09869e-06	41	29	102	103	173	107	0	0	1	Grlf1	77475	in gene	MergedReg chr7 #50731	1	1	1	1	1	1
25055	17	27480254	27480811	557	2	40.278	36.556	13.389	11.111	11.444	10.278	-1.17	-1.93	0.0177263	4.97092e-05	62	48	19	18	17	14	0	0	1	Grm4	22772	in gene	MergedReg chr17 #25055	1	1	0	0	0	0
25052	17	27442604	27443122	518	5	89	96.312	20.75	23	72.562	52.375	-1.46	-0.74	3.83923e-05	0.0226543	142	159	39	32	111	91	0	0	1	Grm4	60441	in gene	MergedReg chr17 #25052	1	1	1	0	1	1
49298	6	111564230	111564612	382	5	71.364	68.75	5.583	202.417	232.917	211.417	0.46	1.4	0.694217	4.97359e-07	120	125	9	370	427	386	0	0	1	Grm7	918823	in gene	MergedReg chr6 #49298	1	1	0	1	1	1
28305	18	61725296	61725808	512	3	18.25	16.812	50.688	46.875	42.25	33.812	1.91	0.92	7.39668e-07	0.0634311	29	21	69	72	68	51	0	2	3	Grpel2, 1500015A07Rik, Afap1l1	779, -838, 61110	in gene, upstream, downstream	MergedReg chr18 #28305	0	0	1	1	1	0
57484	8	120563613	120564598	985	6	25.936	32	95.806	49.613	124.194	71.161	1.8	1.47	1.84594e-10	4.74957e-08	44	53	201	106	234	136	0	0	1	Gse1	75239	in gene	MergedReg chr8 #57484	1	1	1	1	1	1
55248	8	33688107	33688804	697	4	12.227	5.136	21.273	19.182	111.318	81.909	1.5	3.05	0.0067983	9.88642e-17	21	9	35	30	152	123	0	0	1	Gsr	35217	in gene	MergedReg chr8 #55248	0	0	1	1	1	1
210	1	21240220	21240710	490	4	81.688	69.438	11.375	8.25	53.5	48.562	-2.23	-0.62	4.84948e-07	0.106083	135	102	16	12	87	78	0	1	1	Gsta3	-124	upstream	MergedReg chr1 #210	1	1	0	0	1	1
59983	9	78190655	78190993	338	4	10.182	8.273	55.273	34.182	61	49.091	2.35	2.05	1.27781e-05	0.000141475	13	10	75	46	80	68	0	1	1	Gsta4	-1142	upstream	MergedReg chr9 #59983	0	0	1	1	1	1
37902	3	108013249	108013598	349	2	59.1	58.6	30.4	14.7	11.7	17.1	-0.69	-2.1	0.21058	2.20441e-05	69	71	38	19	14	23	0	1	2	Gstm1, Gm12502	4550, -6462	in gene, upstream	MergedReg chr3 #37902	1	1	0	0	0	0
37899	3	107968729	107969453	724	5	118	81.739	13.478	21.652	35.652	20.348	-1.89	-1.86	6.73032e-09	4.60672e-10	191	127	18	38	58	29	0	1	1	Gstm3	83	in gene	MergedReg chr3 #37899	1	1	0	1	1	1
29084	19	4046796	4047288	492	5	114.333	145.067	32.067	43.533	55.6	56.733	-1.27	-1.52	1.36216e-05	2.35698e-07	154	203	46	68	92	97	0	1	2	Gstp1, Gstp2	-9130, -4821	upstream, upstream	MergedReg chr19 #29084	1	1	0	1	1	1
46056	5	124598477	124599023	546	6	50.412	51.882	75	65.882	163.059	108.882	1.04	1.24	0.00063228	1.23833e-05	76	81	118	101	254	170	0	1	2	Gtf2h3, Tctn2	19602, 1	downstream, in gene	MergedReg chr5 #46056	1	1	1	1	1	1
46262	5	134436874	134437902	1028	8	37.5	25.781	88.969	74.375	100.656	61.75	1.75	0.99	2.32857e-16	0.000239859	56	52	141	133	188	118	0	0	1	Gtf2ird1	19328	in gene	MergedReg chr5 #46262	1	1	1	1	1	1
46999	5	146939303	146940426	1123	3	65.543	70	18.829	24.229	12.971	11.375	-1.07	-2.44	0.000231195	4.8581e-16	116	120	34	45	23	25	0	0	1	Gtf3a	-8793	upstream	MergedReg chr5 #46999	1	1	0	1	0	0
53675	7	125716652	125717137	485	6	44.8	23.667	78.667	62.667	151.467	119.333	1.42	1.65	0.000115048	6.18718e-07	73	38	126	96	240	197	0	0	2	Gtf3c1, D430042O09Rik	-9206, 9018	upstream, in gene	MergedReg chr7 #53675	1	1	1	1	1	1
31694	2	28591413	28591971	558	4	8.611	9.944	135.944	81.333	82.389	46.5	3.79	2.31	2.70798e-26	3.18316e-07	15	20	248	134	149	84	0	0	1	Gtf3c5	-8413	upstream	MergedReg chr2 #31694	0	0	1	1	1	1
50167	6	136761751	136762510	759	6	179.042	132.333	49.792	42.458	139.375	109.458	-1.23	-0.46	1.01426e-07	0.0444429	334	265	97	88	283	220	0	0	1	Gucy2c	19612	in gene	MergedReg chr6 #50167	1	1	1	1	1	1
30810	19	55219268	55219690	422	4	16.462	15.308	62.692	39.538	56.077	48.846	2.07	1.33	5.3071e-06	0.010108	26	20	86	57	83	67	0	0	1	Gucy2g	21757	in gene	MergedReg chr19 #30810	0	0	1	1	1	1
665	1	44551447	44552085	638	4	7.6	10.95	29.15	27.95	62.25	39.2	2.13	2.09	3.64846e-06	3.62526e-06	12	18	40	39	100	63	1	1	1	Gulp1	95	in gene	MergedReg chr1 #665	0	0	1	1	1	1
666	1	44552296	44552761	465	4	16.286	11	26.429	25.357	73.357	65.5	1.48	1.99	0.00527692	6.7781e-06	23	19	39	35	105	102	1	1	1	Gulp1	857	in gene	MergedReg chr1 #666	0	0	1	1	1	1
49214	6	100799327	100799750	423	4	18.857	22.714	65.357	73.786	37	29.286	2.1	0.31	6.93992e-09	0.633824	26	31	96	112	62	45	0	0	3	Gxylt2, Gm19692, LOC101056165	94804, 7709, -7715	in gene, downstream, upstream	MergedReg chr6 #49214	0	0	1	1	1	1
34563	2	152675142	152675482	340	4	7.1	7.5	55.2	29.5	59.9	40.2	2.59	2.33	1.08906e-05	5.46032e-05	9	9	72	39	73	51	0	0	1	H13	5851	in gene	MergedReg chr2 #34563	0	0	1	1	1	1
25622	17	35438867	35439537	670	6	36.571	33.667	62.191	51.048	73.143	53.238	1.2	0.71	6.09789e-05	0.040974	58	56	108	102	147	108	1	2	2	H2-Q7, Gm8752	47, -6792	in gene, upstream	MergedReg chr17 #25622	1	1	1	1	1	1
25709	17	36129411	36129894	483	4	86.933	58.733	10.333	12.667	53.6	29.4	-2.08	-0.87	5.01478e-06	0.0262495	138	95	18	21	82	44	0	1	2	H2-T10, Gm7030	-8208, -227	upstream, upstream	MergedReg chr17 #25709	1	1	0	0	1	1
62229	X	136937993	136938484	491	4	62.533	35	1.867	6.933	32.4	25.467	-2.56	-0.9	2.94652e-05	0.062298	96	55	3	10	58	41	0	0	1	H2bfm	10913	downstream	MergedReg chrX #62229	1	1	0	0	1	1
42710	4	149979692	149980248	556	6	42.529	41.588	91.588	70.588	141.118	80.118	1.31	1	1.4248e-05	0.00269749	64	71	157	132	221	123	0	0	1	H6pd	29053	in gene	MergedReg chr4 #42710	1	1	1	1	1	1
5002	10	45640618	45640934	316	3	3.9	8	40.4	34.8	27.2	13.2	2.7	1.06	5.36957e-06	0.198591	5	13	54	45	33	16	0	0	1	Hace1	62947	in gene	MergedReg chr10 #5002	0	0	1	1	1	0
20154	15	56692123	56693170	1047	6	102.485	65.697	30.424	19.667	18.788	13.303	-1.15	-2.51	1.46427e-05	3.07248e-19	215	138	63	36	38	31	0	2	2	Has2, Has2as	1900, 2702	in gene, in gene	MergedReg chr15 #20154	1	1	1	1	1	0
7984	11	32284922	32285301	379	5	25.667	23.417	4.5	101.333	101.25	112.333	0.78	1.8	0.477921	1.24222e-05	42	38	6	172	171	191	0	2	3	Hba-x, Hba-a1, Hbq1b	8511, 1439, -1853	downstream, downstream, upstream	MergedReg chr11 #7984	1	1	0	1	1	1
17078	13	117929813	117930136	323	2	39.5	29.7	3.6	3.2	1	3.5	-1.93	-3.01	0.00812445	2.55771e-05	55	39	5	4	1	6	0	0	1	Hcn1	327654	in gene	MergedReg chr13 #17078	1	1	0	0	0	0
1765	1	92064205	92064815	610	6	23.526	31.737	118.211	79.947	139	96.316	2.25	1.82	2.16499e-14	7.12482e-09	35	53	198	140	232	179	0	0	1	Hdac4	83883	in gene	MergedReg chr1 #1765	1	1	1	1	1	1
40008	4	62510022	62510348	326	2	34.5	42.1	16.7	16	4.7	3.5	-0.8	-2.58	0.213381	2.91696e-05	42	52	23	21	8	5	0	0	2	Hdhd3, Alad	-7985, 9878	upstream, in gene	MergedReg chr4 #40008	1	1	0	0	0	0
9748	11	83792459	83792845	386	2	60.333	36.667	4.167	1.5	19.417	12.25	-3.21	-1.68	6.78177e-07	0.000905105	76	52	6	2	32	16	0	0	1	Heatr6	39015	downstream	MergedReg chr11 #9748	1	1	0	0	0	0
23125	16	33751589	33752060	471	4	86.214	82.143	59.071	87.857	33.286	24	0.21	-1.58	0.623562	1.25054e-05	119	126	90	141	50	37	0	0	1	Heg1	67358	in gene	MergedReg chr16 #23125	1	1	1	1	0	0
23128	16	33766332	33766941	609	3	60.947	50.632	18.842	28.579	10.263	10.368	-0.74	-2.48	0.0840425	1.66819e-09	92	61	24	35	19	15	0	0	1	Heg1	82170	in gene	MergedReg chr16 #23128	1	1	0	1	0	0
58515	9	37365661	37366174	513	6	112.125	110.125	34	32.562	52.812	38.562	-1.2	-1.53	0.00017676	8.69466e-07	180	184	57	57	89	60	0	1	1	Hepacam	-1689	upstream	MergedReg chr9 #58515	1	1	1	1	1	1
47214	6	3468567	3469310	743	6	83	70.13	20	22.174	35.826	29.783	-1.4	-1.33	9.17375e-06	9.32685e-06	142	141	33	45	75	54	0	0	1	Hepacam2	25560	in gene	MergedReg chr6 #47214	1	1	1	1	1	1
48275	6	58847792	58848211	419	4	8.692	3.231	45.308	27.538	49.462	46.615	2.36	2.03	1.74386e-05	0.000234916	14	5	68	39	68	67	0	0	1	Herc3	14301	in gene	MergedReg chr6 #48275	0	0	1	1	1	1
41235	4	123233442	123234059	617	4	13.421	12.79	31.105	35.263	54.158	36.895	1.71	1.46	6.92815e-05	0.000949732	22	21	37	50	75	50	1	1	1	Heyl	194	in gene	MergedReg chr4 #41235	0	0	1	1	1	1
23250	16	37584418	37584969	551	2	48.176	50.647	12.177	5.294	13.177	11.353	-1.83	-1.93	0.000264082	1.65848e-05	70	75	16	9	21	18	0	0	1	Hgd	4540	in gene	MergedReg chr16 #23250	1	1	0	0	0	0
4038	1	192682182	192682618	436	2	67.769	38.846	3.154	5.538	11.538	5.154	-2.62	-2.45	1.16891e-05	4.1208e-06	99	50	4	8	16	8	0	0	1	Hhat	88819	in gene	MergedReg chr1 #4038	1	1	0	0	0	0
38046	3	116651935	116652397	462	4	16.733	14.667	50.067	40.067	79.533	55.8	1.83	1.67	4.21348e-05	0.000178369	24	19	84	64	129	89	0	0	1	Hiat1	10511	in gene	MergedReg chr3 #38046	0	0	1	1	1	1
58686	9	44311261	44312152	891	2	5.607	1.762	8.643	6.143	50.214	27.357	1.06	2.61	0.174003	6.98825e-08	10	5	19	11	82	42	0	1	2	Hinfp, C2cd2l	-6035, 8576	upstream, in gene	MergedReg chr9 #58686	0	0	0	0	1	1
46345	5	135544995	135545807	812	6	160.64	145.04	189.12	147.56	229.16	174.36	0.66	0.2	6.85526e-05	0.337455	306	279	343	289	408	317	1	1	1	Hip1	-279	upstream	MergedReg chr5 #46345	1	1	1	1	1	1
46007	5	123980624	123981149	525	4	23.625	18.938	103	77.562	87.062	58.75	2.47	1.42	4.42953e-15	0.00035453	31	33	152	124	134	88	0	0	1	Hip1r	7258	in gene	MergedReg chr5 #46007	0	0	1	1	1	1
46013	5	124006852	124007444	592	6	80.833	85.444	189.278	128.444	131.611	83.111	1.28	0.02	5.65666e-09	0.951821	138	135	305	209	208	123	0	0	2	Hip1r, Vps37b	33520, 25112	downstream, in gene	MergedReg chr5 #46013	1	1	1	1	1	1
46012	5	124004658	124005351	693	6	227.955	168.045	71.364	84.909	70.273	40.864	-0.81	-1.95	0.000186879	3.34986e-19	384	259	99	136	122	66	0	0	2	Hip1r, Vps37b	31376, 27256	downstream, in gene	MergedReg chr5 #46012	1	1	1	1	1	1
47791	6	38829463	38829783	320	2	3.8	5.333	40.5	37.1	17.3	21.8	2.79	1.18	8.83797e-07	0.132254	5	9	54	48	21	28	0	0	1	Hipk2	46567	in gene	MergedReg chr6 #47791	0	0	1	1	0	0
47788	6	38809386	38810106	720	4	8.364	8.591	48.318	42.864	51.864	31	2.52	1.73	9.09281e-11	0.000158831	13	15	62	67	74	49	0	0	1	Hipk2	66444	in gene	MergedReg chr6 #47788	0	0	1	1	1	1
47794	6	38848245	38848866	621	6	124.65	120.25	28.85	43.65	32.3	24.85	-1.19	-2.2	2.91705e-05	1.57729e-14	217	216	59	82	54	41	0	0	1	Hipk2	27635	in gene	MergedReg chr6 #47794	1	1	1	1	1	1
14824	13	23749623	23750008	385	4	17.333	32.25	108.917	98.5	143.583	100.75	2.53	2.04	2.16246e-13	6.68331e-08	22	45	150	138	197	141	0	4	6	Hist1h1c, Hist1h3c, Hist1h2bb, Hist1h2ab, Hist1h3b, Hist1h4b	11008, -4294, 3081, -1273, -2565, -7206	downstream, upstream, downstream, upstream, upstream, upstream	MergedReg chr13 #14824	0	0	1	1	1	1
37426	3	96226728	96227167	439	4	5.154	14.462	55.923	32.385	64.923	42.538	2.22	1.79	3.63907e-05	0.00106206	8	21	76	46	101	67	0	1	3	Hist2h2ab, Hist2h2ac, Hist2h2be	7031, -6103, 5826	downstream, upstream, downstream	MergedReg chr3 #37426	0	0	1	1	1	1
4326	10	14017766	14018243	477	4	2.8	6.267	67.933	45.267	86.4	56.867	3.85	3.33	1.88102e-14	1.28799e-10	8	8	111	71	138	93	0	0	2	Hivep2, Gm20114	51625, 51043	in gene, downstream	MergedReg chr10 #4326	0	0	1	1	1	1
4321	10	13964498	13965169	671	6	58.381	57.429	85.619	77.476	164.143	120.714	0.91	0.96	0.000226884	8.27709e-05	83	82	130	125	263	181	1	2	2	Hivep2, Gm20114	-1546, -2128	upstream, upstream	MergedReg chr10 #4321	1	1	1	1	1	1
41156	4	120144406	120144795	389	5	135.5	103.583	54.917	55.667	58	29.167	-0.56	-1.61	0.101316	4.96109e-06	187	144	71	82	82	39	0	0	1	Hivep3	329922	downstream	MergedReg chr4 #41156	1	1	1	1	1	0
41154	4	120131432	120131796	364	2	66.273	50.818	23.909	20.182	3.364	6.818	-0.63	-2.88	0.2521	4.01704e-07	93	72	30	26	4	8	0	0	1	Hivep3	316936	in gene	MergedReg chr4 #41154	1	1	0	0	0	0
41150	4	120063389	120063995	606	3	32.789	32.789	14.263	12.526	7.294	3.929	-0.64	-2.17	0.259226	8.62955e-05	56	53	29	20	15	7	0	0	1	Hivep3	249014	in gene	MergedReg chr4 #41150	1	1	1	0	0	0
41155	4	120142948	120143374	426	2	110.077	112.462	16.538	26.308	11.615	8.385	-1.61	-3.34	3.78155e-05	8.52831e-16	157	167	22	36	14	11	0	0	1	Hivep3	328483	downstream	MergedReg chr4 #41155	1	1	0	0	0	0
41147	4	119914095	119914619	524	2	46	30.938	9	5.375	5.25	7.188	-1.73	-2.41	0.00243322	1.11133e-05	64	46	15	8	7	11	0	0	1	Hivep3	99679	in gene	MergedReg chr4 #41147	1	1	0	0	0	0
41151	4	120071599	120072447	848	2	69.808	50.5	10.462	10.731	9.96	8	-1.81	-2.84	9.36396e-07	9.46484e-14	110	91	14	15	17	12	0	0	1	Hivep3	257345	in gene	MergedReg chr4 #41151	1	1	0	0	0	0
41144	4	119816656	119817306	650	2	57.2	49.05	8.3	5.95	10.05	9	-1.99	-2.3	1.6492e-05	1.51927e-07	77	70	15	8	15	12	0	1	1	Hivep3	2303	in gene	MergedReg chr4 #41144	1	1	0	0	0	0
48572	6	82756241	82756599	358	4	16.182	16.909	66.182	55.909	82.546	55.727	1.88	1.48	1.42539e-05	0.00144677	20	25	86	76	108	70	0	0	1	Hk2	18034	in gene	MergedReg chr6 #48572	0	0	1	1	1	1
18519	14	64923863	64924167	304	2	3.8	2.5	32.8	25.2	14.4	9.3	2.71	0.93	4.85457e-05	0.312602	6	4	41	31	18	13	0	0	1	Hmbox1	25832	in gene	MergedReg chr14 #18519	0	0	1	1	0	0
59059	9	56465326	56465644	318	4	5	3.9	31.8	28.3	51	26	2.6	2.11	4.42383e-05	0.00159795	7	6	41	36	69	36	0	0	1	Hmg20a	46639	in gene	MergedReg chr9 #59059	0	0	1	1	1	1
25057	17	27547147	27547807	660	6	28.65	24.35	136.2	101.5	148.7	104.4	2.48	1.87	2.02802e-22	5.25522e-11	47	43	242	179	253	167	0	0	1	Hmga1	-9097	upstream	MergedReg chr17 #25057	1	1	1	1	1	1
25059	17	27561905	27562492	587	5	28.833	35.722	76.444	69.889	129.167	78.556	1.72	1.44	1.48665e-09	4.37895e-06	44	57	98	88	157	95	0	0	2	Hmga1, AI413582	5624, 3529	in gene, downstream	MergedReg chr17 #25059	0	1	1	1	1	1
59887	9	76104406	76105178	772	4	5.375	3.25	83.542	68.417	73.917	53.292	4.12	3.17	8.01532e-29	5.20617e-14	10	6	170	137	125	95	0	0	1	Hmgcll1	89815	in gene	MergedReg chr9 #59887	0	0	1	1	1	1
59886	9	76024201	76024601	400	3	5	2.583	32.25	14.5	39.083	36.417	2.38	2.49	0.00048999	5.69658e-05	7	3	40	21	52	50	0	0	1	Hmgcll1	9424	in gene	MergedReg chr9 #59886	0	0	1	0	1	1
59885	9	76014701	76015602	901	3	3.464	6.036	23.214	17.393	57.393	40.857	2.24	2.94	1.03643e-05	1.69524e-12	6	8	34	24	72	51	1	1	1	Hmgcll1	174	in gene	MergedReg chr9 #59885	0	0	1	0	1	1
5743	10	80032809	80034317	1508	10	59.106	58.745	72.064	66.043	126.915	89.489	0.77	0.74	4.00714e-05	0.000144237	140	124	152	144	245	193	0	0	2	Hmha1, Polr2e	16891, 6096	downstream, downstream	MergedReg chr10 #5743	1	1	1	1	1	1
9757	11	83877745	83878136	391	4	19.583	21.417	70.333	53.167	54.917	52.5	1.89	1.11	1.10439e-05	0.0306605	27	29	99	77	72	73	0	0	1	Hnf1b	27071	in gene	MergedReg chr11 #9757	0	0	1	1	1	1
35753	3	3633757	3634323	566	4	70	84.611	7.278	8.824	47.444	40.5	-2.39	-0.98	1.7716e-08	0.0051322	114	159	13	15	86	75	0	0	1	Hnf4g	126010	in gene	MergedReg chr3 #35753	1	1	0	0	1	1
35751	3	3613513	3614032	519	4	80.875	71.625	9.25	6.938	35.938	26.688	-2.43	-1.42	3.19723e-08	0.000101463	141	115	18	10	64	47	0	0	1	Hnf4g	105742	in gene	MergedReg chr3 #35751	1	1	0	0	1	1
44633	5	77107059	77107684	625	6	147.25	121.75	39.9	40.25	93.95	82	-1.09	-0.73	2.97212e-05	0.00399187	242	212	74	71	146	123	0	1	2	Hopx, Gm20558	7752, -2020	in gene, upstream	MergedReg chr5 #44633	1	1	1	1	1	1
42150	4	138247248	138247712	464	4	5	7	51.867	34.867	103.8	88.267	3.02	3.47	7.28185e-09	2.30672e-14	8	12	64	50	151	127	0	1	2	Hp1bp3, Sh2d5	30853, -2931	downstream, upstream	MergedReg chr4 #42150	0	0	1	1	1	1
42151	4	138249994	138250521	527	6	46.625	40.125	96.625	75.812	133.625	90.375	1.46	1.1	1.71358e-07	0.000439945	74	68	159	113	212	149	1	1	2	Hp1bp3, Sh2d5	33630, -154	downstream, upstream	MergedReg chr4 #42151	1	1	1	1	1	1
12245	12	17722772	17723167	395	4	4.667	5.083	41.333	40.667	60.583	51.667	2.63	2.38	1.39633e-06	1.38697e-05	8	8	58	52	79	80	0	0	1	Hpcal1	32155	in gene	MergedReg chr12 #12245	0	0	1	1	1	1
12251	12	17756839	17757238	399	4	5.25	5	29.417	27.333	42.917	26.917	2.49	2.04	5.82719e-05	0.00153526	11	7	35	36	59	36	0	0	1	Hpcal1	66224	in gene	MergedReg chr12 #12251	0	0	1	1	1	1
12252	12	17773653	17774120	467	5	21.867	18.467	91.067	52.267	100.467	77.333	2.14	1.77	4.1003e-08	4.23647e-06	35	27	147	76	150	133	0	0	1	Hpcal1	83072	in gene	MergedReg chr12 #12252	1	0	1	1	1	1
12247	12	17732966	17733445	479	3	10.867	6.333	36.533	21.2	119.067	83.133	2.09	3.09	0.000314765	6.98817e-13	17	12	60	36	181	134	0	0	1	Hpcal1	42391	in gene	MergedReg chr12 #12247	0	0	1	0	1	1
12248	12	17738459	17739071	612	6	37.632	30.842	70.21	74.368	132.421	86.053	1.68	1.49	1.79843e-08	1.74096e-06	67	56	113	131	220	139	0	0	1	Hpcal1	47951	in gene	MergedReg chr12 #12248	1	1	1	1	1	1
12249	12	17749688	17750191	503	6	42.125	32.625	75.75	67.688	98.625	59.938	1.4	0.88	1.14729e-05	0.0198591	67	52	119	108	164	97	0	0	1	Hpcal1	59125	in gene	MergedReg chr12 #12249	1	1	1	1	1	1
41230	4	123183178	123183821	643	6	57.95	40.3	89.35	74.6	121.4	81.15	1.18	0.79	1.29273e-05	0.00968134	95	69	152	122	213	153	1	1	1	Hpcal4	-5	upstream	MergedReg chr4 #41230	1	1	1	1	1	1
55648	8	56323285	56323696	411	3	49.538	32	3	1.692	20.846	13.385	-2.64	-1.23	5.28436e-05	0.0222442	76	45	6	4	34	21	0	0	1	Hpgd	28938	downstream	MergedReg chr8 #55648	1	1	0	0	1	0
18726	14	70577427	70578342	915	6	85.552	62.724	112.897	83.897	161.034	105.448	0.9	0.67	7.46798e-06	0.00232229	174	116	294	193	421	275	1	1	3	Hr, Nudt18, Fam160b2	23828, 37, 21951	downstream, in gene, downstream	MergedReg chr14 #18726	1	1	1	1	1	1
49397	6	114458126	114458706	580	6	69.278	60.222	36.667	37.389	24.556	17.889	-0.1	-1.65	0.834735	1.84429e-05	129	99	57	64	38	31	0	0	1	Hrh1	60480	in gene	MergedReg chr6 #49397	1	1	1	1	1	1
49393	6	114408308	114408796	488	4	74.933	56.133	36.267	33.133	15.733	18.067	-0.24	-1.95	0.618973	5.90973e-06	111	72	52	46	25	30	0	0	1	Hrh1	10616	in gene	MergedReg chr6 #49393	1	1	1	1	0	0
53585	7	121486766	121487167	401	2	53.25	46.083	12.083	12.25	3.167	7.083	-1.25	-3.05	0.0223913	1.43727e-07	71	62	16	16	5	11	0	0	1	Hs3st2	94670	in gene	MergedReg chr7 #53585	1	1	0	0	0	0
8822	11	63921922	63922670	748	6	173.957	145.391	100.739	76.217	106.783	58.522	-0.27	-1.13	0.235576	3.04719e-07	281	261	202	152	209	114	1	1	1	Hs3st3b1	-12	upstream	MergedReg chr11 #8822	1	1	1	1	1	1
8821	11	63920483	63920873	390	2	72	66.417	25	23.75	27.333	24	-0.97	-1.62	0.0233462	8.48465e-05	86	91	32	31	40	36	1	1	1	Hs3st3b1	1606	in gene	MergedReg chr11 #8821	1	1	0	0	0	0
8819	11	63903632	63904101	469	2	46.4	30.6	5.4	12.4	4.929	3.067	-1.3	-2.89	0.0378254	7.89776e-07	65	50	8	15	8	5	0	0	1	Hs3st3b1	18418	in gene	MergedReg chr11 #8819	1	1	0	0	0	0
33248	2	94051911	94052394	483	6	21.933	27.467	71.467	68.867	74.2	63.4	1.9	1.21	2.42205e-07	0.00480357	38	44	107	112	124	100	0	0	1	Hsd17b12	105757	in gene	MergedReg chr2 #33248	1	1	1	1	1	1
45174	5	103977196	103977690	494	4	126.867	77.667	4.933	9	43.267	32.933	-2.95	-1.6	4.90706e-11	4.4297e-06	204	124	6	12	75	56	0	1	1	Hsd17b13	-55	upstream	MergedReg chr5 #45174	1	1	0	0	1	1
57358	8	117742394	117742972	578	6	91.889	82.5	73.222	73.722	47.278	37.889	0.12	-1.3	0.746003	3.0005e-05	138	140	141	114	70	69	0	0	1	Hsd17b2	40737	in gene	MergedReg chr8 #57358	1	1	1	1	1	1
28030	18	50176577	50177395	818	2	55	36.4	3.48	5.08	4.92	3.8	-2.63	-3.03	8.9556e-08	8.55988e-11	74	50	8	10	9	7	0	0	1	Hsd17b4	48785	in gene	MergedReg chr18 #28030	1	1	0	0	0	0
57399	8	119582378	119582759	381	3	18.5	18	8.5	74.75	91.167	89.333	0.93	1.71	0.379537	6.63026e-05	31	30	12	130	165	161	0	1	2	Hsdl1, Dnaaf1	-7368, 7333	upstream, in gene	MergedReg chr8 #57399	0	0	0	1	1	1
25355	17	31954491	31955049	558	6	31.778	18.722	60.111	52	47.5	41.278	1.53	0.53	2.02016e-05	0.285977	48	31	84	83	70	57	0	0	1	Hsf2bp	79738	in gene	MergedReg chr17 #25355	1	1	1	1	1	1
58573	9	40806363	40807954	1591	7	68.14	60.4	40.08	28.18	145.98	100.64	-0.3	0.79	0.225434	3.49047e-06	83	83	65	42	218	138	0	2	4	Hspa8, Snord14c, Snord14d, Snord14e	5885, 3575, 3163, 2410	downstream, downstream, downstream, downstream	MergedReg chr9 #58573	1	1	1	1	1	1
42109	4	137527202	137527763	561	4	68.529	56.176	5.875	10.765	40.118	20.529	-2.18	-1.19	2.86166e-06	0.00243821	115	92	9	13	66	36	0	0	1	Hspg2	58679	in gene	MergedReg chr4 #42109	1	1	0	0	1	1
60053	9	81633363	81634079	716	2	48.818	34	6.955	6.955	8.591	9.818	-1.8	-2.02	0.000159514	9.75011e-06	85	59	12	11	13	14	1	2	2	Htr1b, D430036J16Rik	-1169, 1791	upstream, in gene	MergedReg chr9 #60053	1	1	0	0	0	0
42025	4	136433495	136434424	929	6	22.69	22.414	85.138	70.966	62.345	41.621	2.25	1.02	1.02116e-19	0.0033814	49	52	170	151	137	86	0	0	1	Htr1d	10435	in gene	MergedReg chr4 #42025	1	1	1	1	1	1
28344	18	62337419	62337912	493	2	50.867	34.8	6.733	7.533	2.133	4.867	-2.07	-3.19	0.000165064	1.84478e-08	72	55	10	11	3	8	0	0	1	Htr4	13461	in gene	MergedReg chr18 #28344	1	1	0	0	0	0
53958	7	130982404	130983216	812	5	8.64	9.48	47.16	33.4	53.6	24.64	2.5	1.66	2.6581e-11	0.000313176	18	13	77	68	92	39	0	0	1	Htra1	46607	in gene	MergedReg chr7 #53958	0	0	1	1	1	1
53959	7	130991292	130991823	531	2	66.235	62.765	8.588	12.353	15	8.235	-1.94	-2.39	1.09963e-05	1.4076e-08	98	96	11	18	23	12	0	0	1	Htra1	55354	downstream	MergedReg chr7 #53959	1	1	0	0	0	0
43785	5	34908690	34909366	676	2	32.048	20.857	6.524	4.143	4.381	4.238	-1.69	-2.24	0.00311142	3.66686e-05	38	32	10	5	7	7	0	1	2	Htt, Msantd1	147288, -6887	in gene, upstream	MergedReg chr5 #43785	1	1	0	0	0	0
60619	9	107579398	107579798	400	3	60	75.5	157.667	138.167	86.167	61.417	1.61	-0.07	3.14449e-10	0.900213	80	100	221	193	118	84	0	3	5	Hyal2, Hyal1, Nat6, Hyal3, Ifrd2	10435, 2646, -572, -1698, -8120	downstream, in gene, upstream, upstream, upstream	MergedReg chr9 #60619	0	1	1	1	0	0
59979	9	78147173	78148026	853	4	12.731	19.077	46.808	43.769	66.115	55.192	1.96	1.62	1.88993e-08	1.21325e-05	23	27	74	73	111	93	0	0	1	Ick	38407	in gene	MergedReg chr9 #59979	0	0	1	1	1	1
34571	2	152734728	152735352	624	6	177.263	169.474	77.053	59.053	113.947	80	-0.7	-1.01	0.00120289	2.68187e-06	234	252	125	90	156	127	1	1	1	Id1	-1234	upstream	MergedReg chr2 #34571	1	1	1	1	1	1
34574	2	152741400	152742053	653	6	153.714	128.524	46.809	42	122.476	89.286	-0.97	-0.58	5.59694e-05	0.0127397	233	186	75	72	211	146	0	0	1	Id1	5452	downstream	MergedReg chr2 #34574	1	1	1	1	1	1
34573	2	152739269	152740045	776	8	181.375	186.667	57.333	65.708	124.333	83.625	-1.02	-1.02	3.75091e-07	2.4566e-07	271	275	90	96	182	127	1	0	1	Id1	3383	downstream	MergedReg chr2 #34573	1	1	1	1	1	1
25670	17	35812772	35813991	1219	7	38.921	47.816	131.605	91.684	100.184	76.737	1.91	0.9	3.1205e-21	0.000230213	84	103	222	150	217	163	0	0	2	Ier3, Flot1	-8332, -9976	upstream, upstream	MergedReg chr17 #25670	1	1	1	1	1	1
25672	17	35815741	35816186	445	6	36.214	32.5	75.429	55.214	113.143	66.714	1.43	1.13	3.33632e-05	0.00244829	55	48	112	71	153	99	0	2	2	Ier3, Flot1	-5750, -7394	upstream, upstream	MergedReg chr17 #25672	1	1	1	1	1	1
42278	4	139598842	139599478	636	4	5.833	6.4	116.6	73.5	118.9	77	4.18	3.48	3.15119e-28	8.94954e-18	10	9	196	116	173	132	0	0	1	Iffo2	68612	in gene	MergedReg chr4 #42278	0	0	1	1	1	1
42269	4	139521628	139522201	573	3	5.611	3.333	73.333	43.444	20	8.111	3.76	1.05	1.3283e-16	0.177011	8	5	106	56	32	11	0	0	1	Iffo2	-8634	upstream	MergedReg chr4 #42269	0	0	1	1	1	0
42276	4	139587471	139588154	683	4	8.714	10.095	61.619	54.143	29.571	28.333	2.89	1.26	1.11152e-15	0.0168204	18	17	81	75	43	45	0	0	1	Iffo2	57264	in gene	MergedReg chr4 #42276	0	0	1	1	1	1
42279	4	139601530	139601845	315	3	11.9	15.4	75.7	49.8	70.6	33.6	2.33	1.27	4.87347e-07	0.0282191	16	19	93	64	89	41	0	0	1	Iffo2	71139	in gene	MergedReg chr4 #42279	0	0	1	1	1	0
42277	4	139597887	139598306	419	3	23.5	21.214	82.5	38.571	88.143	66.929	1.92	1.47	1.35821e-06	0.000332655	34	29	117	52	126	93	0	0	1	Iffo2	67548	in gene	MergedReg chr4 #42277	0	0	1	0	1	1
42271	4	139534964	139535881	917	6	96.483	111.345	194.276	147.862	153	94.345	1.24	0.08	4.54948e-14	0.788056	197	214	348	264	276	161	0	0	1	Iffo2	4874	in gene	MergedReg chr4 #42271	1	1	1	1	1	1
42280	4	139616644	139617035	391	2	5.917	5.167	6.333	3.833	60.417	53.083	0.36	2.46	0.751259	8.10796e-06	12	9	9	8	84	78	0	1	2	Iffo2, Aldh4a1	86291, -6055	in gene, upstream	MergedReg chr4 #42280	0	0	0	0	1	1
30138	19	34573603	34574099	496	3	74.467	65.333	4.167	4	21.2	19.8	-2.86	-1.83	1.28669e-08	7.26105e-06	121	97	7	5	35	24	0	0	2	Ifit2, Ifit3	23157, -9678	in gene, upstream	MergedReg chr19 #30138	1	1	0	0	1	0
54373	7	142363018	142363513	495	4	7.467	11	90.2	52.467	44.733	34.333	2.91	1.46	7.48213e-11	0.010444	12	18	139	85	68	53	0	0	1	Ifitm10	8994	in gene	MergedReg chr7 #54373	0	0	1	1	1	1
4456	10	19582210	19582629	419	4	68.769	59.846	10.538	6.385	47.846	43.231	-2.01	-0.64	6.22699e-05	0.141991	103	97	18	9	69	69	0	0	1	Ifngr1	-9539	upstream	MergedReg chr10 #4456	1	1	0	0	1	1
41952	4	135676475	135676933	458	6	40.533	52	120.533	89.2	116	97.333	1.49	0.89	1.47704e-06	0.0128776	57	82	203	138	189	161	0	0	1	Ifnlr1	-9753	upstream	MergedReg chr4 #41952	1	1	1	1	1	1
40366	4	94650512	94651175	663	4	56.619	52.381	10.238	7	38.238	21.905	-2.01	-1.01	3.476e-06	0.00720829	97	72	22	10	63	41	0	1	2	Ift74, Lrrc19	36323, -699	in gene, upstream	MergedReg chr4 #40366	1	1	0	0	1	1
59493	9	65195473	65196896	1423	9	225	197.822	52.133	42.378	117.489	108.689	-1.57	-1.06	5.5892e-28	8.68089e-12	393	364	96	93	330	291	0	0	2	Igdcc3, Rnu5g	54995, 5657	downstream, downstream	MergedReg chr9 #59493	1	1	1	1	1	1
52146	7	68021696	68022181	485	6	28.625	22.625	95.812	80.188	148.062	93.75	2.19	1.89	6.4864e-12	1.79419e-08	48	37	162	129	249	158	0	0	1	Igf1r	69681	in gene	MergedReg chr7 #52146	1	1	1	1	1	1
52145	7	68020671	68021042	371	4	14.083	14.917	48	46.167	80.333	71.75	2.04	2.01	1.59612e-05	1.07514e-05	20	21	70	68	118	104	0	0	1	Igf1r	68599	in gene	MergedReg chr7 #52145	0	0	1	1	1	1
22728	16	22153057	22153399	342	3	6.3	4.1	26.5	13.2	91	66.5	1.54	2.81	0.0442496	9.63266e-08	8	5	34	17	122	91	0	0	1	Igf2bp2	10071	in gene	MergedReg chr16 #22728	0	0	1	0	1	1
47984	6	49210389	49210855	466	3	23.8	12.267	10	16.267	132.067	110.8	0.17	2.57	0.865092	1.08112e-11	36	15	14	27	198	175	0	0	1	Igf2bp3	4332	in gene	MergedReg chr6 #47984	1	0	0	0	1	1
47987	6	49217731	49218340	609	6	62.947	32.526	37.263	26.158	167.842	141	-0.09	1.5	0.88419	5.52055e-08	98	52	65	40	284	243	1	1	1	Igf2bp3	-3081	upstream	MergedReg chr6 #47987	1	1	1	1	1	1
47986	6	49215316	49215676	360	2	13	11	5.273	6.545	106.091	83.364	-0.38	2.4	0.71545	3.04541e-08	23	19	7	10	144	110	1	1	1	Igf2bp3	-542	upstream	MergedReg chr6 #47986	0	0	0	0	1	1
47985	6	49214704	49214980	276	2	14.667	10.333	6.222	5.667	83.778	74.667	-0.51	2.11	0.626637	1.28053e-05	17	16	9	7	99	91	1	1	1	Igf2bp3	112	in gene	MergedReg chr6 #47985	0	0	0	0	1	1
44660	5	77407422	77408246	824	4	11.846	8.043	36	19.115	82.385	66.269	1.86	2.62	6.98007e-05	2.00063e-13	21	13	57	26	139	121	1	1	1	Igfbp7	211	in gene	MergedReg chr5 #44660	0	0	1	1	1	1
44657	5	77384118	77384540	422	3	9.615	10.154	21.846	10.154	65.769	60.692	1.21	2.32	0.105913	2.55546e-06	14	16	30	16	102	91	0	0	1	Igfbp7	23716	in gene	MergedReg chr5 #44657	0	0	1	0	1	1
14300	12	114598815	114599118	303	4	2.6	5.4	27.2	32.7	31.8	32.7	2.83	2.36	4.81187e-05	0.000930591	4	6	34	42	42	43	0	0	1	Igh	1410988	in gene	MergedReg chr12 #14300	0	0	1	1	1	1
48409	6	69516182	69516562	380	5	39.167	23.25	7.5	132.333	163.667	130.833	0.7	1.71	0.532904	1.44874e-06	64	39	11	228	283	227	0	0	1	Igk	1960736	in gene	MergedReg chr6 #48409	1	1	0	1	1	1
48406	6	68453364	68453928	564	3	55.444	41.278	3.765	5.056	18.222	7.389	-2.35	-1.94	6.38291e-06	3.66686e-05	80	68	7	7	27	11	0	0	1	Igk	898010	in gene	MergedReg chr6 #48406	1	1	0	0	1	0
37642	3	101406047	101406605	558	5	18.222	17.833	63.056	54.722	143.444	78.611	1.94	2.06	5.44431e-08	4.46942e-09	26	26	105	96	226	126	0	0	1	Igsf3	29201	in gene	MergedReg chr3 #37642	0	1	1	1	1	1
37644	3	101444381	101444934	553	2	66.667	54.389	13	9.882	13.5	7.722	-1.82	-2.6	2.23495e-05	1.5677e-09	104	88	18	17	21	13	0	0	1	Igsf3	67532	in gene	MergedReg chr3 #37644	1	1	0	0	0	0
3432	1	172501755	172502342	587	3	44.474	32.737	92.526	68.737	88.316	56.579	1.44	0.59	4.64689e-07	0.106615	50	46	112	91	116	70	0	1	2	Igsf9, Tagln2	19835, 1802	downstream, in gene	MergedReg chr1 #3432	0	0	1	1	1	0
55007	8	22693097	22693520	423	4	10.231	10.308	42.385	29.308	37.692	25.846	2.21	1.28	2.75011e-05	0.0438177	14	16	61	40	48	41	0	0	1	Ikbkb	13275	in gene	MergedReg chr8 #55007	0	0	1	1	1	1
55011	8	22713731	22714110	379	2	6.091	5.636	17	13	46.273	41.545	1.59	2.35	0.0373193	7.31952e-05	8	8	20	17	60	49	0	1	1	Ikbkb	-7337	upstream	MergedReg chr8 #55011	0	0	0	0	1	1
56275	8	82351342	82351910	568	6	86.611	86.167	44.611	35.833	37.611	34.944	-0.68	-1.41	0.0479235	2.11293e-05	152	142	76	64	67	71	0	0	1	Il15	50960	in gene	MergedReg chr8 #56275	1	1	1	1	1	1
52538	7	83658876	83659553	677	2	48.591	37.227	13.318	10.318	14.409	9	-1.39	-1.9	0.00193373	8.98675e-06	83	52	26	16	19	15	0	0	1	Il16	76276	in gene	MergedReg chr7 #52538	1	1	0	0	0	0
574	1	40542470	40543001	531	3	8.25	7.688	70.625	43.062	9.875	20.75	3.03	0.72	1.06871e-11	0.36403	13	14	104	65	14	30	0	0	1	Il18rap	27373	in gene	MergedReg chr1 #574	0	0	1	1	0	1
22862	16	26626112	26626505	393	3	7.308	9.308	46.615	27.462	28.231	11.308	2.59	0.93	1.83138e-06	0.235161	12	11	67	41	45	17	0	0	1	Il1rap	44603	in gene	MergedReg chr16 #22862	0	0	1	1	1	0
31425	2	24336561	24337082	521	6	50.125	36.812	95.438	81.375	108.812	75.375	1.52	0.88	3.11091e-07	0.0140126	80	60	142	119	175	119	0	1	1	Il1rn	-39	upstream	MergedReg chr2 #31425	1	1	1	1	1	1
2255	1	130902502	130902901	399	4	12.583	10.25	44	23.5	88.25	55.583	1.67	2.14	0.00489593	7.7955e-06	17	16	72	37	133	78	0	0	1	Il20	8595	downstream	MergedReg chr1 #2255	0	0	1	1	1	1
41960	4	135738213	135738706	493	4	17.8	16.4	38.2	51.733	100.133	75.733	1.88	2.05	2.16176e-05	1.71813e-07	28	23	53	74	149	109	0	0	1	Il22ra1	10300	in gene	MergedReg chr4 #41960	0	0	1	1	1	1
57143	8	110788957	110789492	535	4	4.765	2.5	101.765	45	47.294	39.706	3.79	2.92	2.84351e-08	3.96337e-07	8	5	148	67	70	59	0	0	1	Il34	16679	in gene	MergedReg chr8 #57143	0	0	1	1	1	1
57142	8	110779918	110780757	839	6	13.077	23.269	66.5	36.846	76.885	48.885	2.01	1.62	8.6356e-08	1.08951e-05	19	36	106	56	121	68	0	0	1	Il34	25566	in gene	MergedReg chr8 #57142	0	1	1	1	1	1
17230	14	14348099	14348489	390	1	49.5	64.167	9.583	11.583	7.75	7.583	-1.72	-2.75	0.000554697	3.71684e-08	60	75	12	16	13	17	0	1	1	Il3ra	1799	in gene	MergedReg chr14 #17230	0	1	0	0	0	0
8384	11	53721784	53722163	379	5	76.417	68.417	8.833	174.5	206.083	210.5	0.48	1.36	0.68852	3.02028e-06	130	116	12	300	351	359	0	1	1	Il5	1179	in gene	MergedReg chr11 #8384	1	1	0	1	1	1
37158	3	89901405	89901822	417	4	33.385	39.923	51.538	46.154	19.308	10.154	0.81	-1.48	0.0637201	0.00793656	46	49	73	65	25	18	0	0	1	Il6ra	11549	in gene	MergedReg chr3 #37158	1	1	1	1	0	0
37156	3	89872214	89872965	751	5	49.875	50.542	35.667	33.583	23.667	12.125	0.01	-1.74	0.982987	7.2734e-06	87	77	62	70	44	22	0	0	1	Il6ra	40573	in gene	MergedReg chr3 #37156	1	1	1	1	1	0
1724	1	91400838	91401469	631	2	13.526	22.316	58.211	34.947	12.421	6.895	1.77	-0.94	1.71215e-05	0.157091	20	31	82	43	19	10	0	1	2	Ilkap, 1700020N18Rik	-2370, 4876	upstream, downstream	MergedReg chr1 #1724	0	0	1	1	0	0
35838	3	10315520	10316039	519	4	84.941	58.824	11.823	11.882	32.412	31.471	-1.84	-1.24	7.00636e-06	0.000714564	122	95	20	18	52	45	0	0	1	Impa1	15660	in gene	MergedReg chr3 #35838	1	1	0	0	1	1
35837	3	10314532	10314898	366	3	96.727	52.273	7	9.091	26.727	15.909	-2.23	-1.65	5.51839e-05	0.000543915	135	72	10	14	34	22	0	0	1	Impa1	16724	in gene	MergedReg chr3 #35837	1	1	0	0	1	0
23552	16	56279036	56279495	459	4	67.067	64	53.467	58.8	18	12.867	0.33	-2.03	0.424359	2.89312e-06	110	102	79	92	27	17	0	0	1	Impg2	74952	downstream	MergedReg chr16 #23552	1	1	1	1	0	0
40457	4	98401056	98401814	758	6	28.167	29.5	66.25	49.375	60.042	41.833	1.53	0.69	2.80691e-07	0.067858	46	62	117	101	114	83	0	0	1	Inadl	5609	in gene	MergedReg chr4 #40457	1	1	1	1	1	1
14221	12	112595512	112595931	419	4	8.727	3.615	46.385	42.538	81.769	53.231	3.07	2.97	4.29065e-09	6.4204e-09	13	6	64	57	110	76	0	0	1	Inf2	6937	in gene	MergedReg chr12 #14221	0	0	1	1	1	1
14219	12	112587398	112587808	410	2	14.769	7.308	66.692	34.538	74.385	48.846	2.65	2.1	6.23199e-09	1.44016e-05	19	10	84	44	88	64	0	1	1	Inf2	-1181	upstream	MergedReg chr12 #14219	0	0	1	0	1	0
14225	12	112619767	112620226	459	5	25.933	37.867	64.6	53.6	114	66.267	1.41	1.17	8.97242e-05	0.00183229	36	54	89	83	169	93	1	1	2	Inf2, Adssl1	31212, -51	downstream, upstream	MergedReg chr12 #14225	0	1	1	1	1	1
47423	6	21949116	21950258	1142	10	203.5	166.167	98.083	87.389	143.444	117.5	-0.42	-0.69	0.00919036	2.30695e-05	522	415	250	197	349	280	1	1	1	Ing3	72	in gene	MergedReg chr6 #47423	1	1	1	1	1	1
56269	8	81865737	81866040	303	4	3.667	2.556	34.111	22.556	29.778	25.556	2.98	2.14	1.13257e-05	0.0038882	5	4	39	31	35	34	0	0	1	Inpp4b	150688	in gene	MergedReg chr8 #56269	0	0	1	1	1	1
56270	8	81867018	81867384	366	4	4.364	5.727	54.182	24.273	25.454	34.636	2.9	1.79	1.69061e-06	0.0112208	6	11	71	30	35	50	0	0	1	Inpp4b	152001	in gene	MergedReg chr8 #56270	0	0	1	1	1	1
54191	7	139516306	139516936	630	4	15.9	10.65	32.85	35.45	52.45	41.7	1.87	1.62	2.04623e-05	0.000281111	21	14	57	56	75	61	0	0	1	Inpp5a	127512	in gene	MergedReg chr7 #54191	0	0	1	1	1	1
54187	7	139461374	139461783	409	6	23.077	21.692	57.538	63.923	91.846	74.692	1.84	1.53	4.96122e-06	0.000314885	30	32	92	98	148	112	0	0	1	Inpp5a	72469	in gene	MergedReg chr7 #54187	1	1	1	1	1	1
54183	7	139388507	139389202	695	6	261.955	238.364	130.727	114.818	157.727	139.273	-0.47	-0.89	0.00643173	7.98421e-07	475	440	252	208	266	259	2	1	1	Inpp5a	-255	upstream	MergedReg chr7 #54183	1	1	1	1	1	1
31571	2	26418117	26418569	452	4	7.643	5.077	46.786	49	64.786	33.5	2.69	2.01	2.19651e-08	0.000204258	17	8	70	75	105	53	0	0	2	Inpp5e, Sec16a	-9155, 26873	upstream, in gene	MergedReg chr2 #31571	0	0	1	1	1	1
53878	7	128671887	128672820	933	3	13.276	11.966	9.586	11.034	46.931	39.31	0.11	1.6	0.890353	2.51561e-05	28	27	15	16	94	85	0	0	1	Inpp5f	60988	in gene	MergedReg chr7 #53878	1	0	0	0	1	1
53876	7	128610826	128611720	894	6	177	169.321	82.857	69.25	114.143	99.536	-0.64	-0.77	0.000487684	4.70978e-05	371	370	151	146	214	220	1	1	1	Inpp5f	-92	upstream	MergedReg chr7 #53876	1	1	1	1	1	1
60722	9	108798433	108798869	436	4	18.385	19.462	51.385	47.769	77.231	55.385	1.8	1.47	2.67374e-05	0.00112997	22	26	76	70	104	76	0	1	2	Ip6k2, Nckipsd	2657, -9729	in gene, upstream	MergedReg chr9 #60722	0	0	1	1	1	1
5447	10	71381632	71382243	611	4	25	18.6	68.6	59.65	29.5	21.75	1.92	0.04	9.37562e-10	0.951186	38	28	115	117	42	29	1	0	1	Ipmk	34144	in gene	MergedReg chr10 #5447	1	0	1	1	1	0
46725	5	140663613	140664274	661	6	122.048	106.952	32.714	27.524	59.286	38.714	-1.37	-1.39	5.36778e-07	1.66505e-07	237	200	55	50	115	72	0	0	1	Iqce	38435	in gene	MergedReg chr5 #46725	1	1	1	1	1	1
53514	7	118943130	118943617	487	3	60.75	50.312	5.5	7.467	33	17.875	-2.06	-1.09	8.60564e-05	0.015981	98	80	9	13	53	31	0	0	1	Iqck	87598	in gene	MergedReg chr7 #53514	1	1	0	0	1	0
52454	7	80786762	80787354	592	4	17.056	22.889	119.333	85.611	98.778	68.833	2.72	1.8	8.18974e-19	7.28629e-07	30	37	180	125	143	98	0	0	1	Iqgap1	16273	in gene	MergedReg chr7 #52454	0	0	1	1	1	1
52451	7	80774024	80774632	608	6	26.684	24.737	67.316	52.842	68.526	63.947	1.69	1.15	3.92781e-07	0.00231992	41	32	119	83	125	110	0	0	1	Iqgap1	29003	in gene	MergedReg chr7 #52451	1	1	1	1	1	1
16467	13	95641353	95641607	254	1	2.25	3.875	35.875	23.5	19.75	13.625	2.96	1.62	2.84515e-05	0.0532674	5	5	47	28	22	20	0	0	1	Iqgap2	250442	in gene	MergedReg chr13 #16467	0	0	1	0	0	0
16480	13	95849383	95849739	356	3	6.455	3.909	37.636	20.091	60.909	44.364	2.44	2.64	0.000337798	1.29823e-05	9	5	55	26	86	59	0	0	1	Iqgap2	42361	in gene	MergedReg chr13 #16480	0	0	1	0	1	1
6897	10	120136034	120136473	439	4	62.615	34.923	24	21.385	15.308	4.769	-0.51	-2.13	0.388983	9.64787e-05	93	48	32	33	23	7	0	0	1	Irak3	65284	downstream	MergedReg chr10 #6897	1	1	1	1	0	0
8389	11	53761872	53762192	320	2	14	16.6	81.1	65.5	83.2	39.5	2.45	1.36	6.57919e-10	0.00859347	21	22	101	87	106	52	0	0	1	Irf1	-7982	upstream	MergedReg chr11 #8389	0	0	1	1	0	0
8390	11	53762546	53764258	1712	12	66.278	54.796	96.685	75.426	140.87	89.685	1.04	0.71	2.59892e-11	7.70241e-05	114	79	168	143	282	194	0	1	1	Irf1	-6612	upstream	MergedReg chr11 #8390	1	1	1	1	1	1
55569	8	46781057	46781468	411	4	8.333	6.833	35.333	33.75	47.667	43.917	2.44	2.27	2.75154e-05	7.69687e-05	10	11	50	44	59	58	0	0	1	Irf2	41517	in gene	MergedReg chr8 #55569	0	0	1	1	1	1
4059	1	193149456	193149795	339	3	34.727	17.546	104.909	90.182	57.909	54.636	2.16	0.84	6.12334e-09	0.10294	48	22	148	121	79	73	0	1	1	Irf6	-3487	upstream	MergedReg chr1 #4059	0	0	1	1	0	1
57497	8	120728525	120729177	652	4	97.7	61.75	8.15	16.1	41.3	27.5	-1.72	-1.28	1.9096e-05	0.000211488	170	111	14	23	66	56	0	1	1	Irf8	-7525	upstream	MergedReg chr8 #57497	1	1	0	0	1	1
50990	7	24539610	24540145	535	6	55.941	37.765	131.294	106.588	101.765	72.412	1.77	0.62	7.29259e-12	0.0899508	99	64	228	171	184	122	0	1	3	Irgq, Pinlyp, Xrcc1	9229, 6128, -7273	downstream, downstream, upstream	MergedReg chr7 #50990	1	1	1	1	1	1
54737	8	10993637	10994312	675	4	6.619	9	117.429	87.571	119.286	81.571	3.98	3.15	2.64075e-33	1.93654e-17	10	15	177	135	206	141	0	0	1	Irs2	14456	in gene	MergedReg chr8 #54737	0	0	1	1	1	1
16144	13	73279136	73279725	589	6	128.105	111.316	17.895	27.737	101.211	74.421	-1.65	-0.66	1.23782e-07	0.0139855	227	219	28	48	192	150	0	0	1	Irx4	18933	downstream	MergedReg chr13 #16144	1	1	1	1	1	1
13535	12	84784538	84785426	888	6	83.857	67.714	27.821	23.107	39.75	31.036	-0.91	-1.18	0.00191378	3.48948e-05	126	113	69	50	112	74	0	0	2	Isca2, Ltbp2	11712, 91513	downstream, in gene	MergedReg chr12 #13535	1	1	1	1	1	1
52325	7	78925261	78925708	447	4	13.643	15.286	101.643	60.214	81.786	42.714	2.82	1.57	3.04804e-13	0.00158502	17	21	157	89	128	64	0	0	1	Isg20	11719	downstream	MergedReg chr7 #52325	0	0	1	1	1	1
59171	9	58166105	58166570	465	1	1.467	4.4	29.533	16.533	5.2	6.933	2.84	0.6	1.82555e-05	0.558301	3	8	39	25	8	9	0	1	1	Islr	-7116	upstream	MergedReg chr9 #59171	0	0	1	0	0	0
17049	13	115033043	115033570	527	2	50.529	33.824	15.647	7.353	7.118	9.75	-1.17	-2.11	0.0322744	4.54631e-05	80	48	23	13	11	17	0	0	1	Itga1	68658	in gene	MergedReg chr13 #17049	1	1	0	0	0	0
17052	13	115101500	115102232	732	6	160.261	102.87	29.522	37.304	30.478	23.609	-1.29	-2.31	5.25668e-06	9.14196e-17	305	161	46	61	56	40	0	1	1	Itga1	98	in gene	MergedReg chr13 #17052	1	1	1	1	1	1
17038	13	114852379	114853409	1030	6	116.909	67	81.273	69.636	54.061	40.667	0.27	-1.06	0.610451	0.000149688	274	156	179	149	126	111	0	0	1	Itga2	79147	in gene	MergedReg chr13 #17038	1	1	1	1	1	1
17041	13	114895908	114896366	458	4	71.714	58.214	21.714	14.571	11.357	18.429	-1.39	-1.97	0.00192232	1.15526e-05	111	80	34	22	20	23	0	0	1	Itga2	35904	in gene	MergedReg chr13 #17041	1	1	1	0	0	1
7262	10	128938529	128939301	772	3	43.167	27.708	8.333	3.75	15.833	5.833	-1.6	-1.85	0.000907818	7.21332e-05	65	37	13	6	22	8	0	0	1	Itga7	5102	in gene	MergedReg chr10 #7262	1	1	0	0	0	0
7263	10	128960773	128961317	544	4	83.353	54.941	12.647	10.647	36.353	22.588	-1.71	-1.35	8.4211e-05	0.000604391	130	96	18	16	61	41	0	1	2	Itga7, Mettl7b	27232, -57	downstream, upstream	MergedReg chr10 #7263	1	1	0	0	1	1
53853	7	128118857	128119757	900	4	49.536	76.714	10.321	16.821	17.821	12.036	-1.58	-2.12	1.1257e-05	6.96745e-10	76	121	19	27	31	21	0	0	2	Itgam, Itgax	56667, -10261	downstream, upstream	MergedReg chr7 #53853	1	1	0	1	1	0
32979	2	83728402	83728723	321	3	16.2	8.7	52.9	31.9	61.7	55.9	2.1	1.77	5.85337e-05	0.000766371	21	12	65	47	80	71	0	0	1	Itgav	4165	in gene	MergedReg chr2 #32979	0	0	1	0	1	1
5612	10	77570011	77570730	719	6	50.391	35.565	107.783	80.13	123.261	97.565	1.59	1.09	6.29607e-11	6.86623e-05	75	53	202	151	213	168	0	0	1	Itgb2	40022	downstream	MergedReg chr10 #5612	1	1	1	1	1	1
23143	16	33933391	33933885	494	2	77.733	58.133	6.067	8.667	7.667	10.533	-2.16	-2.82	2.38473e-06	6.40986e-10	113	89	9	14	10	18	0	0	1	Itgb5	103973	in gene	MergedReg chr16 #23143	1	1	0	0	0	0
32509	2	60632745	60633225	480	3	5.933	7.4	53.133	45.533	34.133	17.333	3.04	1.35	1.98064e-11	0.0352722	9	11	77	71	54	21	0	0	1	Itgb6	89618	in gene	MergedReg chr2 #32509	0	0	1	1	1	0
32510	2	60639605	60640346	741	5	5.7	7.957	61.348	37.783	37.391	31.435	3	1.74	1.02604e-13	0.000510481	12	14	104	62	67	62	0	0	1	Itgb6	82628	in gene	MergedReg chr2 #32510	0	0	1	1	1	1
32516	2	60700067	60700413	346	2	10.3	8.5	91.4	55.3	32.5	38	2.87	1.35	5.69082e-10	0.0287342	13	10	118	73	40	47	0	0	1	Itgb6	22363	in gene	MergedReg chr2 #32516	0	0	1	1	0	0
32515	2	60694530	60695008	478	6	55.267	45.133	126.867	120	146.667	74.067	1.78	0.84	3.92463e-12	0.0219724	88	69	206	197	233	108	0	0	1	Itgb6	27834	in gene	MergedReg chr2 #32515	1	1	1	1	1	1
3596	1	180390245	180390636	391	4	97.083	59.5	13.833	10.667	72.833	43	-1.76	-0.57	9.57846e-05	0.167105	134	80	19	15	94	66	0	0	1	Itpkb	59964	in gene	MergedReg chr1 #3596	1	1	0	0	1	1
51106	7	27231560	27232159	599	6	54.889	56.444	136.5	95.333	139.667	126.389	1.6	1.03	4.86266e-11	0.000232452	77	71	195	127	204	199	0	2	2	Itpkc, Adck4	-3262, -1154	upstream, upstream	MergedReg chr7 #51106	1	1	1	1	1	1
49266	6	108534683	108535495	812	6	118.885	100.269	34.462	36.846	80.615	48.077	-1.01	-0.9	2.07589e-05	0.000177777	224	172	74	92	151	85	0	0	1	Itpr1	321993	in gene	MergedReg chr6 #49266	1	1	1	1	1	1
49261	6	108493840	108494733	893	2	49.071	43.571	8.607	8.929	7.357	7.464	-1.56	-2.39	5.46042e-05	9.4309e-10	80	64	15	19	15	14	0	0	1	Itpr1	281190	in gene	MergedReg chr6 #49261	1	1	0	0	0	0
49260	6	108486471	108486958	487	4	87.133	51.067	12.6	13.267	50.067	43.467	-1.72	-0.73	9.34727e-05	0.0604377	129	73	19	20	73	62	0	0	1	Itpr1	273618	in gene	MergedReg chr6 #49260	1	1	0	0	1	1
49268	6	108538508	108538827	319	2	79.9	66.7	7.5	14.4	42	34.5	-2.01	-1.14	6.64266e-05	0.00680521	104	88	9	17	53	44	0	0	1	Itpr1	325571	in gene	MergedReg chr6 #49268	1	1	0	0	0	0
25035	17	27083555	27084073	518	6	83.25	87.438	123.25	117.812	152.25	130.125	1.01	0.53	2.58894e-05	0.0696888	127	153	208	204	258	231	0	0	1	Itpr3	26510	in gene	MergedReg chr17 #25035	1	1	1	1	1	1
53479	7	118481301	118481806	505	4	8.25	6.625	45	36.562	33.812	33.125	2.58	1.75	1.61802e-07	0.0021601	15	10	61	55	47	47	0	0	1	Itpripl2	10422	downstream	MergedReg chr7 #53479	0	0	1	1	1	1
4131	10	3539969	3540455	486	2	63.867	51	5.933	3.333	9.933	5.933	-2.61	-2.73	6.86247e-07	2.08531e-08	94	83	8	5	14	9	0	1	1	Iyd	-67	upstream	MergedReg chr10 #4131	1	1	0	0	0	0
40520	4	101202624	101203116	492	5	26.938	16.938	93.375	67.938	92.625	73.625	2.32	1.62	1.34861e-11	3.21831e-05	46	27	149	118	159	128	0	0	1	Jak1	62412	in gene	MergedReg chr4 #40520	1	0	1	1	1	1
56051	8	71686265	71686867	602	4	18.263	23.263	60.632	43.211	85.579	38.895	1.87	1.3	1.08647e-07	0.00208196	25	33	79	60	127	51	1	1	3	Jak3, Insl3, B3gnt3	10183, -2686, 15234	in gene, upstream, downstream	MergedReg chr8 #56051	0	0	1	1	1	1
43902	5	37050638	37051279	641	6	167	163.8	39.75	48.6	122.25	66.45	-1.31	-1.01	2.97419e-08	2.56796e-05	306	300	68	99	226	133	0	1	1	Jakmip1	101	in gene	MergedReg chr5 #43902	1	1	1	1	1	1
23758	16	84790567	84791008	441	4	18.929	8	39.714	51.357	34.143	31.786	2.01	0.91	4.7023e-05	0.141521	26	11	59	77	56	50	0	0	1	Jam2	16664	in gene	MergedReg chr16 #23758	0	0	1	1	1	1
23759	16	84824844	84825429	585	2	75.222	37.944	14.611	9.222	14.889	14.333	-1.43	-2.04	0.00315613	6.77834e-06	121	70	23	13	28	32	0	0	3	Jam2, Atp5j, Gabpa	51013, 10438, -9988	in gene, downstream, upstream	MergedReg chr16 #23759	1	1	0	0	0	0
48126	6	52825438	52825962	524	6	40.882	52.353	87.941	69.471	97.412	75.294	1.27	0.62	6.43923e-05	0.0953541	71	91	155	117	172	145	0	0	1	Jazf1	242924	in gene	MergedReg chr6 #48126	1	1	1	1	1	1
58029	9	13246695	13247371	676	6	119.762	118.048	56.286	33.476	74.714	57.143	-0.95	-1.02	0.00123401	7.9383e-05	241	230	95	57	133	97	0	2	2	Jrkl, Ccdc82	-1292, 54	upstream, in gene	MergedReg chr9 #58029	1	1	1	1	1	1
55964	8	70701299	70701915	616	5	89.158	66.158	174.789	212.053	140.053	119.263	1.78	0.47	4.97278e-19	0.0874067	145	114	208	353	269	251	0	1	2	Jund, Gm16486	3868, -6553	downstream, upstream	MergedReg chr8 #55964	1	0	1	1	1	1
55965	8	70702179	70703161	982	4	77	68.9	151.1	108.633	129.8	92.233	1.37	0.43	7.14153e-16	0.0615529	101	107	184	150	200	144	0	1	2	Jund, Gm16486	4931, -5490	downstream, upstream	MergedReg chr8 #55965	0	0	1	1	1	1
10662	11	100395268	100396058	790	6	98.458	96.417	159.125	142.583	202.708	164.167	1.14	0.74	8.63473e-12	0.000197174	156	146	271	225	384	319	0	1	1	Jup	2127	in gene	MergedReg chr11 #10662	1	1	1	1	1	1
23151	16	34032252	34032838	586	3	6.158	6.526	20.158	35.158	52.684	40.526	2.45	2.41	3.364e-06	8.33027e-07	8	8	24	56	77	69	0	0	1	Kalrn	481482	in gene	MergedReg chr16 #23151	0	0	0	1	1	1
23169	16	34372262	34372818	556	3	63.588	66	24	16	14.353	10.412	-1.27	-2.36	0.00179085	5.38928e-09	105	103	41	29	27	17	0	0	1	Kalrn	141487	in gene	MergedReg chr16 #23169	1	1	1	0	0	0
23161	16	34119583	34120286	703	3	60.045	48.727	9.409	12.591	34.818	16.909	-1.58	-1.28	7.43153e-05	0.000413945	95	82	13	22	56	24	0	0	1	Kalrn	394093	in gene	MergedReg chr16 #23161	1	1	0	0	1	0
58232	9	21791780	21792250	470	4	20.429	19.286	92.857	70.357	134.071	108.286	2.37	2.2	3.96152e-11	1.22521e-09	28	26	143	98	206	170	0	0	2	Kank2, Dock6	6531, 60620	in gene, downstream	MergedReg chr9 #58232	0	0	1	1	1	1
58234	9	21804229	21804738	509	6	32.125	29.188	59.438	40.5	110.812	83.5	1.12	1.39	0.0048332	6.10217e-05	54	49	98	67	194	152	0	1	2	Kank2, Dock6	-5937, 48152	upstream, in gene	MergedReg chr9 #58234	1	1	1	1	1	1
40467	4	98825306	98825683	377	4	18.417	35.667	3	91.417	114.167	123.083	0.62	1.89	0.587098	6.8042e-06	29	61	6	156	193	207	0	1	2	Kank4, I0C0044D17Rik	-7957, -1654	upstream, upstream	MergedReg chr4 #40467	0	1	0	1	1	1
10959	11	104364004	104364492	488	4	5.867	4.2	34.6	25.6	24.4	32.667	2.54	1.83	6.91062e-06	0.00426862	9	7	47	37	42	50	0	0	1	Kansl1	78043	in gene	MergedReg chr11 #10959	0	0	1	1	1	1
53837	7	127932279	127932912	633	6	64.25	62.35	197.8	155.85	221	147.4	1.95	1.26	2.12542e-23	4.23156e-08	94	103	336	250	374	249	0	1	3	Kat8, Prss8, Prss36	20078, -2482, 14130	downstream, upstream, downstream	MergedReg chr7 #53837	1	1	1	1	1	1
53832	7	127922629	127923238	609	6	61.947	57.947	141.474	94.947	100.526	51.842	1.45	0.13	7.13966e-10	0.757905	97	85	234	138	148	79	0	0	3	Kat8, Prss8, Prss36	10416, 7180, 23792	in gene, downstream, downstream	MergedReg chr7 #53832	1	1	1	1	1	1
42478	4	142222231	142222776	545	6	18.823	20.294	42.176	40.353	140.765	69.059	1.41	1.92	0.000787095	1.37625e-07	33	33	60	62	224	112	0	0	1	Kazn	16898	in gene	MergedReg chr4 #42478	1	1	1	1	1	1
54930	8	15032765	15033153	388	1	44.385	19.923	7.154	12.385	2.6	1.538	-0.97	-3.4	0.166857	6.46413e-07	56	25	8	16	4	2	0	0	2	Kbtbd11, BB014433	21934, 13119	in gene, downstream	MergedReg chr8 #54930	1	0	0	0	0	0
36584	3	65134964	65135476	512	3	6.467	6.125	38.688	20.625	22.375	14	2.54	1.16	6.06669e-06	0.108693	12	10	51	32	35	22	0	0	1	Kcnab1	25577	in gene	MergedReg chr3 #36584	0	0	1	1	1	0
133	1	15582108	15582657	549	2	93.833	51.778	4.667	6.444	9.889	4.5	-2.84	-3.22	9.91736e-09	2.29106e-12	170	82	7	10	17	9	0	0	1	Kcnb2	269930	in gene	MergedReg chr1 #133	1	1	0	0	0	0
12218	12	17175986	17176875	889	3	57.643	45.5	17.857	17.679	9.107	10.214	-1.02	-2.48	0.00325315	1.31574e-11	101	55	30	28	18	22	1	1	1	Kcnf1	458	in gene	MergedReg chr12 #12218	1	1	1	0	0	0
4034	1	192415804	192416289	485	2	46.625	38.562	2.938	6.438	7.688	4.562	-2.35	-2.71	2.28664e-05	1.95314e-07	66	64	4	10	12	7	0	0	1	Kcnh1	225174	in gene	MergedReg chr1 #4034	1	1	0	0	0	0
4032	1	192311272	192311693	421	2	47.769	39.846	4	1.846	9.231	13.615	-2.62	-1.86	3.72567e-05	0.00074102	67	53	7	5	14	18	0	0	1	Kcnh1	120610	in gene	MergedReg chr1 #4032	1	1	0	0	0	0
11003	11	106003687	106004118	431	2	62.154	43.615	9.615	7.538	7.077	10.462	-1.9	-2.34	0.000259522	2.64846e-06	88	60	14	11	9	12	0	1	1	Kcnh6	-4301	upstream	MergedReg chr11 #11003	1	1	0	0	0	0
32559	2	63105968	63106377	409	2	43.231	32	2.538	3.154	4.154	4.077	-2.19	-2.76	0.000688574	5.86973e-06	59	43	4	8	7	6	0	0	1	Kcnh7	78115	in gene	MergedReg chr2 #32559	1	1	0	0	0	0
26170	17	52601027	52601629	602	4	63	59.167	25.167	19.778	16.611	15.222	-0.89	-1.75	0.0258275	9.2099e-06	85	90	33	24	30	23	0	1	1	Kcnh8	-1381	upstream	MergedReg chr17 #26170	1	1	1	0	1	0
8032	11	33931892	33933101	1209	8	92.026	75.579	33.789	29.868	37.553	32.263	-0.91	-1.35	4.45351e-05	3.18339e-09	217	177	82	73	88	67	0	0	1	Kcnip1	60697	in gene	MergedReg chr11 #8032	1	1	1	1	1	1
44084	5	49383903	49384334	431	2	54	35.286	3.923	7.643	10.615	8.857	-1.7	-2.16	0.00349249	5.24565e-05	84	57	6	9	16	14	0	0	1	Kcnip4	140786	in gene	MergedReg chr5 #44084	1	1	0	0	0	0
24119	16	94827006	94827561	555	2	61.611	50.056	8.444	6.611	10	2.611	-2.33	-3.11	8.77947e-07	1.0948e-10	93	78	12	9	19	4	0	0	1	Kcnj6	170413	in gene	MergedReg chr16 #24119	1	1	0	0	0	0
13715	12	98528623	98529043	420	2	55.462	39	4	11.385	7.462	8	-1.71	-2.51	0.00383543	2.10299e-06	75	57	6	15	12	12	0	0	1	Kcnk10	49107	in gene	MergedReg chr12 #13715	1	1	0	0	0	0
17318	14	20154915	20155433	518	4	14.438	16.188	117.25	86.75	133.562	89.375	2.96	2.34	1.88318e-20	7.44871e-11	21	27	189	129	235	163	0	0	1	Kcnk5	26608	in gene	MergedReg chr14 #17318	0	0	1	1	1	1
17317	14	20148961	20149517	556	6	35.471	29.882	105.941	68.588	90.529	65.412	1.83	0.99	7.67014e-10	0.00609509	61	50	175	107	137	99	0	0	1	Kcnk5	32543	in gene	MergedReg chr14 #17317	1	1	1	1	1	1
17319	14	20165305	20165904	599	4	66.947	43.474	31.579	22.947	19.947	8.842	-0.38	-1.88	0.402178	1.25433e-05	100	60	44	30	35	13	0	0	1	Kcnk5	16178	in gene	MergedReg chr14 #17319	1	1	1	1	0	0
51279	7	29233826	29234052	226	3	16.714	18.143	65.714	48.143	64.429	68.429	2.03	1.48	3.81482e-05	0.00637579	19	22	75	53	71	76	0	2	2	Kcnk6, Yif1b	-1417, -4384	upstream, upstream	MergedReg chr7 #51279	0	0	1	1	0	1
36083	3	32073818	32074167	349	2	3.1	1.25	7.727	7.545	46.364	34.727	1.09	2.72	0.287549	4.81993e-05	4	2	10	10	62	52	0	0	1	Kcnmb2	171289	in gene	MergedReg chr3 #36083	0	0	0	0	1	1
37140	3	89518356	89518800	444	2	54.357	56.143	11.857	10.643	7.786	13.786	-1.74	-2.05	0.000536177	2.37709e-05	75	73	17	15	15	20	0	1	1	Kcnn3	-1586	upstream	MergedReg chr3 #37140	1	1	0	0	0	0
50972	7	24387214	24387724	510	4	8.688	16.375	83.688	66.812	102.188	77	2.92	2.44	2.31589e-14	3.0184e-09	14	26	134	112	171	120	0	0	1	Kcnn4	17206	downstream	MergedReg chr7 #50972	0	0	1	1	1	1
54424	7	143368233	143368604	371	5	50.273	49.545	6.091	146.545	153.273	198.364	0.49	1.51	0.678812	1.21931e-05	81	83	9	242	254	326	0	0	1	Kcnq1	261164	in gene	MergedReg chr7 #54424	1	1	0	1	1	1
[truncated: 4,020 more rows]
