# Supplementary material for: Collagen type I-mediated mechanotransduction controls epithelial cell fate conversion during intestinal inflammation
Source: Inflamm Regen. 2022 Nov 28;42:49. doi: 10.1186/s41232-022-00237-3 (PMC9703763; doi:10.1186/s41232-022-00237-3)
Supplement: Supplementary file 5 — Additional file 5: Supplementary Table 4. RNA-seq expression data in human organoids. Sheet 1: List of genes and its expression ratio (COL/MG) after discarding genes of which RLE is 0 in all 6 samples. Sheet 2: Genes upregulated in COL sphere more than 2 folds change compared to MG organoids (cutoff criteria: padj<0.05). [file 41232_2022_237_MOESM5_ESM.xlsx]

## Sheet: List of genes
GeneID	baseMean	log2FoldChange(COL/MG)	lfcSE	stat	pvalue	padj	chr	start	end	strand	gene_sym	gene_biotype	Description	EntrezGeneID	Cellular_Component_ID	Cellular_Component_Term	Molecular_Function_ID	Molecular_Function_Term	Biological_Process_ID	Biological_Process_Term
ENSG00000165443	14.7584	20.6555	2.76902	7.45948			chr10	59176590	59247774	+	PHYHIPL	protein_coding	May play a role in the development of the central system.	84457	GO:0005737	cytoplasm	GO:0005515	protein binding
ENSG00000101825	235.08	11.3069	2.06116	5.48568	4.11878e-08	5.89789e-06	chrX	3308565	3346641	-	MXRA5	protein_coding	In kidney, has anti-inflammatory and anti-fibrotic properties by limiting the induction of chemokines, fibronectin and collagen expression in response to TGB1 and pro-inflammatory stimuli.	25878	GO:0062023, GO:0070062, GO:0005576	collagen-containing extracellular matrix, extracellular exosome, extracellular region	GO:0005201	extracellular matrix structural constituent	GO:0071559	response to transforming growth factor beta
ENSG00000121966	149.438	10.6532	2.81304	3.78709			chr2	136114349	136118165	-	CXCR4	protein_coding	(Microbial infection) Acts as a coreceptor (CD4 being the primary receptor) for human immunodeficiency virus-1/HIV-1 X4 isolates and as a primary receptor for some HIV-2 isolates. Promotes Env-mediated fusion of the virus (PubMed:8849450, PubMed:8929542, PubMed:9427609, PubMed:10074122, PubMed:10756055).	7852	GO:0030054, GO:0031252, GO:0009986, GO:0005737, GO:0031410, GO:0005769, GO:0009897, GO:0070062, GO:0016021, GO:0005770, GO:0005764, GO:0005634, GO:0005886, GO:0032991	cell junction, cell leading edge, cell surface, cytoplasm, cytoplasmic vesicle, early endosome, external side of plasma membrane, extracellular exosome, integral component of membrane, late endosome, lysosome, nucleus, plasma membrane, protein-containing complex	GO:0003779, GO:0019957, GO:0016493, GO:0016494, GO:0038147, GO:0015026, GO:0004930, GO:0032027, GO:0043130, GO:0031625, GO:0001618	actin binding, C-C chemokine binding, C-C chemokine receptor activity, C-X-C chemokine receptor activity, C-X-C motif chemokine 12 receptor activity, coreceptor activity, G protein-coupled receptor activity, myosin light chain binding, ubiquitin binding, ubiquitin protein ligase binding, virus receptor activity	GO:0000187, GO:0006915, GO:0007420, GO:0019722, GO:0060048, GO:0060326, GO:0071345, GO:0035690, GO:0038160, GO:0002407, GO:0050966, GO:0050965, GO:0045446, GO:0061154, GO:0002064, GO:0007186, GO:0006955, GO:0006954, GO:0043217, GO:0022008, GO:0001764, GO:0008038, GO:0050921, GO:0120162, GO:0007204, GO:1903861, GO:2000448, GO:1905322, GO:0048714, GO:0035470, GO:0051924, GO:0030155, GO:0050920, GO:…	activation of MAPK activity, apoptotic process, brain development, calcium-mediated signaling, cardiac muscle contraction, cell chemotaxis, cellular response to cytokine stimulus, cellular response to drug, CXCL12-activated CXCR4 signaling pathway, dendritic cell chemotaxis, detection of mechanical stimulus involved in sensory perception of pain, detection of temperature stimulus involved in sens…
ENSG00000178919	81.1303	9.77174	1.38785	7.04091	1.90983e-12	7.71737e-10	chr9	97853254	97856715	+	FOXE1	protein_coding	Transcription factor that binds consensus sites on a variety of gene promoters and activate their transcription. Involved in proper palate formation, most probably through the expression of MSX1 and TGFB3 genes which are direct targets of this transcription factor. Also implicated in thyroid gland morphogenesis. May indirectly play a role in cell growth and migration through the regulation of WNT…	2304	GO:0000785, GO:0005634	chromatin, nucleus	GO:0003700, GO:0000981, GO:0000978, GO:0043565, GO:1990837	DNA-binding transcription factor activity, DNA-binding transcription factor activity, RNA polymerase II-specific, RNA polymerase II cis-regulatory region sequence-specific DNA binding, sequence-specific DNA binding, sequence-specific double-stranded DNA binding	GO:0009653, GO:0030154, GO:0016477, GO:1904888, GO:0048562, GO:0031069, GO:0060022, GO:0000122, GO:0045892, GO:0060465, GO:0045893, GO:0006357, GO:0060023, GO:0048538, GO:0030878, GO:0006590	anatomical structure morphogenesis, cell differentiation, cell migration, cranial skeletal system development, embryonic organ morphogenesis, hair follicle morphogenesis, hard palate development, negative regulation of transcription by RNA polymerase II, negative regulation of transcription, DNA-templated, pharynx development, positive regulation of transcription, DNA-templated, regulation of tra…
ENSG00000019549	59.1756	9.31614	1.61061	5.78423			chr8	48917604	48921740	-	SNAI2	protein_coding	This gene encodes a member of the Snail family of C2H2-type zinc finger transcription factors. The encoded protein acts as a transcriptional repressor that binds to E-box motifs and is also likely to repress E-cadherin transcription in breast carcinoma. This protein is involved in epithelial-mesenchymal transitions and has antiapoptotic activity. Mutations in this gene may be associated with spor…	6591	GO:0000785, GO:0000785, GO:0005634, GO:0005654, GO:0005737	chromatin, chromatin, nucleus, nucleoplasm, cytoplasm	GO:0000977, GO:0000978, GO:0000981, GO:0001227, GO:0003682, GO:0005515, GO:0043565, GO:0046872, GO:0070888, GO:1990837	RNA polymerase II transcription regulatory region sequence-specific DNA binding, RNA polymerase II cis-regulatory region sequence-specific DNA binding, DNA-binding transcription factor activity, RNA polymerase II-specific, DNA-binding transcription repressor activity, RNA polymerase II-specific, chromatin binding, protein binding, sequence-specific DNA binding, metal ion binding, E-box binding, s…	GO:0000122, GO:0000122, GO:0001649, GO:0001837, GO:0003180, GO:0003198, GO:0003198, GO:0003273, GO:0006355, GO:0006933, GO:0007219, GO:0007605, GO:0010839, GO:0010957, GO:0014032, GO:0030335, GO:0032331, GO:0032642, GO:0033028, GO:0033033, GO:0033629, GO:0035066, GO:0035921, GO:0043473, GO:0043518, GO:0043542, GO:0045600, GO:0045667, GO:0050872, GO:0060021, GO:0060429, GO:0060536, GO:0060693, GO:…	negative regulation of transcription by RNA polymerase II, negative regulation of transcription by RNA polymerase II, osteoblast differentiation, epithelial to mesenchymal transition, aortic valve morphogenesis, epithelial to mesenchymal transition involved in endocardial cushion formation, epithelial to mesenchymal transition involved in endocardial cushion formation, cell migration involved in …
ENSG00000260604	59.0323	9.31312	1.37416	6.77731	1.22437e-11	3.85739e-09	chr6	3904920	3911979	-	AL590004.3	lincRNA
ENSG00000166073	160.387	8.90194	1.15749	7.69076	1.46267e-14	7.88059e-12	chr15	39799032	39920892	-	GPR176	protein_coding	Orphan receptor involved in normal circadian rhythm behavior. Acts through the G-protein subclass G(z)-alpha and has an agonist-independent basal activity to repress cAMP production.	11245	GO:0005887, GO:0005886, GO:0045202	integral component of plasma membrane, plasma membrane, synapse	GO:0004930	G protein-coupled receptor activity	GO:0007193, GO:0007268, GO:0048512, GO:0007186	adenylate cyclase-inhibiting G protein-coupled receptor signaling pathway, chemical synaptic transmission, circadian behavior, G protein-coupled receptor signaling pathway
ENSG00000250508	43.0332	8.85799	1.52317	5.81549	6.04556e-09	1.18915e-06	chr11	68870664	68874542	+	AP000808.1	lincRNA		105369364
ENSG00000026751	32.9735	8.47295	3.90806	2.16807	0.0301532	0.283003	chr1	160739057	160754821	+	SLAMF7	protein_coding		57823	GO:0005886, GO:0009897, GO:0016021	plasma membrane, external side of plasma membrane, integral component of membrane	GO:0042802	identical protein binding	GO:0002250, GO:0007155, GO:0030101, GO:0042110, GO:0042267	adaptive immune response, cell adhesion, natural killer cell activation, T cell activation, natural killer cell mediated cytotoxicity
ENSG00000136881	32.9367	8.47147	3.90806	2.16769	0.0301821	0.28306	chr9	101360417	101383519	-	BAAT	protein_coding	The protein encoded by this gene is a liver enzyme that catalyzes the transfer of C24 bile acids from the acyl-CoA thioester to either glycine or taurine, the second step in the formation of bile acid-amino acid conjugates. The bile acid conjugates then act as a detergent in the gastrointestinal tract, which enhances lipid and fat-soluble vitamin absorption. Defects in this gene are a cause of fa…	570	GO:0005777, GO:0005777, GO:0005782, GO:0005829, GO:0005829	peroxisome, peroxisome, peroxisomal matrix, cytosol, cytosol	GO:0052689	carboxylic ester hydrolase activity	GO:0001889, GO:0002152, GO:0006544, GO:0006631, GO:0006637, GO:0006637, GO:0006699, GO:0006699, GO:0008206, GO:0019530, GO:0031100	liver development, bile acid conjugation, glycine metabolic process, fatty acid metabolic process, acyl-CoA metabolic process, acyl-CoA metabolic process, bile acid biosynthetic process, bile acid biosynthetic process, bile acid metabolic process, taurine metabolic process, animal organ regeneration
ENSG00000128422	16890	8.46407	0.995464	8.50264	1.85328e-17	1.56585e-14	chr17	41619441	41624842	-	KRT17	protein_coding	This gene encodes the type I intermediate filament chain keratin 17, expressed in nail bed, hair follicle, sebaceous glands, and other epidermal appendages. Mutations in this gene lead to Jackson-Lawler type pachyonychia congenita and steatocystoma multiplex. [provided by RefSeq, Aug 2008].	3872	GO:0005882	intermediate filament	GO:0005198	structural molecule activity	GO:0030307, GO:0030855, GO:0031069, GO:0031424, GO:0045109, GO:0045727, GO:0051798	positive regulation of cell growth, epithelial cell differentiation, hair follicle morphogenesis, keratinization, intermediate filament organization, positive regulation of translation, positive regulation of hair follicle development
ENSG00000244280	27.6797	8.22067	1.80062	4.56547	4.98387e-06	0.000368554	chr2	232385750	232387457	-	ECEL1P2	transcribed_unprocessed_pseudogene		347694
ENSG00000240738	26.2185	8.14175	1.50679	5.40337	6.53987e-08	8.94567e-06	chr8	33859480	33860223	-	AF279873.2	processed_pseudogene		388460
ENSG00000124233	25.5289	8.10302	1.66118	4.87787	1.07239e-06	9.84379e-05	chr20	45206997	45209772	+	SEMG1	protein_coding	Alpha-inhibin-92 and alpha-inhibin-31, derived from the proteolytic degradation of semenogelin, inhibit the secretion of pituitary follicle-stimulating hormone.	6406	GO:0070062, GO:0005576, GO:0005615, GO:0005634, GO:0032991	extracellular exosome, extracellular region, extracellular space, nucleus, protein-containing complex	GO:0008270	zinc ion binding	GO:0019731, GO:0061844, GO:0050817, GO:0007320, GO:0031640, GO:0090281, GO:1901318, GO:1900005, GO:0048240	antibacterial humoral response, antimicrobial humoral immune response mediated by antimicrobial peptide, coagulation, insemination, killing of cells of other organism, negative regulation of calcium ion import, negative regulation of flagellated sperm motility, positive regulation of serine-type endopeptidase activity, sperm capacitation
ENSG00000258483	41.9879	7.85497	1.39248	5.64101	1.69057e-08	2.81832e-06	chr15	98003081	98087384	+	LINC02251	lincRNA		105371008
ENSG00000108688	19.827	7.73935	1.58109	4.89494	9.83368e-07	9.20849e-05	chr17	34270221	34272242	+	CCL7	protein_coding	This gene encodes monocyte chemotactic protein 3, a secreted chemokine which attracts macrophages during inflammation and metastasis. It is a member of the C-C subfamily of chemokines which are characterized by having two adjacent cysteine residues. The protein is an in vivo substrate of matrix metalloproteinase 2, an enzyme which degrades components of the extracellular matrix. This gene is part…	6354	GO:0005576, GO:0005615	extracellular region, extracellular space	GO:0005515, GO:0008009, GO:0008009, GO:0008201, GO:0031726, GO:0031727, GO:0048020	protein binding, chemokine activity, chemokine activity, heparin binding, CCR1 chemokine receptor binding, CCR2 chemokine receptor binding, CCR chemokine receptor binding	GO:0002548, GO:0002548, GO:0006874, GO:0006935, GO:0006954, GO:0007010, GO:0007165, GO:0007186, GO:0007267, GO:0008360, GO:0010332, GO:0030335, GO:0030593, GO:0043547, GO:0048245, GO:0048245, GO:0048247, GO:0070098, GO:0070374, GO:0071346, GO:0071347, GO:0071356, GO:0071361, GO:2000503	monocyte chemotaxis, monocyte chemotaxis, cellular calcium ion homeostasis, chemotaxis, inflammatory response, cytoskeleton organization, signal transduction, G protein-coupled receptor signaling pathway, cell-cell signaling, regulation of cell shape, response to gamma radiation, positive regulation of cell migration, neutrophil chemotaxis, positive regulation of GTPase activity, eosinophil chemo…
ENSG00000248461	16.2844	7.45602	2.45191	3.04091			chr5	38148480	38153715	+	LINC02119	lincRNA		101929745
ENSG00000230601	16.0214	7.43054	1.82118	4.08006	4.50236e-05	0.0022377	chr9	114666434	114682066	-	TEX48	protein_coding		100505478			GO:0005515	protein binding
ENSG00000185272	14.4711	7.28527	1.7218	4.2312	2.32445e-05	0.00128947	chr21	14216130	14228372	+	RBM11	protein_coding	Tissue-specific splicing factor with potential implication in the regulation of alternative splicing during neuron and germ cell differentiation. Antagonizes SRSF1-mediated BCL-X splicing. May affect the choice of alternative 5' splice sites by binding to specific sequences in exons and antagonizing the SR protein SRSF1.	54033	GO:0016607, GO:0005654, GO:0005634	nuclear speck, nucleoplasm, nucleus	GO:0008266, GO:0042803, GO:0003727	poly(U) RNA binding, protein homodimerization activity, single-stranded RNA binding	GO:0030154, GO:0034599, GO:0006397, GO:0000381, GO:0008380	cell differentiation, cellular response to oxidative stress, mRNA processing, regulation of alternative mRNA splicing, via spliceosome, RNA splicing
ENSG00000253522	13.2599	7.15933	2.27107	3.1524	0.00161935	0.0364413	chr5	160438594	160487426	+	MIR3142HG	lincRNA		107075116	GO:0016442	RISC complex			GO:0035195	miRNA-mediated gene silencing
ENSG00000283265	151.266	7.09479	1.81624	3.90631	9.3715e-05	0.00403702	chr6	137693068	137700415	+	AL356234.3	lincRNA
ENSG00000164932	11.6515	6.97306	1.80364	3.8661	0.00011059	0.00458543	chr8	103371515	103382997	+	CTHRC1	protein_coding	This locus encodes a protein that may play a role in the cellular response to arterial injury through involvement in vascular remodeling. Mutations at this locus have been associated with Barrett esophagus and esophageal adenocarcinoma. Alternatively spliced transcript variants have been described. [provided by RefSeq, Jan 2012].	115908	GO:0005576, GO:0005581, GO:0005615, GO:0016528, GO:0062023	extracellular region, collagen trimer, extracellular space, sarcoplasm, collagen-containing extracellular matrix	GO:0005109, GO:0005201, GO:0017147	frizzled binding, extracellular matrix structural constituent, Wnt-protein binding	GO:0001649, GO:0016477, GO:0032092, GO:0033687, GO:0033690, GO:0043932, GO:0045669, GO:0060071, GO:0060122, GO:0090090, GO:0090103, GO:0090177	osteoblast differentiation, cell migration, positive regulation of protein binding, osteoblast proliferation, positive regulation of osteoblast proliferation, ossification involved in bone remodeling, positive regulation of osteoblast differentiation, Wnt signaling pathway, planar cell polarity pathway, inner ear receptor cell stereocilium organization, negative regulation of canonical Wnt signal…
ENSG00000232480	11.0417	6.89525	2.08364	3.30924	0.000935498	0.0239849	chr1	218344196	218345678	-	TGFB2-AS1	antisense
ENSG00000260019	11.5959	6.9661	2.89299	2.40792			chr17	27929548	27974223	-	LINC01992	lincRNA		105371708
ENSG00000166670	221.403	6.87002	1.88547	3.64366	0.00026879	0.00919277	chr11	102770503	102780628	-	MMP10	protein_coding	This gene encodes a member of the peptidase M10 family of matrix metalloproteinases (MMPs). Proteins in this family are involved in the breakdown of extracellular matrix in normal physiological processes, such as embryonic development, reproduction, and tissue remodeling, as well as in disease processes, such as arthritis and metastasis. The encoded preproprotein is proteolytically processed to g…	4319	GO:0031012	extracellular matrix	GO:0004222, GO:0008270	metalloendopeptidase activity, zinc ion binding	GO:0006508, GO:0022617, GO:0030198, GO:0030574, GO:0030574	proteolysis, extracellular matrix disassembly, extracellular matrix organization, collagen catabolic process, collagen catabolic process
ENSG00000169067	97.6411	6.86472	1.13695	6.03782	1.56207e-09	3.39599e-07	chr5	57480016	57482809	-	ACTBL2	protein_coding	Actins are highly conserved proteins that are involved in various types of cell motility and are ubiquitously expressed in all eukaryotic cells.	345651	GO:0005884, GO:0030424, GO:0005737, GO:0070062, GO:0005615, GO:0098978, GO:0016020, GO:0035267, GO:0045202	actin filament, axon, cytoplasm, extracellular exosome, extracellular space, glutamatergic synapse, membrane, NuA4 histone acetyltransferase complex, synapse	GO:0005524, GO:0019901, GO:0098973	ATP binding, protein kinase binding, structural constituent of postsynaptic actin cytoskeleton	GO:0007409, GO:0048870	axonogenesis, cell motility
ENSG00000164128	55.7405	6.82647	1.34584	5.07227	3.93107e-07	4.31096e-05	chr4	163323961	163344832	-	NPY1R	protein_coding	This gene belongs to the G-protein-coupled receptor superfamily. The encoded transmembrane protein mediates the function of neuropeptide Y (NPY), a neurotransmitter, and peptide YY (PYY), a gastrointestinal hormone. The encoded receptor undergoes fast agonist-induced internalization through clathrin-coated pits and is subsequently recycled back to the cell membrane. Activation of Y1 receptors may…	4886	GO:0016021, GO:0005886	integral component of membrane, plasma membrane	GO:0004983	neuropeptide Y receptor activity	GO:0003151, GO:0006006, GO:0007187, GO:0007193, GO:0007218, GO:0007626, GO:0007631, GO:0008217, GO:0019233, GO:0040014	outflow tract morphogenesis, glucose metabolic process, G protein-coupled receptor signaling pathway, coupled to cyclic nucleotide second messenger, adenylate cyclase-inhibiting G protein-coupled receptor signaling pathway, neuropeptide signaling pathway, locomotory behavior, feeding behavior, regulation of blood pressure, sensory perception of pain, regulation of multicellular organism growth
ENSG00000213626	1271.76	6.79796	0.612061	11.1067	1.16428e-28	3.93486e-25	chr2	30231369	30323730	+	LBH	protein_coding		81606	GO:0005634, GO:0005634, GO:0005737, GO:0032991	nucleus, nucleus, cytoplasm, protein-containing complex	GO:0005515	protein binding	GO:0033147, GO:0043408, GO:0045892, GO:0045893, GO:0045893, GO:0060644, GO:1904674, GO:1904677, GO:2000103, GO:2000737	negative regulation of intracellular estrogen receptor signaling pathway, regulation of MAPK cascade, negative regulation of DNA-templated transcription, positive regulation of DNA-templated transcription, positive regulation of DNA-templated transcription, mammary gland epithelial cell differentiation, positive regulation of somatic stem cell population maintenance, positive regulation of somati…
ENSG00000234896	10.1617	6.77629	2.03239	3.33414	0.000855624	0.022275	chr2	71055527	71056003	+	OR7E62P	unprocessed_pseudogene
ENSG00000108691	4345.64	6.75685	1.57046	4.30247	1.68905e-05	0.00100952	chr17	34255218	34257203	+	CCL2	protein_coding	This gene is one of several cytokine genes clustered on the q-arm of chromosome 17. Chemokines are a superfamily of secreted proteins involved in immunoregulatory and inflammatory processes. The superfamily is divided into four subfamilies based on the arrangement of N-terminal cysteine residues of the mature peptide. This chemokine is a member of the CC subfamily which is characterized by two ad…	6347	GO:0005615	extracellular space	GO:0008009	chemokine activity	GO:0006955	immune response
ENSG00000124391	19.0988	6.71069	1.7073	3.93059	8.4738e-05	0.00370178	chr16	88638591	88640473	+	IL17C	protein_coding	Cytokine that plays a crucial role in innate immunity of the epithelium, including to intestinal bacterial pathogens, in an autocrine manner. Stimulates the production of antibacterial peptides and proinflammatory molecules for host defense by signaling through the NF-kappa-B and MAPK pathways. Acts synergically with IL22 in inducing the expression of antibacterial peptides, including S100A8, S10…	27189	GO:0005576, GO:0005615	extracellular region, extracellular space	GO:0005125	cytokine activity	GO:0007166, GO:0007267, GO:0006954	cell surface receptor signaling pathway, cell-cell signaling, inflammatory response
ENSG00000186827	9.63417	6.69954	2.11033	3.17464	0.00150025	0.0344066	chr1	1211326	1214138	-	TNFRSF4	protein_coding	(Microbial infection) Acts as a receptor for human herpesvirus 6B/HHV-6B.	7293	GO:0009986, GO:0009897, GO:0005887, GO:0005886	cell surface, external side of plasma membrane, integral component of plasma membrane, plasma membrane	GO:0005031, GO:0001618	tumor necrosis factor-activated receptor activity, virus receptor activity	GO:0006955, GO:0006954, GO:0043433, GO:0045892, GO:0030890, GO:0002639, GO:0042098	immune response, inflammatory response, negative regulation of DNA-binding transcription factor activity, negative regulation of transcription, DNA-templated, positive regulation of B cell proliferation, positive regulation of immunoglobulin production, T cell proliferation
ENSG00000145623	452.905	6.69926	0.749484	8.9385	3.94506e-19	3.85952e-16	chr5	38845858	38945596	+	OSMR	protein_coding	This gene encodes a member of the type I cytokine receptor family. The encoded protein heterodimerizes with interleukin 6 signal transducer to form the type II oncostatin M receptor and with interleukin 31 receptor A to form the interleukin 31 receptor, and thus transduces oncostatin M and interleukin 31 induced signaling events. Mutations in this gene have been associated with familial primary l…	9180	GO:0016021	integral component of membrane	GO:0004896, GO:0004923, GO:0004924, GO:0004924, GO:0005127, GO:0005515, GO:0019838, GO:0019955	cytokine receptor activity, leukemia inhibitory factor receptor activity, oncostatin-M receptor activity, oncostatin-M receptor activity, ciliary neurotrophic factor receptor binding, protein binding, growth factor binding, cytokine binding	GO:0002675, GO:0008284, GO:0008284, GO:0019221, GO:0034097, GO:0038165, GO:0048861	positive regulation of acute inflammatory response, positive regulation of cell population proliferation, positive regulation of cell population proliferation, cytokine-mediated signaling pathway, response to cytokine, oncostatin-M-mediated signaling pathway, leukemia inhibitory factor signaling pathway
ENSG00000154545	38.6282	6.70727	3.12952	2.14323	0.0320948	0.294825	chrX	52184823	52192268	+	MAGED4	protein_coding		728239	GO:0005575, GO:0005634	cellular_component, nucleus	GO:0005515	protein binding	GO:0000122, GO:0008150	negative regulation of transcription by RNA polymerase II, biological_process
ENSG00000204381	226.837	6.65892	2.1341	3.12024	0.00180701	0.0394465	chr11	111540280	111561745	+	LAYN	protein_coding		143903	GO:0016021	integral component of membrane	GO:0005540, GO:0005540, GO:0030246	hyaluronic acid binding, hyaluronic acid binding, carbohydrate binding
ENSG00000138311	18.0718	6.63149	1.6057	4.12998	3.62799e-05	0.00187325	chr10	62374192	62670301	+	ZNF365	protein_coding	This gene encodes a zinc finger protein that may play a role in the repair of DNA damage and maintenance of genome stability. The N-terminal C2H2 zinc finger motif is required to form a protein complex with PARP1 and MRE11, which are known to be involved in the restart of stalled DNA replication forks. A mutation in this gene may be associated with breast cancer susceptibility. [provided by RefSe…	22891	GO:0005737, GO:0005813	cytoplasm, centrosome	GO:0005515, GO:0046872	protein binding, metal ion binding	GO:0000723, GO:0000723, GO:0010569, GO:0010569, GO:0010975, GO:0010977, GO:0021687, GO:0048714, GO:0060997, GO:0110026, GO:0110026, GO:0140059	telomere maintenance, telomere maintenance, regulation of double-strand break repair via homologous recombination, regulation of double-strand break repair via homologous recombination, regulation of neuron projection development, negative regulation of neuron projection development, cerebellar molecular layer morphogenesis, positive regulation of oligodendrocyte differentiation, dendritic spine …
ENSG00000253417	9.00391	6.60036	2.11157	3.1258	0.0017732	0.038914	chr5	160931778	160938626	-	LINC02159	lincRNA		285629
ENSG00000266821	11.8107	-7.0581	2.3453	-3.00947	0.00261704	0.05271	chr17	47879472	47882398	-	AC018521.7	lincRNA
ENSG00000138271	62.7462	6.58044	1.16613	5.64298	1.67133e-08	2.79881e-06	chr3	151294086	151316952	-	GPR87	protein_coding	Receptor for lysophosphatidic acid (LPA). Necessary for p53/TP53-dependent survival in response to DNA damage.	53836	GO:0016021, GO:0005886	integral component of membrane, plasma membrane	GO:0045028	G protein-coupled purinergic nucleotide receptor activity	GO:0007186, GO:0007194	G protein-coupled receptor signaling pathway, negative regulation of adenylate cyclase activity
ENSG00000184588	372.404	6.56175	1.39741	4.69564	2.65768e-06	0.000216197	chr1	65792514	66374579	+	PDE4B	protein_coding	This gene is a member of the type IV, cyclic AMP (cAMP)-specific, cyclic nucleotide phosphodiesterase (PDE) family. The encoded protein regulates the cellular concentrations of cyclic nucleotides and thereby play a role in signal transduction. Altered activity of this protein has been associated with schizophrenia and bipolar affective disorder. Alternative splicing and the use of alternative pro…	5142	GO:0000930, GO:0005634, GO:0005813, GO:0005829, GO:0005829, GO:0005891, GO:0008021, GO:0014069, GO:0030018, GO:0043197, GO:0048471, GO:0060076	gamma-tubulin complex, nucleus, centrosome, cytosol, cytosol, voltage-gated calcium channel complex, synaptic vesicle, postsynaptic density, Z disc, dendritic spine, perinuclear region of cytoplasm, excitatory synapse	GO:0004115	3',5'-cyclic-AMP phosphodiesterase activity	GO:0006198	cAMP catabolic process
ENSG00000262406	179.268	6.57536	3.75045	1.75322			chr11	102862736	102875034	-	MMP12	protein_coding	May be involved in tissue injury and remodeling. Has significant elastolytic activity. Can accept large and small amino acids at the P1' site, but has a preference for leucine. Aromatic or hydrophobic residues are preferred at the P1 site, with small hydrophobic residues (preferably alanine) occupying P3.	4321	GO:0005737, GO:0031012, GO:0005576, GO:0005615, GO:0005634	cytoplasm, extracellular matrix, extracellular region, extracellular space, nucleus	GO:0005509, GO:0005518, GO:0001046, GO:0004175, GO:0004222, GO:0043565, GO:0004252, GO:0008270	calcium ion binding, collagen binding, core promoter sequence-specific DNA binding, endopeptidase activity, metalloendopeptidase activity, sequence-specific DNA binding, serine-type endopeptidase activity, zinc ion binding	GO:0060435, GO:0098586, GO:0030574, GO:0060309, GO:0022617, GO:0030198, GO:0048286, GO:1904905, GO:0000122, GO:0060339, GO:0060054, GO:0032727, GO:0045944, GO:0060340, GO:0006606, GO:0006508, GO:0050691, GO:1904645, GO:0035313	bronchiole development, cellular response to virus, collagen catabolic process, elastin catabolic process, extracellular matrix disassembly, extracellular matrix organization, lung alveolus development, negative regulation of endothelial cell-matrix adhesion via fibronectin, negative regulation of transcription by RNA polymerase II, negative regulation of type I interferon-mediated signaling path…
ENSG00000162849	8.72932	6.55678	2.08484	3.14498	0.00166097	0.0371305	chr1	245154985	245709431	+	KIF26B	protein_coding	The protein encoded by this gene is an intracellular motor protein thought to transport organelles along microtubules. The encoded protein is required for kidney development. Elevated levels of this protein have been found in some breast and colorectal cancers. [provided by RefSeq, Mar 2017].	55083	GO:0005737, GO:0005871, GO:0005874	cytoplasm, kinesin complex, microtubule	GO:0005524, GO:1990939, GO:0008017	ATP binding, ATP-dependent microtubule motor activity, microtubule binding	GO:0007018	microtubule-based movement
ENSG00000197632	1563.94	6.54923	1.54302	4.24442	2.19157e-05	0.00123072	chr18	63871692	63903890	+	SERPINB2	protein_coding		5055	GO:0005615	extracellular space	GO:0004867	serine-type endopeptidase inhibitor activity	GO:0043066	negative regulation of apoptotic process
ENSG00000260144	11.1397	-6.97403	2.43411	-2.86512	0.00416848	0.0746471	chr15	72605183	72612326	+	AC100827.2	unprocessed_pseudogene		646665
ENSG00000124493	11.1339	-6.97358	2.46707	-2.82666	0.0047036	0.0814503	chr6	34018645	34155622	-	GRM4	protein_coding	L-glutamate is the major excitatory neurotransmitter in the central nervous system and activates both ionotropic and metabotropic glutamate receptors. Glutamatergic neurotransmission is involved in most aspects of normal brain function and can be perturbed in many neuropathologic conditions. The metabotropic glutamate receptors are a family of G protein-coupled receptors, that have been divided i…	2914	GO:0016021	integral component of membrane	GO:0004930	G protein-coupled receptor activity	GO:0007196, GO:0007216, GO:0007268, GO:0007269, GO:0043410, GO:0043523, GO:0051966	adenylate cyclase-inhibiting G protein-coupled glutamate receptor signaling pathway, G protein-coupled glutamate receptor signaling pathway, chemical synaptic transmission, neurotransmitter secretion, positive regulation of MAPK cascade, regulation of neuron apoptotic process, regulation of synaptic transmission, glutamatergic
ENSG00000157851	11.0924	-6.96694	2.33899	-2.97861	0.00289563	0.0567488	chr2	26847747	26950351	+	DPYSL5	protein_coding	This gene encodes a member of the CRMP (collapsing response mediator protein) family thought to be involved in neural development. Antibodies to the encoded protein were found in some patients with neurologic symptoms who had paraneoplastic syndrome. A pseudogene of this gene is found on chromosome 11. Multiple alternatively spliced variants, encoding the same protein, have been identified. [prov…	56896	GO:0005737	cytoplasm	GO:0016810, GO:0008017	hydrolase activity, acting on carbon-nitrogen (but not peptide) bonds, microtubule binding	GO:0007411	axon guidance
ENSG00000158764	7.90188	6.41195	3.14004	2.04199	0.0411522	0.340881	chr1	160945025	160954799	-	ITLN2	protein_coding	May play a role in the defense system against pathogens.	142683	GO:0005615	extracellular space	GO:0046872, GO:0070492	metal ion binding, oligosaccharide binding
ENSG00000204956	7.67526	6.36913	3.16501	2.01236	0.0441824	0.35591	chr5	141330571	141512981	+	PCDHGA1	protein_coding	Potential calcium-dependent cell-adhesion protein. May be involved in the establishment and maintenance of specific neuronal connections in the brain.	56114	GO:0005887	integral component of plasma membrane	GO:0005509	calcium ion binding	GO:0007155, GO:0007156	cell adhesion, homophilic cell adhesion via plasma membrane adhesion molecules
ENSG00000253731	8.46214	6.51098	2.10305	3.09597	0.00196172	0.0418892	chr5	141373914	141512979	+	PCDHGA6	protein_coding	Potential calcium-dependent cell-adhesion protein. May be involved in the establishment and maintenance of specific neuronal connections in the brain.	56109	GO:0005887	integral component of plasma membrane	GO:0005509	calcium ion binding	GO:0007155, GO:0007156	cell adhesion, homophilic cell adhesion via plasma membrane adhesion molecules
ENSG00000179144	7.45737	6.32872	2.5532	2.47874	0.0131846	0.165947	chr7	150514830	150521073	+	GIMAP7	protein_coding	The dimer has GTPase activity; the active site contains residues from both subunits.	168537	GO:0005829, GO:0005783, GO:0005794, GO:0043231, GO:0005811	cytosol, endoplasmic reticulum, Golgi apparatus, intracellular membrane-bounded organelle, lipid droplet	GO:0005525, GO:0003924, GO:0042802, GO:0042803	GTP binding, GTPase activity, identical protein binding, protein homodimerization activity	GO:0046039	GTP metabolic process
ENSG00000280032	10.844	-6.93398	2.35513	-2.94421	0.00323784	0.0619505	chr11	118264593	118266817	+	AP002800.1	TEC
ENSG00000126861	10.7249	-6.91763	2.3674	-2.92204	0.00347746	0.0651586	chr17	31272013	31297539	-	OMG	protein_coding	Cell adhesion molecule contributing to the interactive process required for myelination in the central nervous system.	4974	GO:0031225, GO:0005886	anchored component of membrane, plasma membrane			GO:0007155, GO:0031102	cell adhesion, neuron projection regeneration
ENSG00000228997	7.26294	6.28969	2.57744	2.44029	0.0146756	0.178352	chr10	10776223	10776661	-	AL136452.1	processed_pseudogene		124902374
ENSG00000148677	323.16	6.41953	1.43516	4.47305	7.71131e-06	0.00052538	chr10	90912096	90921276	-	ANKRD1	protein_coding	May play an important role in endothelial cell activation. May act as a nuclear transcription factor that negatively regulates the expression of cardiac genes. Induction seems to be correlated with apoptotic cell death in hepatoma cells.	27063	GO:0005737, GO:0005829, GO:0001650, GO:0031674, GO:0005654, GO:0005634, GO:0005667	cytoplasm, cytosol, fibrillar center, I band, nucleoplasm, nucleus, transcription regulator complex	GO:0003677, GO:0042826, GO:0002039, GO:0070412, GO:0061629, GO:0031432, GO:0003713, GO:0003714	DNA binding, histone deacetylase binding, p53 binding, R-SMAD binding, RNA polymerase II-specific DNA-binding transcription factor binding, titin binding, transcription coactivator activity, transcription corepressor activity	GO:0055008, GO:0035690, GO:0071456, GO:0071347, GO:0071222, GO:0071260, GO:0071407, GO:0071560, GO:0071356, GO:2000279, GO:0000122, GO:0043065, GO:0043517, GO:0010976, GO:0050714, GO:0070528, GO:0006357, GO:0035994, GO:0045214, GO:0035914	cardiac muscle tissue morphogenesis, cellular response to drug, cellular response to hypoxia, cellular response to interleukin-1, cellular response to lipopolysaccharide, cellular response to mechanical stimulus, cellular response to organic cyclic compound, cellular response to transforming growth factor beta stimulus, cellular response to tumor necrosis factor, negative regulation of DNA biosyn…
ENSG00000187475	7.31252	6.30065	2.03317	3.09893	0.00194224	0.0416405	chr6	26107419	26108136	-	HIST1H1T	protein_coding	Testis-specific histone H1 that forms less compacted chromatin compared to other H1 histone subtypes (PubMed:26757249). Formation of more relaxed chromatin may be required to promote chromatin architecture required for proper chromosome regulation during meiosis, such as homologous recombination (PubMed:26757249). Histones H1 act as linkers that bind to nucleosomes and compact polynucleosomes int…	3010	GO:0000786, GO:0005634	nucleosome, nucleus	GO:0003690, GO:0031492	double-stranded DNA binding, nucleosomal DNA binding	GO:0030154, GO:0030261, GO:0031936, GO:0045910, GO:0006334, GO:0016584, GO:0007283	cell differentiation, chromosome condensation, negative regulation of chromatin silencing, negative regulation of DNA recombination, nucleosome assembly, nucleosome positioning, spermatogenesis
ENSG00000120324	7.10876	6.26038	2.58191	2.42471	0.0153208	0.183258	chr5	141192353	141195642	+	PCDHB10	protein_coding	Potential calcium-dependent cell-adhesion protein. May be involved in the establishment and maintenance of specific neuronal connections in the brain.	56126	GO:0016021, GO:0005887, GO:0045202	integral component of membrane, integral component of plasma membrane, synapse	GO:0005509	calcium ion binding	GO:0016339, GO:0007155, GO:0007268, GO:0007156, GO:0007416	calcium-dependent cell-cell adhesion via plasma membrane cell adhesion molecules, cell adhesion, chemical synaptic transmission, homophilic cell adhesion via plasma membrane adhesion molecules, synapse assembly
ENSG00000248466	10.404	-6.87599	2.40409	-2.86012	0.00423486	0.0755809	chr4	36065060	36065726	-	AC098827.1	processed_pseudogene		651644
ENSG00000115526	6.92743	6.22308	3.23366	1.92447	0.0542956	0.40145	chr2	100391860	100417656	-	CHST10	protein_coding	This protein encoded by this gene transfers sulfate to the C-3 hydroxyl of terminal glucuronic acid of protein- and lipid-linked oligosaccharides. This protein was first identified as a sulfotransferase that acts on the human natural killer-1 (HNK-1) glycan; HNK-1 is a carbohydrate involved in neurodevelopment and synaptic plasticity.[provided by RefSeq, Feb 2011].	9486	GO:0000139, GO:0016021	Golgi membrane, integral component of membrane	GO:0008146	sulfotransferase activity	GO:0016051	carbohydrate biosynthetic process
ENSG00000154856	636.966	6.15879	3.47389	1.77288			chr18	10454628	10489948	+	APCDD1	protein_coding	This locus encodes an inhibitor of the Wnt signaling pathway. Mutations at this locus have been associated with hereditary hypotrichosis simplex. Increased expression of this gene may also be associated with colorectal carcinogenesis.[provided by RefSeq, Sep 2010].	147495	GO:0005886, GO:0005887	plasma membrane, integral component of plasma membrane	GO:0005515, GO:0017147, GO:0017147, GO:0042802	protein binding, Wnt-protein binding, Wnt-protein binding, identical protein binding	GO:0001942, GO:0016055, GO:0030178, GO:0030178, GO:0042487, GO:0043615	hair follicle development, Wnt signaling pathway, negative regulation of Wnt signaling pathway, negative regulation of Wnt signaling pathway, regulation of odontogenesis of dentin-containing tooth, astrocyte cell migration
ENSG00000120937	120.602	6.26579	1.03136	6.07528	1.23768e-09	2.78861e-07	chr1	11857464	11858931	-	NPPB	protein_coding	May have a role in cardio-renal homeostasis (PubMed:17372040). Able to promote the production of cGMP (PubMed:17372040).	4879	GO:0005737, GO:0005576, GO:0005615, GO:0005634, GO:0032991	cytoplasm, extracellular region, extracellular space, nucleus, protein-containing complex	GO:0008613, GO:0005179, GO:0051427, GO:0005102	diuretic hormone activity, hormone activity, hormone receptor binding, signaling receptor binding	GO:0061844, GO:0097746, GO:0007589, GO:0003161, GO:0007166, GO:0006182, GO:0019934, GO:0031640, GO:0016525, GO:0030308, GO:0003085, GO:0007218, GO:0035815, GO:0035810, GO:0006457, GO:0007168, GO:0008217, GO:0043114, GO:0042311	antimicrobial humoral immune response mediated by antimicrobial peptide, blood vessel diameter maintenance, body fluid secretion, cardiac conduction system development, cell surface receptor signaling pathway, cGMP biosynthetic process, cGMP-mediated signaling, killing of cells of other organism, negative regulation of angiogenesis, negative regulation of cell growth, negative regulation of syste…
ENSG00000143340	6.32505	6.09187	3.30621	1.84255	0.065394	0.444115	chr1	179743163	179816198	+	FAM163A	protein_coding		148753	GO:0016021	integral component of membrane	GO:0005515	protein binding
ENSG00000136531	10.3323	-6.86507	2.40069	-2.85962	0.00424145	0.075626	chr2	165194993	165392310	+	SCN2A	protein_coding	Voltage-gated sodium channels are transmembrane glycoprotein complexes composed of a large alpha subunit with four repeat domains, each of which is composed of six membrane-spanning segments, and one or more regulatory beta subunits. Voltage-gated sodium channels function in the generation and propagation of action potentials in neurons and muscle. This gene encodes one member of the sodium chann…	6326	GO:0016021, GO:0005886	integral component of membrane, plasma membrane	GO:0005261	cation channel activity	GO:0006814, GO:0007399, GO:0007613, GO:0008627, GO:0019228, GO:0034765, GO:0035725, GO:0035725, GO:0042552, GO:0051402, GO:0071456, GO:0086010	sodium ion transport, nervous system development, memory, intrinsic apoptotic signaling pathway in response to osmotic stress, neuronal action potential, regulation of ion transmembrane transport, sodium ion transmembrane transport, sodium ion transmembrane transport, myelination, neuron apoptotic process, cellular response to hypoxia, membrane depolarization during action potential
ENSG00000186081	6.01192	6.01873	2.70073	2.22856	0.0258435	0.25627	chr12	52514575	52520687	-	KRT5	protein_coding	The protein encoded by this gene is a member of the keratin gene family. The type II cytokeratins consist of basic or neutral proteins which are arranged in pairs of heterotypic keratin chains coexpressed during differentiation of simple and stratified epithelial tissues. This type II cytokeratin is specifically expressed in the basal layer of the epidermis with family member KRT14. Mutations in …	3852	GO:0045095	keratin filament	GO:0005200, GO:0005515, GO:0030280, GO:0097110	structural constituent of cytoskeleton, protein binding, structural constituent of skin epidermis, scaffold protein binding	GO:0008544, GO:0009612, GO:0030334, GO:0031424, GO:0032880, GO:0045107, GO:0045109	epidermis development, response to mechanical stimulus, regulation of cell migration, keratinization, regulation of protein localization, intermediate filament polymerization, intermediate filament organization
ENSG00000165197	5.97992	6.01115	2.71822	2.21143	0.0270059	0.263174	chrX	15345591	15384376	-	VEGFD	protein_coding	Growth factor active in angiogenesis, lymphangiogenesis and endothelial cell growth, stimulating their proliferation and migration and also has effects on the permeability of blood vessels. May function in the formation of the venous and lymphatic vascular systems during embryogenesis, and also in the maintenance of differentiated lymphatic endothelium in adults. Binds and activates VEGFR-2 (KDR/…	2277	GO:0005576, GO:0005615, GO:0016020, GO:0031093	extracellular region, extracellular space, membrane, platelet alpha granule lumen	GO:0042056, GO:0008083, GO:0042802, GO:0005161, GO:0043185, GO:0005172	chemoattractant activity, growth factor activity, identical protein binding, platelet-derived growth factor receptor binding, vascular endothelial growth factor receptor 3 binding, vascular endothelial growth factor receptor binding	GO:0008283, GO:0071542, GO:0050930, GO:0045766, GO:0051781, GO:0008284, GO:0001938, GO:0060754, GO:0001934, GO:0009617, GO:0001666, GO:0002040, GO:0048010, GO:0038084	cell population proliferation, dopaminergic neuron differentiation, induction of positive chemotaxis, positive regulation of angiogenesis, positive regulation of cell division, positive regulation of cell population proliferation, positive regulation of endothelial cell proliferation, positive regulation of mast cell chemotaxis, positive regulation of protein phosphorylation, response to bacteriu…
ENSG00000132911	5053.42	6.26068	0.452338	13.8407	1.44793e-43	2.69141e-39	chr5	152391532	152433368	-	NMUR2	protein_coding	Receptor for the neuromedin-U and neuromedin-S neuropeptides.	56923	GO:0016021, GO:0005886	integral component of membrane, plasma membrane	GO:0004930, GO:0005525, GO:0005229, GO:0042924, GO:0001607	G protein-coupled receptor activity, GTP binding, intracellular calcium activated chloride channel activity, neuromedin U binding, neuromedin U receptor activity	GO:0043006, GO:0050482, GO:0006816, GO:0019722, GO:0007267, GO:0007417, GO:0007631, GO:0007625, GO:0048016, GO:0007218, GO:0007200, GO:0007204, GO:0002023, GO:0051930, GO:0006940, GO:0048265	activation of phospholipase A2 activity by calcium-mediated signaling, arachidonic acid secretion, calcium ion transport, calcium-mediated signaling, cell-cell signaling, central nervous system development, feeding behavior, grooming behavior, inositol phosphate-mediated signaling, neuropeptide signaling pathway, phospholipase C-activating G protein-coupled receptor signaling pathway, positive re…
ENSG00000212978	5.95459	6.00486	2.26472	2.65148	0.00801393	0.119266	chr2	61141592	61144969	-	AC016747.1	processed_transcript		339803
ENSG00000234817	5.78368	5.96103	2.73236	2.18164	0.029136	0.276245	chr6	4136072	4157385	+	AL136309.2	lincRNA		100507506
ENSG00000234647	10.168	-6.84193	2.40777	-2.84161	0.00448864	0.0787883	chr6	168242938	168262581	+	AL606970.3	lincRNA		101929420
ENSG00000145358	5.66105	5.93139	2.74836	2.15816	0.0309154	0.287759	chr4	100185870	100190782	-	DDIT4L	protein_coding		115265	GO:0005737	cytoplasm	GO:0005515	protein binding	GO:0009968	negative regulation of signal transduction
ENSG00000169515	10.1122	-6.83529	2.36885	-2.88549	0.00390809	0.0711525	chr19	46410329	46413662	-	CCDC8	protein_coding	Core component of the 3M complex, a complex required to regulate microtubule dynamics and genome integrity. It is unclear how the 3M complex regulates microtubules, it could act by controlling the level of a microtubule stabilizer (PubMed:24793695, PubMed:24793696). Required for localization of CUL7 to the centrosome (PubMed:24793695).	83987	GO:1990393, GO:0005813, GO:0005737, GO:0005829, GO:0005654, GO:0005886	3M complex, centrosome, cytoplasm, cytosol, nucleoplasm, plasma membrane	GO:0005515	protein binding	GO:0000226, GO:0007088	microtubule cytoskeleton organization, regulation of mitotic nuclear division
ENSG00000131737	5.56926	5.90773	2.17278	2.71897	0.00654858	0.104475	chr17	41377650	41382403	-	KRT34	protein_coding	The protein encoded by this gene is a member of the keratin gene family. As a type I hair keratin, it is an acidic protein which heterodimerizes with type II keratins to form hair and nails. The type I hair keratins are clustered in a region of chromosome 17q12-q21 and have the same direction of transcription. [provided by RefSeq, Jul 2008].	3885	GO:0005829, GO:0005615, GO:0005882	cytosol, extracellular space, intermediate filament	GO:0005198	structural molecule activity	GO:0008544	epidermis development
ENSG00000260051	5.53863	5.90004	2.18611	2.69887	0.00695749	0.108769	chr16	1451760	1452653	+	AL031600.1	antisense
ENSG00000253873	5.51319	5.89353	2.2524	2.61656	0.0088821	0.128233	chr5	141421047	141512979	+	PCDHGA11	protein_coding	Potential calcium-dependent cell-adhesion protein. May be involved in the establishment and maintenance of specific neuronal connections in the brain.	56105	GO:0005887	integral component of plasma membrane	GO:0005509	calcium ion binding	GO:0007155, GO:0007156	cell adhesion, homophilic cell adhesion via plasma membrane adhesion molecules
ENSG00000268104	5228.34	6.2497	0.548598	11.3921	4.57656e-30	1.89043e-26	chrX	116436622	116461458	+	SLC6A14	protein_coding	Mediates the uptake of a broad range of neutral and cationic amino acids (with the exception of proline) in a Na(+)/Cl(-)-dependent manner.	11254	GO:0070062, GO:0016021, GO:0005887, GO:0005886, GO:0031982	extracellular exosome, integral component of membrane, integral component of plasma membrane, plasma membrane, vesicle	GO:0022858, GO:0015171, GO:0015293	alanine transmembrane transporter activity, amino acid transmembrane transporter activity, symporter activity	GO:0032328, GO:0089718, GO:0003333, GO:0006865, GO:0009636, GO:0035725	alanine transport, amino acid import across plasma membrane, amino acid transmembrane transport, amino acid transport, response to toxic substance, sodium ion transmembrane transport
ENSG00000151490	9.72867	-6.77927	2.4221	-2.79892	0.00512737	0.0872779	chr12	15322397	15597399	+	PTPRO	protein_coding	This gene encodes a member of the R3 subtype family of receptor-type protein tyrosine phosphatases. These proteins are localized to the apical surface of polarized cells and may have tissue-specific functions through activation of Src family kinases. This gene contains two distinct promoters, and alternatively spliced transcript variants encoding multiple isoforms have been observed. The encoded …	5800	GO:0016021	integral component of membrane	GO:0004725	protein tyrosine phosphatase activity	GO:0000902, GO:0002548, GO:0003093, GO:0003093, GO:0003105, GO:0006470, GO:0006470, GO:0007411, GO:0007411, GO:0010812, GO:0010977, GO:0030032, GO:0032835, GO:0035335, GO:0036060, GO:0036060, GO:0050807, GO:0072112, GO:0072112, GO:0090090, GO:0090090, GO:0090260, GO:1990264	cell morphogenesis, monocyte chemotaxis, regulation of glomerular filtration, regulation of glomerular filtration, negative regulation of glomerular filtration, protein dephosphorylation, protein dephosphorylation, axon guidance, axon guidance, negative regulation of cell-substrate adhesion, negative regulation of neuron projection development, lamellipodium assembly, glomerulus development, pept…
ENSG00000281880	9.65292	-6.76695	2.43618	-2.77769	0.00547466	0.091761	chr11	31812307	32002405	+	PAUPAR	processed_transcript	This gene is thought to produce a functional long non-coding RNA. Knockdown of this transcript results in genome-wide changes in gene expression, particularly of cell cyle genes, indicating a role in regulating differentiation. This transcript may bind to the promoter region of target genes and may also interact with the transcription factor Pax6 (paired box 6). [provided by RefSeq, Feb 2015].	103157000
ENSG00000234324	9.60564	-6.75865	2.41828	-2.79481	0.00519295	0.0880315	chr17	15443639	15444191	+	RPL9P2	processed_pseudogene		729004
ENSG00000269961	5.35986	5.85246	2.78743	2.09959	0.0357653	0.315073	chr5	65924629	65925135	-	AC010359.1	lincRNA
ENSG00000102904	21.9552	6.01919	1.4115	4.26437	2.00463e-05	0.00114476	chr16	67806765	67832148	+	TSNAXIP1	protein_coding		55815	GO:0005575, GO:0005737, GO:0048471	cellular_component, cytoplasm, perinuclear region of cytoplasm	GO:0003674, GO:0005515	molecular_function, protein binding	GO:0007283, GO:0008150, GO:0030154	spermatogenesis, biological_process, cell differentiation
ENSG00000178031	9.5082	-6.74375	2.4341	-2.77054	0.0055964	0.0933387	chr9	17906563	18910950	+	ADAMTSL1	protein_coding	This gene encodes a secreted protein and member of the ADAMTS (a disintegrin and metalloproteinase with thrombospondin motif) family. This protein lacks the metalloproteinase and disintegrin-like domains, which are typical of the ADAMTS family, but contains other ADAMTS domains, including the thrombospondin type 1 motif. This protein may have important functions in the extracellular matrix. Alter…	92949	GO:0005886	plasma membrane	GO:0004222	metalloendopeptidase activity	GO:0007411, GO:0007155	axon guidance, cell adhesion
ENSG00000187013	5.30133	5.83736	2.36304	2.47028	0.0135008	0.168676	chr17	61411751	61413280	+	C17orf82	lincRNA		388407			GO:0005515	protein binding
ENSG00000255346	9.4191	-6.73037	2.42789	-2.77211	0.00556944	0.0930142	chr15	68930525	69062743	+	NOX5	protein_coding	This gene is predominantly expressed in the testis and lymphocyte-rich areas of spleen and lymph nodes. It encodes a calcium-dependen NADPH oxidase that generates superoxide, and functions as a calcium-dependent proton channel that may regulate redox-dependent processes in lymphocytes and spermatozoa. Alternatively spliced transcript variants encoding different isoforms have been described for th…	79400	GO:0016021	integral component of membrane	GO:0005509, GO:0015252, GO:0016175, GO:0016175, GO:0020037, GO:0050660, GO:0050661	calcium ion binding, proton channel activity, superoxide-generating NAD(P)H oxidase activity, superoxide-generating NAD(P)H oxidase activity, heme binding, flavin adenine dinucleotide binding, NADP binding	GO:0001525, GO:0001819, GO:0001935, GO:0006915, GO:0042554, GO:0043012, GO:0061640, GO:1902600	angiogenesis, positive regulation of cytokine production, endothelial cell proliferation, apoptotic process, superoxide anion generation, regulation of fusion of sperm to egg plasma membrane, cytoskeleton-dependent cytokinesis, proton transmembrane transport
ENSG00000204396	5.17736	5.80162	2.22813	2.60381	0.00921934	0.131287	chr6	31765590	31777294	-	VWA7	protein_coding		80737	GO:0005575, GO:0005576	cellular_component, extracellular region	GO:0003674	molecular_function	GO:0008150	biological_process
ENSG00000261996	5.12841	5.7884	2.91825	1.98352	0.0473099	0.37121	chr17	6653464	6655009	-	AC004706.1	lincRNA
ENSG00000041982	1129.94	6.00531	1.6848	3.56441	0.000364679	0.011668	chr9	115019578	115118257	-	TNC	protein_coding	This gene encodes an extracellular matrix protein with a spatially and temporally restricted tissue distribution. This protein is homohexameric with disulfide-linked subunits, and contains multiple EGF-like and fibronectin type-III domains. It is implicated in guidance of migrating neurons as well as axons during development, synaptic plasticity, and neuronal regeneration. [provided by RefSeq, Ju…	3371	GO:0005576, GO:0005576, GO:0005604, GO:0005614, GO:0005615, GO:0005615, GO:0005788, GO:0005925, GO:0016020, GO:0062023, GO:0062023, GO:0062023, GO:0062023, GO:0062023, GO:0090733, GO:0098966	extracellular region, extracellular region, basement membrane, interstitial matrix, extracellular space, extracellular space, endoplasmic reticulum lumen, focal adhesion, membrane, collagen-containing extracellular matrix, collagen-containing extracellular matrix, collagen-containing extracellular matrix, collagen-containing extracellular matrix, collagen-containing extracellular matrix, tenascin…	GO:0005201, GO:0005201, GO:0005515, GO:0045545	extracellular matrix structural constituent, extracellular matrix structural constituent, protein binding, syndecan binding	GO:0007155, GO:0042127	cell adhesion, regulation of cell population proliferation
ENSG00000274330	5.12028	5.7871	3.49227	1.65712	0.0974955	0.549832	chr14	70230224	70232426	+	AL160191.3	unprocessed_pseudogene
ENSG00000204682	5.09094	5.77819	2.29734	2.51516	0.0118977	0.154762	chr10	21492658	21497262	-	CASC10	protein_coding		399726
ENSG00000177839	5.07634	5.7748	2.83297	2.03843	0.0415071	0.342828	chr5	141187127	141191541	+	PCDHB9	protein_coding	This gene is a member of the protocadherin beta gene cluster, one of three related gene clusters tandemly linked on chromosome five. The gene clusters demonstrate an unusual genomic organization similar to that of B-cell and T-cell receptor gene clusters. The beta cluster contains 16 genes and 3 pseudogenes, each encoding 6 extracellular cadherin domains and a cytoplasmic tail that deviates from …	56127	GO:0005886	plasma membrane	GO:0005509	calcium ion binding	GO:0007156	homophilic cell adhesion via plasma membrane adhesion molecules
ENSG00000170454	4.89894	5.72354	2.92307	1.95806	0.050223	0.383938	chr12	52424070	52434525	-	KRT75	protein_coding	Plays a central role in hair and nail formation. Essential component of keratin intermediate filaments in the companion layer of the hair follicle.	9119	GO:0005829, GO:0070062, GO:0005882, GO:0045095	cytosol, extracellular exosome, intermediate filament, keratin filament	GO:0005198	structural molecule activity	GO:0002244	hematopoietic progenitor cell differentiation
ENSG00000169507	17.7084	5.71173	1.97063	2.89843			chr2	164896186	164955525	-	SLC38A11	protein_coding		151258	GO:0016021	integral component of membrane	GO:0005515, GO:0015179	protein binding, L-amino acid transmembrane transporter activity	GO:0003333, GO:0006814, GO:0015807, GO:1902475	amino acid transmembrane transport, sodium ion transport, L-amino acid transport, L-alpha-amino acid transmembrane transport
ENSG00000283213	20.6039	5.95757	1.50895	3.94815	7.87571e-05	0.00350736	chr16	22806289	22813680	-	AC130466.1	lincRNA
ENSG00000105825	4.77572	5.68442	3.56736	1.59345	0.111059	0.589106	chr7	93885396	93890991	-	TFPI2	protein_coding	This gene encodes a member of the Kunitz-type serine proteinase inhibitor family. The protein can inhibit a variety of serine proteases including factor VIIa/tissue factor, factor Xa, plasmin, trypsin, chymotryspin and plasma kallikrein. This gene has been identified as a tumor suppressor gene in several types of cancer. Alternative splicing results in multiple transcript variants. [provided by R…	7980	GO:0005576	extracellular region	GO:0004867	serine-type endopeptidase inhibitor activity	GO:0007596	blood coagulation
ENSG00000262209	4.75101	5.67749	2.90348	1.95541	0.0505348	0.38545	chr5	141370264	141512979	+	PCDHGB3	protein_coding	Potential calcium-dependent cell-adhesion protein. May be involved in the establishment and maintenance of specific neuronal connections in the brain.	56102	GO:0005887	integral component of plasma membrane	GO:0005509	calcium ion binding	GO:0007155, GO:0007156	cell adhesion, homophilic cell adhesion via plasma membrane adhesion molecules
ENSG00000128482	9.22615	-6.70136	2.42666	-2.76155	0.0057527	0.0952616	chr17	19411125	19417276	+	RNF112	protein_coding	This gene encodes a member of the RING finger protein family of transcription factors. The protein is primarily expressed in brain. The gene is located within the Smith-Magenis syndrome region on chromosome 17. [provided by RefSeq, Jul 2008].	7732	GO:0005634, GO:0005654, GO:0005737, GO:0005768, GO:0008021, GO:0014069, GO:0016021, GO:0016604, GO:0019898, GO:0043005, GO:0043204, GO:0044297, GO:0070161	nucleus, nucleoplasm, cytoplasm, endosome, synaptic vesicle, postsynaptic density, integral component of membrane, nuclear body, extrinsic component of membrane, neuron projection, perikaryon, cell body, anchoring junction	GO:0046872	metal ion binding	GO:0007029, GO:0030182, GO:0033194, GO:0036473, GO:0036474, GO:0045666, GO:0045687, GO:0051260, GO:0051726, GO:0051865, GO:0070315, GO:1990403	endoplasmic reticulum organization, neuron differentiation, response to hydroperoxide, cell death in response to oxidative stress, cell death in response to hydrogen peroxide, positive regulation of neuron differentiation, positive regulation of glial cell differentiation, protein homooligomerization, regulation of cell cycle, protein autoubiquitination, G1 to G0 transition involved in cell diffe…
ENSG00000187944	4.7201	5.6679	2.33126	2.43125	0.0150466	0.181203	chr2	196805002	196810276	-	C2orf66	protein_coding		401027	GO:0005576	extracellular region
ENSG00000121895	4.71382	5.66639	2.95698	1.91628	0.0553297	0.404989	chr4	38966744	39032922	-	TMEM156	protein_coding		80008	GO:0016021	integral component of membrane
ENSG00000198610	4.66841	5.65263	2.34823	2.40718	0.0160761	0.189357	chr10	5195462	5218949	+	AKR1C4	protein_coding	ormation of the pesticide chlordecone (kepone) to its corresponding alcohol leading to increased biliary excretion of the pesticide and concomitant reduction of its neurotoxicity since bile is the major excretory route (PubMed:2427522).	1109	GO:0005737, GO:0005829, GO:0070062	cytoplasm, cytosol, extracellular exosome	GO:0044594, GO:0072582, GO:0047024, GO:0004032, GO:0004033, GO:0047044, GO:0047023, GO:0032052, GO:0015125, GO:0047743, GO:0047834, GO:0035410, GO:0009055, GO:0047086, GO:0016655, GO:0001758, GO:0016229, GO:0047045, GO:0047035	17-beta-hydroxysteroid dehydrogenase (NAD+) activity, 17-beta-hydroxysteroid dehydrogenase (NADP+) activity, 5alpha-androstane-3beta,17beta-diol dehydrogenase activity, alditol, aldo-keto reductase (NADP) activity, androstan-3-alpha,17-beta-diol dehydrogenase activity, androsterone dehydrogenase activity, bile acid binding, bile acid transmembrane transporter activity, chlordecone reductase activ…	GO:0008209, GO:0015721, GO:0006699, GO:0071395, GO:0044597, GO:0044598, GO:0042448, GO:0006693, GO:0001523, GO:0008202	androgen metabolic process, bile acid and bile salt transport, bile acid biosynthetic process, cellular response to jasmonic acid stimulus, daunorubicin metabolic process, doxorubicin metabolic process, progesterone metabolic process, prostaglandin metabolic process, retinoid metabolic process, steroid metabolic process
ENSG00000109205	127.536	5.6478	2.15497	2.62082	0.00877179	0.126986	chr4	70196496	70204576	+	ODAM	protein_coding	Tooth-associated epithelia protein that probably plays a role in odontogenesis, the complex process that results in the initiation and generation of the tooth. May be incorporated in the enamel matrix at the end of mineralization process. Involved in the induction of RHOA activity via interaction with ARHGEF and expression of downstream factors such as ROCK. Plays a role in attachment of the junc…	54959	GO:0005829, GO:0005576, GO:0072686, GO:0005654	cytosol, extracellular region, mitotic spindle, nucleoplasm	GO:0005515	protein binding	GO:0001934, GO:0006954, GO:0010628, GO:0031214, GO:0032956, GO:0042475, GO:0042475, GO:0043547, GO:0060054	positive regulation of protein phosphorylation, inflammatory response, positive regulation of gene expression, biomineral tissue development, regulation of actin cytoskeleton organization, odontogenesis of dentin-containing tooth, odontogenesis of dentin-containing tooth, positive regulation of GTPase activity, positive regulation of epithelial cell proliferation involved in wound healing
ENSG00000213149	4.59922	5.63178	2.43511	2.31274	0.0207368	0.224118	chr6	110858239	110859147	+	CNN2P9	processed_pseudogene
ENSG00000245648	1061.94	5.92078	0.472484	12.5312	5.04068e-36	3.74785e-32	chr12	10363769	10398506	+	AC022075.1	antisense		101928100
ENSG00000211772	10.8088	5.88181	1.76302	3.33622	0.000849256	0.0222025	chr7	142801041	142802748	+	TRBC2	TR_C_gene		28638	GO:0016021	integral component of membrane	GO:0003823, GO:0034987	antigen binding, immunoglobulin receptor binding	GO:0002250, GO:0006910, GO:0006911, GO:0006958, GO:0042742, GO:0045087, GO:0046631, GO:0050852, GO:0050853, GO:0050871	adaptive immune response, phagocytosis, recognition, phagocytosis, engulfment, complement activation, classical pathway, defense response to bacterium, innate immune response, alpha-beta T cell activation, T cell receptor signaling pathway, B cell receptor signaling pathway, positive regulation of B cell activation
ENSG00000160185	16.4315	5.6029	2.12364	2.63835	0.00833108	0.122478	chr21	42403447	42447681	+	UBASH3A	protein_coding	This gene encodes one of two family members belonging to the T-cell ubiquitin ligand (TULA) family. Both family members can negatively regulate T-cell signaling. This family member can facilitate growth factor withdrawal-induced apoptosis in T cells, which may occur via its interaction with AIF, an apoptosis-inducing factor. Alternative splicing of this gene results in multiple transcript variant…	53347	GO:0005654, GO:0005737, GO:0005794, GO:0005829, GO:0070062	nucleoplasm, cytoplasm, Golgi apparatus, cytosol, extracellular exosome	GO:0005515	protein binding	GO:0001817, GO:0050860	regulation of cytokine production, negative regulation of T cell receptor signaling pathway
ENSG00000267272	4.44817	5.58174	2.4179	2.3085	0.0209711	0.225705	chr1	87129765	87169198	+	LINC01140	lincRNA		339524
ENSG00000204970	4.4346	5.57747	3.64199	1.53144	0.125662	0.623237	chr5	140786136	141012347	+	PCDHA1	protein_coding	Potential calcium-dependent cell-adhesion protein. May be involved in the establishment and maintenance of specific neuronal connections in the brain.	56147	GO:0005783, GO:0005576, GO:0005887	endoplasmic reticulum, extracellular region, integral component of plasma membrane	GO:0005509	calcium ion binding	GO:0007155, GO:0007156, GO:0007399	cell adhesion, homophilic cell adhesion via plasma membrane adhesion molecules, nervous system development
ENSG00000198821	4.39775	5.56752	2.46722	2.2566	0.0240333	0.244919	chr1	167430640	167518610	-	CD247	protein_coding	Part of the TCR-CD3 complex present on T-lymphocyte cell surface that plays an essential role in adaptive immune response. When antigen presenting cells (APCs) activate T-cell receptor (TCR), TCR-mediated signals are transmitted across the cell membrane by the CD3 chains CD3D, CD3E, CD3G and CD3Z. All CD3 chains contain immunoreceptor tyrosine-based activation motifs (ITAMs) in their cytoplasmic …	919	GO:0042105, GO:0005737, GO:0005794, GO:0016021, GO:0005886, GO:0042101	alpha-beta T cell receptor complex, cytoplasm, Golgi apparatus, integral component of membrane, plasma membrane, T cell receptor complex	GO:0042802, GO:1990782, GO:0004888	identical protein binding, protein tyrosine kinase binding, transmembrane signaling receptor activity	GO:0002250, GO:0007166, GO:2000010, GO:0065003, GO:0050852	adaptive immune response, cell surface receptor signaling pathway, positive regulation of protein localization to cell surface, protein-containing complex assembly, T cell receptor signaling pathway
ENSG00000273102	4.39648	5.56551	2.43085	2.28953	0.0220483	0.232596	chr21	33967101	33968573	-	AP000569.1	lincRNA		124905013
ENSG00000242290	4.3747	5.55766	3.04028	1.82801	0.0675484	0.452618	chr3	114445521	114529452	+	ZBTB20-AS5	lincRNA		101929754
ENSG00000234537	4.36603	5.55701	2.94445	1.88728	0.0591228	0.419456	chr9	92132398	92138629	+	AL354751.1	unprocessed_pseudogene
ENSG00000255750	4.1074	5.47014	2.69501	2.02973	0.0423839	0.347829	chr12	26230819	26319720	-	AC022509.1	antisense
ENSG00000172348	281.516	5.88063	1.51079	3.89241	9.92536e-05	0.00420735	chr6	46220736	46491972	-	RCAN2	protein_coding	This gene encodes a member of the regulator of calcineurin (RCAN) protein family. These proteins play a role in many physiological processes by binding to the catalytic domain of calcineurin A, inhibiting calcineurin-mediated nuclear translocation of the transcription factor NFATC1. Expression of this gene in skin fibroblasts is upregulated by thyroid hormone, and the encoded protein may also pla…	10231	GO:0005575, GO:0005634, GO:0005737	cellular_component, nucleus, cytoplasm	GO:0003676	nucleic acid binding	GO:0019722	calcium-mediated signaling
ENSG00000154764	1863.72	5.86053	0.530151	11.0544	2.08633e-28	5.96627e-25	chr3	13816258	13880121	-	WNT7A	protein_coding	Ligand for members of the frizzled family of seven transmembrane receptors that functions in the canonical Wnt/beta-catenin signaling pathway (By similarity). Plays an important role in embryonic development, including dorsal versus ventral patterning during limb development, skeleton development and urogenital tract development (PubMed:16826533). Required for central nervous system (CNS) angioge…	7476	GO:0009986, GO:0030666, GO:0005788, GO:0070062, GO:0031012, GO:0005576, GO:0005615, GO:0098978, GO:0005796, GO:0005886, GO:0098793, GO:0098685	cell surface, endocytic vesicle membrane, endoplasmic reticulum lumen, extracellular exosome, extracellular matrix, extracellular region, extracellular space, glutamatergic synapse, Golgi lumen, plasma membrane, presynapse, Schaffer collateral - CA1 synapse	GO:0005125, GO:0005109, GO:0048018, GO:0005102	cytokine activity, frizzled binding, receptor ligand activity, signaling receptor binding	GO:0001525, GO:0045167, GO:0007409, GO:0060070, GO:0001502, GO:0045165, GO:0021846, GO:0071560, GO:0022009, GO:0021707, GO:0002062, GO:0060997, GO:0009953, GO:0000578, GO:0042733, GO:0035115, GO:0035116, GO:0030010, GO:1904861, GO:0070307, GO:0043066, GO:0050768, GO:0030182, GO:0007269, GO:0060066, GO:0032270, GO:0010595, GO:0060054, GO:2000463, GO:1904891, GO:0010628, GO:0046330, GO:1905386, GO:…	angiogenesis, asymmetric protein localization involved in cell fate determination, axonogenesis, canonical Wnt signaling pathway, cartilage condensation, cell fate commitment, cell proliferation in forebrain, cellular response to transforming growth factor beta stimulus, central nervous system vasculogenesis, cerebellar granule cell differentiation, chondrocyte differentiation, dendritic spine mo…
ENSG00000235440	4.09347	5.46196	3.7263	1.46579	0.142706	0.659591	chr2	26101317	26102136	-	AC011742.3	processed_pseudogene		100270858
ENSG00000196368	4.02217	5.43891	3.02147	1.80009	0.0718465	0.468245	chrX	51490011	51496596	-	NUDT11	protein_coding	Cleaves a beta-phosphate from the diphosphate groups in PP-InsP5 (diphosphoinositol pentakisphosphate), suggesting that it may play a role in signal transduction. Also able to catalyze the hydrolysis of dinucleoside oligophosphates, with Ap6A and Ap5A being the preferred substrates. The major reaction products are ADP and p4a from Ap6A and ADP and ATP from Ap5A. Also able to hydrolyze 5-phosphori…	55190	GO:0005737, GO:0005829, GO:0005634	cytoplasm, cytosol, nucleus	GO:0034431, GO:0034432, GO:0008486, GO:0000298, GO:0052842, GO:0052840, GO:0050072, GO:0046872	bis(5'-adenosyl)-hexaphosphatase activity, bis(5'-adenosyl)-pentaphosphatase activity, diphosphoinositol-polyphosphate diphosphatase activity, endopolyphosphatase activity, inositol diphosphate pentakisphosphate diphosphatase activity, inositol diphosphate tetrakisphosphate diphosphatase activity, m7G(5')pppN diphosphatase activity, metal ion binding	GO:1901911, GO:1901909, GO:1901907, GO:0071543	adenosine 5'-(hexahydrogen pentaphosphate) catabolic process, diadenosine hexaphosphate catabolic process, diadenosine pentaphosphate catabolic process, diphosphoinositol polyphosphate metabolic process
ENSG00000090339	3445.71	5.43115	1.02442	5.3017			chr19	10270835	10286615	+	ICAM1	protein_coding	This gene encodes a cell surface glycoprotein which is typically expressed on endothelial cells and cells of the immune system. It binds to integrins of type CD11a / CD18, or CD11b / CD18 and is also exploited by Rhinovirus as a receptor. [provided by RefSeq, Jul 2008].	3383	GO:0016020	membrane	GO:0001618, GO:0004888, GO:0005178, GO:0005178, GO:0005178, GO:0005515, GO:0038023	virus receptor activity, transmembrane signaling receptor activity, integrin binding, integrin binding, integrin binding, protein binding, signaling receptor activity	GO:0098609	cell-cell adhesion
ENSG00000213412	3.9982	5.42937	2.65524	2.04478	0.0408769	0.339433	chr10	46415853	46416413	+	HNRNPA1P33	processed_pseudogene		728643
ENSG00000165078	7.77689	5.39682	2.3545	2.29213	0.0218981	0.231608	chr8	67422038	67746385	-	CPA6	protein_coding	May be involved in the proteolytic inactivation of enkephalins and neurotensin in some brain areas. May convert inactive angiotensin I into the biologically active angiotensin II (PubMed:18178555). Releases a C-terminal amino acid, with preference for large hydrophobic C-terminal amino acids and shows only very weak activity toward small amino acids and histidine (PubMed:20855895).	57094	GO:0005615	extracellular space	GO:0004181, GO:0008270	metallocarboxypeptidase activity, zinc ion binding	GO:0006508	proteolysis
ENSG00000165194	3.9075	5.39566	3.10697	1.73663	0.0824519	0.504029	chrX	100291644	100410273	-	PCDH19	protein_coding	The protein encoded by this gene is a member of the delta-2 protocadherin subclass of the cadherin superfamily. The encoded protein is thought to be a calcium-dependent cell-adhesion protein that is primarily expressed in the brain. Mutations in this gene on human chromosome X are associated with sporadic infantile epileptic encephalopathy and to a female-restricted form of epilepsy (EFMR; also k…	57526	GO:0005887	integral component of plasma membrane	GO:0005509	calcium ion binding	GO:0007420, GO:0007155	brain development, cell adhesion
ENSG00000186310	3.87031	5.38216	3.78381	1.42242	0.154905	0.68133	chrX	93670930	93673568	-	NAP1L3	protein_coding	This gene is intronless and encodes a member of the nucleosome assembly protein (NAP) family. This gene is linked closely to a region of genes responsible for several X-linked cognitive disability syndromes. [provided by RefSeq, Dec 2010].	4675	GO:0005634	nucleus	GO:0003682, GO:0005515, GO:0042393	chromatin binding, protein binding, histone binding	GO:0006334	nucleosome assembly
ENSG00000219146	3.86712	5.37966	3.0917	1.74004	0.0818526	0.502055	chr6	154576309	154577079	+	RPS4XP8	processed_pseudogene		646269
ENSG00000205420	129.163	5.85563	0.646864	9.05232	1.39958e-19	1.4866e-16	chr12	52487174	52493257	-	KRT6A	protein_coding	Epidermis-specific type I keratin involved in wound healing. Involved in the activation of follicular keratinocytes after wounding, while it does not play a major role in keratinocyte proliferation or migration. Participates in the regulation of epithelial migration by inhibiting the activity of SRC during wound repair.	3853	GO:0005829, GO:0070062, GO:0045095, GO:0016020, GO:0005634	cytosol, extracellular exosome, keratin filament, membrane, nucleus	GO:0005200	structural constituent of cytoskeleton	GO:0061844, GO:0030154, GO:0051838, GO:0050830, GO:0002009, GO:0001899, GO:2000536, GO:0008284, GO:0042060	antimicrobial humoral immune response mediated by antimicrobial peptide, cell differentiation, cytolysis by host of symbiont cells, defense response to Gram-positive bacterium, morphogenesis of an epithelium, negative regulation of cytolysis by symbiont of host cells, negative regulation of entry of bacterium into host cell, positive regulation of cell population proliferation, wound healing
ENSG00000186831	3.70357	5.31861	2.56426	2.07413	0.038067	0.326831	chr17	18426861	18431848	+	KRT17P2	transcribed_unprocessed_pseudogene
ENSG00000184492	3.67704	5.3085	3.17967	1.66951	0.0950158	0.541267	chr2	113498665	113501155	+	FOXD4L1	protein_coding	This gene is a member of the forkhead/winged-helix (FOX) family of transcription factors with highly conserved FOX DNA-binding domains. Members of the FOX family of transcription factors are regulators of embryogenesis and may play a role in human cancer. This gene lies in a region of chromosome 2 that surrounds the site where two ancestral chromosomes fused to form human chromosome 2. This regio…	200350	GO:0000785, GO:0005634	chromatin, nucleus	GO:0000981, GO:0000978	DNA-binding transcription factor activity, RNA polymerase II-specific, RNA polymerase II cis-regulatory region sequence-specific DNA binding	GO:0009653, GO:0030154, GO:0006357	anatomical structure morphogenesis, cell differentiation, regulation of transcription by RNA polymerase II
ENSG00000206262	7.25983	5.29488	2.90101	1.82519	0.0679728	0.454599	chr3	138947234	138953451	+	FOXL2NB	protein_coding		401089	GO:0001650	fibrillar center
ENSG00000248079	3.55708	5.26033	3.30582	1.59123	0.111558	0.589447	chr15	35546195	35859001	+	DPH6-DT	lincRNA
ENSG00000270661	3.54778	5.25663	3.88087	1.3545	0.175578	0.716779	chr6	112217640	112219570	-	Z99289.2	lincRNA
ENSG00000278709	282.705	5.84163	1.54564	3.77942	0.000157192	0.00601831	chr20	57710183	57712780	+	NKILA	antisense		105416157
ENSG00000280132	3.49281	5.23447	3.1584	1.65732	0.097455	0.549771	chr16	31470204	31472108	-	AC026471.6	TEC
ENSG00000235631	3.48196	5.22865	3.19523	1.63639	0.101758	0.562185	chr7	122701664	122702967	-	RNF148	protein_coding		378925	GO:0005737, GO:0005770, GO:0005783, GO:0005794, GO:0016021	cytoplasm, late endosome, endoplasmic reticulum, Golgi apparatus, integral component of membrane	GO:0046872, GO:0061630	metal ion binding, ubiquitin protein ligase activity	GO:0006511, GO:0016567	ubiquitin-dependent protein catabolic process, protein ubiquitination
ENSG00000264230	28.9893	5.83815	1.5318	3.81129	0.000138241	0.00547203	chr10	46375627	46391784	+	ANXA8L1	protein_coding	This gene encodes a member of the annexin family of evolutionarily conserved Ca2+ and phospholipid binding proteins. The encoded protein may function as an an anticoagulant that indirectly inhibits the thromboplastin-specific complex. Overexpression of this gene has been associated with acute myelocytic leukemia. A highly similar duplicated copy of this gene is found in close proximity on the lon…	728113	GO:0005737	cytoplasm	GO:0005509, GO:0005544	calcium ion binding, calcium-dependent phospholipid binding	GO:0007032, GO:0016197, GO:1900004, GO:1900138	endosome organization, endosomal transport, negative regulation of serine-type endopeptidase activity, negative regulation of phospholipase A2 activity
ENSG00000167554	19.9711	5.81955	1.40422	4.14432	3.40828e-05	0.00178209	chr19	52336245	52367778	+	ZNF610	protein_coding		162963	GO:0005634	nucleus	GO:0000978, GO:0000981, GO:0046872	RNA polymerase II cis-regulatory region sequence-specific DNA binding, DNA-binding transcription factor activity, RNA polymerase II-specific, metal ion binding	GO:0006355	regulation of transcription, DNA-templated
ENSG00000249866	3.44112	5.21352	3.16832	1.64551	0.0998638	0.556661	chr4	9512905	9513874	+	OR7E83P	unprocessed_pseudogene		391630
ENSG00000228741	3.44231	5.21255	3.19392	1.63202	0.102675	0.564983	chr13	23979810	24035027	+	SPATA13	lincRNA		221178	GO:0005654, GO:0005737, GO:0005829, GO:0005829, GO:0005829, GO:0030027, GO:0030175, GO:0032587	nucleoplasm, cytoplasm, cytosol, cytosol, cytosol, lamellipodium, filopodium, ruffle membrane	GO:0005085, GO:0005085, GO:0005085, GO:0005085, GO:0005515	guanyl-nucleotide exchange factor activity, guanyl-nucleotide exchange factor activity, guanyl-nucleotide exchange factor activity, guanyl-nucleotide exchange factor activity, protein binding	GO:0016477, GO:0030032, GO:0030032, GO:0030334, GO:0046847, GO:0046847, GO:0050790, GO:0051056	cell migration, lamellipodium assembly, lamellipodium assembly, regulation of cell migration, filopodium assembly, filopodium assembly, regulation of catalytic activity, regulation of small GTPase mediated signal transduction
ENSG00000234065	3.43291	5.21007	3.19081	1.63284	0.102503	0.564459	chr2	120213631	120214989	+	MTND4P26	processed_pseudogene		100873247
ENSG00000230098	3.40512	5.19724	3.28274	1.5832	0.113375	0.591139	chr10	131095218	131095777	+	TCERG1L-AS1	antisense		101927489
ENSG00000175894	3.39298	5.19355	3.22685	1.60948	0.107511	0.577698	chr21	44497892	44711580	-	TSPEAR	protein_coding	This gene encodes a protein that contains a N-terminal thrombospondin-type laminin G domain and several tandem arranged epilepsy-associated repeats (EARs). A mutation in this gene is the cause of autosomal recessive deafness-98. Alternate splicing results in multiple transcript variants. [provided by RefSeq, Dec 2012].	54084	GO:0005576, GO:0009986, GO:0032420, GO:0060170	extracellular region, cell surface, stereocilium, ciliary membrane	GO:0003674	molecular_function	GO:0007165, GO:0007219, GO:0007605, GO:0007605, GO:0008593, GO:0022405, GO:0034505	signal transduction, Notch signaling pathway, sensory perception of sound, sensory perception of sound, regulation of Notch signaling pathway, hair cycle process, tooth mineralization
ENSG00000257999	3.37438	5.18647	2.75018	1.88587	0.0593126	0.420247	chr12	105102472	105107179	-	AC016257.1	antisense
ENSG00000281831	3.31312	5.15927	3.91965	1.31626	0.188088	0.734348	chr6	29871895	29873783	-	HCP5B	lincRNA		352990
ENSG00000134548	18.7024	5.78745	1.59245	3.63431	0.000278729	0.00946304	chr12	21526307	21541249	+	SPX	protein_coding	The protein encoded by this gene is a hormone involved in modulation of cardiovascular and renal function. It has also been shown in rats to cause weight loss. Several transcript variants have been found for this gene. [provided by RefSeq, Feb 2016].	80763	GO:0005576	extracellular region	GO:0005184	neuropeptide hormone activity	GO:0003084, GO:0007165, GO:0010459, GO:0032099, GO:0035814, GO:0044539, GO:0051930, GO:1904306, GO:1904306	positive regulation of systemic arterial blood pressure, signal transduction, negative regulation of heart rate, negative regulation of appetite, negative regulation of renal sodium excretion, long-chain fatty acid import into cell, regulation of sensory perception of pain, positive regulation of gastro-intestinal system smooth muscle contraction, positive regulation of gastro-intestinal system s…
ENSG00000233332	3.27147	5.13908	3.2351	1.58854	0.112165	0.589447	chr1	234212606	234215088	-	AL122008.3	antisense		124904553
ENSG00000271952	8.41604	-6.56655	2.27501	-2.88638	0.00389703	0.0710525	chr2	10878269	10885118	+	LINC01954	lincRNA		101929733
ENSG00000225916	3.22526	5.11912	3.92002	1.30589	0.191589	0.737321	chr2	207226949	207228308	+	AC007879.2	lincRNA
ENSG00000223806	3.21431	5.1142	2.63118	1.94369	0.0519328	0.390939	chr21	38739021	38747460	-	LINC00114	lincRNA		400866
ENSG00000264569	3.20382	5.11181	2.85638	1.78961	0.073517	0.474462	chr17	82037905	82039380	+	AC137723.1	antisense		113523640
ENSG00000213352	3.18351	5.09846	2.81297	1.81248	0.0699116	0.462739	chr12	62755227	62756233	+	GAPDHP44	processed_pseudogene
ENSG00000204335	44.3783	5.09425	1.49669	3.40368			chr2	170715351	170718078	+	SP5	protein_coding	Binds to GC boxes promoters elements. Probable transcriptional activator that has a role in the coordination of changes in transcription required to generate pattern in the developing embryo (By similarity).	389058	GO:0000785, GO:0005634	chromatin, nucleus	GO:0000981, GO:0001227, GO:0046872, GO:0000978	DNA-binding transcription factor activity, RNA polymerase II-specific, DNA-binding transcription repressor activity, RNA polymerase II-specific, metal ion binding, RNA polymerase II cis-regulatory region sequence-specific DNA binding	GO:0060349, GO:0071407, GO:0036342, GO:0006357	bone morphogenesis, cellular response to organic cyclic compound, post-anal tail morphogenesis, regulation of transcription by RNA polymerase II
ENSG00000170006	470.674	5.67534	0.670767	8.46096	2.65184e-17	2.19077e-14	chr4	152618632	152680165	-	TMEM154	protein_coding		201799	GO:0016021	integral component of membrane	GO:0005515	protein binding
ENSG00000276850	827.174	5.62511	1.28658	4.37214	1.23035e-05	0.000770026	chr10	47908064	47991850	-	AC245041.2	lincRNA
ENSG00000254712	3.12088	5.07095	3.28948	1.54157	0.123179	0.616256	chr11	6843664	6844666	-	AC087280.1	processed_pseudogene
ENSG00000092969	156.161	5.62279	1.72707	3.25569	0.00113118	0.0278865	chr1	218346235	218444619	+	TGFB2	protein_coding	Transforming growth factor beta-2: Multifunctional protein that regulates various processes such as angiogenesis and heart development (PubMed:22772371, PubMed:22772368). Activation into mature form follows different steps: following cleavage of the proprotein in the Golgi apparatus, Latency-associated peptide (LAP) and Transforming growth factor beta-2 (TGF-beta-2) chains remain non-covalently l…	7042	GO:0030424, GO:0062023, GO:0005576, GO:0005615, GO:0043025, GO:0031093	axon, collagen-containing extracellular matrix, extracellular region, extracellular space, neuronal cell body, platelet alpha granule lumen	GO:0001540, GO:0005125, GO:0008083, GO:0042803, GO:0005102, GO:0005160, GO:0005114, GO:0034714	amyloid-beta binding, cytokine activity, growth factor activity, protein homodimerization activity, signaling receptor binding, transforming growth factor beta receptor binding, type II transforming growth factor beta receptor binding, type III transforming growth factor beta receptor binding	GO:0032147, GO:0035910, GO:0060413, GO:0003289, GO:0003181, GO:0030509, GO:0060317, GO:0060038, GO:0003215, GO:0010002, GO:0008219, GO:0016477, GO:0000902, GO:0045216, GO:0030199, GO:1904888, GO:0042416, GO:0009792, GO:0048566, GO:0030326, GO:0003274, GO:0003203, GO:0001837, GO:0097191, GO:0001654, GO:0048699, GO:0008347, GO:0001942, GO:0031069, GO:0007507, GO:0003007, GO:0003179, GO:0030097, GO:…	activation of protein kinase activity, ascending aorta morphogenesis, atrial septum morphogenesis, atrial septum primum morphogenesis, atrioventricular valve morphogenesis, BMP signaling pathway, cardiac epithelial to mesenchymal transition, cardiac muscle cell proliferation, cardiac right ventricle morphogenesis, cardioblast differentiation, cell death, cell migration, cell morphogenesis, cell-c…
ENSG00000116774	23.4411	5.46947	1.29983	4.20784	2.57822e-05	0.00141402	chr1	113979391	114035572	+	OLFML3	protein_coding	This gene encodes a member of the olfactomedin-like gene family which also includes genes encoding noelin, tiarin, myocilin, amassin, optimedin, photomedin, and latrophilin. The encoded protein is a secreted extracellular matrix glycoprotein with a C-terminal olfactomedin domain that facilitates protein-protein interactions, cell adhesion, and intercellular interactions. It serves as both a scaff…	56944	GO:0005576	extracellular region			GO:0007165	signal transduction
ENSG00000124875	285.115	5.46352	0.772679	7.07088	1.53956e-12	6.28954e-10	chr4	73836497	73849064	+	CXCL6	protein_coding	The protein encoded by this gene is a member CXC chemokine family. The encoded protein is a chemotactic for neutrophil granulocytes and has antibacterial action against gram-negative and gram-positive bacteria. This gene and other members of the CXC chemokine gene family form a gene cluster in a region of chromosome 4q. [provided by RefSeq, Jun 2020].	6372	GO:0005615	extracellular space	GO:0008009	chemokine activity	GO:0006952, GO:0006955	defense response, immune response
ENSG00000247134	3.07319	5.05157	2.81667	1.79345	0.0729002	0.472314	chr8	32996178	33044855	+	AC090204.1	lincRNA
ENSG00000241280	3.07192	5.04869	2.89216	1.74565	0.0808724	0.498841	chr3	101960358	101997926	+	AC106712.1	lincRNA
ENSG00000273174	3.07011	5.0467	3.9207	1.28719	0.198026	0.742045	chr3	129123439	129124003	+	AC108673.2	antisense
ENSG00000240476	27.3525	5.22599	1.29193	4.0451	5.2301e-05	0.002535	chr3	98981058	98983096	+	LINC00973	lincRNA		105374003
ENSG00000165072	87.7811	5.22433	0.977226	5.34608	8.98793e-08	1.16019e-05	chr9	70043581	70226970	+	MAMDC2	protein_coding		256691	GO:0005783, GO:0005576, GO:0016020	endoplasmic reticulum, extracellular region, membrane	GO:0005515	protein binding
ENSG00000177994	3.01193	5.0219	3.92094	1.28079	0.200268	0.747535	chr2	54330034	54383742	+	C2orf73	protein_coding		129852
ENSG00000226042	3.01193	5.0219	3.92094	1.28079	0.200268	0.747535	chrY	21637475	21639041	-	CDY10P	unprocessed_pseudogene
ENSG00000227066	3.01193	5.0219	3.92094	1.28079	0.200268	0.747535	chr1	20154338	20160568	+	Z98257.1	lincRNA		117779438
ENSG00000279294	2.98522	5.00876	2.71731	1.84328	0.0652887	0.443764	chr16	81618505	81620563	+	AC092135.1	TEC
ENSG00000082126	7.39694	-6.3831	2.28843	-2.78929	0.00528234	0.0890999	chr2	201644870	201698694	-	MPP4	protein_coding	This gene encodes a member of the membrane-associated guanylate kinase (MAGUK) protein family, with an N-terminal PDZ domain, a central src homology 3 region (SH3), and a C-terminal guanylate kinase-like (GUK) domain. The protein is localized to the outer limiting membrane in the retina, and is thought to function in photoreceptor polarity and the organization of specialized intercellular junctio…	58538	GO:0015629, GO:0005829	actin cytoskeleton, cytosol	GO:0005515	protein binding	GO:0008150, GO:0035418	biological_process, protein localization to synapse
ENSG00000154319	18.2512	5.1573	1.56727	3.29062	0.000999672	0.0252815	chr8	11421463	11475908	-	FAM167A	protein_coding		83648			GO:0005515	protein binding
ENSG00000279852	2.95852	4.99392	3.34419	1.49331	0.135355	0.640501	chr8	486117	488512	-	AC083964.2	TEC
ENSG00000283646	2.95852	4.99392	3.34419	1.49331	0.135355	0.640501	chr3	46416524	46423591	-	LINC02009	lincRNA		105377068
ENSG00000235947	124.052	5.12622	0.908342	5.64349	1.66634e-08	2.79881e-06	chr3	4749192	4751590	-	EGOT	lincRNA		100126791
ENSG00000115596	2.91466	4.97462	3.36121	1.48001	0.138871	0.650784	chr2	218859821	218874233	+	WNT6	protein_coding	Ligand for members of the frizzled family of seven transmembrane receptors. Probable developmental protein. May be a signaling molecule which affects the development of discrete regions of tissues. Is likely to signal over only few cell diameters. Together with CAV1 may promote chemoresistance of gastric cancer cells to DNA-damaging anthracycline drugs through the activation of the canonical Wnt …	7475	GO:0009986, GO:0030666, GO:0005788, GO:0070062, GO:0031012, GO:0005576, GO:0005615, GO:0005796, GO:0005886	cell surface, endocytic vesicle membrane, endoplasmic reticulum lumen, extracellular exosome, extracellular matrix, extracellular region, extracellular space, Golgi lumen, plasma membrane	GO:0005125, GO:0005109	cytokine activity, frizzled binding	GO:0009798, GO:0001658, GO:0060070, GO:0045165, GO:0071300, GO:0061303, GO:0060684, GO:0072079, GO:0030182, GO:0042475, GO:0010628, GO:0070172, GO:0045893	axis specification, branching involved in ureteric bud morphogenesis, canonical Wnt signaling pathway, cell fate commitment, cellular response to retinoic acid, cornea development in camera-type eye, epithelial-mesenchymal cell signaling, nephron tubule formation, neuron differentiation, odontogenesis of dentin-containing tooth, positive regulation of gene expression, positive regulation of tooth…
ENSG00000163736	170.617	4.9708	1.85592	2.67835			chr4	73987038	73988197	-	PPBP	protein_coding	LA-PF4 stimulates DNA synthesis, mitosis, glycolysis, intracellular cAMP accumulation, prostaglandin E2 secretion, and synthesis of hyaluronic acid and sulfated glycosaminoglycan. It also stimulates the formation and secretion of plasminogen activator by human synovial cells. NAP-2 is a ligand for CXCR1 and CXCR2, and NAP-2, NAP-2(73), NAP-2(74), NAP-2(1-66), and most potent NAP-2(1-63) are chemo…	5473	GO:0005576, GO:0005615, GO:0031091, GO:0031093, GO:1904724	extracellular region, extracellular space, platelet alpha granule, platelet alpha granule lumen, tertiary granule lumen	GO:0008009, GO:0045236, GO:0005355, GO:0008083	chemokine activity, CXCR chemokine receptor binding, glucose transmembrane transporter activity, growth factor activity	GO:0061844, GO:0071222, GO:0070098, GO:0042742, GO:1904659, GO:0006954, GO:0031640, GO:0030593, GO:0051781	antimicrobial humoral immune response mediated by antimicrobial peptide, cellular response to lipopolysaccharide, chemokine-mediated signaling pathway, defense response to bacterium, glucose transmembrane transport, inflammatory response, killing of cells of other organism, neutrophil chemotaxis, positive regulation of cell division
ENSG00000235649	2.90263	4.96939	2.92872	1.69678	0.0897381	0.523968	chrY	11957208	11987386	+	MXRA5Y	unprocessed_pseudogene		286544
ENSG00000226539	2.89999	4.96573	2.8655	1.73294	0.0831071	0.506614	chr2	223704621	223705338	+	AC012512.1	processed_pseudogene
ENSG00000158163	21.3019	4.96424	1.87307	2.65033	0.00804139	0.119531	chr3	138061990	138115818	-	DZIP1L	protein_coding		199221	GO:0005737, GO:0005814, GO:0005814, GO:0005930, GO:0036064, GO:0036064	cytoplasm, centriole, centriole, axoneme, ciliary basal body, ciliary basal body	GO:0005515, GO:0046872	protein binding, metal ion binding	GO:0007224, GO:0021532, GO:0032880, GO:0033504, GO:0060271, GO:0060271, GO:0061512, GO:1905349	smoothened signaling pathway, neural tube patterning, regulation of protein localization, floor plate development, cilium assembly, cilium assembly, protein localization to cilium, ciliary transition zone assembly
ENSG00000226440	2.88095	4.95462	3.44739	1.43721	0.150659	0.675538	chr6	112236093	112307009	+	AL365214.2	antisense
ENSG00000159556	2.872	4.95367	3.50316	1.41406	0.157345	0.686878	chr15	76336724	76342476	+	ISL2	protein_coding		64843	GO:0000785, GO:0005634, GO:0005634	chromatin, nucleus, nucleus	GO:0046872	metal ion binding	GO:0006357, GO:0007409, GO:0021520, GO:0021524, GO:0031290, GO:0045665, GO:0048665, GO:0048666, GO:0048935	regulation of transcription by RNA polymerase II, axonogenesis, spinal cord motor neuron cell fate specification, visceral motor neuron differentiation, retinal ganglion cell axon guidance, negative regulation of neuron differentiation, neuron fate specification, neuron development, peripheral nervous system neuron development
ENSG00000162739	2.86133	4.94798	3.92168	1.2617	0.207058	0.753263	chr1	160485030	160523262	-	SLAMF6	protein_coding	Self-ligand receptor of the signaling lymphocytic activation molecule (SLAM) family. SLAM receptors triggered by homo- or heterotypic cell-cell interactions are modulating the activation and differentiation of a wide variety of immune cells and thus are involved in the regulation and interconnection of both innate and adaptive immune response. Activities are controlled by presence or absence of s…	114836	GO:0070062, GO:0016021, GO:0005886	extracellular exosome, integral component of membrane, plasma membrane	GO:0005515	protein binding	GO:0045087, GO:0032729, GO:0032740, GO:0045954, GO:0072540	innate immune response, positive regulation of interferon-gamma production, positive regulation of interleukin-17 production, positive regulation of natural killer cell mediated cytotoxicity, T-helper 17 cell lineage commitment
ENSG00000264057	7.08291	-6.31745	2.26234	-2.79244	0.00523129	0.08852	chr17	64927634	64934203	+	AC103810.1	transcribed_unprocessed_pseudogene
ENSG00000230284	2.86098	4.94416	2.9494	1.67633	0.0936741	0.537993	chr9	114695922	114696315	-	AL160275.1	processed_pseudogene
ENSG00000095752	2.85186	4.94231	2.79346	1.76925	0.0768529	0.486678	chr19	55364389	55370463	-	IL11	protein_coding	The protein encoded by this gene is a member of the gp130 family of cytokines. These cytokines drive the assembly of multisubunit receptor complexes, all of which contain at least one molecule of the transmembrane signaling receptor IL6ST (gp130). This cytokine is shown to stimulate the T-cell-dependent development of immunoglobulin-producing B cells. It is also found to support the proliferation…	3589	GO:0005576, GO:0005615, GO:0005737	extracellular region, extracellular space, cytoplasm	GO:0005125, GO:0005142, GO:0005515, GO:0008083, GO:0008083	cytokine activity, interleukin-11 receptor binding, protein binding, growth factor activity, growth factor activity	GO:0007165, GO:0008283, GO:0008284, GO:0008284, GO:0030183, GO:0030219, GO:0033138, GO:0043410, GO:0043410, GO:0045444, GO:0045944, GO:0046888, GO:0050731, GO:1903659, GO:2000352	signal transduction, cell population proliferation, positive regulation of cell population proliferation, positive regulation of cell population proliferation, B cell differentiation, megakaryocyte differentiation, positive regulation of peptidyl-serine phosphorylation, positive regulation of MAPK cascade, positive regulation of MAPK cascade, fat cell differentiation, positive regulation of trans…
ENSG00000113196	2.8174	4.92502	3.38044	1.45692	0.145139	0.663182	chr5	154474972	154478264	-	HAND1	protein_coding	Transcription factor that plays an essential role in both trophoblast giant cell differentiation and in cardiac morphogenesis (By similarity). Binds the DNA sequence 5'-NRTCTG-3' (non-canonical E-box) (By similarity). Acts as a transcriptional repressor of SOX15 (By similarity). In the adult, could be required for ongoing expression of cardiac-specific genes (PubMed:9931445).	9421	GO:0000785, GO:0005737, GO:0005730, GO:0005654, GO:0005634, GO:0090575	chromatin, cytoplasm, nucleolus, nucleoplasm, nucleus, RNA polymerase II transcription regulator complex	GO:0043425, GO:0001228, GO:0000981, GO:0001227, GO:0019899, GO:0042802, GO:0042803, GO:0000978, GO:0000977, GO:0001221, GO:0008134	bHLH transcription factor binding, DNA-binding transcription activator activity, RNA polymerase II-specific, DNA-binding transcription factor activity, RNA polymerase II-specific, DNA-binding transcription repressor activity, RNA polymerase II-specific, enzyme binding, identical protein binding, protein homodimerization activity, RNA polymerase II cis-regulatory region sequence-specific DNA bindi…	GO:0001525, GO:0001824, GO:0003218, GO:0003219, GO:0060411, GO:0060536, GO:0032502, GO:0035050, GO:0003144, GO:0007507, GO:0001947, GO:0060485, GO:0001707, GO:0043433, GO:1903026, GO:0000122, GO:0045892, GO:0042475, GO:0045944, GO:0006357, GO:0001829, GO:0060707, GO:0055010	angiogenesis, blastocyst development, cardiac left ventricle formation, cardiac right ventricle formation, cardiac septum morphogenesis, cartilage morphogenesis, developmental process, embryonic heart tube development, embryonic heart tube formation, heart development, heart looping, mesenchyme development, mesoderm formation, negative regulation of DNA-binding transcription factor activity, nega…
ENSG00000225380	125.763	4.91937	1.17678	4.18037			chr9	40641841	40642117	-	IGKV1OR9-2	IG_V_pseudogene
ENSG00000254431	2.78266	4.90813	2.85688	1.718	0.0857957	0.513449	chr8	125348196	125351416	-	AC084083.1	antisense
ENSG00000259867	247.031	5.09345	0.78472	6.49079	8.53879e-11	2.31707e-08	chr16	80155053	80563135	-	AC105411.1	antisense
ENSG00000122870	1580.77	5.08327	1.18178	4.30138	1.69739e-05	0.00101287	chr10	58513140	58831437	+	BICC1	protein_coding	This gene encodes an RNA-binding protein that is active in regulating gene expression by modulating protein translation during embryonic development. Mouse studies identified the corresponding protein to be under strict control during cell differentiation and to be a maternally provided gene product. [provided by RefSeq, Apr 2009].	80114	GO:0005737	cytoplasm	GO:0003723	RNA binding	GO:0001822, GO:0007368, GO:0007507, GO:0090090	kidney development, determination of left/right symmetry, heart development, negative regulation of canonical Wnt signaling pathway
ENSG00000177494	91.4508	4.89758	2.07958	2.35508	0.0185188	0.207679	chr3	111592900	111595443	-	ZBED2	protein_coding	Transcriptional regulator which has intrinsic repressor activity and which competes with the transcriptional activator IRF1 for binding to the 5'-[CA]GAA[AC]C[CT]-3' consensus sequence in gene promoters (PubMed:32385160). May thereby play a role in keratinocyte differentiation (PubMed:31552090).	79413	GO:0000785, GO:0005634	chromatin, nucleus	GO:0000981, GO:0046872, GO:0000976	DNA-binding transcription factor activity, RNA polymerase II-specific, metal ion binding, transcription cis-regulatory region binding	GO:0000122, GO:0045618	negative regulation of transcription by RNA polymerase II, positive regulation of keratinocyte differentiation
ENSG00000234937	2.76526	4.89651	2.79037	1.75479	0.0792955	0.493955	chr1	155845367	155846624	+	AL139128.1	processed_pseudogene
ENSG00000228261	2.76116	4.8944	2.82544	1.73226	0.0832273	0.50689	chr10	104323369	104327004	+	AL162742.1	lincRNA
ENSG00000254143	2.76006	4.89417	3.48768	1.40327	0.160535	0.692432	chr8	40161458	40172612	+	AC022733.2	lincRNA
ENSG00000168004	166.394	4.89153	2.73247	1.79015			chr11	63461404	63491194	-	HRASLS5	protein_coding		117245	GO:0005737, GO:0005829	cytoplasm, cytosol	GO:0004623, GO:0004623, GO:0008970, GO:0008970, GO:0016410, GO:0016410, GO:0052739, GO:0052740	phospholipase A2 activity, phospholipase A2 activity, phospholipase A1 activity, phospholipase A1 activity, N-acyltransferase activity, N-acyltransferase activity, phosphatidylserine 1-acylhydrolase activity, 1-acyl-2-lysophosphatidylserine acylhydrolase activity	GO:0070292, GO:0070292, GO:0070292	N-acylphosphatidylethanolamine metabolic process, N-acylphosphatidylethanolamine metabolic process, N-acylphosphatidylethanolamine metabolic process
ENSG00000164778	2.75066	4.89112	3.48618	1.403	0.160616	0.692458	chr7	155458129	155464831	+	EN2	protein_coding	Homeobox-containing genes are thought to have a role in controlling development. In Drosophila, the 'engrailed' (en) gene plays an important role during development in segmentation, where it is required for the formation of posterior compartments. Different mutations in the mouse homologs, En1 and En2, produced different developmental defects that frequently are lethal. The human engrailed homolo…	2020	GO:0000785, GO:0001650, GO:0016020, GO:0005730, GO:0005654, GO:0005634	chromatin, fibrillar center, membrane, nucleolus, nucleoplasm, nucleus	GO:0000981, GO:0000978, GO:1990837	DNA-binding transcription factor activity, RNA polymerase II-specific, RNA polymerase II cis-regulatory region sequence-specific DNA binding, sequence-specific double-stranded DNA binding	GO:1990403, GO:0030902, GO:0030901, GO:0007275, GO:0043524, GO:0048666, GO:0030182, GO:0045944, GO:0006357	embryonic brain development, hindbrain development, midbrain development, multicellular organism development, negative regulation of neuron apoptotic process, neuron development, neuron differentiation, positive regulation of transcription by RNA polymerase II, regulation of transcription by RNA polymerase II
ENSG00000226469	2.75066	4.89112	3.48618	1.403	0.160616	0.692458	chr12	111927018	111929017	+	ADAM1B	unitary_pseudogene		100420505
ENSG00000269890	2.72898	4.87661	3.92244	1.24326	0.213772	0.753523	chr1	228270443	228274397	-	AL353593.1	antisense
ENSG00000270614	2.72898	4.87661	3.92244	1.24326	0.213772	0.753523	chr19	9348106	9348703	-	AC011451.2	processed_pseudogene
ENSG00000243081	18.3649	5.06712	1.42895	3.54605	0.000391052	0.0122166	chr3	112396647	112409134	-	AC092894.1	lincRNA
ENSG00000162951	74.2924	4.87354	2.0267	2.40467	0.0161871	0.190374	chr2	80288351	80304749	-	LRRTM1	protein_coding		347730	GO:0005615, GO:0005783, GO:0009986, GO:0030424, GO:0030426, GO:0031012, GO:0070161, GO:0098982, GO:0098982, GO:0099060, GO:0099060	extracellular space, endoplasmic reticulum, cell surface, axon, growth cone, extracellular matrix, anchoring junction, GABA-ergic synapse, GABA-ergic synapse, integral component of postsynaptic specialization membrane, integral component of postsynaptic specialization membrane	GO:0003674	molecular_function	GO:0002091, GO:0007626, GO:0008150, GO:0031623, GO:0035418, GO:0035640, GO:0050808, GO:0051649, GO:0051965, GO:0060291	negative regulation of receptor internalization, locomotory behavior, biological_process, receptor internalization, protein localization to synapse, exploration behavior, synapse organization, establishment of localization in cell, positive regulation of synapse assembly, long-term synaptic potentiation
ENSG00000239462	5.46416	4.87288	2.51961	1.93399	0.0531149	0.396188	chr3	98902424	99018562	+	AC091212.1	antisense
ENSG00000225058	2.71073	4.87006	3.92251	1.24157	0.214397	0.754259	chr3	187997422	188003990	-	AC092941.1	lincRNA
ENSG00000245105	2.71073	4.87006	3.92251	1.24157	0.214397	0.754259	chr12	9065177	9068684	+	A2M-AS1	antisense		144571
ENSG00000281692	2.71073	4.87006	3.92251	1.24157	0.214397	0.754259	chr6	163309985	163324530	-	PACRG-AS1	antisense		285796
ENSG00000134757	469.836	5.05457	1.66673	3.03263	0.00242433	0.049602	chr18	31447795	31478702	+	DSG3	protein_coding	Component of intercellular desmosome junctions. Involved in the interaction of plaque proteins and intermediate filaments mediating cell-cell adhesion.	1830	GO:0005911, GO:0001533, GO:0005829, GO:0030057, GO:0070062, GO:0016021, GO:0005886	cell-cell junction, cornified envelope, cytosol, desmosome, extracellular exosome, integral component of membrane, plasma membrane	GO:0005509	calcium ion binding	GO:0098609, GO:0007156	cell-cell adhesion, homophilic cell adhesion via plasma membrane adhesion molecules
ENSG00000140379	19.9321	4.86675	1.97047	2.46984	0.0135173	0.168801	chr15	79960889	79971446	-	BCL2A1	protein_coding	This gene encodes a member of the BCL-2 protein family. The proteins of this family form hetero- or homodimers and act as anti- and pro-apoptotic regulators that are involved in a wide variety of cellular activities such as embryonic development, homeostasis and tumorigenesis. The protein encoded by this gene is able to reduce the release of pro-apoptotic cytochrome c from mitochondria and block …	597	GO:0005737, GO:0005741, GO:0005829	cytoplasm, mitochondrial outer membrane, cytosol	GO:0005515, GO:0042803, GO:0046982	protein binding, protein homodimerization activity, protein heterodimerization activity	GO:0006915, GO:0043066	apoptotic process, negative regulation of apoptotic process
ENSG00000185479	2919.61	5.05449	0.614967	8.21913	2.04985e-16	1.5241e-13	chr12	52446651	52452126	-	KRT6B	protein_coding	The protein encoded by this gene is a member of the keratin gene family. The type II cytokeratins consist of basic or neutral proteins which are arranged in pairs of heterotypic keratin chains coexpressed during differentiation of simple and stratified epithelial tissues. As many as six of this type II cytokeratin (KRT6) have been identified; the multiplicity of the genes is attributed to success…	3854	GO:0005829, GO:0070062, GO:0045095	cytosol, extracellular exosome, keratin filament	GO:0005200	structural constituent of cytoskeleton	GO:0007398	ectoderm development
ENSG00000039987	2.68905	4.85538	3.51801	1.38015	0.167541	0.702932	chr19	12751702	12758458	+	BEST2	protein_coding	Forms calcium-sensitive chloride channels. Permeable to bicarbonate.	54831	GO:0034707, GO:0005886	chloride channel complex, plasma membrane	GO:0005254	chloride channel activity	GO:0006821	chloride transport
ENSG00000258082	2.68905	4.85538	3.51801	1.38015	0.167541	0.702932	chr1	234979647	234980804	-	AL391832.3	lincRNA
ENSG00000285925	5.33817	4.84264	2.52772	1.91581	0.0553892	0.405112	chr2	37339957	37343796	-	AC007391.2	antisense
ENSG00000259078	2.65323	4.83595	2.93302	1.64879	0.0991901	0.556266	chr14	65279267	65281166	+	PTBP1P	processed_pseudogene
ENSG00000269069	2.636	4.82728	3.46925	1.39145	0.16409	0.695983	chr19	40023384	40025502	-	AC007842.1	processed_pseudogene
ENSG00000253190	2.62414	4.82297	3.46611	1.39147	0.164084	0.695983	chr8	66112667	66115207	+	AC084082.1	lincRNA
ENSG00000235427	2.6174	4.81732	3.49605	1.37793	0.168224	0.703907	chr7	116542718	116551969	-	AC006159.1	antisense
ENSG00000212479	2.61073	4.81631	3.01197	1.59906	0.109808	0.585263	chr21	29180425	29180639	-	RF00012	snoRNA		124905065
ENSG00000095713	16.8749	5.03758	1.42417	3.5372	0.000404395	0.0124865	chr10	97865000	98030828	-	CRTAC1	protein_coding	This gene encodes a glycosylated extracellular matrix protein that is found in the interterritorial matrix of articular deep zone cartilage. This protein is used as a marker to distinguish chondrocytes from osteoblasts and mesenchymal stem cells in culture. The presence of FG-GAP motifs and an RGD integrin-binding motif suggests that this protein may be involved in cell-cell or cell-matrix intera…	55118	GO:0070062	extracellular exosome	GO:0005509	calcium ion binding	GO:0007413	axonal fasciculation
ENSG00000148680	2.5802	4.79718	3.92333	1.22273	0.22143	0.756393	chr10	90740823	90857698	-	HTR7	protein_coding	This is one of the several different receptors for 5-hydroxytryptamine (serotonin), a biogenic hormone that functions as a neurotransmitter, a hormone, and a mitogen. The activity of this receptor is mediated by G proteins that stimulate adenylate cyclase.	3363	GO:0030425, GO:0005887, GO:0005886, GO:0045202, GO:0032588	dendrite, integral component of plasma membrane, plasma membrane, synapse, trans-Golgi network membrane	GO:0004993, GO:0030594	G protein-coupled serotonin receptor activity, neurotransmitter receptor activity	GO:0008015, GO:0007268, GO:0007623, GO:0007187, GO:0006939, GO:0042310	blood circulation, chemical synaptic transmission, circadian rhythm, G protein-coupled receptor signaling pathway, coupled to cyclic nucleotide second messenger, smooth muscle contraction, vasoconstriction
ENSG00000196593	2.5802	4.79718	3.92333	1.22273	0.22143	0.756393	chr13	23939557	23946782	-	ANKRD20A19P	transcribed_unprocessed_pseudogene
ENSG00000162745	2.56014	4.78769	3.92343	1.22028	0.222359	0.757553	chr1	161983192	162023854	-	OLFML2B	protein_coding	This gene encodes an olfactomedin domain-containing protein. Most olfactomedin domain-containing proteins are secreted glycoproteins. [provided by RefSeq, Dec 2016].	25903	GO:0005615, GO:0031012	extracellular space, extracellular matrix	GO:0042802, GO:0050840	identical protein binding, extracellular matrix binding	GO:0007165, GO:0030198	signal transduction, extracellular matrix organization
ENSG00000232692	2.56014	4.78769	3.92343	1.22028	0.222359	0.757553	chr21	26378552	26471698	+	AP001596.1	antisense
ENSG00000257446	2.56014	4.78769	3.92343	1.22028	0.222359	0.757553	chr19	12043805	12052939	-	ZNF878	protein_coding	May be involved in transcriptional regulation.	729747	GO:0005634	nucleus	GO:0000981, GO:0046872, GO:0000977	DNA-binding transcription factor activity, RNA polymerase II-specific, metal ion binding, RNA polymerase II transcription regulatory region sequence-specific DNA binding	GO:0006357	regulation of transcription by RNA polymerase II
ENSG00000225311	2.55842	4.78341	3.92348	1.21917	0.222779	0.758021	chr6	144311699	144333301	-	AL024474.2	antisense
ENSG00000245164	2.55842	4.78341	3.92348	1.21917	0.222779	0.758021	chr8	125922308	125951249	-	LINC00861	lincRNA		100130231
ENSG00000264193	2.55842	4.78341	3.92348	1.21917	0.222779	0.758021	chr18	25953216	25953468	-	AC027229.1	processed_pseudogene
ENSG00000274002	9.0659	4.76479	1.86312	2.55742	0.0105451	0.143283	chr14	23619201	23620012	+	AL135999.3	lincRNA
ENSG00000177112	6.53239	-6.20515	2.14065	-2.89872	0.00374688	0.0689751	chr11	10541272	10599932	+	MRVI1-AS1	antisense		100129827
ENSG00000260398	2.51621	4.76177	3.51524	1.35461	0.175542	0.716779	chr8	78605952	78609705	+	AC068700.1	sense_overlapping
ENSG00000124713	2.50919	4.75503	3.05335	1.55731	0.119396	0.608102	chr6	42960758	42963880	+	GNMT	protein_coding	Catalyzes the methylation of glycine by using S-adenosylmethionine (AdoMet) to form N-methylglycine (sarcosine) with the concomitant production of S-adenosylhomocysteine (AdoHcy). Possible crucial role in the regulation of tissue concentration of AdoMet and of metabolism of methionine.	27232	GO:0005829	cytosol	GO:0005542, GO:0016594, GO:0017174, GO:0042802, GO:1904047	folic acid binding, glycine binding, glycine N-methyltransferase activity, identical protein binding, S-adenosyl-L-methionine binding	GO:0006464, GO:0005977, GO:0006555, GO:0032259, GO:0006730, GO:0051289, GO:0006111, GO:0046498, GO:0046500, GO:1901052	cellular protein modification process, glycogen metabolic process, methionine metabolic process, methylation, one-carbon metabolic process, protein homotetramerization, regulation of gluconeogenesis, S-adenosylhomocysteine metabolic process, S-adenosylmethionine metabolic process, sarcosine metabolic process
ENSG00000258616	9.27439	4.74995	1.87203	2.53732	0.0111704	0.148205	chr14	45706250	45715952	-	LINC02303	lincRNA		105370479
ENSG00000169474	10.0486	4.74329	2.29956	2.0627	0.0391415	0.331615	chr1	152985231	152985500	+	SPRR1A	protein_coding	Cross-linked envelope protein of keratinocytes. It is a keratinocyte protein that first appears in the cell cytosol, but ultimately becomes cross-linked to membrane proteins by transglutaminase. All that results in the formation of an insoluble envelope beneath the plasma membrane.	6698	GO:0001533, GO:0005829	cornified envelope, cytosol	GO:0030280, GO:0005198	structural constituent of skin epidermis, structural molecule activity	GO:0008544, GO:0031424, GO:0030216, GO:0018149	epidermis development, keratinization, keratinocyte differentiation, peptide cross-linking
ENSG00000270956	2.48403	4.74142	3.53576	1.34099	0.179923	0.724183	chr2	178541125	178541799	+	AC009948.4	antisense
ENSG00000259940	2.47856	4.73825	3.55812	1.33167	0.182968	0.726983	chr16	27213308	27214993	-	AC109449.1	antisense
ENSG00000263257	2.46944	4.73525	3.57369	1.32503	0.18516	0.730307	chr16	14407668	14418872	-	AC040173.1	lincRNA
ENSG00000255621	6.5291	-6.20317	2.07116	-2.99502	0.00274428	0.0546152	chr12	13000451	13040679	+	AC023790.2	lincRNA
ENSG00000283654	6.3317	-6.16042	2.14854	-2.86726	0.0041404	0.0742157	chr14	23099065	23104992	-	LMLN2	protein_coding		100128908	GO:0016021	integral component of membrane	GO:0046872, GO:0004222	metal ion binding, metalloendopeptidase activity	GO:0007155	cell adhesion
ENSG00000174130	27.6366	5.02472	1.26643	3.96763	7.25913e-05	0.00328285	chr4	38823715	38856817	-	TLR6	protein_coding	The protein encoded by this gene is a member of the Toll-like receptor (TLR) family which plays a fundamental role in pathogen recognition and activation of innate immunity. TLRs are highly conserved from Drosophila to humans and share structural and functional similarities. They recognize pathogen-associated molecular patterns (PAMPs) that are expressed on infectious agents, and mediate the prod…	10333	GO:0016021	integral component of membrane	GO:0004888	transmembrane signaling receptor activity	GO:0042496, GO:0006955, GO:0006954, GO:0002755, GO:0001817, GO:0034150	detection of diacyl bacterial lipopeptide, immune response, inflammatory response, MyD88-dependent toll-like receptor signaling pathway, regulation of cytokine production, toll-like receptor 6 signaling pathway
ENSG00000236779	2.43863	4.71535	3.55661	1.3258	0.184905	0.729883	chr1	204528845	204529692	-	AL512306.1	processed_pseudogene
ENSG00000257802	6.14263	-6.11406	2.14133	-2.85526	0.00430022	0.0764905	chr12	71849228	71850428	-	AC089984.2	processed_pseudogene
ENSG00000189037	2.41894	4.70407	3.92443	1.19866	0.230659	0.76221	chrX	44844004	44844888	+	DUSP21	protein_coding	Can dephosphorylate single and diphosphorylated synthetic MAPK peptides, with preference for the phosphotyrosine and diphosphorylated forms over phosphothreonine.	63904	GO:0005737, GO:0031314, GO:0005759, GO:0005634	cytoplasm, extrinsic component of mitochondrial inner membrane, mitochondrial matrix, nucleus	GO:0017017, GO:0106306, GO:0106307, GO:0004725	MAP kinase tyrosine/serine/threonine phosphatase activity, protein serine phosphatase activity, protein threonine phosphatase activity, protein tyrosine phosphatase activity	GO:0035335	peptidyl-tyrosine dephosphorylation
ENSG00000138316	8.91253	4.69986	2.76814	1.69784	0.0895374	0.523454	chr10	70672803	70762441	+	ADAMTS14	protein_coding	Has aminoprocollagen type I processing activity in the absence of ADAMTS2 (PubMed:11741898). Seems to be synthesized as a latent enzyme that requires activation to display aminoprocollagen peptidase activity (PubMed:11741898). Cleaves lysyl oxidase LOX at a site downstream of its propeptide cleavage site to produce a short LOX form (PubMed:31152061).	140766	GO:0031012, GO:0005576	extracellular matrix, extracellular region	GO:0046872, GO:0004222	metal ion binding, metalloendopeptidase activity	GO:0030574, GO:0030199, GO:0030198	collagen catabolic process, collagen fibril organization, extracellular matrix organization
ENSG00000213964	6.04365	-6.09299	2.15285	-2.8302	0.0046519	0.080775	chr3	11234256	11234582	-	CHCHD4P4	processed_pseudogene
ENSG00000141437	2.38786	4.68376	3.92468	1.19341	0.232708	0.764236	chr18	31759562	31760880	-	SLC25A52	protein_coding	This gene is similar to the mitochondrial carrier triple repeat 1 gene on chromosome 9. The gene is intronless and may be an evolving pseudogene; however, it is transcribed and it contains a full-length coding region so it is currently classified as a protein-coding locus. [provided by RefSeq, Jul 2008].	147407	GO:0016021	integral component of membrane	GO:0051724, GO:0051724	NAD transmembrane transporter activity, NAD transmembrane transporter activity	GO:1990542, GO:1990549, GO:1990549	mitochondrial transmembrane transport, mitochondrial NAD transmembrane transport, mitochondrial NAD transmembrane transport
ENSG00000234698	2.38786	4.68376	3.92468	1.19341	0.232708	0.764236	chr20	50166362	50171742	+	AL161937.1	lincRNA
ENSG00000253525	2.38786	4.68376	3.92468	1.19341	0.232708	0.764236	chr8	91157285	91158748	+	AC104966.1	processed_pseudogene
ENSG00000012223	8.8046	4.67944	2.35554	1.98657	0.0469703	0.369715	chr3	46435645	46485234	-	LTF	protein_coding	This gene is a member of the transferrin family of genes and its protein product is found in the secondary granules of neutrophils. The protein is a major iron-binding protein in milk and body secretions with an antimicrobial activity, making it an important component of the non-specific immune system. The protein demonstrates a broad spectrum of properties, including regulation of iron homeostas…	4057	GO:0005576, GO:0005615, GO:0005615, GO:0005615, GO:0005634, GO:0005737, GO:0005769, GO:0005886, GO:0009986, GO:0030141, GO:0032991, GO:0035580, GO:0042581, GO:0055037, GO:0070062, GO:0097013, GO:1904724	extracellular region, extracellular space, extracellular space, extracellular space, nucleus, cytoplasm, early endosome, plasma membrane, cell surface, secretory granule, protein-containing complex, specific granule lumen, specific granule, recycling endosome, extracellular exosome, phagocytic vesicle lumen, tertiary granule lumen	GO:0001530, GO:0003677, GO:0004252, GO:0004869, GO:0005506, GO:0005515, GO:0008201, GO:0043539	lipopolysaccharide binding, DNA binding, serine-type endopeptidase activity, cysteine-type endopeptidase inhibitor activity, iron ion binding, protein binding, heparin binding, protein serine/threonine kinase activator activity	GO:0001503, GO:0001817, GO:0001895, GO:0002227, GO:0006508, GO:0006826, GO:0006959, GO:0019731, GO:0019731, GO:0019732, GO:0031640, GO:0031640, GO:0031665, GO:0032680, GO:0032780, GO:0033690, GO:0034145, GO:0043066, GO:0043123, GO:0044793, GO:0045071, GO:0045669, GO:0048525, GO:0050829, GO:0051092, GO:0051673, GO:0055072, GO:0060349, GO:0061844, GO:0071902, GO:1900159, GO:1900229, GO:1902732, GO:…	ossification, regulation of cytokine production, retina homeostasis, innate immune response in mucosa, proteolysis, iron ion transport, humoral immune response, antibacterial humoral response, antibacterial humoral response, antifungal humoral response, killing of cells of another organism, killing of cells of another organism, negative regulation of lipopolysaccharide-mediated signaling pathway,…
ENSG00000258303	2.36789	4.67168	3.71774	1.25659	0.208902	0.753523	chr12	93836167	93838038	+	AC012464.2	sense_intronic
ENSG00000240338	2.35877	4.66848	3.5981	1.29748	0.194465	0.740127	chr16	75226074	75228197	+	AC009078.2	transcribed_unprocessed_pseudogene		100506281
ENSG00000263639	8.73934	4.66752	2.27334	2.05316	0.0400573	0.336143	chr10	46033307	46046269	-	MSMB	protein_coding	The protein encoded by this gene is a member of the immunoglobulin binding factor family. It is synthesized by the epithelial cells of the prostate gland and secreted into the seminal plasma. This protein has inhibin-like activity. It may have a role as an autocrine paracrine factor in uterine, breast and other female reproductive tissues. The expression of the encoded protein is found to be decr…	4477	GO:0005576	extracellular region	GO:0003674, GO:0005515	molecular_function, protein binding	GO:0008150	biological_process
ENSG00000259683	2.35494	4.66627	3.59554	1.2978	0.194358	0.740127	chr15	84389729	84395903	+	AC243562.2	unprocessed_pseudogene
ENSG00000259268	2.34793	4.65967	3.66793	1.27038	0.203949	0.747535	chr15	63456294	63469351	-	AC007950.1	lincRNA
ENSG00000258012	5.97353	-6.07534	2.12618	-2.8574	0.00427122	0.0760837	chr12	92858079	92859273	+	AC026111.1	processed_pseudogene
ENSG00000260314	11.7418	-6.06652	2.18292	-2.77909	0.0054512	0.0914916	chr10	17809344	17911170	+	MRC1	protein_coding	(Microbial infection) Interacts with Hepatitis B virus envelope protein.	4360	GO:0009986, GO:0010008, GO:0005887, GO:0005886	cell surface, endosome membrane, integral component of plasma membrane, plasma membrane	GO:0038024, GO:0005537, GO:0038023, GO:0004888, GO:0001618	cargo receptor activity, mannose binding, signaling receptor activity, transmembrane signaling receptor activity, virus receptor activity	GO:0071346, GO:0071353, GO:0071222, GO:0006898	cellular response to interferon-gamma, cellular response to interleukin-4, cellular response to lipopolysaccharide, receptor-mediated endocytosis
ENSG00000240023	2.31347	4.63885	3.62404	1.28002	0.200538	0.747535	chr14	35388121	35389069	-	AL133163.1	processed_pseudogene		122589
ENSG00000259158	2.31347	4.63885	3.62404	1.28002	0.200538	0.747535	chr14	70453541	70483775	-	ADAM20P1	transcribed_unprocessed_pseudogene		317760
ENSG00000284633	2.31347	4.63885	3.62404	1.28002	0.200538	0.747535	chr22	39242188	39279897	+	AL031590.1	antisense
ENSG00000244332	5.89759	-6.05756	2.16909	-2.79267	0.00522757	0.0884973	chr10	94577439	94611238	+	AL138759.1	sense_overlapping
ENSG00000250271	2.28958	4.62723	3.18785	1.45152	0.146635	0.66659	chr3	151797047	151808249	+	AC068647.2	transcribed_unprocessed_pseudogene
ENSG00000165917	2.28028	4.62084	3.6937	1.25101	0.210932	0.753523	chr11	47437757	47449178	-	RAPSN	protein_coding	This gene encodes a member of a family of proteins that are receptor associated proteins of the synapse. The encoded protein contains a conserved cAMP-dependent protein kinase phosphorylation site, and plays a critical role in clustering and anchoring nicotinic acetylcholine receptors at synaptic sites by linking the receptors to the underlying postsynaptic cytoskeleton, possibly by direct associ…	5913	GO:0005813, GO:0005829, GO:0005886, GO:0045202	centrosome, cytosol, plasma membrane, synapse	GO:0033130, GO:0046872, GO:0043495	acetylcholine receptor binding, metal ion binding, protein-membrane adaptor activity	GO:0007268	chemical synaptic transmission
ENSG00000251450	2.28421	4.6207	3.08285	1.49884	0.133915	0.638766	chr5	80947697	80960907	-	RASGRF2-AS1	antisense		102524628
ENSG00000183691	2.27891	4.61991	3.75378	1.23073	0.218422	0.756393	chr17	56593699	56595590	+	NOG	protein_coding	Inhibitor of bone morphogenetic proteins (BMP) signaling which is required for growth and patterning of the neural tube and somite. Essential for cartilage morphogenesis and joint formation. Inhibits chondrocyte differentiation through its interaction with GDF5 and, probably, GDF6 (PubMed:21976273, PubMed:26643732).	9241	GO:0005576, GO:0005615	extracellular region, extracellular space	GO:0019955, GO:0042803	cytokine binding, protein homodimerization activity	GO:0055009, GO:0048318, GO:0061312, GO:0051216, GO:0021533, GO:0009953, GO:0042733, GO:0060272, GO:0048706, GO:0003203, GO:0001706, GO:0001837, GO:0060325, GO:0060825, GO:0061384, GO:0001701, GO:0060173, GO:0060425, GO:0003149, GO:0001707, GO:0042474, GO:0008045, GO:2001234, GO:0048712, GO:0030514, GO:0090090, GO:0060044, GO:0061037, GO:0030336, GO:0060302, GO:1905006, GO:0010629, GO:0045668, GO:…	atrial cardiac muscle tissue morphogenesis, axial mesoderm development, BMP signaling pathway involved in heart development, cartilage development, cell differentiation in hindbrain, dorsal/ventral pattern formation, embryonic digit morphogenesis, embryonic skeletal joint morphogenesis, embryonic skeletal system development, endocardial cushion morphogenesis, endoderm formation, epithelial to mes…
ENSG00000227640	2.27628	4.61607	3.70139	1.24712	0.212355	0.753523	chr13	94712716	94716246	+	SOX21-AS1	lincRNA		100507533
ENSG00000270419	2.26807	4.61086	3.64417	1.26527	0.205775	0.750255	chr6	163413065	163413960	-	CAHM	lincRNA		100526820
ENSG00000224863	2.25895	4.60734	3.92565	1.17365	0.240535	0.77206	chr1	46446673	46451281	-	LINC01398	processed_transcript		101929651
ENSG00000229407	2.25895	4.60734	3.92565	1.17365	0.240535	0.77206	chr1	179816184	179818191	-	AL359853.1	antisense
ENSG00000237740	2.25895	4.60734	3.92565	1.17365	0.240535	0.77206	chr10	87376896	87378481	+	NPAP1P3	processed_pseudogene
ENSG00000179331	2.25768	4.60453	3.92569	1.17292	0.240826	0.77206	chr11	107928503	107963482	+	RAB39A	protein_coding	Plays a role in the maturation and acidification of phagosomes that engulf pathogens, such as S.aureus and M.tuberculosis. Plays a role in vesicular trafficking. Plays a role in the fusion of phagosomes with lysosomes. Negatively regulates LPS-induced autophagosome formation in macrophages possibly by implicating PI3K (PubMed:24349490). May be involved in multiple neurite formation (By similarity…	54734	GO:0005829, GO:0005794, GO:0000139, GO:0005764, GO:0045335, GO:0030670, GO:0005886	cytosol, Golgi apparatus, Golgi membrane, lysosome, phagocytic vesicle, phagocytic vesicle membrane, plasma membrane	GO:0005525, GO:0003924	GTP binding, GTPase activity	GO:0006914, GO:0090383, GO:0090385, GO:0015031, GO:0032482	autophagy, phagosome acidification, phagosome-lysosome fusion, protein transport, Rab protein signal transduction
ENSG00000187783	2.25768	4.60453	3.92569	1.17292	0.240826	0.77206	chr10	44911200	44937002	+	TMEM72	protein_coding	This gene encodes a transmembrane protein which may be expressed specifically in the kidney. [provided by RefSeq, Sep 2016].	643236	GO:0016021	integral component of membrane	GO:0005515	protein binding
ENSG00000197083	2.25768	4.60453	3.92569	1.17292	0.240826	0.77206	chr5	150930645	150946289	-	ZNF300P1	transcribed_unprocessed_pseudogene		134466
ENSG00000198768	2.25768	4.60453	3.92569	1.17292	0.240826	0.77206	chr20	58459101	58515131	-	APCDD1L	protein_coding		164284	GO:0005886	plasma membrane	GO:0017147	Wnt-protein binding	GO:0030178	negative regulation of Wnt signaling pathway
ENSG00000204909	2.25631	4.60364	3.2056	1.43612	0.150967	0.676432	chr5	148321203	148339849	+	SPINK9	protein_coding	The protein encoded by this gene is a Kazal-type serine protease inhibitor that appears to specifically target kallikrein-related peptidase 5 (KLK5) in the palmo-plantar epidermis. KLK5 is an important initiator of skin desquamation, so the encoded protease inhibitor may regulate skin differentiation in the palms of hands and soles of feet. This cationic protein has also been shown to promote ker…	643394	GO:0005576	extracellular region	GO:0004867, GO:0005515	serine-type endopeptidase inhibitor activity, protein binding	GO:0010951	negative regulation of endopeptidase activity
ENSG00000255326	2.25494	4.60276	3.07631	1.49619	0.134603	0.639351	chr11	75583196	75594665	+	AP001922.5	antisense		105369391
ENSG00000178015	2.21501	4.57764	3.68617	1.24184	0.214295	0.754201	chr5	95620078	95622142	+	GPR150	protein_coding	Orphan receptor.	285601	GO:0005887, GO:0005886	integral component of plasma membrane, plasma membrane	GO:0004930, GO:0042277	G protein-coupled receptor activity, peptide binding	GO:0007186	G protein-coupled receptor signaling pathway
ENSG00000248112	2.21501	4.57764	3.68617	1.24184	0.214295	0.754201	chr5	82919376	82921119	-	AC108174.1	lincRNA
ENSG00000267128	2.21501	4.57764	3.68617	1.24184	0.214295	0.754201	chr17	76140556	76154650	+	RNF157-AS1	antisense		100507218
ENSG00000244752	2.2173	4.57671	3.92605	1.16573	0.243724	0.774021	chr22	25219522	25231869	+	CRYBB2	protein_coding	Crystallins are the dominant structural components of the vertebrate eye lens.	1415			GO:0042802, GO:0005212, GO:0005198	identical protein binding, structural constituent of eye lens, structural molecule activity	GO:0002088, GO:0050896, GO:0007601	lens development in camera-type eye, response to stimulus, visual perception
ENSG00000164220	5.85381	-6.04568	2.13032	-2.83792	0.00454082	0.0793259	chr5	76615482	76623434	-	F2RL2	protein_coding	Receptor for activated thrombin coupled to G proteins that stimulate phosphoinositide hydrolysis.	2151	GO:0016324, GO:0005576, GO:0005887, GO:0005886, GO:0032991	apical plasma membrane, extracellular region, integral component of plasma membrane, plasma membrane, protein-containing complex	GO:0004930, GO:0004435, GO:0015057	G protein-coupled receptor activity, phosphatidylinositol phospholipase C activity, thrombin-activated receptor activity	GO:0007596, GO:0030168, GO:0051482, GO:0035025, GO:0009611	blood coagulation, platelet activation, positive regulation of cytosolic calcium ion concentration involved in phospholipase C-activating G protein-coupled signaling pathway, positive regulation of Rho protein signal transduction, response to wounding
ENSG00000214510	11.8615	4.56703	1.69151	2.69998	0.00693447	0.108547	chr5	148268180	148286254	+	SPINK13	protein_coding	May be a serine protease inhibitor (By similarity). Essential for sperm maturation and fertility. Inhibits sperm acrosome reaction, protecting sperm from premature reaction (By similarity).	153218	GO:0005576	extracellular region	GO:0004867	serine-type endopeptidase inhibitor activity	GO:1902225	negative regulation of acrosome reaction
ENSG00000267640	5.78466	-6.02771	2.19907	-2.74103	0.00612478	0.099604	chr19	37817359	37832160	+	AC016582.3	transcribed_unprocessed_pseudogene
ENSG00000099957	2.18821	4.56042	3.69978	1.23262	0.217719	0.756393	chr22	21009808	21028830	+	P2RX6	protein_coding	The protein encoded by this gene belongs to the family of P2X receptors, which are ATP-gated ion channels and mediate rapid and selective permeability to cations. This gene is predominantly expressed in skeletal muscle, and regulated by p53. The encoded protein is associated with VE-cadherin at the adherens junctions of human umbilical vein endothelial cells. Alternative splicing results in multi…	9127	GO:0005639, GO:0005737, GO:0005886, GO:0005887, GO:0014069, GO:0030054, GO:0043025, GO:0043197, GO:0043235, GO:0098688, GO:0098978, GO:0099060	integral component of nuclear inner membrane, cytoplasm, plasma membrane, integral component of plasma membrane, postsynaptic density, cell junction, neuronal cell body, dendritic spine, receptor complex, parallel fiber to Purkinje cell synapse, glutamatergic synapse, integral component of postsynaptic specialization membrane	GO:0001614, GO:0004888, GO:0004931, GO:0004931, GO:0005524, GO:0015267, GO:0044877	purinergic nucleotide receptor activity, transmembrane signaling receptor activity, extracellularly ATP-gated cation channel activity, extracellularly ATP-gated cation channel activity, ATP binding, channel activity, protein-containing complex binding	GO:0006936, GO:0007165, GO:0033198, GO:0035590, GO:0060079, GO:0098655	muscle contraction, signal transduction, response to ATP, purinergic nucleotide receptor signaling pathway, excitatory postsynaptic potential, cation transmembrane transport
ENSG00000154928	27.341	5.00368	1.59315	3.14074	0.00168521	0.0375371	chr3	134597801	135260467	+	EPHB1	protein_coding	Ephrin receptors and their ligands, the ephrins, mediate numerous developmental processes, particularly in the nervous system. Based on their structures and sequence relationships, ephrins are divided into the ephrin-A (EFNA) class, which are anchored to the membrane by a glycosylphosphatidylinositol linkage, and the ephrin-B (EFNB) class, which are transmembrane proteins. The Eph family of recep…	2047	GO:0005576, GO:0005783, GO:0005829, GO:0005829, GO:0005886, GO:0005886, GO:0005887, GO:0005887, GO:0030424, GO:0030425, GO:0031901, GO:0032433, GO:0043005, GO:0043235, GO:0045121, GO:0070062, GO:0098978	extracellular region, endoplasmic reticulum, cytosol, cytosol, plasma membrane, plasma membrane, integral component of plasma membrane, integral component of plasma membrane, axon, dendrite, early endosome membrane, filopodium tip, neuron projection, receptor complex, membrane raft, extracellular exosome, glutamatergic synapse	GO:0004714, GO:0005005, GO:0005005, GO:0005515, GO:0005524, GO:0008046, GO:0044877	transmembrane receptor protein tyrosine kinase activity, transmembrane-ephrin receptor activity, transmembrane-ephrin receptor activity, protein binding, ATP binding, axon guidance receptor activity, protein-containing complex binding	GO:0001525, GO:0001771, GO:0007169, GO:0007275, GO:0007411, GO:0007411, GO:0014719, GO:0018108, GO:0021631, GO:0021934, GO:0021952, GO:0022008, GO:0030010, GO:0031290, GO:0031589, GO:0033674, GO:0046328, GO:0046777, GO:0048013, GO:0048593, GO:0050804, GO:0050965, GO:0051965, GO:0060326, GO:0060996, GO:0060997, GO:0061351, GO:0070372, GO:1901214, GO:1902723, GO:1902725	angiogenesis, immunological synapse formation, transmembrane receptor protein tyrosine kinase signaling pathway, multicellular organism development, axon guidance, axon guidance, skeletal muscle satellite cell activation, peptidyl-tyrosine phosphorylation, optic nerve morphogenesis, hindbrain tangential cell migration, central nervous system projection neuron axonogenesis, neurogenesis, establish…
ENSG00000272235	23.2375	4.54886	3.65722	1.2438			chr1	3306636	3310096	-	AL590438.1	lincRNA
ENSG00000078579	2.15101	4.53636	3.71917	1.21972	0.22257	0.758021	chr8	16992169	17002181	-	FGF20	protein_coding	The protein encoded by this gene is a member of the fibroblast growth factor family. The fibroblast growth factors possess broad mitogenic and cell survival activities, and are involved in a variety of biological processes including embryonic development, cell growth, morphogenesis, tissue repair, tumor growth and invasion. This gene product is a secreted neurotrophic factor but lacks a typical s…	26281	GO:0005576	extracellular region	GO:0005104, GO:0008083	fibroblast growth factor receptor binding, growth factor activity	GO:0008543	fibroblast growth factor receptor signaling pathway
ENSG00000237732	2.14828	4.53448	3.76653	1.20389	0.228633	0.76221	chr2	222318275	222352989	+	AC010980.1	transcribed_unprocessed_pseudogene		440934
ENSG00000256450	2.14828	4.53448	3.76653	1.20389	0.228633	0.76221	chr12	16513445	16514371	+	AC007552.1	processed_pseudogene
ENSG00000188488	38.2162	4.99694	1.11676	4.47449	7.65922e-06	0.000525349	chr14	94561442	94593120	+	SERPINA5	protein_coding	The protein encoded by this gene is a member of the serpin family of proteins, a group of proteins that inhibit serine proteases. This gene is one in a cluster of serpin genes located on the q arm of chromosome 14. This family member is a glycoprotein that can inhibit several serine proteases, including protein C and various plasminogen activators and kallikreins, and it thus plays diverse roles …	5104	GO:0005615	extracellular space	GO:0004867	serine-type endopeptidase inhibitor activity	GO:0006869, GO:0007283, GO:0007342, GO:0010951, GO:0051346	lipid transport, spermatogenesis, fusion of sperm to egg plasma membrane involved in single fertilization, negative regulation of endopeptidase activity, negative regulation of hydrolase activity
ENSG00000110944	235.908	4.94581	0.727395	6.79934	1.05098e-11	3.4273e-09	chr12	56334174	56340410	+	IL23A	protein_coding	Associates with IL12B to form the IL-23 interleukin, a heterodimeric cytokine which functions in innate and adaptive immunity. IL-23 may constitute with IL-17 an acute response to infection in peripheral tissues. IL-23 binds to a heterodimeric receptor complex composed of IL12RB1 and IL23R, activates the Jak-Stat signaling cascade, stimulates memory rather than naive T-cells and promotes producti…	51561	GO:0005788, GO:0005576, GO:0070743	endoplasmic reticulum lumen, extracellular region, interleukin-23 complex	GO:0005125	cytokine activity	GO:0050829, GO:0051607, GO:0006954, GO:0045087, GO:0032693, GO:0042104, GO:0010536, GO:0002230, GO:0032725, GO:0050729, GO:0032729, GO:0032733, GO:0032735, GO:0032740, GO:0043382, GO:0032816, GO:0032819, GO:1901224, GO:0051135, GO:0051142, GO:0045672, GO:0001916, GO:0042102, GO:0002827, GO:2000330, GO:2000318, GO:0034105, GO:0032760, GO:0042531, GO:0042509, GO:0048771	defense response to Gram-negative bacterium, defense response to virus, inflammatory response, innate immune response, negative regulation of interleukin-10 production, positive regulation of activated T cell proliferation, positive regulation of activation of Janus kinase activity, positive regulation of defense response to virus by host, positive regulation of granulocyte macrophage colony-stim…
ENSG00000104722	2.12814	4.5183	3.15014	1.43431	0.151482	0.67774	chr8	24913012	24919098	+	NEFM	protein_coding	Neurofilaments are type IV intermediate filament heteropolymers composed of light, medium, and heavy chains. Neurofilaments comprise the axoskeleton and functionally maintain neuronal caliber. They may also play a role in intracellular transport to axons and dendrites. This gene encodes the medium neurofilament protein. This protein is commonly used as a biomarker of neuronal damage. Alternative …	4741	GO:0030424, GO:0045111, GO:0005883	axon, intermediate filament cytoskeleton, neurofilament	GO:0005198	structural molecule activity	GO:0033693	neurofilament bundle assembly
ENSG00000253006	2.11747	4.51154	3.73598	1.20759	0.227204	0.76221	chr2	229236340	229236609	-	RN7SKP283	misc_RNA		106479221
ENSG00000162692	2.10835	4.50794	3.92699	1.14794	0.250995	0.777894	chr1	100719742	100739045	+	VCAM1	protein_coding	This gene is a member of the Ig superfamily and encodes a cell surface sialoglycoprotein expressed by cytokine-activated endothelium. This type I membrane protein mediates leukocyte-endothelial cell adhesion and signal transduction, and may play a role in the development of artherosclerosis and rheumatoid arthritis. Three alternatively spliced transcripts encoding different isoforms have been des…	7412	GO:0016021	integral component of membrane	GO:0005178, GO:0005178, GO:0005178, GO:0008131, GO:0050839, GO:0050839	integrin binding, integrin binding, integrin binding, primary amine oxidase activity, cell adhesion molecule binding, cell adhesion molecule binding	GO:0098609	cell-cell adhesion
ENSG00000253674	2.10835	4.50794	3.92699	1.14794	0.250995	0.777894	chr14	106865627	106865895	-	IGHVII-78-1	IG_V_pseudogene		28356
ENSG00000168703	2.10571	4.50384	3.85246	1.16908	0.242371	0.77206	chr20	45123425	45124465	-	WFDC12	protein_coding	Antibacterial protein. Putative acid-stable proteinase inhibitor.	128488	GO:0005615	extracellular space	GO:0004867	serine-type endopeptidase inhibitor activity	GO:0019731, GO:0042742, GO:0045087	antibacterial humoral response, defense response to bacterium, innate immune response
ENSG00000242562	2.10435	4.5028	3.20625	1.40438	0.160206	0.691811	chr7	106125371	106126700	+	DCAF13P1	processed_pseudogene		100129009
ENSG00000240051	2.10024	4.49996	3.05637	1.47232	0.140935	0.655951	chr14	96456576	96457041	-	RPL23AP10	processed_pseudogene		326293
ENSG00000074211	2.09751	4.49821	3.74273	1.20185	0.229421	0.76221	chr4	6320578	6563600	-	PPP2R2C	protein_coding	The product of this gene belongs to the phosphatase 2 regulatory subunit B family. Protein phosphatase 2 is one of the four major Ser/Thr phosphatases, and it is implicated in the negative control of cell growth and division. It consists of a common heteromeric core enzyme, which is composed of a catalytic subunit and a constant regulatory subunit, that associates with a variety of regulatory sub…	5522	GO:0000159, GO:0000159, GO:0005829	protein phosphatase type 2A complex, protein phosphatase type 2A complex, cytosol	GO:0005515, GO:0019888, GO:0019888	protein binding, protein phosphatase regulator activity, protein phosphatase regulator activity	GO:0050790	regulation of catalytic activity
ENSG00000213997	2.09751	4.49821	3.74273	1.20185	0.229421	0.76221	chrX	46646594	46647330	-	PGAM1P7	processed_pseudogene
ENSG00000136155	682.403	4.90352	0.697886	7.02625	2.12163e-12	8.39082e-10	chr13	77535674	77645263	+	SCEL	protein_coding	The protein encoded by this gene is a precursor to the cornified envelope of terminally differentiated keratinocytes. This protein localizes to the periphery of cells and may function in the assembly or regulation of proteins in the cornified envelope. Transcript variants encoding different isoforms exist. A transcript variant utilizing an alternative polyA signal has been described in the litera…	8796	GO:0001533, GO:0005737, GO:0005737, GO:0005737, GO:0048471, GO:0070062	cornified envelope, cytoplasm, cytoplasm, cytoplasm, perinuclear region of cytoplasm, extracellular exosome	GO:0005515, GO:0046872	protein binding, metal ion binding	GO:0008544, GO:0008544, GO:0008544, GO:0009612, GO:0009792, GO:0030216, GO:0090263	epidermis development, epidermis development, epidermis development, response to mechanical stimulus, embryo development ending in birth or egg hatching, keratinocyte differentiation, positive regulation of canonical Wnt signaling pathway
ENSG00000114115	475.091	4.90246	0.728339	6.73102	1.68481e-11	5.21953e-09	chr3	139517434	139539829	-	RBP1	protein_coding	This gene encodes the carrier protein involved in the transport of retinol (vitamin A alcohol) from the liver storage site to peripheral tissue. Vitamin A is a fat-soluble vitamin necessary for growth, reproduction, differentiation of epithelial tissues, and vision. Multiple transcript variants encoding different isoforms have been found for this gene. [provided by RefSeq, Aug 2008].	5947	GO:0005634, GO:0005654, GO:0005811, GO:0005829, GO:0005829, GO:0005829	nucleus, nucleoplasm, lipid droplet, cytosol, cytosol, cytosol	GO:0008289	lipid binding	GO:0002138, GO:0006776, GO:0015908, GO:0055088	retinoic acid biosynthetic process, vitamin A metabolic process, fatty acid transport, lipid homeostasis
ENSG00000031081	11.6583	4.49447	2.28195	1.96957	0.0488872	0.378602	chr3	119294373	119420714	+	ARHGAP31	protein_coding	This gene encodes a GTPase-activating protein (GAP). A variety of cellular processes are regulated by Rho GTPases which cycle between an inactive form bound to GDP and an active form bound to GTP. This cycling between inactive and active forms is regulated by guanine nucleotide exchange factors and GAPs. The encoded protein is a GAP shown to regulate two GTPases involved in protein trafficking an…	57514	GO:0005829, GO:0005925, GO:0030027	cytosol, focal adhesion, lamellipodium	GO:0005096, GO:0005096, GO:0005515, GO:0017124	GTPase activator activity, GTPase activator activity, protein binding, SH3 domain binding	GO:0007165	signal transduction
ENSG00000168634	2.08575	4.49041	3.86051	1.16316	0.244763	0.775795	chr20	45702016	45708817	+	WFDC13	protein_coding	Putative acid-stable proteinase inhibitor.	164237	GO:0005615	extracellular space	GO:0004867	serine-type endopeptidase inhibitor activity	GO:0019731, GO:0045087	antibacterial humoral response, innate immune response
ENSG00000259709	2.07754	4.48475	3.75382	1.19472	0.232198	0.763671	chr15	52124561	52140246	+	AC023906.4	antisense
ENSG00000181143	17.6444	-5.699	2.05768	-2.76962	0.00561222	0.0935605	chr19	8848844	8981342	-	MUC16	protein_coding	This gene encodes a protein that is a member of the mucin family. Mucins are high molecular weight, O-glycosylated proteins that play an important role in forming a protective mucous barrier, and are found on the apical surfaces of the epithelia. The encoded protein is a membrane-tethered mucin that contains an extracellular domain at its amino terminus, a large tandem repeat domain, and a transm…	94025	GO:0005796, GO:0005886, GO:0016021, GO:0019898, GO:0031982, GO:0070062	Golgi lumen, plasma membrane, integral component of membrane, extrinsic component of membrane, vesicle, extracellular exosome	GO:0005515	protein binding	GO:0007155	cell adhesion
ENSG00000267279	11.5346	4.47664	2.17833	2.05508	0.0398714	0.335429	chr18	61585746	61606916	-	AC090409.1	lincRNA
ENSG00000115602	2.05758	4.47117	3.76925	1.18622	0.235534	0.769282	chr2	102311502	102352037	+	IL1RL1	protein_coding	The protein encoded by this gene is a member of the interleukin 1 receptor family. Studies of the similar gene in mouse suggested that this receptor can be induced by proinflammatory stimuli, and may be involved in the function of helper T cells. This gene, interleukin 1 receptor, type I (IL1R1), interleukin 1 receptor, type II (IL1R2) and interleukin 1 receptor-like 2 (IL1RL2) form a cytokine re…	9173	GO:0005576, GO:0005829, GO:0005886, GO:0005886, GO:0005925, GO:0009897, GO:0016021	extracellular region, cytosol, plasma membrane, plasma membrane, focal adhesion, external side of plasma membrane, integral component of membrane	GO:0004908	interleukin-1 receptor activity	GO:0002826, GO:0006955, GO:0007165, GO:0032689, GO:0032722, GO:0032754, GO:0038172, GO:0043032, GO:0050729	negative regulation of T-helper 1 type immune response, immune response, signal transduction, negative regulation of interferon-gamma production, positive regulation of chemokine production, positive regulation of interleukin-5 production, interleukin-33-mediated signaling pathway, positive regulation of macrophage activation, positive regulation of inflammatory response
ENSG00000177875	2.05375	4.46864	3.78045	1.18204	0.23719	0.772	chr12	48183584	48185926	+	CCDC184	protein_coding		387856	GO:0005737	cytoplasm	GO:0005515	protein binding
ENSG00000259727	11.4478	4.46266	1.78443	2.50089	0.0123883	0.159194	chr15	62895812	62899543	+	AC103740.2	lincRNA
ENSG00000258422	2.04308	4.46132	3.77756	1.18101	0.2376	0.77206	chr14	70187123	70230187	+	AL160191.1	antisense
ENSG00000139797	2.04674	4.46109	3.92766	1.13581	0.256035	0.779648	chr13	98175785	98177265	-	RNF113B	protein_coding		140432	GO:0005684	U2-type spliceosomal complex	GO:0046872	metal ion binding	GO:0034247	snoRNA splicing
ENSG00000166428	2.04674	4.46109	3.92766	1.13581	0.256035	0.779648	chr14	104924713	104937790	+	PLD4	protein_coding		122618	GO:0016021	integral component of membrane	GO:0003824	catalytic activity	GO:0016042	lipid catabolic process
ENSG00000232994	2.04674	4.46109	3.92766	1.13581	0.256035	0.779648	chr2	203040108	203040899	+	RPL7P14	processed_pseudogene
ENSG00000270765	2.04674	4.46109	3.92766	1.13581	0.256035	0.779648	chr17	35744511	35752878	-	GAS2L2	protein_coding	Involved in the cross-linking of microtubules and microfilaments (PubMed:12584248, PubMed:24706950). Regulates microtubule dynamics and stability by interacting with microtubule plus-end tracking proteins, such as MAPRE1, to regulate microtubule growth along actin stress fibers (PubMed:24706950). Enhances ADORA2-mediated adenylyl cyclase activation by acting as a scaffold to recruit trimeric G-pr…	246176	GO:0036064, GO:0005737, GO:0005886	ciliary basal body, cytoplasm, plasma membrane	GO:0051015, GO:0008093, GO:0001965, GO:0008017	actin filament binding, cytoskeletal anchor activity, G-protein alpha-subunit binding, microtubule binding	GO:0051764, GO:0001578, GO:0007026, GO:0045745, GO:1904825, GO:0060296, GO:0031110	actin crosslink formation, microtubule bundle formation, negative regulation of microtubule depolymerization, positive regulation of G protein-coupled receptor signaling pathway, protein localization to microtubule plus-end, regulation of cilium beat frequency involved in ciliary motility, regulation of microtubule polymerization or depolymerization
ENSG00000275811	2.04674	4.46109	3.92766	1.13581	0.256035	0.779648	chr12	1151810	1153059	-	HTR1DP1	processed_pseudogene
ENSG00000122786	353.464	4.86884	0.715667	6.80321	1.0231e-11	3.36591e-09	chr7	134744252	134970728	+	CALD1	protein_coding	This gene encodes a calmodulin- and actin-binding protein that plays an essential role in the regulation of smooth muscle and nonmuscle contraction. The conserved domain of this protein possesses the binding activities to Ca(2+)-calmodulin, actin, tropomyosin, myosin, and phospholipids. This protein is a potent inhibitor of the actin-tropomyosin activated myosin MgATPase, and serves as a mediatin…	800	GO:0005829, GO:0005856, GO:0005886, GO:0015629, GO:0015629, GO:0030016, GO:0030478	cytosol, cytoskeleton, plasma membrane, actin cytoskeleton, actin cytoskeleton, myofibril, actin cap	GO:0003779, GO:0005516, GO:0017022	actin binding, calmodulin binding, myosin binding	GO:0006936	muscle contraction
ENSG00000220685	2.03242	4.45395	3.77957	1.17843	0.238627	0.77206	chr6	5065795	5066982	-	AL139094.1	processed_pseudogene		442155
ENSG00000124479	77.1973	4.85882	0.827498	5.87171	4.3133e-09	8.71474e-07	chrX	43948776	43973504	-	NDP	protein_coding	Activates the canonical Wnt signaling pathway through FZD4 and LRP5 coreceptor. Plays a central role in retinal vascularization by acting as a ligand for FZD4 that signals via stabilizing beta-catenin (CTNNB1) and activating LEF/TCF-mediated transcriptional programs. Acts in concert with TSPAN12 to activate FZD4 independently of the Wnt-dependent activation of FZD4, suggesting the existence of a …	4693	GO:0009986, GO:0062023, GO:0031012, GO:0005615	cell surface, collagen-containing extracellular matrix, extracellular matrix, extracellular space	GO:0005125, GO:0005109, GO:0042803	cytokine activity, frizzled binding, protein homodimerization activity	GO:0007399, GO:0110135, GO:0045893, GO:0007033, GO:0007601, GO:0016055	nervous system development, Norrin signaling pathway, positive regulation of transcription, DNA-templated, vacuole organization, visual perception, Wnt signaling pathway
ENSG00000238160	2.00954	4.43513	3.81487	1.16259	0.244996	0.77594	chr5	132419416	132426714	-	AC116366.2	antisense
ENSG00000250934	1.99768	4.42961	3.85617	1.14871	0.250678	0.777894	chr3	126266796	126291279	+	AC016924.1	lincRNA
ENSG00000010295	4.03176	4.42232	2.24115	1.97324	0.048468	0.376955	chr12	6538375	6556083	-	IFFO1	protein_coding	This gene is a member of the intermediate filament family. Intermediate filaments are proteins which are primordial components of the cytoskeleton and nuclear envelope. The proteins encoded by the members of this gene family are evolutionarily and structurally related but have limited sequence homology, with the exception of the central rod domain. Multiple alternatively spliced transcript varian…	25900	GO:0005882	intermediate filament	GO:0005515	protein binding	GO:0006303, GO:1990166, GO:1990683	double-strand break repair via nonhomologous end joining, protein localization to site of double-strand break, DNA double-strand break attachment to nuclear envelope
ENSG00000164129	1.99095	4.42205	3.81593	1.15884	0.246522	0.777894	chr4	163343939	163351934	+	NPY5R	protein_coding	Receptor for neuropeptide Y and peptide YY. The activity of this receptor is mediated by G proteins that inhibit adenylate cyclase activity. Seems to be associated with food intake. Could be involved in feeding disorders.	4889	GO:0005737, GO:0005887, GO:0016020, GO:0043005, GO:0005886, GO:0045202	cytoplasm, integral component of plasma membrane, membrane, neuron projection, plasma membrane, synapse	GO:0004983, GO:0001602, GO:0001601	neuropeptide Y receptor activity, pancreatic polypeptide receptor activity, peptide YY receptor activity	GO:0007568, GO:0003214, GO:0007268, GO:0042755, GO:0007186, GO:0060112, GO:0002865, GO:0043066, GO:0014050, GO:0032229, GO:0003151, GO:0002675, GO:0070374, GO:0048661	aging, cardiac left ventricle morphogenesis, chemical synaptic transmission, eating behavior, G protein-coupled receptor signaling pathway, generation of ovulation cycle rhythm, negative regulation of acute inflammatory response to antigenic stimulus, negative regulation of apoptotic process, negative regulation of glutamate secretion, negative regulation of synaptic transmission, GABAergic, outf…
ENSG00000120327	19.2021	4.80545	1.45974	3.29199	0.000994805	0.0251755	chr5	141222932	141227759	+	PCDHB14	protein_coding	Potential calcium-dependent cell-adhesion protein. May be involved in the establishment and maintenance of specific neuronal connections in the brain.	56122	GO:0016021, GO:0005887, GO:0045202	integral component of membrane, integral component of plasma membrane, synapse	GO:0005509	calcium ion binding	GO:0016339, GO:0007155, GO:0007268, GO:0007156, GO:0007416	calcium-dependent cell-cell adhesion via plasma membrane cell adhesion molecules, cell adhesion, chemical synaptic transmission, homophilic cell adhesion via plasma membrane adhesion molecules, synapse assembly
ENSG00000274238	1.97235	4.40887	3.83717	1.14899	0.250561	0.777894	chr4	89743792	89744305	+	AC097478.2	antisense
ENSG00000164265	1.96842	4.40882	3.92843	1.12229	0.261741	0.786527	chr5	147870682	147882191	+	SCGB3A2	protein_coding	The protein encoded by this gene is a secreted lung surfactant protein and a downstream target of thyroid transcription factor. A single nucleotide polymorphism in the promoter of this gene results in susceptibility to asthma.[provided by RefSeq, Mar 2010].	117156	GO:0005615	extracellular space
ENSG00000163497	9.03893	-5.67973	1.9994	-2.84072	0.00450119	0.0789322	chr2	218981087	218985657	-	FEV	protein_coding	Functions as a transcriptional regulator. According to PubMed:12761502, it functions as a transcriptional repressor. Functions in the differentiation and the maintenance of the central serotonergic neurons. May play a role in cell growth.	54738	GO:0000785, GO:0016607, GO:0005634	chromatin, nuclear speck, nucleus	GO:0000981, GO:1990837	DNA-binding transcription factor activity, RNA polymerase II-specific, sequence-specific double-stranded DNA binding	GO:0030154, GO:0048665, GO:0042551, GO:0010628, GO:0006357	cell differentiation, neuron fate specification, neuron maturation, positive regulation of gene expression, regulation of transcription by RNA polymerase II
ENSG00000176840	14.6996	4.40666	1.74453	2.52599	0.0115371	0.151879	chr19	4769140	4772533	+	MIR7-3HG	lincRNA		284424
ENSG00000214273	1.96688	4.40487	3.8405	1.14695	0.251401	0.777894	chr4	190041342	190043414	+	AGGF1P1	processed_pseudogene
ENSG00000277245	1.96688	4.40487	3.8405	1.14695	0.251401	0.777894	chr15	56447120	56447697	+	AC084782.3	antisense
ENSG00000110876	7.33877	4.40445	2.37838	1.85187	0.0640446	0.438556	chr12	108622277	108633959	-	SELPLG	protein_coding	This gene encodes a glycoprotein that functions as a high affinity counter-receptor for the cell adhesion molecules P-, E- and L- selectin expressed on myeloid cells and stimulated T lymphocytes. As such, this protein plays a critical role in leukocyte trafficking during inflammation by tethering of leukocytes to activated platelets or endothelia expressing selectins. This protein requires two po…	6404	GO:0016021	integral component of membrane	GO:0001618, GO:0005102, GO:0005515	virus receptor activity, signaling receptor binding, protein binding	GO:0007155, GO:0030097, GO:0046718, GO:0050900, GO:0050901, GO:0050901, GO:0050902, GO:0071354	cell adhesion, hemopoiesis, viral entry into host cell, leukocyte migration, leukocyte tethering or rolling, leukocyte tethering or rolling, leukocyte adhesive activation, cellular response to interleukin-6
ENSG00000272788	7.11983	4.4028	1.9525	2.25496	0.0241361	0.245764	chr18	8801656	8802305	+	AP000864.1	sense_intronic
ENSG00000243918	1.95775	4.40118	3.92854	1.12031	0.262583	0.786527	chr3	122660613	122662438	+	EIF4BP8	processed_pseudogene		339881
ENSG00000186832	134.237	4.39737	2.26537	1.94113	0.052243	0.392044	chr17	41609778	41615899	-	KRT16	protein_coding	The protein encoded by this gene is a member of the keratin gene family. The keratins are intermediate filament proteins responsible for the structural integrity of epithelial cells and are subdivided into cytokeratins and hair keratins. Most of the type I cytokeratins consist of acidic proteins which are arranged in pairs of heterotypic keratin chains and are clustered in a region of chromosome …	3868	GO:0005882	intermediate filament	GO:0005198	structural molecule activity	GO:0002009, GO:0006954, GO:0007010, GO:0007568, GO:0030216, GO:0030336, GO:0030855, GO:0031424, GO:0042633, GO:0045087, GO:0045109, GO:0051546, GO:0061436	morphogenesis of an epithelium, inflammatory response, cytoskeleton organization, aging, keratinocyte differentiation, negative regulation of cell migration, epithelial cell differentiation, keratinization, hair cycle, innate immune response, intermediate filament organization, keratinocyte migration, establishment of skin barrier
ENSG00000196503	11.1105	4.3941	1.79328	2.45032	0.0142729	0.175119	chr4	56505209	56525481	+	ARL9	protein_coding	ARL9 is a member of the small GTPase protein family with a high degree of similarity to ARF (MIM 103180) proteins of the RAS superfamily.[supplied by OMIM, Nov 2008].	132946			GO:0003924, GO:0005525	GTPase activity, GTP binding
ENSG00000169122	32.6709	4.76411	1.17171	4.06593	4.78418e-05	0.00236198	chr8	57994509	58204279	+	FAM110B	protein_coding	May be involved in tumor progression.	90362	GO:0005829, GO:0005815, GO:0005739	cytosol, microtubule organizing center, mitochondrion	GO:0005515	protein binding
ENSG00000059804	290.143	4.38799	2.99481	1.46519	0.142868	0.659783	chr12	7919230	7936275	-	SLC2A3	protein_coding		6515	GO:0016021	integral component of membrane	GO:0022857	transmembrane transporter activity	GO:0005975, GO:0015749, GO:0015755, GO:0015757, GO:0019852, GO:0046323, GO:0070837, GO:0098708, GO:0150104, GO:1904659	carbohydrate metabolic process, monosaccharide transmembrane transport, fructose transmembrane transport, galactose transmembrane transport, L-ascorbic acid metabolic process, glucose import, dehydroascorbic acid transport, glucose import across plasma membrane, transport across blood-brain barrier, glucose transmembrane transport
ENSG00000169429	6442.63	4.7347	0.459004	10.3152	6.01733e-25	1.31588e-21	chr4	73740506	73743716	+	CXCL8	protein_coding	The protein encoded by this gene is a member of the CXC chemokine family and is a major mediator of the inflammatory response. The encoded protein is commonly referred to as interleukin-8 (IL-8). IL-8 is secreted by mononuclear macrophages, neutrophils, eosinophils, T lymphocytes, epithelial cells, and fibroblasts. It functions as a chemotactic factor by guiding the neutrophils to the site of inf…	3576	GO:0005615	extracellular space	GO:0008009, GO:0005153	chemokine activity, interleukin-8 receptor binding	GO:0006955, GO:0006954, GO:0042119, GO:0030593	immune response, inflammatory response, neutrophil activation, neutrophil chemotaxis
ENSG00000285825	7.8532	-5.48117	1.85903	-2.94841	0.00319415	0.0614944	chr11	124950331	124953555	-	AP003501.3	lincRNA		105369547
ENSG00000272255	1.93515	4.38213	3.92883	1.11538	0.264689	0.786527	chr5	139644460	139645002	-	AC113361.1	lincRNA
ENSG00000283095	1.93515	4.38213	3.92883	1.11538	0.264689	0.786527	chr10	131891640	131895297	+	FP565171.1	lincRNA
ENSG00000257438	1.92695	4.37601	3.85538	1.13504	0.256358	0.780218	chr12	106103163	106106165	+	AC011595.1	antisense
ENSG00000168685	71.2998	4.3699	2.12315	2.05821	0.0395696	0.334024	chr5	35852695	35879603	+	IL7R	protein_coding	The protein encoded by this gene is a receptor for interleukin 7 (IL7). The function of this receptor requires the interleukin 2 receptor, gamma chain (IL2RG), which is a common gamma chain shared by the receptors of various cytokines, including interleukins 2, 4, 7, 9, and 15. This protein has been shown to play a critical role in V(D)J recombination during lymphocyte development. Defects in thi…	3575	GO:0005576, GO:0005654, GO:0005829, GO:0005886, GO:0005886, GO:0009897, GO:0016021, GO:0030669	extracellular region, nucleoplasm, cytosol, plasma membrane, plasma membrane, external side of plasma membrane, integral component of membrane, clathrin-coated endocytic vesicle membrane	GO:0003823, GO:0004896, GO:0004896, GO:0004917, GO:0005515	antigen binding, cytokine receptor activity, cytokine receptor activity, interleukin-7 receptor activity, protein binding	GO:0000018, GO:0000902, GO:0001782, GO:0001913, GO:0001915, GO:0006955, GO:0007165, GO:0007166, GO:0008284, GO:0008361, GO:0010467, GO:0010628, GO:0019221, GO:0030097, GO:0033077, GO:0033089, GO:0038111, GO:0042100, GO:0043029, GO:0046427, GO:0048535, GO:0050830, GO:0070233, GO:1904894	regulation of DNA recombination, cell morphogenesis, B cell homeostasis, T cell mediated cytotoxicity, negative regulation of T cell mediated cytotoxicity, immune response, signal transduction, cell surface receptor signaling pathway, positive regulation of cell population proliferation, regulation of cell size, gene expression, positive regulation of gene expression, cytokine-mediated signaling …
ENSG00000168505	1.91382	4.36651	3.91448	1.11548	0.264647	0.786527	chr2	236165236	236168369	-	GBX2	protein_coding		2637	GO:0005634	nucleus	GO:0000977, GO:0000979, GO:0000981, GO:0000981, GO:0001228, GO:0003700, GO:0061629, GO:1990837	RNA polymerase II transcription regulatory region sequence-specific DNA binding, RNA polymerase II core promoter sequence-specific DNA binding, DNA-binding transcription factor activity, RNA polymerase II-specific, DNA-binding transcription factor activity, RNA polymerase II-specific, DNA-binding transcription activator activity, RNA polymerase II-specific, DNA-binding transcription factor activi…	GO:0006355	regulation of transcription, DNA-templated
ENSG00000261101	1.90972	4.36362	3.16804	1.37739	0.168393	0.704092	chrX	101627868	101628523	+	AC234775.3	sense_overlapping
ENSG00000196620	78.8118	4.73452	1.20217	3.93832	8.20547e-05	0.00362719	chr4	68646630	68670628	-	UGT2B15	protein_coding	UDP-glucuronosyltransferase (UGT) that catalyzes phase II biotransformation reactions in which lipophilic substrates are conjugated with glucuronic acid to increase the metabolite's water solubility, thereby facilitating excretion into either the urine or bile (PubMed:7835232, PubMed:9295060, PubMed:16595710, PubMed:18719240, PubMed:23288867). Essential for the elimination and detoxification of d…	7366	GO:0005789, GO:0016021, GO:0043231	endoplasmic reticulum membrane, integral component of membrane, intracellular membrane-bounded organelle	GO:0015020	glucuronosyltransferase activity	GO:0052695, GO:0008210, GO:0008202, GO:0006805	cellular glucuronidation, estrogen metabolic process, steroid metabolic process, xenobiotic metabolic process
ENSG00000130176	24.6828	4.35361	3.66228	1.18877			chr19	11538717	11550323	+	CNN1	protein_coding		1264	GO:0005856, GO:0005856, GO:0005925	cytoskeleton, cytoskeleton, focal adhesion	GO:0003779, GO:0005515, GO:0005516	actin binding, protein binding, calmodulin binding	GO:0006940, GO:0031032, GO:1904706	regulation of smooth muscle contraction, actomyosin structure organization, negative regulation of vascular associated smooth muscle cell proliferation
ENSG00000015592	1.88702	4.34657	3.89103	1.11707	0.263962	0.786527	chr8	27235323	27258420	-	STMN4	protein_coding		81551	GO:0005737, GO:0005794, GO:0030426, GO:0043005	cytoplasm, Golgi apparatus, growth cone, neuron projection	GO:0015631	tubulin binding	GO:0031110	regulation of microtubule polymerization or depolymerization
ENSG00000126759	1.88702	4.34657	3.89103	1.11707	0.263962	0.786527	chrX	47623172	47630305	-	CFP	protein_coding	This gene encodes a plasma glycoprotein that positively regulates the alternative complement pathway of the innate immune system. This protein binds to many microbial surfaces and apoptotic cells and stabilizes the C3- and C5-convertase enzyme complexes in a feedback loop that ultimately leads to formation of the membrane attack complex and lysis of the target cell. Mutations in this gene result …	5199	GO:0005576, GO:0005615, GO:0005788, GO:0005886, GO:0035580, GO:0062023, GO:1904724	extracellular region, extracellular space, endoplasmic reticulum lumen, plasma membrane, specific granule lumen, collagen-containing extracellular matrix, tertiary granule lumen	GO:0005515	protein binding	GO:0006955, GO:0006956, GO:0006957, GO:0042742, GO:0050778, GO:1903028	immune response, complement activation, complement activation, alternative pathway, defense response to bacterium, positive regulation of immune response, positive regulation of opsonization
ENSG00000234715	1.87618	4.33538	3.92956	1.10327	0.269908	0.788101	chr7	103445207	103514007	+	AC005064.1	antisense		101927870
ENSG00000275540	1.87618	4.33538	3.92956	1.10327	0.269908	0.788101	chr19	19740884	19750127	+	AC011477.7	unprocessed_pseudogene
ENSG00000183929	1.87115	4.33479	3.89159	1.11389	0.265328	0.786527	chr1	228650241	228651379	+	DUSP5P1	processed_pseudogene
ENSG00000128510	90.4999	4.33456	2.53883	1.70731	0.0877651	0.520127	chr7	130293134	130324180	+	CPA4	protein_coding	This gene is a member of the carboxypeptidase A/B subfamily, and it is located in a cluster with three other family members on chromosome 7. Carboxypeptidases are zinc-containing exopeptidases that catalyze the release of carboxy-terminal amino acids, and are synthesized as zymogens that are activated by proteolytic cleavage. This gene could be involved in the histone hyperacetylation pathway. It…	51200	GO:0005575, GO:0005615	cellular_component, extracellular space	GO:0004181, GO:0008270	metallocarboxypeptidase activity, zinc ion binding	GO:0006508, GO:0016573	proteolysis, histone acetylation
ENSG00000224885	1.86842	4.33324	3.25514	1.3312	0.183123	0.726983	chr2	3298341	3301465	-	EIPR1-IT1	sense_intronic
ENSG00000224269	3.79991	4.33248	2.85069	1.5198	0.128561	0.626965	chr21	36698773	36701564	-	AP000697.1	antisense
ENSG00000187546	99.7595	4.73109	1.18344	3.99775	6.39485e-05	0.00296427	chr7	15200318	15562015	-	AGMO	protein_coding	The protein encoded by this gene is a tetrahydrobiopterin- and iron-dependent enzyme that cleaves the ether bond of alkylglycerols. Sequence comparisons distinguish this protein as forming a third, distinct class of tetrahydrobiopterin-dependent enzymes. Variations in this gene have been associated with decreased glucose-stimulated insulin response, type 2 diabetes, and susceptibility to intracra…	392636	GO:0016021	integral component of membrane	GO:0005506, GO:0005515, GO:0050479, GO:0050479, GO:0050479	iron ion binding, protein binding, glyceryl-ether monooxygenase activity, glyceryl-ether monooxygenase activity, glyceryl-ether monooxygenase activity	GO:0006643, GO:0006643, GO:0019432, GO:0046485	membrane lipid metabolic process, membrane lipid metabolic process, triglyceride biosynthetic process, ether lipid metabolic process
ENSG00000126010	1.86705	4.33162	3.91868	1.10538	0.268996	0.787081	chrX	16123556	16153021	+	GRPR	protein_coding	Receptor for gastrin-releasing peptide (GRP) (PubMed:1655761). Signals via association with G proteins that activate a phosphatidylinositol-calcium second messenger system, resulting in Akt phosphorylation. Contributes to the regulation of food intake. Contributes to the perception of prurient stimuli and transmission of itch signals in the spinal cord that promote scratching behavior, but does n…	2925	GO:0005887, GO:0005886	integral component of plasma membrane, plasma membrane	GO:0008528, GO:0004930, GO:0042923, GO:0008188	G protein-coupled peptide receptor activity, G protein-coupled receptor activity, neuropeptide binding, neuropeptide receptor activity	GO:0007186, GO:0007611, GO:0061744, GO:0007200, GO:0035176	G protein-coupled receptor signaling pathway, learning or memory, motor behavior, phospholipase C-activating G protein-coupled receptor signaling pathway, social behavior
ENSG00000135333	3.77858	4.32344	3.35175	1.28991	0.197083	0.740298	chr6	93240020	93419547	-	EPHA7	protein_coding	This gene belongs to the ephrin receptor subfamily of the protein-tyrosine kinase family. EPH and EPH-related receptors have been implicated in mediating developmental events, particularly in the nervous system. Receptors in the EPH subfamily typically have a single kinase domain and an extracellular region containing a Cys-rich domain and 2 fibronectin type III repeats. The ephrin receptors are …	2045	GO:0005886, GO:0005886, GO:0005887, GO:0030425, GO:0031594, GO:0043005, GO:0043025, GO:0043235, GO:0098685, GO:0098686, GO:0098978, GO:0099061	plasma membrane, plasma membrane, integral component of plasma membrane, dendrite, neuromuscular junction, neuron projection, neuronal cell body, receptor complex, Schaffer collateral - CA1 synapse, hippocampal mossy fiber to CA3 synapse, glutamatergic synapse, integral component of postsynaptic density membrane	GO:0004713, GO:0004714, GO:0005004, GO:0005005, GO:0005515, GO:0005524, GO:0008046, GO:0019838, GO:0045499, GO:0046875	protein tyrosine kinase activity, transmembrane receptor protein tyrosine kinase activity, GPI-linked ephrin receptor activity, transmembrane-ephrin receptor activity, protein binding, ATP binding, axon guidance receptor activity, growth factor binding, chemorepellent activity, ephrin receptor binding	GO:0001934, GO:0007169, GO:0007275, GO:0007411, GO:0007420, GO:0016310, GO:0018108, GO:0022407, GO:0031290, GO:0031952, GO:0033674, GO:0043281, GO:0043525, GO:0048013, GO:0048671, GO:0048755, GO:0050730, GO:0050919, GO:0051402, GO:0051964, GO:0070372, GO:0072178, GO:0099175	positive regulation of protein phosphorylation, transmembrane receptor protein tyrosine kinase signaling pathway, multicellular organism development, axon guidance, brain development, phosphorylation, peptidyl-tyrosine phosphorylation, regulation of cell-cell adhesion, retinal ganglion cell axon guidance, regulation of protein autophosphorylation, positive regulation of kinase activity, regulatio…
ENSG00000183770	1.84982	4.31866	3.9158	1.10288	0.270079	0.788229	chr3	138944224	138947140	-	FOXL2	protein_coding	Transcriptional regulator. Critical factor essential for ovary differentiation and maintenance, and repression of the genetic program for somatic testis determination. Prevents trans-differentiation of ovary to testis through transcriptional repression of the Sertoli cell-promoting gene SOX9 (By similarity). Has apoptotic activity in ovarian cells. Suppresses ESR1-mediated transcription of PTGS2/…	668	GO:0000785, GO:0090543, GO:0005654, GO:0005634	chromatin, Flemming body, nucleoplasm, nucleus	GO:0043028, GO:0003677, GO:0003700, GO:0000981, GO:0000978, GO:1990837, GO:0031624	cysteine-type endopeptidase regulator activity involved in apoptotic process, DNA binding, DNA-binding transcription factor activity, DNA-binding transcription factor activity, RNA polymerase II-specific, RNA polymerase II cis-regulatory region sequence-specific DNA binding, sequence-specific double-stranded DNA binding, ubiquitin conjugating enzyme binding	GO:0009653, GO:0006309, GO:0030154, GO:0002074, GO:0045892, GO:0001541, GO:0043065, GO:0043280, GO:0045893, GO:0006357	anatomical structure morphogenesis, apoptotic DNA fragmentation, cell differentiation, extraocular skeletal muscle development, negative regulation of transcription, DNA-templated, ovarian follicle development, positive regulation of apoptotic process, positive regulation of cysteine-type endopeptidase activity involved in apoptotic process, positive regulation of transcription, DNA-templated, re…
ENSG00000249207	1.84982	4.31866	3.9158	1.10288	0.270079	0.788229	chr4	39112677	39126818	-	AC079921.1	antisense
ENSG00000111664	1.84709	4.31652	3.92986	1.09839	0.272034	0.790152	chr12	6839954	6847393	+	GNB3	protein_coding	Heterotrimeric guanine nucleotide-binding proteins (G proteins), which integrate signals between receptors and effector proteins, are composed of an alpha, a beta, and a gamma subunit. These subunits are encoded by families of related genes. This gene encodes a beta subunit which belongs to the WD repeat G protein beta family. Beta subunits are important regulators of alpha subunits, as well as o…	2784	GO:0005737, GO:0005829, GO:0005834, GO:0005886, GO:0030425, GO:0044297, GO:0070062	cytoplasm, cytosol, heterotrimeric G-protein complex, plasma membrane, dendrite, cell body, extracellular exosome	GO:0003924, GO:0005515, GO:0030159, GO:0030507, GO:0051020	GTPase activity, protein binding, signaling receptor complex adaptor activity, spectrin binding, GTPase binding	GO:0007165	signal transduction
ENSG00000224715	1.84709	4.31652	3.92986	1.09839	0.272034	0.790152	chr22	47345569	47373541	+	Z82186.1	lincRNA		339685
ENSG00000250884	1.84709	4.31652	3.92986	1.09839	0.272034	0.790152	chr4	9483718	9484702	+	OR7E85P	unprocessed_pseudogene		442105
ENSG00000161180	1.83625	4.30505	3.93004	1.09542	0.273332	0.790152	chr22	21632716	21637327	+	CCDC116	protein_coding		164592	GO:0005737, GO:0005813, GO:0005813	cytoplasm, centrosome, centrosome	GO:0005515	protein binding
ENSG00000196136	1.82712	4.30128	3.9301	1.09444	0.27376	0.790152	chr14	94612377	94624055	+	SERPINA3	protein_coding	The protein encoded by this gene is a member of the serpin family of proteins, a group of proteins that inhibit serine proteases. This gene is one in a cluster of serpin genes located on the q arm of chromosome 14. Polymorphisms in this protein appear to be tissue specific and influence protease targeting. Variations in this protein's sequence have been implicated in Alzheimer's disease, and defi…	12	GO:0005615	extracellular space	GO:0004867	serine-type endopeptidase inhibitor activity	GO:0006953, GO:0006954, GO:0010951, GO:0019216, GO:0030277	acute-phase response, inflammatory response, negative regulation of endopeptidase activity, regulation of lipid metabolic process, maintenance of gastrointestinal epithelium
ENSG00000271631	1.82968	4.30007	3.93012	1.09413	0.273897	0.790152	chr9	112885158	112885767	+	AL139041.1	antisense
ENSG00000213676	19.4875	4.29173	1.69118	2.53772	0.0111579	0.148201	chr6	32115264	32128253	-	ATF6B	protein_coding	The protein encoded by this gene is a transcription factor in the unfolded protein response (UPR) pathway during ER stress. Either as a homodimer or as a heterodimer with ATF6-alpha, the encoded protein binds to the ER stress response element, interacting with nuclear transcription factor Y to activate UPR target genes. The protein is normally found in the membrane of the endoplasmic reticulum; h…	1388	GO:0012505, GO:0005634	endomembrane system, nucleus	GO:0035497, GO:0003700	cAMP response element binding, DNA-binding transcription factor activity	GO:0030968, GO:0006357	endoplasmic reticulum unfolded protein response, regulation of transcription by RNA polymerase II
ENSG00000112531	289.447	4.70562	0.882714	5.33085	9.77553e-08	1.24885e-05	chr6	163414000	163578596	+	QKI	protein_coding	The protein encoded by this gene is an RNA-binding protein that regulates pre-mRNA splicing, export of mRNAs from the nucleus, protein translation, and mRNA stability. The encoded protein is involved in myelinization and oligodendrocyte differentiation and may play a role in schizophrenia. Multiple transcript variants encoding different isoforms have been found for this gene. [provided by RefSeq,…	9444	GO:0005634, GO:0005737, GO:0045202	nucleus, cytoplasm, synapse	GO:0003723	RNA binding	GO:0001570, GO:0006397, GO:0006417, GO:0007286, GO:0008380, GO:0010628, GO:0035886, GO:0042552, GO:0042759, GO:0048024, GO:0051028	vasculogenesis, mRNA processing, regulation of translation, spermatid development, RNA splicing, positive regulation of gene expression, vascular associated smooth muscle cell differentiation, myelination, long-chain fatty acid biosynthetic process, regulation of mRNA splicing, via spliceosome, mRNA transport
ENSG00000168875	1.80716	4.28588	3.93035	1.09046	0.275512	0.790152	chr3	137764284	137766338	+	SOX14	protein_coding	Acts as a negative regulator of transcription.	8403	GO:0000785, GO:0005634, GO:0005667	chromatin, nucleus, transcription regulator complex	GO:0003682, GO:0000981, GO:0000978, GO:0043565, GO:1990837	chromatin binding, DNA-binding transcription factor activity, RNA polymerase II-specific, RNA polymerase II cis-regulatory region sequence-specific DNA binding, sequence-specific DNA binding, sequence-specific double-stranded DNA binding	GO:0009653, GO:0030154, GO:0009649, GO:0000122, GO:0045892, GO:0007399, GO:2001222, GO:0006355, GO:0007601	anatomical structure morphogenesis, cell differentiation, entrainment of circadian clock, negative regulation of transcription by RNA polymerase II, negative regulation of transcription, DNA-templated, nervous system development, regulation of neuron migration, regulation of transcription, DNA-templated, visual perception
ENSG00000204889	1.80716	4.28588	3.93035	1.09046	0.275512	0.790152	chr17	40977716	40987135	-	KRT40	protein_coding	May play a role in late hair differentiation.	125115	GO:0005829, GO:0005882	cytosol, intermediate filament	GO:0005198	structural molecule activity	GO:0030855, GO:0045109	epithelial cell differentiation, intermediate filament organization
ENSG00000229700	1.80716	4.28588	3.93035	1.09046	0.275512	0.790152	chr6	20042455	20042940	-	AL008627.1	processed_pseudogene
ENSG00000235890	1.80716	4.28588	3.93035	1.09046	0.275512	0.790152	chr21	44506807	44516575	+	TSPEAR-AS1	antisense		54082
ENSG00000237928	1.80716	4.28588	3.93035	1.09046	0.275512	0.790152	chr1	60940239	60970776	-	NFIA-AS2	antisense		100996570
ENSG00000253556	1.80716	4.28588	3.93035	1.09046	0.275512	0.790152	chr8	103088796	103090671	+	MTCO1P4	processed_pseudogene		106480684
ENSG00000008438	1.81109	4.28571	3.93035	1.09041	0.275531	0.790152	chr19	46019153	46023065	-	PGLYRP1	protein_coding	Innate immunity protein that plays several important functions in antimicrobial and antitumor defense systems. Acts as a pattern receptor that binds to murein peptidoglycans (PGN) of Gram-positive bacteria and thus provides bactericidal activity (PubMed:9707603). Forms an equimolar complex with heat shock protein HSPA1A and induces programmed cell death through apoptosis and necroptosis in tumor …	8993	GO:0070062, GO:0005576, GO:0097013, GO:0035580, GO:1904724	extracellular exosome, extracellular region, phagocytic vesicle lumen, specific granule lumen, tertiary granule lumen	GO:0008745, GO:0042834, GO:0016019, GO:0008270	N-acetylmuramoyl-L-alanine amidase activity, peptidoglycan binding, peptidoglycan immune receptor activity, zinc ion binding	GO:0061844, GO:0051701, GO:0050830, GO:0016045, GO:0045087, GO:0031640, GO:0050728, GO:0032689, GO:0032827, GO:0009253	antimicrobial humoral immune response mediated by antimicrobial peptide, biological process involved in interaction with host, defense response to Gram-positive bacterium, detection of bacterium, innate immune response, killing of cells of other organism, negative regulation of inflammatory response, negative regulation of interferon-gamma production, negative regulation of natural killer cell di…
ENSG00000008311	160.506	4.28253	2.37706	1.80161	0.0716064	0.467106	chr7	122075647	122144280	-	AASS	protein_coding	This gene encodes a bifunctional enzyme that catalyzes the first two steps in the mammalian lysine degradation pathway. The N-terminal and the C-terminal portions of this enzyme contain lysine-ketoglutarate reductase and saccharopine dehydrogenase activity, respectively, resulting in the conversion of lysine to alpha-aminoadipic semialdehyde. Mutations in this gene are associated with familial hy…	10157	GO:0005634, GO:0005737, GO:0005739, GO:0005739, GO:0005759, GO:0005829, GO:0043231	nucleus, cytoplasm, mitochondrion, mitochondrion, mitochondrial matrix, cytosol, intracellular membrane-bounded organelle	GO:0003714, GO:0004753, GO:0004754, GO:0042393, GO:0047130, GO:0047131	transcription corepressor activity, saccharopine dehydrogenase activity, saccharopine dehydrogenase (NAD+, L-lysine-forming) activity, histone binding, saccharopine dehydrogenase (NADP+, L-lysine-forming) activity, saccharopine dehydrogenase (NAD+, L-glutamate-forming) activity	GO:0000122, GO:0006554, GO:0019878, GO:0031061, GO:0033512	negative regulation of transcription by RNA polymerase II, lysine catabolic process, lysine biosynthetic process via aminoadipic acid, negative regulation of histone methylation, L-lysine catabolic process to acetyl-CoA via saccharopine
ENSG00000271370	1.80179	4.27848	3.93047	1.08854	0.276356	0.790152	chr12	12452103	12452481	-	AC007619.2	processed_pseudogene
ENSG00000171246	26.7277	4.69411	1.27802	3.67295	0.000239768	0.00836883	chr17	80467148	80477843	-	NPTX1	protein_coding	May be involved in mediating uptake of synaptic material during synapse remodeling or in mediating the synaptic clustering of AMPA glutamate receptors at a subset of excitatory synapses.	4884	GO:0098978, GO:0043005, GO:0005886, GO:0030133	glutamatergic synapse, neuron projection, plasma membrane, transport vesicle	GO:0046872	metal ion binding	GO:0060385, GO:0007417, GO:0007268, GO:0098962	axonogenesis involved in innervation, central nervous system development, chemical synaptic transmission, regulation of postsynaptic neurotransmitter receptor activity
ENSG00000151917	3.66118	4.27475	2.2795	1.8753	0.0607519	0.425747	chr6	56955126	57027342	+	BEND6	protein_coding		221336	GO:0005634	nucleus	GO:0003714	transcription corepressor activity	GO:0045746, GO:0045666	negative regulation of Notch signaling pathway, positive regulation of neuron differentiation
ENSG00000010671	6.73001	4.27237	2.47567	1.72574	0.0843938	0.509113	chrX	101349447	101390796	-	BTK	protein_coding	The protein encoded by this gene plays a crucial role in B-cell development. Mutations in this gene cause X-linked agammaglobulinemia type 1, which is an immunodeficiency characterized by the failure to produce mature B lymphocytes, and associated with a failure of Ig heavy chain rearrangement. Alternative splicing results in multiple transcript variants encoding different isoforms. [provided by …	695	GO:0005829, GO:0005886	cytosol, plasma membrane	GO:0005524, GO:0046872, GO:0004715, GO:0004714	ATP binding, metal ion binding, non-membrane spanning protein tyrosine kinase activity, transmembrane receptor protein tyrosine kinase activity	GO:0002250, GO:0035556	adaptive immune response, intracellular signal transduction
ENSG00000204388	1.79249	4.27122	3.93059	1.08666	0.277187	0.790152	chr6	31827735	31830255	+	HSPA1B	protein_coding	This intronless gene encodes a 70kDa heat shock protein which is a member of the heat shock protein 70 family. In conjuction with other heat shock proteins, this protein stabilizes existing proteins against aggregation and mediates the folding of newly translated proteins in the cytosol and in organelles. It is also involved in the ubiquitin-proteasome pathway through interaction with the AU-rich…	3304	GO:0005576, GO:0005634, GO:0005634, GO:0005654, GO:0005737, GO:0005737, GO:0005737, GO:0005739, GO:0005783, GO:0005813, GO:0005814, GO:0005829, GO:0005829, GO:0005829, GO:0005886, GO:0005925, GO:0016234, GO:0016235, GO:0016607, GO:0031982, GO:0032991, GO:0048471, GO:0070062, GO:0072562, GO:1904813, GO:1990904	extracellular region, nucleus, nucleus, nucleoplasm, cytoplasm, cytoplasm, cytoplasm, mitochondrion, endoplasmic reticulum, centrosome, centriole, cytosol, cytosol, cytosol, plasma membrane, focal adhesion, inclusion body, aggresome, nuclear speck, vesicle, protein-containing complex, perinuclear region of cytoplasm, extracellular exosome, blood microparticle, ficolin-1-rich granule lumen, ribonu…	GO:0001618, GO:0001664, GO:0003723, GO:0005102, GO:0005515, GO:0005524, GO:0005524, GO:0016887, GO:0016887, GO:0016887, GO:0019899, GO:0031072, GO:0031072, GO:0031625, GO:0031625, GO:0042826, GO:0044183, GO:0044183, GO:0047485, GO:0051082, GO:0051082, GO:0051082, GO:0051082, GO:0051787, GO:0055131, GO:0140545, GO:0140662	virus receptor activity, G protein-coupled receptor binding, RNA binding, signaling receptor binding, protein binding, ATP binding, ATP binding, ATP hydrolysis activity, ATP hydrolysis activity, ATP hydrolysis activity, enzyme binding, heat shock protein binding, heat shock protein binding, ubiquitin protein ligase binding, ubiquitin protein ligase binding, histone deacetylase binding, protein fo…	GO:0006402, GO:0008285, GO:0010628, GO:0010941, GO:0016192, GO:0030308, GO:0031396, GO:0031397, GO:0032436, GO:0032757, GO:0034599, GO:0034605, GO:0034620, GO:0042026, GO:0042026, GO:0042026, GO:0043066, GO:0043066, GO:0045648, GO:0046034, GO:0046718, GO:0050821, GO:0050821, GO:0051085, GO:0051092, GO:0060548, GO:0060548, GO:0070370, GO:0070434, GO:0071383, GO:0090063, GO:0090084, GO:1901673, GO:…	mRNA catabolic process, negative regulation of cell population proliferation, positive regulation of gene expression, regulation of cell death, vesicle-mediated transport, negative regulation of cell growth, regulation of protein ubiquitination, negative regulation of protein ubiquitination, positive regulation of proteasomal ubiquitin-dependent protein catabolic process, positive regulation of i…
ENSG00000272023	1.79249	4.27122	3.93059	1.08666	0.277187	0.790152	chr5	132963770	132964164	+	AC010240.3	lincRNA
ENSG00000049249	555.815	4.64814	0.592742	7.84176	4.44258e-15	2.66383e-12	chr1	7915894	7943165	-	TNFRSF9	protein_coding	The protein encoded by this gene is a member of the TNF-receptor superfamily. This receptor contributes to the clonal expansion, survival, and development of T cells. It can also induce proliferation in peripheral monocytes, enhance T cell apoptosis induced by TCR/CD3 triggered activation, and regulate CD28 co-stimulation to promote Th1 cell responses. The expression of this receptor is induced b…	3604	GO:0009897, GO:0016021	external side of plasma membrane, integral component of membrane	GO:0038023	signaling receptor activity	GO:0006915, GO:0008285	apoptotic process, negative regulation of cell population proliferation
ENSG00000225940	1.78319	4.26392	3.93071	1.08477	0.278023	0.790152	chr5	56511567	56606232	-	C5orf67	protein_coding
ENSG00000234026	3.63057	4.26319	2.35646	1.80915	0.0704272	0.46354	chr10	95228243	95231144	-	AL157834.2	antisense
ENSG00000117507	3.62799	4.26207	3.38668	1.25848	0.208218	0.753523	chr1	171137740	171161568	+	FMO6P	transcribed_unitary_pseudogene		388714
ENSG00000225383	6.68014	4.25857	2.06453	2.06273	0.0391384	0.331615	chr10	10784437	10794980	-	SFTA1P	lincRNA		207107
ENSG00000222162	1.77635	4.25839	3.9308	1.08334	0.278658	0.790152	chr11	13353208	13353523	+	RN7SKP151	misc_RNA		106479162
ENSG00000261644	1.77389	4.25659	3.93083	1.08287	0.278865	0.790152	chr16	50727417	50742815	-	AC007728.2	antisense
ENSG00000273675	1.77389	4.25659	3.93083	1.08287	0.278865	0.790152	chr14	50471769	50472592	+	AL118556.2	processed_pseudogene		100419913
ENSG00000198542	17.2435	4.64304	1.37219	3.38367	0.000715251	0.0194423	chr13	101452593	101720856	+	ITGBL1	protein_coding	This gene encodes a beta integrin-related protein that is a member of the EGF-like protein family. The encoded protein contains integrin-like cysteine-rich repeats. Alternative splicing results in multiple transcript variants. [provided by RefSeq, Nov 2012].	9358	GO:0005576, GO:0005886, GO:0005925, GO:0008305, GO:0009986	extracellular region, plasma membrane, focal adhesion, integrin complex, cell surface	GO:0005178	integrin binding	GO:0007155, GO:0007160, GO:0007229, GO:0016477, GO:0033627	cell adhesion, cell-matrix adhesion, integrin-mediated signaling pathway, cell migration, cell adhesion mediated by integrin
ENSG00000185149	3.5755	4.23664	3.40775	1.24324	0.213781	0.753523	chr4	155208629	155217078	+	NPY2R	protein_coding	PP, [Pro-34] PYY and NPY free acid.	4887	GO:0005929, GO:0005887, GO:0097730, GO:0005886	cilium, integral component of plasma membrane, non-motile cilium, plasma membrane	GO:0005246, GO:0004983, GO:0001601, GO:0038023	calcium channel regulator activity, neuropeptide Y receptor activity, peptide YY receptor activity, signaling receptor activity	GO:0007193, GO:0007568, GO:0001662, GO:0003214, GO:0007626, GO:0043951, GO:0090394, GO:2000252, GO:0031645, GO:0051048, GO:0051967, GO:0007263, GO:0003151, GO:0010811, GO:0046010, GO:0007204, GO:0033603, GO:0002793, GO:0045987, GO:0051930, GO:0046903	adenylate cyclase-inhibiting G protein-coupled receptor signaling pathway, aging, behavioral fear response, cardiac left ventricle morphogenesis, locomotory behavior, negative regulation of cAMP-mediated signaling, negative regulation of excitatory postsynaptic potential, negative regulation of feeding behavior, negative regulation of nervous system process, negative regulation of secretion, nega…
ENSG00000154016	14.5038	4.23466	2.14332	1.97575	0.0481832	0.37592	chr17	19020673	19047637	-	GRAP	protein_coding	This gene encodes a member of the GRB2/Sem5/Drk family and functions as a cytoplasmic signaling protein which contains an SH2 domain flanked by two SH3 domains. The SH2 domain interacts with ligand-activated receptors for stem cell factor and erythropoietin, and facilitates the formation of a stable complex with the BCR-ABL oncoprotein. This protein also associates with the Ras guanine nucleotide…	400581	GO:0005654, GO:0005737, GO:0005829, GO:0005886, GO:0008180, GO:0070161, GO:0098793	nucleoplasm, cytoplasm, cytosol, plasma membrane, COP9 signalosome, anchoring junction, presynapse	GO:0001784, GO:0005154, GO:0005515	phosphotyrosine residue binding, epidermal growth factor receptor binding, protein binding	GO:0007165, GO:0007265, GO:0007267, GO:0007605, GO:0043408	signal transduction, Ras protein signal transduction, cell-cell signaling, sensory perception of sound, regulation of MAPK cascade
ENSG00000139329	477.241	4.63291	0.73008	6.34576	2.21332e-10	5.59744e-08	chr12	91102629	91111831	-	LUM	protein_coding	This gene encodes a member of the small leucine-rich proteoglycan (SLRP) family that includes decorin, biglycan, fibromodulin, keratocan, epiphycan, and osteoglycin. In these bifunctional molecules, the protein moiety binds collagen fibrils and the highly charged hydrophilic glycosaminoglycans regulate interfibrillar spacings. Lumican is the major keratan sulfate proteoglycan of the cornea but is…	4060	GO:0062023, GO:0070062, GO:0031012, GO:0005576, GO:0005615, GO:0005583, GO:0005796, GO:0043202	collagen-containing extracellular matrix, extracellular exosome, extracellular matrix, extracellular region, extracellular space, fibrillar collagen trimer, Golgi lumen, lysosomal lumen	GO:0005518, GO:0005201, GO:0030021	collagen binding, extracellular matrix structural constituent, extracellular matrix structural constituent conferring compression resistance	GO:0051216, GO:0030199, GO:0045944, GO:0032914, GO:0070848, GO:0014070, GO:0007601	cartilage development, collagen fibril organization, positive regulation of transcription by RNA polymerase II, positive regulation of transforming growth factor beta1 production, response to growth factor, response to organic cyclic compound, visual perception
ENSG00000152137	80.4029	4.57409	0.880237	5.19643	2.03152e-07	2.38999e-05	chr12	119178642	119221131	+	HSPB8	protein_coding	The protein encoded by this gene belongs to the superfamily of small heat-shock proteins containing a conservative alpha-crystallin domain at the C-terminal part of the molecule. The expression of this gene in induced by estrogen in estrogen receptor-positive breast cancer cells, and this protein also functions as a chaperone in association with Bag3, a stimulator of macroautophagy. Thus, this ge…	26353	GO:0005634, GO:0005634, GO:0005654, GO:0005654, GO:0005737, GO:0005737, GO:0005829, GO:0101031, GO:0101031	nucleus, nucleus, nucleoplasm, nucleoplasm, cytoplasm, cytoplasm, cytosol, chaperone complex, chaperone complex	GO:0042803	protein homodimerization activity	GO:0034620	cellular response to unfolded protein
ENSG00000132429	3.5383	4.22043	2.85248	1.47956	0.13899	0.65096	chr6	105158280	105179995	-	POPDC3	protein_coding	This gene encodes a member of the POP family of proteins containing three putative transmembrane domains. This gene is expressed in cardiac and skeletal muscle and may play an important role in these tissues during development. Alternatively spliced transcript variants have been found. [provided by RefSeq, Nov 2008].	64208	GO:0016020	membrane	GO:0003674, GO:0030552, GO:0030552	molecular_function, cAMP binding, cAMP binding	GO:0007507, GO:0007519, GO:0008150, GO:0042391, GO:0042391, GO:0051146	heart development, skeletal muscle tissue development, biological_process, regulation of membrane potential, regulation of membrane potential, striated muscle cell differentiation
ENSG00000070404	9570.26	4.56211	0.548475	8.31781	8.96068e-17	6.94004e-14	chr19	676365	683399	+	FSTL3	protein_coding	Follistatin-like 3 is a secreted glycoprotein of the follistatin-module-protein family. It may have a role in leukemogenesis. [provided by RefSeq, Jul 2008].	10272	GO:0005576, GO:0005615, GO:0005615, GO:0005634, GO:0005654, GO:0005788	extracellular region, extracellular space, extracellular space, nucleus, nucleoplasm, endoplasmic reticulum lumen	GO:0001968, GO:0005515, GO:0048185, GO:0048185	fibronectin binding, protein binding, activin binding, activin binding	GO:0001503, GO:0002244, GO:0006357, GO:0007275, GO:0022409, GO:0030154, GO:0030510, GO:0030514, GO:0032926, GO:0032926, GO:0045671, GO:0045944, GO:0090101	ossification, hematopoietic progenitor cell differentiation, regulation of transcription by RNA polymerase II, multicellular organism development, positive regulation of cell-cell adhesion, cell differentiation, regulation of BMP signaling pathway, negative regulation of BMP signaling pathway, negative regulation of activin receptor signaling pathway, negative regulation of activin receptor signa…
ENSG00000206538	128.685	4.55302	0.84454	5.39113	7.0016e-08	9.49969e-06	chr3	86876388	86991119	-	VGLL3	protein_coding		389136	GO:0005634	nucleus			GO:0006357	regulation of transcription by RNA polymerase II
ENSG00000238251	1.71919	4.21299	3.36571	1.25174	0.210665	0.753523	chr9	96407284	96407797	+	AL133477.1	processed_pseudogene
ENSG00000272817	1.71646	4.21026	3.93162	1.07087	0.284227	0.790219	chr10	91908131	91909348	+	AL359198.1	antisense
ENSG00000261780	3.48679	4.20096	2.82973	1.48458	0.137655	0.646715	chr18	73324941	73349878	+	LINC02582	processed_transcript		100505817
ENSG00000216360	1.70561	4.19766	3.93183	1.06761	0.285697	0.791324	chr6	5817421	5818366	-	AL136968.1	processed_pseudogene
ENSG00000229380	1.70561	4.19766	3.93183	1.06761	0.285697	0.791324	chr7	561958	565619	+	AC147651.1	antisense		101927000
ENSG00000255409	1.70561	4.19766	3.93183	1.06761	0.285697	0.791324	chr11	77738680	77739568	-	RSF1-IT1	sense_intronic
ENSG00000271499	1.70561	4.19766	3.93183	1.06761	0.285697	0.791324	chr19	19750618	19752544	+	AC011477.6	processed_pseudogene
ENSG00000233885	1.69632	4.18998	3.93197	1.06562	0.286595	0.792861	chr3	183806457	183810783	-	YEATS2-AS1	antisense
ENSG00000162576	72.9495	4.53361	0.914973	4.95492	7.23612e-07	7.23145e-05	chr1	1352689	1361777	-	MXRA8	protein_coding	(Microbial infection) Contributes to arthritogenic alphavirus pathogenesis and acts as a receptor for these viruses.	54587	GO:0005923, GO:0009986, GO:0060170, GO:0005788, GO:0070062, GO:0016021, GO:0005634	bicellular tight junction, cell surface, ciliary membrane, endoplasmic reticulum lumen, extracellular exosome, integral component of membrane, nucleus	GO:0003674, GO:0005515	molecular_function, protein binding	GO:0007155, GO:0060857	cell adhesion, establishment of glial blood-brain barrier
ENSG00000231829	1.68856	4.18736	3.93201	1.06494	0.286903	0.793284	chr10	95141925	95168425	-	AL157834.1	lincRNA
ENSG00000261651	1.68565	4.18109	3.93212	1.06332	0.287638	0.794504	chr16	87215915	87216452	+	AC136285.2	antisense
ENSG00000266835	59.1444	4.53095	0.848459	5.34021	9.28401e-08	1.19426e-05	chr18	3466250	3478978	+	GAPLINC	lincRNA		100505592
ENSG00000140807	72.8172	4.17352	3.13271	1.33224			chr16	50548330	50649249	+	NKD1	protein_coding	Cell autonomous antagonist of the canonical Wnt signaling pathway. May activate a second Wnt signaling pathway that controls planar cell polarity.	85407	GO:0005737, GO:0005886, GO:0000159	cytoplasm, plasma membrane, protein phosphatase type 2A complex	GO:0005509, GO:0030165	calcium ion binding, PDZ domain binding	GO:0001754, GO:0090090, GO:1901233, GO:0030178, GO:1901231, GO:0045732, GO:2000096, GO:0090249, GO:0007525, GO:0016055	eye photoreceptor cell differentiation, negative regulation of canonical Wnt signaling pathway, negative regulation of convergent extension involved in axis elongation, negative regulation of Wnt signaling pathway, positive regulation of non-canonical Wnt signaling pathway via JNK cascade, positive regulation of protein catabolic process, positive regulation of Wnt signaling pathway, planar cell …
ENSG00000167552	14269	4.49661	0.599812	7.49669	6.54482e-14	3.33302e-11	chr12	49184796	49189324	-	TUBA1A	protein_coding	Microtubules of the eukaryotic cytoskeleton perform essential and diverse functions and are composed of a heterodimer of alpha and beta tubulins. The genes encoding these microtubule constituents belong to the tubulin superfamily, which is composed of six distinct families. Genes from the alpha, beta and gamma tubulin families are found in all eukaryotes. The alpha and beta tubulins represent the…	7846	GO:0005634, GO:0005737, GO:0005829, GO:0005874, GO:0005874, GO:0005874, GO:0005881, GO:0015630, GO:0031594, GO:0036464, GO:0055037, GO:0070062	nucleus, cytoplasm, cytosol, microtubule, microtubule, microtubule, cytoplasmic microtubule, microtubule cytoskeleton, neuromuscular junction, cytoplasmic ribonucleoprotein granule, recycling endosome, extracellular exosome	GO:0005198, GO:0005200, GO:0005515, GO:0005525, GO:0042802	structural molecule activity, structural constituent of cytoskeleton, protein binding, GTP binding, identical protein binding	GO:0000226, GO:0000278, GO:0007017, GO:0030705, GO:0050807, GO:0051301	microtubule cytoskeleton organization, mitotic cell cycle, microtubule-based process, cytoskeleton-dependent intracellular transport, regulation of synapse organization, cell division
ENSG00000137673	25940.3	4.49517	0.493488	9.10897	8.31655e-20	9.66176e-17	chr11	102520508	102530753	-	MMP7	protein_coding	Degrades casein, gelatins of types I, III, IV, and V, and fibronectin. Activates procollagenase.	4316	GO:0009986, GO:0070062, GO:0031012, GO:0005576, GO:0005615	cell surface, extracellular exosome, extracellular matrix, extracellular region, extracellular space	GO:0004175, GO:0008201, GO:0004222, GO:0008237, GO:0004252, GO:0008270	endopeptidase activity, heparin binding, metalloendopeptidase activity, metallopeptidase activity, serine-type endopeptidase activity, zinc ion binding	GO:0007568, GO:0071260, GO:0030574, GO:0044849, GO:0022617, GO:0030198, GO:0060135, GO:0006509, GO:0031293, GO:0030335, GO:0006508, GO:0031667	aging, cellular response to mechanical stimulus, collagen catabolic process, estrous cycle, extracellular matrix disassembly, extracellular matrix organization, maternal process involved in female pregnancy, membrane protein ectodomain proteolysis, membrane protein intracellular domain proteolysis, positive regulation of cell migration, proteolysis, response to nutrient levels
ENSG00000255381	1.65656	4.16056	3.93248	1.058	0.290056	0.79779	chr11	59142121	59142610	-	AP001258.1	processed_pseudogene		100422399
ENSG00000173811	3.39581	4.15988	2.83533	1.46716	0.142333	0.659113	chr3	42732575	42746768	+	CCDC13-AS1	antisense		100874114
ENSG00000247853	1.64982	4.151	3.93265	1.05552	0.291188	0.799801	chr12	6578622	6584739	+	AC006064.2	antisense
ENSG00000272192	1.64572	4.14741	3.93272	1.05459	0.291612	0.8	chr8	65842752	65843331	+	AC100812.1	lincRNA
ENSG00000122641	23.4692	4.14173	1.64598	2.51627	0.0118603	0.154545	chr7	41667168	41705834	-	INHBA	protein_coding	Inhibins and activins inhibit and activate, respectively, the secretion of follitropin by the pituitary gland. Inhibins/activins are involved in regulating a number of diverse functions such as hypothalamic and pituitary hormone secretion, gonadal hormone secretion, germ cell development and maturation, erythroid differentiation, insulin secretion, nerve cell survival, embryonic axial development…	3624	GO:0043509, GO:0005576, GO:0005615, GO:0043512, GO:0048471	activin A complex, extracellular region, extracellular space, inhibin A complex, perinuclear region of cytoplasm	GO:0005125, GO:0008083, GO:0005179, GO:0042802, GO:0034711, GO:0017046, GO:0044877, GO:0070699	cytokine activity, growth factor activity, hormone activity, identical protein binding, inhibin binding, peptide hormone binding, protein-containing complex binding, type II activin receptor binding	GO:0032924, GO:0030154, GO:0007166, GO:0007267, GO:0071397, GO:0071372, GO:0006952, GO:0035987, GO:0030218, GO:0097191, GO:0061029, GO:0000082, GO:0097154, GO:0001942, GO:0002244, GO:0042541, GO:0008584, GO:0048333, GO:0045578, GO:0045786, GO:0030308, GO:0008285, GO:0046882, GO:0032689, GO:0045650, GO:0042326, GO:0007399, GO:0042476, GO:0001541, GO:0032270, GO:0045648, GO:2001241, GO:0046881, GO:…	activin receptor signaling pathway, cell differentiation, cell surface receptor signaling pathway, cell-cell signaling, cellular response to cholesterol, cellular response to follicle-stimulating hormone stimulus, defense response, endodermal cell differentiation, erythrocyte differentiation, extrinsic apoptotic signaling pathway, eyelid development in camera-type eye, G1/S transition of mitotic …
ENSG00000214018	3.34686	4.13865	2.88508	1.4345	0.15143	0.67765	chrX	44309314	44310476	-	RRM2P3	processed_pseudogene
ENSG00000233786	1.62849	4.13248	3.38074	1.22236	0.221571	0.756393	chr2	132262328	132263042	+	CDC27P1	processed_pseudogene
ENSG00000271778	1.62849	4.13248	3.38074	1.22236	0.221571	0.756393	chr3	158782547	158783124	+	AC080013.3	sense_intronic
ENSG00000228604	1.62193	4.12712	3.93308	1.04933	0.294025	0.8	chr20	21148741	21162890	-	AL121759.1	antisense
ENSG00000134258	531.079	4.12351	1.1953	3.44977			chr1	117143587	117210960	-	VTCN1	protein_coding	This gene encodes a protein belonging to the B7 costimulatory protein family. Proteins in this family are present on the surface of antigen-presenting cells and interact with ligand bound to receptors on the surface of T cells. Studies have shown that high levels of the encoded protein has been correlated with tumor progression. A pseudogene of this gene is located on chromosome 20. Multiple tran…	79679	GO:0016021	integral component of membrane	GO:0003674, GO:0005102	molecular_function, signaling receptor binding	GO:0001562, GO:0001817, GO:0002250, GO:0032743, GO:0042102, GO:0042130, GO:0043066, GO:0050852, GO:0050868	response to protozoan, regulation of cytokine production, adaptive immune response, positive regulation of interleukin-2 production, positive regulation of T cell proliferation, negative regulation of T cell proliferation, negative regulation of apoptotic process, T cell receptor signaling pathway, negative regulation of T cell activation
ENSG00000016082	12.1686	-5.15797	1.85746	-2.77689	0.00548816	0.0919044	chr5	51383391	51394738	+	ISL1	protein_coding	This gene encodes a member of the LIM/homeodomain family of transcription factors. The encoded protein binds to the enhancer region of the insulin gene, among others, and may play an important role in regulating insulin gene expression. The encoded protein is central to the development of pancreatic cell lineages and may also be required for motor neuron generation. Mutations in this gene have be…	3670	GO:0005634	nucleus	GO:0003677, GO:0000981, GO:0046872	DNA binding, DNA-binding transcription factor activity, RNA polymerase II-specific, metal ion binding	GO:0000122, GO:0001755, GO:0003139, GO:0003148, GO:0003151, GO:0003203, GO:0003215, GO:0003266, GO:0006357, GO:0006366, GO:0007409, GO:0007507, GO:0008283, GO:0008284, GO:0010575, GO:0010718, GO:0021520, GO:0021522, GO:0021524, GO:0021559, GO:0021983, GO:0031016, GO:0031103, GO:0031290, GO:0031333, GO:0032024, GO:0032725, GO:0032729, GO:0032730, GO:0032731, GO:0032735, GO:0032755, GO:0032760, GO:…	negative regulation of transcription by RNA polymerase II, neural crest cell migration, secondary heart field specification, outflow tract septum morphogenesis, outflow tract morphogenesis, endocardial cushion morphogenesis, cardiac right ventricle morphogenesis, regulation of secondary heart field cardioblast proliferation, regulation of transcription by RNA polymerase II, transcription by RNA p…
ENSG00000140459	1.61263	4.11908	3.93323	1.04725	0.294984	0.8	chr15	74337759	74367740	-	CYP11A1	protein_coding	A cytochrome P450 monooxygenase that catalyzes the side-chain hydroxylation and cleavage of cholesterol to pregnenolone, the precursor of most steroid hormones. Catalyzes three sequential oxidation reactions of cholesterol, namely the hydroxylation at C22 followed with the hydroxylation at C20 to yield 20R,22R-hydroxycholesterol that is further cleaved between C20 and C22 to yield the C21-steroid…	1583	GO:0005743	mitochondrial inner membrane	GO:0008386, GO:0020037, GO:0005506	cholesterol monooxygenase (side-chain-cleaving) activity, heme binding, iron ion binding	GO:0006700, GO:0008203	C21-steroid hormone biosynthetic process, cholesterol metabolic process
ENSG00000238081	1.61263	4.11908	3.93323	1.04725	0.294984	0.8	chr1	89289676	89290337	-	AC099063.2	processed_pseudogene
ENSG00000259672	1.61263	4.11908	3.93323	1.04725	0.294984	0.8	chr15	63091367	63110589	+	AC087612.1	lincRNA
ENSG00000282840	1.61263	4.11908	3.93323	1.04725	0.294984	0.8	chrX	11668401	11757718	-	AC004554.2	lincRNA
ENSG00000242634	1.60989	4.11661	3.42196	1.203	0.228977	0.76221	chr15	67232446	67232837	+	RPS24P16	processed_pseudogene
ENSG00000272630	1.60716	4.11417	3.39399	1.21219	0.225438	0.76221	chr10	73098044	73101297	-	AL731563.3	lincRNA
ENSG00000249996	1.59923	4.10738	3.40559	1.20607	0.22779	0.76221	chr5	123036271	123054667	+	AC106786.2	antisense
ENSG00000187098	220.731	4.10525	1.56179	2.62855	0.00857493	0.124914	chr3	69739435	69968337	+	MITF	protein_coding	The protein encoded by this gene is a transcription factor that contains both basic helix-loop-helix and leucine zipper structural features. The encoded protein regulates melanocyte development and is responsible for pigment cell-specific transcription of the melanogenesis enzyme genes. Heterozygous mutations in the this gene cause auditory-pigmentary syndromes, such as Waardenburg syndrome type …	4286	GO:0005634	nucleus	GO:0003700	DNA-binding transcription factor activity	GO:0006357	regulation of transcription by RNA polymerase II
ENSG00000280362	6.00063	4.09951	2.54919	1.60816	0.1078	0.578627	chr15	53910769	53914712	+	AC084759.3	TEC
ENSG00000177692	1.58856	4.0981	3.4058	1.20327	0.228871	0.76221	chr21	33485530	33491720	-	DNAJC28	protein_coding	May have a role in protein folding or as a chaperone.	54943	GO:0017119	Golgi transport complex	GO:0005515	protein binding	GO:0007030, GO:0048213, GO:0006890	Golgi organization, Golgi vesicle prefusion complex stabilization, retrograde vesicle-mediated transport, Golgi to endoplasmic reticulum
ENSG00000261019	1.58582	4.09545	3.93367	1.04113	0.297817	0.8	chr7	42901272	42902639	-	AC010132.4	lincRNA
ENSG00000204121	25.4054	4.47955	1.46821	3.05104	0.00228051	0.0472313	chr2	232415818	232419816	-	ECEL1P1	unprocessed_pseudogene
ENSG00000225886	1.5593	4.07194	3.93411	1.03504	0.300652	0.8	chr1	27669468	27703063	+	AL445490.1	antisense
ENSG00000187498	782.78	4.45718	1.16126	3.83824	0.000123921	0.00501293	chr13	110148963	110307233	-	COL4A1	protein_coding	This gene encodes a type IV collagen alpha protein. Type IV collagen proteins are integral components of basement membranes. This gene shares a bidirectional promoter with a paralogous gene on the opposite strand. The protein consists of an amino-terminal 7S domain, a triple-helix forming collagenous domain, and a carboxy-terminal non-collagenous domain. It functions as part of a heterotrimer and…	1282	GO:0005576, GO:0005576, GO:0005587, GO:0005604, GO:0005604, GO:0005615, GO:0005788, GO:0031012, GO:0062023, GO:0062023	extracellular region, extracellular region, collagen type IV trimer, basement membrane, basement membrane, extracellular space, endoplasmic reticulum lumen, extracellular matrix, collagen-containing extracellular matrix, collagen-containing extracellular matrix	GO:0005201, GO:0005201, GO:0005515, GO:0030020, GO:0030020, GO:0030020, GO:0048407	extracellular matrix structural constituent, extracellular matrix structural constituent, protein binding, extracellular matrix structural constituent conferring tensile strength, extracellular matrix structural constituent conferring tensile strength, extracellular matrix structural constituent conferring tensile strength, platelet-derived growth factor binding	GO:0001569, GO:0007420, GO:0007528, GO:0030198, GO:0030855, GO:0038063, GO:0048514, GO:0061304, GO:0061333, GO:0071230, GO:0071711	branching involved in blood vessel morphogenesis, brain development, neuromuscular junction development, extracellular matrix organization, epithelial cell differentiation, collagen-activated tyrosine kinase receptor signaling pathway, blood vessel morphogenesis, retinal blood vessel morphogenesis, renal tubule morphogenesis, cellular response to amino acid stimulus, basement membrane organization
ENSG00000124333	418.499	4.44248	0.421116	10.5493	5.1176e-26	1.26834e-22	chrX	155881293	155943769	+	VAMP7	protein_coding	This gene encodes a transmembrane protein that is a member of the soluble N-ethylmaleimide-sensitive factor attachment protein receptor (SNARE) family. The encoded protein localizes to late endosomes and lysosomes and is involved in the fusion of transport vesicles to their target membranes. Alternate splicing results in multiple transcript variants.[provided by RefSeq, Jun 2010].	6845	GO:0005737, GO:0005765, GO:0005765, GO:0005765, GO:0005789, GO:0005802, GO:0005886, GO:0005886, GO:0016020, GO:0016021, GO:0030027, GO:0030141, GO:0030658, GO:0030667, GO:0030669, GO:0030670, GO:0031091, GO:0031143, GO:0031201, GO:0031201, GO:0031201, GO:0031902, GO:0035577, GO:0043005, GO:0043231, GO:0045202, GO:0045335, GO:0070062, GO:0070161	cytoplasm, lysosomal membrane, lysosomal membrane, lysosomal membrane, endoplasmic reticulum membrane, trans-Golgi network, plasma membrane, plasma membrane, membrane, integral component of membrane, lamellipodium, secretory granule, transport vesicle membrane, secretory granule membrane, clathrin-coated endocytic vesicle membrane, phagocytic vesicle membrane, platelet alpha granule, pseudopodium…	GO:0000149, GO:0005484, GO:0005515	SNARE binding, SNAP receptor activity, protein binding	GO:0006887, GO:0006888, GO:0006906, GO:0006906, GO:0006911, GO:0008333, GO:0008333, GO:0015031, GO:0016192, GO:0017156, GO:0043308, GO:0043308, GO:0043312, GO:0043312, GO:0043320, GO:0097352, GO:1903595	exocytosis, endoplasmic reticulum to Golgi vesicle-mediated transport, vesicle fusion, vesicle fusion, phagocytosis, engulfment, endosome to lysosome transport, endosome to lysosome transport, protein transport, vesicle-mediated transport, calcium-ion regulated exocytosis, eosinophil degranulation, eosinophil degranulation, neutrophil degranulation, neutrophil degranulation, natural killer cell d…
ENSG00000234703	1.54589	4.0598	3.93434	1.03189	0.302124	0.8	chr21	35136638	35139222	+	AF015262.1	lincRNA
ENSG00000267607	1.53796	4.05267	3.93447	1.03004	0.30299	0.801421	chr19	10285801	10289019	-	AC011511.5	antisense
ENSG00000230666	3.1536	4.04878	2.89484	1.39862	0.161927	0.695186	chr19	44537058	44620821	-	CEACAM22P	transcribed_unprocessed_pseudogene		388550
ENSG00000112936	91.8155	4.04567	2.17711	1.85828	0.0631292	0.435497	chr5	40909252	40982939	+	C7	protein_coding	Constituent of the membrane attack complex (MAC) that plays a key role in the innate and adaptive immune response by forming pores in the plasma membrane of target cells. C7 serves as a membrane anchor.	730	GO:0070062, GO:0005576, GO:0005579	extracellular exosome, extracellular region, membrane attack complex			GO:0006883, GO:0006956, GO:0006957, GO:0006958, GO:0019835	cellular sodium ion homeostasis, complement activation, complement activation, alternative pathway, complement activation, classical pathway, cytolysis
ENSG00000073754	1.53505	4.0454	3.93461	1.02816	0.303876	0.802595	chr1	157830914	157898256	-	CD5L	protein_coding	Secreted protein that acts as a key regulator of lipid synthesis: mainly expressed by macrophages in lymphoid and inflamed tissues and regulates mechanisms in inflammatory responses, such as infection or atherosclerosis. Able to inhibit lipid droplet size in adipocytes. Following incorporation into mature adipocytes via CD36-mediated endocytosis, associates with cytosolic FASN, inhibiting fatty a…	922	GO:0072562, GO:0009986, GO:0005737, GO:0005576, GO:0005615, GO:0005886	blood microparticle, cell surface, cytoplasm, extracellular region, extracellular space, plasma membrane	GO:0005044, GO:0004252	scavenger receptor activity, serine-type endopeptidase activity	GO:0006915, GO:0006968, GO:0002376, GO:0006954, GO:1903661, GO:0030449, GO:0031638	apoptotic process, cellular defense response, immune system process, inflammatory response, positive regulation of complement-dependent cytotoxicity, regulation of complement activation, zymogen activation
ENSG00000235480	1.53505	4.0454	3.93461	1.02816	0.303876	0.802595	chr2	96527940	96532306	-	AC013270.1	antisense		105373496
ENSG00000250106	1.53505	4.0454	3.93461	1.02816	0.303876	0.802595	chr5	10627260	10628225	-	ANKRD33B-AS1	antisense
ENSG00000254985	1.53505	4.0454	3.93461	1.02816	0.303876	0.802595	chr11	77717712	77718411	-	RSF1-IT2	sense_intronic
ENSG00000229544	1.5273	4.04295	3.93466	1.02752	0.304175	0.802955	chr10	124445239	124450184	-	NKX1-2	protein_coding	May function in cell specification, particularly in the CNS.	390010	GO:0000785, GO:0005634	chromatin, nucleus	GO:0000981, GO:0000978	DNA-binding transcription factor activity, RNA polymerase II-specific, RNA polymerase II cis-regulatory region sequence-specific DNA binding	GO:0030154, GO:0006357	cell differentiation, regulation of transcription by RNA polymerase II
ENSG00000242088	1.52575	4.03689	3.93478	1.02595	0.304915	0.802955	chr15	24910874	24911125	-	AC090602.1	processed_pseudogene
ENSG00000251485	1.51646	4.02833	3.93494	1.02373	0.305961	0.802955	chr2	232343116	232343903	+	AC068134.3	processed_pseudogene
ENSG00000279314	1.51646	4.02833	3.93494	1.02373	0.305961	0.802955	chr13	31960325	31961946	-	AC002525.1	TEC
ENSG00000182575	1.50596	4.02331	3.93504	1.02243	0.306577	0.802955	chr17	49575858	49583827	+	NXPH3	protein_coding		11248	GO:0005576	extracellular region	GO:0003674, GO:0005102	molecular_function, signaling receptor binding	GO:0007218	neuropeptide signaling pathway
ENSG00000185972	1.50596	4.02331	3.93504	1.02243	0.306577	0.802955	chr9	36169394	36171334	+	CCIN	protein_coding	Possible morphogenetic cytoskeletal element in spermiogenic differentiation.	881	GO:0015629, GO:0033150, GO:0032839, GO:0005634	actin cytoskeleton, cytoskeletal calyx, dendrite cytoplasm, nucleus	GO:0051015	actin filament binding	GO:0030036, GO:0007420, GO:0030154, GO:0007283	actin cytoskeleton organization, brain development, cell differentiation, spermatogenesis
ENSG00000227507	1.50596	4.02331	3.93504	1.02243	0.306577	0.802955	chr6	31580525	31582522	-	LTB	protein_coding	Lymphotoxin beta is a type II membrane protein of the TNF family. It anchors lymphotoxin-alpha to the cell surface through heterotrimer formation. The predominant form on the lymphocyte surface is the lymphotoxin-alpha 1/beta 2 complex (e.g. 1 molecule alpha/2 molecules beta) and this complex is the primary ligand for the lymphotoxin-beta receptor. The minor complex is lymphotoxin-alpha 2/beta 1.…	4050	GO:0005575, GO:0005615, GO:0005886, GO:0016021	cellular_component, extracellular space, plasma membrane, integral component of membrane	GO:0005102, GO:0005125, GO:0005164	signaling receptor binding, cytokine activity, tumor necrosis factor receptor binding	GO:0006955, GO:0007165, GO:0007267, GO:0010467, GO:0032735, GO:0043588, GO:0048535	immune response, signal transduction, cell-cell signaling, gene expression, positive regulation of interleukin-12 production, skin development, lymph node development
ENSG00000231902	1.50596	4.02331	3.93504	1.02243	0.306577	0.802955	chr9	7960413	7961080	-	AL135923.2	lincRNA
ENSG00000270021	1.50596	4.02331	3.93504	1.02243	0.306577	0.802955	chr5	135399280	135401296	+	AC026691.1	antisense
ENSG00000271239	1.50596	4.02331	3.93504	1.02243	0.306577	0.802955	chr17	70778604	70779230	-	AC007423.1	lincRNA
ENSG00000273669	1.50596	4.02331	3.93504	1.02243	0.306577	0.802955	chr18	75073543	75074205	+	AC015819.1	lincRNA
ENSG00000137462	255.108	4.01734	1.63135	2.46259	0.0137938	0.171447	chr4	153684070	153705702	+	TLR2	protein_coding	The protein encoded by this gene is a member of the Toll-like receptor (TLR) family which plays a fundamental role in pathogen recognition and activation of innate immunity. TLRs are highly conserved from Drosophila to humans and share structural and functional similarities. This protein is a cell-surface protein that can form heterodimers with other TLR family members to recognize conserved mole…	7097	GO:0016021	integral component of membrane	GO:0004888	transmembrane signaling receptor activity	GO:0045087, GO:0002755, GO:0001817, GO:0002237, GO:0034134	innate immune response, MyD88-dependent toll-like receptor signaling pathway, regulation of cytokine production, response to molecule of bacterial origin, toll-like receptor 2 signaling pathway
ENSG00000073712	82.7954	4.4081	0.765699	5.75696	8.56403e-09	1.6327e-06	chr14	52857268	52952435	-	FERMT2	protein_coding		10979	GO:0001725, GO:0005634, GO:0005654, GO:0005737, GO:0005829, GO:0005829, GO:0005886, GO:0005912, GO:0005925, GO:0005925, GO:0005925, GO:0005938, GO:0009986, GO:0030054, GO:0030055, GO:0031234, GO:0031234, GO:0031258, GO:0031674	stress fiber, nucleus, nucleoplasm, cytoplasm, cytosol, cytosol, plasma membrane, adherens junction, focal adhesion, focal adhesion, focal adhesion, cell cortex, cell surface, cell junction, cell-substrate junction, extrinsic component of cytoplasmic side of plasma membrane, extrinsic component of cytoplasmic side of plasma membrane, lamellipodium membrane, I band	GO:0003779, GO:0005178, GO:0005515, GO:0005547, GO:0019901, GO:0034713, GO:0046332, GO:0051015	actin binding, integrin binding, protein binding, phosphatidylinositol-3,4,5-trisphosphate binding, protein kinase binding, type I transforming growth factor beta receptor binding, SMAD binding, actin filament binding	GO:0007229	integrin-mediated signaling pathway
ENSG00000249167	1.48582	3.99943	3.5753	1.11863	0.263299	0.786527	chr5	116574482	116591398	+	SEMA6A-AS2	lincRNA		105379132
ENSG00000227197	1.47926	3.99362	3.93563	1.01473	0.310232	0.802955	chr7	132830693	132849593	+	AC009365.2	antisense
ENSG00000211771	1.47516	3.98962	3.93571	1.0137	0.310727	0.802955	chr7	142797456	142797502	+	TRBJ2-7	TR_J_gene	J region of the variable domain of T cell receptor (TR) beta chain that participates in the antigen recognition (PubMed:24600447). Alpha-beta T cell receptors are antigen specific receptors which are essential to the immune response and are present on the cell surface of T lymphocytes. Recognize peptide-major histocompatibility (MH) (pMH) complexes that are displayed by antigen presenting cells (…	28622	GO:0042101	T cell receptor complex			GO:0002250	adaptive immune response
ENSG00000264808	1.47516	3.98962	3.93571	1.0137	0.310727	0.802955	chr17	29369717	29390777	-	AC068025.1	antisense
ENSG00000276545	5.58337	3.98803	2.09728	1.90152	0.0572338	0.412636	chr5	141439853	141442449	+	PCDHGB9P	unprocessed_pseudogene		84055
ENSG00000207331	1.46996	3.98482	3.9358	1.01245	0.311321	0.802955	chr3	98908459	98908564	+	RNU6-1263P	snRNA		106480653
ENSG00000262681	1.46996	3.98482	3.9358	1.01245	0.311321	0.802955	chr17	19719059	19722428	+	AC005722.2	lincRNA
ENSG00000204389	5.36864	3.98414	2.27636	1.75023	0.0800794	0.496007	chr6	31815464	31817946	+	HSPA1A	protein_coding	This intronless gene encodes a 70kDa heat shock protein which is a member of the heat shock protein 70 family. In conjuction with other heat shock proteins, this protein stabilizes existing proteins against aggregation and mediates the folding of newly translated proteins in the cytosol and in organelles. It is also involved in the ubiquitin-proteasome pathway through interaction with the AU-rich…	3303	GO:0005576, GO:0005634, GO:0005634, GO:0005654, GO:0005737, GO:0005737, GO:0005737, GO:0005739, GO:0005783, GO:0005813, GO:0005814, GO:0005829, GO:0005829, GO:0005829, GO:0005886, GO:0005925, GO:0016234, GO:0016235, GO:0016607, GO:0031982, GO:0032991, GO:0048471, GO:0070062, GO:0072562, GO:1904813, GO:1990904	extracellular region, nucleus, nucleus, nucleoplasm, cytoplasm, cytoplasm, cytoplasm, mitochondrion, endoplasmic reticulum, centrosome, centriole, cytosol, cytosol, cytosol, plasma membrane, focal adhesion, inclusion body, aggresome, nuclear speck, vesicle, protein-containing complex, perinuclear region of cytoplasm, extracellular exosome, blood microparticle, ficolin-1-rich granule lumen, ribonu…	GO:0005524	ATP binding	GO:0000122, GO:0006402, GO:0006986, GO:0007041, GO:0008285, GO:0010628, GO:0010941, GO:0016192, GO:0030308, GO:0030512, GO:0031396, GO:0031397, GO:0032436, GO:0032436, GO:0032757, GO:0033120, GO:0034599, GO:0034605, GO:0034620, GO:0034620, GO:0042026, GO:0042026, GO:0042026, GO:0043066, GO:0043066, GO:0045648, GO:0046034, GO:0046718, GO:0050821, GO:0050821, GO:0050821, GO:0051085, GO:0051092, GO:…	negative regulation of transcription by RNA polymerase II, mRNA catabolic process, response to unfolded protein, lysosomal transport, negative regulation of cell population proliferation, positive regulation of gene expression, regulation of cell death, vesicle-mediated transport, negative regulation of cell growth, negative regulation of transforming growth factor beta receptor signaling pathway…
ENSG00000222808	1.4593	3.97453	3.5945	1.10573	0.268845	0.786968	chr17	77152561	77152674	-	RNU4-47P	snRNA		106479579
ENSG00000165181	10.597	-4.99876	1.82412	-2.74037	0.00613694	0.0997582	chr9	111686173	111795008	-	C9orf84	protein_coding		158401	GO:0000794, GO:0000794, GO:0005694	condensed nuclear chromosome, condensed nuclear chromosome, chromosome	GO:0003697, GO:0003697, GO:0016887	single-stranded DNA binding, single-stranded DNA binding, ATP hydrolysis activity	GO:0000712, GO:0000712, GO:0007131	resolution of meiotic recombination intermediates, resolution of meiotic recombination intermediates, reciprocal meiotic recombination
ENSG00000197934	1.45793	3.97316	3.52168	1.1282	0.259235	0.785567	chr21	26393635	26569252	+	CYYR1-AS1	antisense		100996571
ENSG00000227117	1.45793	3.97316	3.52168	1.1282	0.259235	0.785567	chr22	30008742	30080480	-	HORMAD2-AS1	antisense		101929664
ENSG00000260536	5.4596	3.97305	1.85246	2.14474	0.0319733	0.293999	chr20	32843128	32854257	-	AL035071.2	antisense
ENSG00000269956	3.00665	3.97255	2.58079	1.53928	0.123737	0.618036	chr1	46538696	46570255	+	MKNK1-AS1	antisense		100507423
ENSG00000236528	1.45137	3.96706	3.93616	1.00785	0.313526	0.802955	chr1	25859613	25863420	+	AL033528.2	antisense
ENSG00000260066	1.45137	3.96706	3.93616	1.00785	0.313526	0.802955	chr5	1725149	1728172	+	AC112176.1	lincRNA
ENSG00000267355	1.45137	3.96706	3.93616	1.00785	0.313526	0.802955	chr17	78845953	78846868	-	RPL9P29	processed_pseudogene
ENSG00000187595	10.0312	-4.96187	1.67921	-2.95489	0.00312785	0.060343	chr17	42025576	42098479	-	ZNF385C	protein_coding		201181	GO:0005634	nucleus	GO:0003676, GO:0008270	nucleic acid binding, zinc ion binding
ENSG00000230020	1.44863	3.96433	3.54726	1.11758	0.263748	0.786527	chrX	17552349	17557387	-	NHS-AS1	antisense		100873920
ENSG00000116745	306.642	3.9635	2.115	1.874			chr1	68428822	68449959	-	RPE65	protein_coding	Critical isomerohydrolase in the retinoid cycle involved in regeneration of 11-cis-retinal, the chromophore of rod and cone opsins. Catalyzes the cleavage and isomerization of all-trans-retinyl fatty acid esters to 11-cis-retinol which is further oxidized by 11-cis retinol dehydrogenase to 11-cis-retinal for use as visual chromophore (PubMed:16116091). Essential for the production of 11-cis retin…	6121	GO:0044297, GO:0005789, GO:0016020, GO:0005634, GO:0005886	cell body, endoplasmic reticulum membrane, membrane, nucleus, plasma membrane	GO:0052885, GO:0052884, GO:1901612, GO:0016853, GO:0046872, GO:0016702, GO:0031210, GO:0001786, GO:0004744, GO:0050251	all-trans-retinyl-ester hydrolase, 11-cis retinol forming activity, all-trans-retinyl-palmitate hydrolase, 11-cis retinol forming activity, cardiolipin binding, isomerase activity, metal ion binding, oxidoreductase activity, acting on single donors with incorporation of molecular oxygen, incorporation of two atoms of oxygen, phosphatidylcholine binding, phosphatidylserine binding, retinal isomera…	GO:0071257, GO:0007623, GO:0050908, GO:0008286, GO:0003407, GO:0010468, GO:0001895, GO:0060042, GO:0042574, GO:0001523, GO:0007601, GO:0006776, GO:1901827	cellular response to electrical stimulus, circadian rhythm, detection of light stimulus involved in visual perception, insulin receptor signaling pathway, neural retina development, regulation of gene expression, retina homeostasis, retina morphogenesis in camera-type eye, retinal metabolic process, retinoid metabolic process, visual perception, vitamin A metabolic process, zeaxanthin biosyntheti…
ENSG00000223387	18.0847	3.9564	1.62329	2.43728	0.0147981	0.179328	chr3	172560888	172595607	-	LINC02068	lincRNA		105374219
ENSG00000232586	1.4366	3.95272	3.53764	1.11733	0.263852	0.786527	chr1	180949699	180954887	-	KIAA1614-AS1	antisense		103344928
ENSG00000261744	1.43523	3.95128	3.93648	1.00376	0.315495	0.802955	chr16	88512960	88531053	-	AC116552.1	antisense		100128882
ENSG00000243514	1.43003	3.94636	3.93659	1.00248	0.316111	0.802955	chr17	72627231	72627624	+	RPL32P33	processed_pseudogene
ENSG00000260927	2.97177	3.94439	2.48933	1.58452	0.113075	0.590153	chr16	58129529	58159133	+	AC009107.2	antisense		101927556
ENSG00000229785	1.4273	3.94376	3.54472	1.11257	0.265892	0.786527	chr1	172748560	172749502	+	SLC25A38P1	processed_pseudogene
ENSG00000236750	1.41937	3.9359	3.9368	0.99977	0.317422	0.802955	chr2	95641634	95641980	-	AC009237.9	processed_pseudogene
ENSG00000252503	1.41937	3.9359	3.9368	0.99977	0.317422	0.802955	chr4	139055475	139055578	+	RNU6-531P	snRNA		106479802
ENSG00000135744	1.4087	3.92537	3.93702	0.99704	0.318745	0.802955	chr1	230702523	230714297	-	AGT	protein_coding	stimulates aldosterone release.	183	GO:0005576, GO:0005576, GO:0005576, GO:0005615, GO:0005615, GO:0005615, GO:0005615, GO:0005615, GO:0005829, GO:0062023, GO:0070062, GO:0072562	extracellular region, extracellular region, extracellular region, extracellular space, extracellular space, extracellular space, extracellular space, extracellular space, cytosol, collagen-containing extracellular matrix, extracellular exosome, blood microparticle	GO:0004867, GO:0005179, GO:0005179, GO:0005515, GO:0008083, GO:0031702, GO:0031703	serine-type endopeptidase inhibitor activity, hormone activity, hormone activity, protein binding, growth factor activity, type 1 angiotensin receptor binding, type 2 angiotensin receptor binding	GO:0001558, GO:0001819, GO:0001822, GO:0001974, GO:0002016, GO:0002018, GO:0002019, GO:0002027, GO:0002034, GO:0003014, GO:0003051, GO:0003331, GO:0006606, GO:0006883, GO:0007166, GO:0007186, GO:0007199, GO:0007200, GO:0007202, GO:0007204, GO:0007263, GO:0007267, GO:0007565, GO:0007568, GO:0008217, GO:0008306, GO:0010536, GO:0010595, GO:0010613, GO:0010666, GO:0010744, GO:0010951, GO:0010976, GO:…	regulation of cell growth, positive regulation of cytokine production, kidney development, blood vessel remodeling, regulation of blood volume by renin-angiotensin, renin-angiotensin regulation of aldosterone production, regulation of renal output by angiotensin, regulation of heart rate, maintenance of blood vessel diameter homeostasis by renin-angiotensin, renal system process, angiotensin-medi…
ENSG00000228039	1.4087	3.92537	3.93702	0.99704	0.318745	0.802955	chr22	23963780	23964374	+	AC253536.2	processed_pseudogene
ENSG00000244036	1.4087	3.92537	3.93702	0.99704	0.318745	0.802955	chr7	129953234	130026989	+	AC073320.1	antisense
ENSG00000259207	1.4087	3.92537	3.93702	0.99704	0.318745	0.802955	chr17	47253846	47311816	+	ITGB3	protein_coding	The ITGB3 protein product is the integrin beta chain beta 3. Integrins are integral cell-surface proteins composed of an alpha chain and a beta chain. A given chain may combine with multiple partners resulting in different integrins. Integrin beta 3 is found along with the alpha IIb chain in platelets. Integrins are known to participate in cell adhesion as well as cell-surface mediated signalling…	3690	GO:0008305	integrin complex	GO:0005178	integrin binding	GO:0007229, GO:0070527	integrin-mediated signaling pathway, platelet aggregation
ENSG00000232530	5.33944	3.9168	2.07096	1.8913	0.0585843	0.416908	chr22	30239194	30240538	+	LIF-AS1	antisense		110806283
ENSG00000235946	1.39803	3.91476	3.93724	0.994291	0.320081	0.802955	chrX	104062542	104063037	-	AC234783.1	processed_pseudogene
ENSG00000264623	1.3953	3.91196	3.9373	0.993563	0.320436	0.802955	chr3	114743445	114743525	-	MIR4796	miRNA	microRNAs (miRNAs) are short (20-24 nt) non-coding RNAs that are involved in post-transcriptional regulation of gene expression in multicellular organisms by affecting both the stability and translation of mRNAs. miRNAs are transcribed by RNA polymerase II as part of capped and polyadenylated primary transcripts (pri-miRNAs) that can be either protein-coding or non-coding. The primary transcript …	100616166
ENSG00000233237	13.0402	3.90913	1.54724	2.52653	0.0115197	0.151756	chr6	71344344	71420769	-	LINC00472	lincRNA		79940
ENSG00000042980	65.6261	3.90421	2.68064	1.45644	0.14527	0.663214	chr8	24294040	24359018	+	ADAM28	protein_coding	This gene encodes a member of the ADAM (a disintegrin and metalloprotease domain) family. Members of this family are membrane-anchored proteins structurally related to snake venom disintegrins, and have been implicated in a variety of biological processes involving cell-cell and cell-matrix interactions, including fertilization, muscle development, and neurogenesis. The protein encoded by this ge…	10863	GO:0005576, GO:0005739, GO:0005886, GO:0005886, GO:0016021	extracellular region, mitochondrion, plasma membrane, plasma membrane, integral component of membrane	GO:0004175, GO:0004222, GO:0005515, GO:0008237, GO:0008237, GO:0046872	endopeptidase activity, metalloendopeptidase activity, protein binding, metallopeptidase activity, metallopeptidase activity, metal ion binding	GO:0006508, GO:0007283	proteolysis, spermatogenesis
ENSG00000262313	5.04612	3.89906	2.67557	1.45728	0.145039	0.662972	chr17	80940418	80942033	-	AC127496.3	antisense
ENSG00000240490	2.84695	3.89444	3.01137	1.29324	0.195927	0.740127	chr1	19424384	19424671	+	RN7SL277P	misc_RNA
ENSG00000114547	1.37533	3.89191	3.93773	0.988366	0.322974	0.802955	chr3	125969144	125983454	+	ROPN1B	protein_coding		152015	GO:0005737, GO:0005737, GO:0031514, GO:0031514	cytoplasm, cytoplasm, motile cilium, motile cilium	GO:0005515, GO:0030159, GO:0046982	protein binding, signaling receptor complex adaptor activity, protein heterodimerization activity	GO:0001932, GO:0007266, GO:0007283, GO:0007340, GO:0007342, GO:0030317, GO:0030317, GO:0044782, GO:0048240, GO:0048240, GO:0061512, GO:0061640, GO:0098609	regulation of protein phosphorylation, Rho protein signal transduction, spermatogenesis, acrosome reaction, fusion of sperm to egg plasma membrane involved in single fertilization, flagellated sperm motility, flagellated sperm motility, cilium organization, sperm capacitation, sperm capacitation, protein localization to cilium, cytoskeleton-dependent cytokinesis, cell-cell adhesion
ENSG00000173432	170.11	4.39014	0.992967	4.42123	9.81385e-06	0.000641194	chr11	18266174	18269977	+	SAA1	protein_coding	Major acute phase reactant. Apolipoprotein of the HDL complex.	6288	GO:0034364	high-density lipoprotein particle	GO:0001664, GO:0008201	G protein-coupled receptor binding, heparin binding	GO:0006953	acute-phase response
ENSG00000156234	1.36603	3.88251	3.93793	0.985927	0.324169	0.802955	chr4	77511753	77611834	+	CXCL13	protein_coding	Chemotactic for B-lymphocytes but not for T-lymphocytes, monocytes and neutrophils. Does not induce calcium release in B-lymphocytes. Binds to BLR1/CXCR5.	10563	GO:0005576, GO:0005615	extracellular region, extracellular space	GO:0031735, GO:0008009, GO:0045236, GO:0048248, GO:0031724, GO:0017134, GO:0008201, GO:0048018	CCR10 chemokine receptor binding, chemokine activity, CXCR chemokine receptor binding, CXCR3 chemokine receptor binding, CXCR5 chemokine receptor binding, fibroblast growth factor binding, heparin binding, receptor ligand activity	GO:0090630, GO:0061844, GO:0035754, GO:0007166, GO:0007267, GO:0071222, GO:0070098, GO:0002544, GO:0042742, GO:0035768, GO:0002467, GO:0006955, GO:0006954, GO:0031640, GO:0002518, GO:2000545, GO:0030593, GO:0033634, GO:0007204, GO:0033625, GO:0010820, GO:0045765, GO:0002920	activation of GTPase activity, antimicrobial humoral immune response mediated by antimicrobial peptide, B cell chemotaxis, cell surface receptor signaling pathway, cell-cell signaling, cellular response to lipopolysaccharide, chemokine-mediated signaling pathway, chronic inflammatory response, defense response to bacterium, endothelial cell chemotaxis to fibroblast growth factor, germinal center …
ENSG00000008196	1.36449	3.87515	3.93809	0.984019	0.325106	0.802955	chr6	50818723	50847613	+	TFAP2B	protein_coding	This gene encodes a member of the AP-2 family of transcription factors. AP-2 proteins form homo- or hetero-dimers with other AP-2 family members and bind specific DNA sequences. They are thought to stimulate cell proliferation and suppress terminal differentiation of specific cell types during embryonic development. Specific AP-2 family members differ in their expression patterns and binding affi…	7021	GO:0005634	nucleus	GO:0003677, GO:0003700	DNA binding, DNA-binding transcription factor activity	GO:0000122, GO:0001822, GO:0003091, GO:0006006, GO:0006357, GO:0006366, GO:0008284, GO:0008285, GO:0009410, GO:0010842, GO:0010960, GO:0030510, GO:0035136, GO:0035137, GO:0035810, GO:0035909, GO:0042127, GO:0042593, GO:0043066, GO:0043066, GO:0043524, GO:0043525, GO:0043588, GO:0045444, GO:0045595, GO:0045892, GO:0045893, GO:0045893, GO:0045944, GO:0048485, GO:0048745, GO:0048856, GO:0050796, GO:…	negative regulation of transcription by RNA polymerase II, kidney development, renal water homeostasis, glucose metabolic process, regulation of transcription by RNA polymerase II, transcription by RNA polymerase II, positive regulation of cell population proliferation, negative regulation of cell population proliferation, response to xenobiotic stimulus, retina layer formation, magnesium ion hom…
ENSG00000102032	1.36449	3.87515	3.93809	0.984019	0.325106	0.802955	chrX	153935263	153944691	-	RENBP	protein_coding	The gene product inhibits renin activity by forming a dimer with renin, a complex known as high molecular weight renin. The encoded protein contains a leucine zipper domain, which is essential for its dimerization with renin. The gene product can catalyze the interconversion of N-acetylglucosamine to N-acetylmannosamine, indicating that it is a GlcNAc 2-epimerase. Transcript variants utilizing al…	5973	GO:0005829, GO:0070062	cytosol, extracellular exosome	GO:0050121	N-acylglucosamine 2-epimerase activity	GO:0005975, GO:0019262	carbohydrate metabolic process, N-acetylneuraminate catabolic process
ENSG00000145040	1.36449	3.87515	3.93809	0.984019	0.325106	0.802955	chr3	48561727	48563773	-	UCN2	protein_coding	Suppresses food intake, delays gastric emptying and decreases heat-induced edema. Might represent an endogenous ligand for maintaining homeostasis after stress.	90226	GO:0005576, GO:0005615	extracellular region, extracellular space	GO:0051431, GO:0051429, GO:0005179, GO:0042562	corticotropin-releasing hormone receptor 2 binding, corticotropin-releasing hormone receptor binding, hormone activity, hormone binding	GO:0007189, GO:0031669, GO:0007586, GO:0009755	adenylate cyclase-activating G protein-coupled receptor signaling pathway, cellular response to nutrient levels, digestion, hormone-mediated signaling pathway
ENSG00000173868	1.36449	3.87515	3.93809	0.984019	0.325106	0.802955	chr17	49223362	49230766	-	PHOSPHO1	protein_coding		162466	GO:0005829, GO:0031012, GO:0065010	cytosol, extracellular matrix, extracellular membrane-bounded organelle	GO:0016791	phosphatase activity	GO:0001958, GO:0030282, GO:0030500, GO:0035630	endochondral ossification, bone mineralization, regulation of bone mineralization, bone mineralization involved in bone maturation
ENSG00000204963	1.36449	3.87515	3.93809	0.984019	0.325106	0.802955	chr5	140834248	141012344	+	PCDHA7	protein_coding	Calcium-dependent cell-adhesion protein involved in cells self-recognition and non-self discrimination. Thereby, it is involved in the establishment and maintenance of specific neuronal connections in the brain.	56141	GO:0005887	integral component of plasma membrane	GO:0005509, GO:0042802	calcium ion binding, identical protein binding	GO:0007155, GO:0009988, GO:0007156, GO:0007399	cell adhesion, cell-cell recognition, homophilic cell adhesion via plasma membrane adhesion molecules, nervous system development
ENSG00000232377	1.36449	3.87515	3.93809	0.984019	0.325106	0.802955	chr2	143937073	143964156	+	AC016910.1	antisense		101928386
ENSG00000237951	1.36449	3.87515	3.93809	0.984019	0.325106	0.802955	chr2	26162056	26162554	+	PPIL1P1	processed_pseudogene
ENSG00000241187	1.36449	3.87515	3.93809	0.984019	0.325106	0.802955	chr5	154729231	154729694	+	AC008379.1	processed_pseudogene		100271172
ENSG00000253154	1.36449	3.87515	3.93809	0.984019	0.325106	0.802955	chr8	85833377	85951083	+	AC100801.1	processed_transcript
ENSG00000254521	1.36449	3.87515	3.93809	0.984019	0.325106	0.802955	chr19	51491357	51501789	-	SIGLEC12	protein_coding	Sialic acid-binding immunoglobulin-like lectins (SIGLECs) are a family of cell surface proteins belonging to the immunoglobulin superfamily. They mediate protein-carbohydrate interactions by selectively binding to different sialic acid moieties present on glycolipids and glycoproteins. This gene encodes a member of the SIGLEC3-like subfamily of SIGLECs. Members of this subfamily are characterized…	89858	GO:0005886, GO:0016021	plasma membrane, integral component of membrane	GO:0005515, GO:0030246, GO:0033691	protein binding, carbohydrate binding, sialic acid binding	GO:0007155	cell adhesion
ENSG00000269466	1.36449	3.87515	3.93809	0.984019	0.325106	0.802955	chr5	17654870	17655847	-	H3.Y	protein_coding	Primate-specific variant histone H3, which constitutes a core component of nucleosomes (PubMed:20819935, PubMed:27016736). Histone H3.Y-containing nucleosomes accumulate around transcription start sites and have flexible DNA ends, suggesting that they form relaxed chromatin that allows transcription factor access (PubMed:27016736). Histone H1 binds less efficiently to histone H3.Y-containing nucl…	391769	GO:0000786, GO:0005634	nucleosome, nucleus	GO:0031492, GO:0046982	nucleosomal DNA binding, protein heterodimerization activity
ENSG00000270296	1.36449	3.87515	3.93809	0.984019	0.325106	0.802955	chr12	12771351	12771705	-	STX8P1	processed_pseudogene
ENSG00000275944	1.36449	3.87515	3.93809	0.984019	0.325106	0.802955	chr17	36001419	36011618	+	AC244100.3	antisense
ENSG00000285661	1.36449	3.87515	3.93809	0.984019	0.325106	0.802955	chr15	91094847	91099838	-	AC127520.1	lincRNA
ENSG00000256673	9.98084	-4.95545	1.6719	-2.96396	0.00303706	0.0590821	chr12	9398355	9414851	-	AC141557.1	unprocessed_pseudogene
ENSG00000175928	633.548	3.87252	2.00172	1.9346	0.0530398	0.395786	chr3	3799437	3847703	+	LRRN1	protein_coding		57633	GO:0031012, GO:0005615, GO:0016021	extracellular matrix, extracellular space, integral component of membrane	GO:0005515	protein binding	GO:0051965	positive regulation of synapse assembly
ENSG00000120659	1.35537	3.87161	3.93816	0.983101	0.325558	0.802955	chr13	42562736	42608013	+	TNFSF11	protein_coding	Cytokine that binds to TNFRSF11B/OPG and to TNFRSF11A/RANK. Osteoclast differentiation and activation factor. Augments the ability of dendritic cells to stimulate naive T-cell proliferation. May be an important regulator of interactions between T-cells and dendritic cells and may play a role in the regulation of the T-cell-dependent immune response. May also play an important role in enhanced bon…	8600	GO:0005737, GO:0005576, GO:0005615, GO:0005887, GO:0005886	cytoplasm, extracellular region, extracellular space, integral component of plasma membrane, plasma membrane	GO:0005125, GO:0042802, GO:0005164, GO:0032813	cytokine activity, identical protein binding, tumor necrosis factor receptor binding, tumor necrosis factor receptor superfamily binding	GO:0045453, GO:0055074, GO:0019722, GO:1990830, GO:0019221, GO:0070371, GO:0006955, GO:0060749, GO:0033598, GO:0002548, GO:0001503, GO:0036035, GO:0030316, GO:0002158, GO:0038001, GO:0045780, GO:0051466, GO:0051091, GO:0071848, GO:0071812, GO:0010628, GO:0034112, GO:0043123, GO:1902533, GO:0046330, GO:0043406, GO:0051092, GO:2001206, GO:0045672, GO:0051897, GO:0050870, GO:0045944, GO:1904616, GO:…	bone resorption, calcium ion homeostasis, calcium-mediated signaling, cellular response to leukemia inhibitory factor, cytokine-mediated signaling pathway, ERK1 and ERK2 cascade, immune response, mammary gland alveolus development, mammary gland epithelial cell proliferation, monocyte chemotaxis, ossification, osteoclast development, osteoclast differentiation, osteoclast proliferation, paracrine…
ENSG00000163623	1.35537	3.87161	3.93816	0.983101	0.325558	0.802955	chr4	84491987	84498450	-	NKX6-1	protein_coding	In the pancreas, NKX6.1 is required for the development of beta cells and is a potent bifunctional transcription regulator that binds to AT-rich sequences within the promoter region of target genes Iype et al. (2004) [PubMed 15056733].[supplied by OMIM, Mar 2008].	4825	GO:0005634	nucleus	GO:0003677, GO:0003700	DNA binding, DNA-binding transcription factor activity	GO:0001764, GO:0030516, GO:0050796, GO:0006357, GO:0003309	neuron migration, regulation of axon extension, regulation of insulin secretion, regulation of transcription by RNA polymerase II, type B pancreatic cell differentiation
ENSG00000230392	1.35537	3.87161	3.93816	0.983101	0.325558	0.802955	chrX	119291529	119335610	+	AC004835.1	lincRNA		101928336
ENSG00000231720	1.35537	3.87161	3.93816	0.983101	0.325558	0.802955	chr6	167237508	167240480	-	AL353747.3	lincRNA
ENSG00000237879	1.35537	3.87161	3.93816	0.983101	0.325558	0.802955	chr13	30803206	30810645	+	LINC00398	lincRNA		100874158
ENSG00000248206	1.35537	3.87161	3.93816	0.983101	0.325558	0.802955	chr4	183987678	183988750	+	AC074194.1	sense_intronic
ENSG00000248587	1.35537	3.87161	3.93816	0.983101	0.325558	0.802955	chr5	37811589	37953827	+	GDNF-AS1	antisense
ENSG00000256564	1.35537	3.87161	3.93816	0.983101	0.325558	0.802955	chr12	16567411	16573940	+	AC007552.2	antisense
ENSG00000253008	1.35519	3.86561	3.9383	0.981545	0.326324	0.804044	chr2	207109987	207110073	-	MIR2355	miRNA	microRNAs (miRNAs) are short (20-24 nt) non-coding RNAs that are involved in post-transcriptional regulation of gene expression in multicellular organisms by affecting both the stability and translation of mRNAs. miRNAs are transcribed by RNA polymerase II as part of capped and polyadenylated primary transcripts (pri-miRNAs) that can be either protein-coding or non-coding. The primary transcript …	100423036			GO:1903231	mRNA base-pairing post-transcriptional repressor activity	GO:0035195, GO:0090051, GO:1903588	miRNA-mediated gene silencing, negative regulation of cell migration involved in sprouting angiogenesis, negative regulation of blood vessel endothelial cell proliferation involved in sprouting angiogenesis
ENSG00000277586	698.183	3.86414	1.73077	2.23262	0.0255742	0.254755	chr8	24950955	24957110	-	NEFL	protein_coding	Neurofilaments usually contain three intermediate filament proteins: NEFL, NEFM, and NEFH which are involved in the maintenance of neuronal caliber. May additionally cooperate with the neuronal intermediate filament proteins PRPH and INA to form neuronal filamentous networks (By similarity).	4747	GO:0030424, GO:1904115, GO:0098981, GO:0005737, GO:0005829, GO:0030426, GO:0005883, GO:0031594, GO:0099160, GO:0099182, GO:0098685	axon, axon cytoplasm, cholinergic synapse, cytoplasm, cytosol, growth cone, neurofilament, neuromuscular junction, postsynaptic intermediate filament cytoskeleton, presynaptic intermediate filament cytoskeleton, Schaffer collateral - CA1 synapse	GO:0042802, GO:0043274, GO:0008022, GO:0019904, GO:0044877, GO:0030674, GO:0005200, GO:0099184	identical protein binding, phospholipase binding, protein C-terminus binding, protein domain specific binding, protein-containing complex binding, protein-macromolecule adaptor activity, structural constituent of cytoskeleton, structural constituent of postsynaptic intermediate filament cytoskeleton	GO:0008089, GO:0019896, GO:0021987, GO:0021766, GO:0045109, GO:0045105, GO:0040011, GO:0000226, GO:0043524, GO:0033693, GO:0060052, GO:0050885, GO:0048812, GO:0014012, GO:0050772, GO:0051258, GO:0031133, GO:1903937, GO:0051412, GO:0043434, GO:1903935, GO:0009636, GO:0008090, GO:0021510, GO:0060074	anterograde axonal transport, axonal transport of mitochondrion, cerebral cortex development, hippocampus development, intermediate filament organization, intermediate filament polymerization or depolymerization, locomotion, microtubule cytoskeleton organization, negative regulation of neuron apoptotic process, neurofilament bundle assembly, neurofilament cytoskeleton organization, neuromuscular …
ENSG00000273232	1.34589	3.85601	3.9385	0.979055	0.327553	0.805285	chr18	22882825	22883357	-	AC090912.3	sense_intronic
ENSG00000284820	1.34453	3.85455	3.93854	0.978675	0.327741	0.805453	chr2	219209772	219222738	-	AC068946.2	protein_coding			GO:0005776, GO:0000421, GO:0031410, GO:0016021, GO:0000407	autophagosome, autophagosome membrane, cytoplasmic vesicle, integral component of membrane, phagophore assembly site			GO:0000422, GO:0044805, GO:0034497	autophagy of mitochondrion, late nucleophagy, protein localization to phagophore assembly site
ENSG00000181240	2.77346	3.85079	3.0074	1.28044	0.200391	0.747535	chr19	6426037	6433779	-	SLC25A41	protein_coding	Calcium-independent ATP-Mg/Pi exchanger that catalyzes the electroneutral exchange of Mg-ATP or free ADP against an hydrogenphosphate and participates in the net transport of adenine nucleotides across the mitochondria inner membrane.	284427	GO:0016021, GO:0005743, GO:0005739	integral component of membrane, mitochondrial inner membrane, mitochondrion	GO:0015217, GO:0005347	ADP transmembrane transporter activity, ATP transmembrane transporter activity	GO:0015866, GO:0015867, GO:0140021, GO:1990544	ADP transport, ATP transport, mitochondrial ADP transmembrane transport, mitochondrial ATP transmembrane transport
ENSG00000259632	2.7619	3.84935	2.62785	1.46483	0.142967	0.659988	chr15	51859185	51861293	-	AC090971.4	processed_pseudogene
ENSG00000212766	2.78661	3.84872	3.068	1.25447	0.20967	0.753523	chr15	69072926	69095820	+	EWSAT1	lincRNA		283673
ENSG00000215480	1.3366	3.84635	3.93872	0.976549	0.328793	0.806027	chr13	41442770	41443666	+	OR7E37P	unprocessed_pseudogene
ENSG00000255115	1.3366	3.84635	3.93872	0.976549	0.328793	0.806027	chr11	77914990	77915275	-	AP002812.4	processed_pseudogene
ENSG00000260742	5.57323	3.84222	2.5597	1.50104	0.133345	0.638766	chr2	181887851	181891663	-	AC009962.1	antisense
ENSG00000224728	2.74467	3.84041	3.14706	1.22032	0.222345	0.757553	chr3	15878047	15879571	+	IMPDH1P8	processed_pseudogene
ENSG00000267919	1.3273	3.83663	3.93893	0.974027	0.330043	0.807324	chr2	219645090	219645631	+	AC009955.2	lincRNA
ENSG00000168959	1.32593	3.83493	3.71454	1.03241	0.301881	0.8	chr11	88504576	89065945	-	GRM5	protein_coding	This gene encodes a member of the G-protein coupled receptor 3 protein family. The encoded protein is a metabatropic glutamate receptor, whose signaling activates a phosphatidylinositol-calcium second messenger system. This protein may be involved in the regulation of neural network activity and synaptic plasticity. Glutamatergic neurotransmission is involved in most aspects of normal brain funct…	2915	GO:0016021, GO:0005886	integral component of membrane, plasma membrane	GO:0004930	G protein-coupled receptor activity	GO:0001932, GO:0002029, GO:0006355, GO:0006417, GO:0006448, GO:0006468, GO:0007196, GO:0007205, GO:0007206, GO:0007216, GO:0007216, GO:0007268, GO:0007611, GO:0007612, GO:0007626, GO:0035584, GO:0040013, GO:0043410, GO:0048170, GO:0050808, GO:0050890, GO:0051966, GO:0060078, GO:0061098, GO:0099170, GO:0099553, GO:0099566, GO:1902938, GO:1904646, GO:1904646	regulation of protein phosphorylation, desensitization of G protein-coupled receptor signaling pathway, regulation of DNA-templated transcription, regulation of translation, regulation of translational elongation, protein phosphorylation, adenylate cyclase-inhibiting G protein-coupled glutamate receptor signaling pathway, protein kinase C-activating G protein-coupled receptor signaling pathway, p…
ENSG00000200674	1.32593	3.83493	3.71454	1.03241	0.301881	0.8	chr1	173791548	173791887	+	RN7SKP160	misc_RNA		106479166
ENSG00000278131	1.32593	3.83493	3.71454	1.03241	0.301881	0.8	chr2	91589494	91621421	+	AC116050.1	unprocessed_pseudogene		388996
ENSG00000266846	1.32456	3.83366	3.939	0.973257	0.330426	0.807886	chr18	6025091	6082455	+	AP001021.2	antisense
ENSG00000263718	5.05028	3.83253	2.26957	1.68866	0.0912847	0.52901	chr17	77257737	77281897	-	AC068594.1	lincRNA		105371907
ENSG00000164400	246.566	3.83191	1.48061	2.58806	0.00965179	0.134956	chr5	132073790	132076170	+	CSF2	protein_coding	Cytokine that stimulates the growth and differentiation of hematopoietic precursor cells from various lineages, including granulocytes, macrophages, eosinophils and erythrocytes.	1437	GO:0005576, GO:0005615, GO:0043231	extracellular region, extracellular space, intracellular membrane-bounded organelle	GO:0005125, GO:0005129, GO:0008083	cytokine activity, granulocyte macrophage colony-stimulating factor receptor binding, growth factor activity	GO:0097011, GO:0071222, GO:0097028, GO:0001892, GO:0042045, GO:0001821, GO:0006955, GO:0042116, GO:0030225, GO:0030224, GO:0030099, GO:0043011, GO:2001240, GO:0045892, GO:0030223, GO:0008284, GO:0010628, GO:0032747, GO:0010744, GO:0071803, GO:0042531, GO:0045187, GO:0034405, GO:0034021	cellular response to granulocyte macrophage colony-stimulating factor stimulus, cellular response to lipopolysaccharide, dendritic cell differentiation, embryonic placenta development, epithelial fluid transport, histamine secretion, immune response, macrophage activation, macrophage differentiation, monocyte differentiation, myeloid cell differentiation, myeloid dendritic cell differentiation, n…
ENSG00000248890	36.8608	4.38318	0.841846	5.20662	1.92307e-07	2.28409e-05	chr4	144642922	144661357	-	HHIP-AS1	antisense		646576
ENSG00000108242	55.6263	4.36263	0.966981	4.5116	6.43401e-06	0.000459982	chr10	94683621	94736190	+	CYP2C18	protein_coding	A cytochrome P450 monooxygenase involved in retinoid metabolism. Hydroxylates all trans-retinoic acid (atRA) to 4-hydroxyretinoate and may modulate atRA signaling and clearance. Mechanistically, uses molecular oxygen inserting one oxygen atom into a substrate, and reducing the second into a water molecule, with two electrons provided by NADPH via cytochrome P450 reductase (CPR; NADPH-ferrihemopro…	1562	GO:0005737, GO:0005789, GO:0043231	cytoplasm, endoplasmic reticulum membrane, intracellular membrane-bounded organelle	GO:0008392, GO:0070330, GO:0020037, GO:0005506, GO:0004497, GO:0016712, GO:0019825, GO:0008401, GO:0008395	arachidonic acid epoxygenase activity, aromatase activity, heme binding, iron ion binding, monooxygenase activity, oxidoreductase activity, acting on paired donors, with incorporation or reduction of molecular oxygen, reduced flavin or flavoprotein as one donor, and incorporation of one atom of oxygen, oxygen binding, retinoic acid 4-hydroxylase activity, steroid hydroxylase activity	GO:0019373, GO:0042738, GO:0006082, GO:0042573, GO:0042572, GO:0006805	epoxygenase P450 pathway, exogenous drug catabolic process, organic acid metabolic process, retinoic acid metabolic process, retinol metabolic process, xenobiotic metabolic process
ENSG00000184995	1.3087	3.817	3.93937	0.968936	0.332577	0.810534	chr9	21480839	21482313	-	IFNE	protein_coding	Type I interferon required for maintaining basal levels of IFN-regulated genes, including 2'-5'-oligoadenylate synthetase, IRF7 and ISG15, in the female reproductive tract. Directly mediates protection against viral and bacterial genital infections (By similarity).	338376	GO:0005615	extracellular space	GO:0005125, GO:0005132	cytokine activity, type I interferon receptor binding	GO:0002250, GO:0030183, GO:0042100, GO:0019221, GO:0042742, GO:0051607, GO:0006959, GO:0002323, GO:0033141, GO:0043330, GO:0002286	adaptive immune response, B cell differentiation, B cell proliferation, cytokine-mediated signaling pathway, defense response to bacterium, defense response to virus, humoral immune response, natural killer cell activation involved in immune response, positive regulation of peptidyl-serine phosphorylation of STAT protein, response to exogenous dsRNA, T cell activation involved in immune response
ENSG00000224594	1.3087	3.817	3.93937	0.968936	0.332577	0.810534	chr8	48384590	48385049	+	RPL29P19	processed_pseudogene
ENSG00000253824	1.3087	3.817	3.93937	0.968936	0.332577	0.810534	chr8	100381260	100414459	-	AP003472.1	lincRNA
ENSG00000260132	1.3087	3.817	3.93937	0.968936	0.332577	0.810534	chr16	1408834	1412248	+	AL032819.1	antisense
ENSG00000164176	34.3247	4.33212	0.921354	4.70191	2.57745e-06	0.000211056	chr5	83940554	84384793	-	EDIL3	protein_coding	Promotes adhesion of endothelial cells through interaction with the alpha-v/beta-3 integrin receptor. Inhibits formation of vascular-like structures. May be involved in regulation of vascular morphogenesis of remodeling in embryonic development.	10085	GO:0062023, GO:0070062, GO:1903561	collagen-containing extracellular matrix, extracellular exosome, extracellular vesicle	GO:0005509, GO:0005178	calcium ion binding, integrin binding	GO:0007155, GO:0010811	cell adhesion, positive regulation of cell-substrate adhesion
ENSG00000285888	4.98994	3.81192	2.18613	1.74369	0.0812136	0.500198	chr6	36768485	36774651	+	Z85996.2	lincRNA
ENSG00000139278	110.751	4.28624	1.08072	3.96611	7.30539e-05	0.00329594	chr12	75480680	75503853	+	GLIPR1	protein_coding	This gene encodes a protein with similarity to both the pathogenesis-related protein (PR) superfamily and the cysteine-rich secretory protein (CRISP) family. Increased expression of this gene is associated with myelomocytic differentiation in macrophage and decreased expression of this gene through gene methylation is associated with prostate cancer. The protein has proapoptotic activities in pro…	11010	GO:0005615, GO:0005886, GO:0016020, GO:0016021, GO:0035577	extracellular space, plasma membrane, membrane, integral component of membrane, azurophil granule membrane	GO:0005515	protein binding
ENSG00000107742	292.076	4.27565	0.716179	5.97009	2.37117e-09	5.03719e-07	chr10	72059035	72089032	-	SPOCK2	protein_coding	This gene encodes a protein which binds with glycosaminoglycans to form part of the extracellular matrix. The protein contains thyroglobulin type-1, follistatin-like, and calcium-binding domains, and has glycosaminoglycan attachment sites in the acidic C-terminal region. Three alternatively spliced transcript variants that encode different protein isoforms have been described for this gene. [prov…	9806	GO:0005576	extracellular region	GO:0005509	calcium ion binding	GO:0007416, GO:0010811, GO:0010951, GO:0019800, GO:0030198, GO:0045595, GO:1990830, GO:2000147	synapse assembly, positive regulation of cell-substrate adhesion, negative regulation of endopeptidase activity, peptide cross-linking via chondroitin 4-sulfate glycosaminoglycan, extracellular matrix organization, regulation of cell differentiation, cellular response to leukemia inhibitory factor, positive regulation of cell motility
ENSG00000183114	2.68048	3.80029	3.03045	1.25403	0.20983	0.753523	chr1	20552439	20555010	+	FAM43B	protein_coding		163933
ENSG00000132259	1.2901	3.79712	3.93982	0.96378	0.335156	0.811215	chr11	6234765	6244429	+	CNGA4	protein_coding	CNGA4 is a modulatory subunit of vertebrate cyclic nucleotide-gated membrane channels that transduce odorant signals (Munger et al., 2001 [PubMed 11739959]).[supplied by OMIM, Mar 2008].	1262	GO:0005886, GO:0017071, GO:0030660, GO:0060170	plasma membrane, intracellular cyclic nucleotide activated cation channel complex, Golgi-associated vesicle membrane, ciliary membrane	GO:0005222, GO:0005223, GO:0030552, GO:0030553, GO:0044877	intracellular cAMP-activated cation channel activity, intracellular cGMP-activated cation channel activity, cAMP binding, cGMP binding, protein-containing complex binding	GO:0007608, GO:0050896, GO:0098655	sensory perception of smell, response to stimulus, cation transmembrane transport
ENSG00000162399	1.2901	3.79712	3.93982	0.96378	0.335156	0.811215	chr1	54998193	55011784	+	BSND	protein_coding	Functions as a beta-subunit for CLCNKA and CLCNKB chloride channels. In the kidney CLCNK/BSND heteromers mediate chloride reabsorption by facilitating its basolateral efflux. In the stria, CLCNK/BSND channels drive potassium secretion by recycling chloride for the basolateral SLC12A2 cotransporter.	7809	GO:0016323, GO:0005737, GO:0005887, GO:0005886, GO:0032991	basolateral plasma membrane, cytoplasm, integral component of plasma membrane, plasma membrane, protein-containing complex	GO:0005254, GO:0017081	chloride channel activity, chloride channel regulator activity	GO:0006821	chloride transport
ENSG00000164616	1.2901	3.79712	3.93982	0.96378	0.335156	0.811215	chr5	135930317	135951591	+	FBXL21	transcribed_unitary_pseudogene
ENSG00000183535	1.2901	3.79712	3.93982	0.96378	0.335156	0.811215	chr21	45419716	45425070	-	COL18A1-AS1	antisense		378832
ENSG00000185818	1.2901	3.79712	3.93982	0.96378	0.335156	0.811215	chr4	2059512	2069089	+	NAT8L	protein_coding	Plays a role in the regulation of lipogenesis by producing N-acetylaspartate acid (NAA), a brain-specific metabolite. NAA occurs in high concentration in brain and its hydrolysis plays a significant part in the maintenance of intact white matter. Promotes dopamine uptake by regulating TNF-alpha expression. Attenuates methamphetamine-induced inhibition of dopamine uptake.	339983	GO:0005737, GO:0016021, GO:0005759, GO:0031966, GO:0005739, GO:0030867	cytoplasm, integral component of membrane, mitochondrial matrix, mitochondrial membrane, mitochondrion, rough endoplasmic reticulum membrane	GO:0017188, GO:0008080	aspartate N-acetyltransferase activity, N-acetyltransferase activity	GO:0009066	aspartate family amino acid metabolic process
ENSG00000224844	1.2901	3.79712	3.93982	0.96378	0.335156	0.811215	chr2	237122910	237124097	-	AC107079.1	lincRNA
ENSG00000229356	1.2901	3.79712	3.93982	0.96378	0.335156	0.811215	chr21	44450986	44455284	-	LRRC3-DT	antisense		100861510
ENSG00000235295	1.2901	3.79712	3.93982	0.96378	0.335156	0.811215	chr22	18029385	18037968	+	LINC01634	lincRNA		100192420
ENSG00000236938	1.2901	3.79712	3.93982	0.96378	0.335156	0.811215	chr7	94071759	94077157	-	AC003092.2	lincRNA
ENSG00000243107	1.2901	3.79712	3.93982	0.96378	0.335156	0.811215	chr7	92200014	92206857	-	AC000120.1	sense_overlapping
ENSG00000244159	1.2901	3.79712	3.93982	0.96378	0.335156	0.811215	chr8	53887008	53887244	-	RPS27AP13	processed_pseudogene
ENSG00000248911	1.2901	3.79712	3.93982	0.96378	0.335156	0.811215	chr8	52975111	52976116	-	AC009800.1	processed_pseudogene
ENSG00000254001	1.2901	3.79712	3.93982	0.96378	0.335156	0.811215	chr8	78148101	78153913	+	AC084706.1	lincRNA
ENSG00000258551	1.2901	3.79712	3.93982	0.96378	0.335156	0.811215	chr15	91408708	91605211	+	CRAT37	lincRNA		101926928
ENSG00000274294	1.2901	3.79712	3.93982	0.96378	0.335156	0.811215	chr15	99416584	99417204	+	AC015660.3	lincRNA
ENSG00000274737	1.2901	3.79712	3.93982	0.96378	0.335156	0.811215	chr12	47817451	47817966	-	AC004466.2	sense_intronic
ENSG00000248846	1.28737	3.79406	3.69819	1.02592	0.304927	0.802955	chr5	66206212	66209447	-	LINC02065	lincRNA
ENSG00000261026	1.28463	3.79102	3.93996	0.962197	0.335951	0.811215	chr8	22679013	22684009	-	AC105046.1	sense_overlapping
ENSG00000261693	1.28463	3.79102	3.93996	0.962197	0.335951	0.811215	chr8	142403652	142407028	+	AC134682.1	antisense
ENSG00000272226	1.28463	3.79102	3.93996	0.962197	0.335951	0.811215	chr1	58812808	58813342	-	AL136985.2	lincRNA
ENSG00000169896	73.1295	3.78985	2.36358	1.60343	0.108839	0.582018	chr16	31259967	31332892	+	ITGAM	protein_coding	This gene encodes the integrin alpha M chain. Integrins are heterodimeric integral membrane proteins composed of an alpha chain and a beta chain. This I-domain containing alpha integrin combines with the beta 2 chain (ITGB2) to form a leukocyte-specific integrin referred to as macrophage receptor 1 ('Mac-1'), or inactivated-C3b (iC3b) receptor 3 ('CR3'). The alpha M beta 2 integrin is important i…	3684	GO:0016021	integral component of membrane	GO:0001540, GO:0001851, GO:0005178, GO:0005178, GO:0005515, GO:0031072, GO:0038024, GO:0038024, GO:0046872	amyloid-beta binding, complement component C3b binding, integrin binding, integrin binding, protein binding, heat shock protein binding, cargo receptor activity, cargo receptor activity, metal ion binding	GO:0001774, GO:0006898, GO:0006911, GO:0007155, GO:0007160, GO:0007229, GO:0010668, GO:0030900, GO:0032930, GO:0032930, GO:0033627, GO:0043315, GO:0045087, GO:0045963, GO:0090314, GO:0097190, GO:0097242, GO:0098609, GO:0098742, GO:0110090, GO:0150062, GO:0150064, GO:1901216, GO:1904151, GO:1905114, GO:2000363	microglial cell activation, receptor-mediated endocytosis, phagocytosis, engulfment, cell adhesion, cell-matrix adhesion, integrin-mediated signaling pathway, ectodermal cell differentiation, forebrain development, positive regulation of superoxide anion generation, positive regulation of superoxide anion generation, cell adhesion mediated by integrin, positive regulation of neutrophil degranulat…
ENSG00000118004	1.27944	3.78555	3.94009	0.960779	0.336663	0.811215	chr2	3594832	3644644	+	COLEC11	protein_coding	This gene encodes a member of the collectin family of C-type lectins that possess collagen-like sequences and carbohydrate recognition domains. Collectins are secreted proteins that play important roles in the innate immune system by binding to carbohydrate antigens on microorganisms, facilitating their recognition and removal. The encoded protein binds to multiple sugars with a preference for fu…	78989	GO:0005576, GO:0005581, GO:0005615, GO:0005615, GO:0005615, GO:0009897, GO:1905370	extracellular region, collagen trimer, extracellular space, extracellular space, extracellular space, external side of plasma membrane, serine-type endopeptidase complex	GO:0003677, GO:0005509, GO:0005515, GO:0005537, GO:0042802, GO:0042806, GO:0070492, GO:0120153	DNA binding, calcium ion binding, protein binding, mannose binding, identical protein binding, fucose binding, oligosaccharide binding, calcium-dependent carbohydrate binding	GO:0001867, GO:0001867, GO:0002752, GO:0006508, GO:0006956, GO:0019730, GO:0032502, GO:0097194, GO:1903028	complement activation, lectin pathway, complement activation, lectin pathway, cell surface pattern recognition receptor signaling pathway, proteolysis, complement activation, antimicrobial humoral response, developmental process, execution phase of apoptosis, positive regulation of opsonization
ENSG00000134762	180.521	4.26606	0.783831	5.44257	5.25183e-08	7.28515e-06	chr18	30990008	31042815	-	DSC3	protein_coding	The protein encoded by this gene is a calcium-dependent glycoprotein that is a member of the desmocollin subfamily of the cadherin superfamily. These desmosomal family members, along with the desmogleins, are found primarily in epithelial cells where they constitute the adhesive proteins of the desmosome cell-cell junction and are required for cell adhesion and desmosome formation. The desmosomal…	1825	GO:0016021	integral component of membrane	GO:0005509, GO:0045295	calcium ion binding, gamma-catenin binding	GO:0001701, GO:0007155, GO:0007156, GO:0098609	in utero embryonic development, cell adhesion, homophilic cell adhesion via plasma membrane adhesion molecules, cell-cell adhesion
ENSG00000215861	1.27807	3.78405	3.75696	1.00721	0.313833	0.802955	chr1	149197992	149321732	-	AC245297.1	unprocessed_pseudogene
ENSG00000272440	1.27807	3.78405	3.75696	1.00721	0.313833	0.802955	chr3	158695367	158695581	+	AC080013.6	lincRNA
ENSG00000175315	149.077	3.77896	1.88723	2.00238	0.0452434	0.361325	chr11	66011841	66013505	+	CST6	protein_coding	High affinity inhibitor for cathepsin L, cathepsin L2 (cathepsin V), and legumain (PubMed:30425301). Involved in the regulation of epidermal cornification, and hair follicle morphogenesis and maintenance (PubMed:30425301).	1474	GO:0001533, GO:0070062	cornified envelope, extracellular exosome	GO:0004869	cysteine-type endopeptidase inhibitor activity	GO:0009653, GO:0008544	anatomical structure morphogenesis, epidermis development
ENSG00000212901	1.26877	3.7739	3.94036	0.957756	0.338186	0.811215	chr17	41008521	41019324	-	KRTAP3-1	protein_coding	This protein is a member of the keratin-associated protein (KAP) family. The KAP proteins form a matrix of keratin intermediate filaments which contribute to the structure of hair fibers. KAP family members appear to have unique, family-specific amino- and carboxyl-terminal regions and are subdivided into three multi-gene families according to amino acid composition: the high sulfur, the ultrahig…	83896	GO:0005829, GO:0045095	cytosol, keratin filament	GO:0005198, GO:0005515	structural molecule activity, protein binding
ENSG00000233275	1.26877	3.7739	3.94036	0.957756	0.338186	0.811215	chr2	95434759	95435113	+	AC009238.2	processed_pseudogene
ENSG00000139174	12.1279	3.77359	1.58293	2.38393	0.017129	0.198149	chr12	42456757	42590355	-	PRICKLE1	protein_coding	This gene encodes a nuclear receptor that may be a negative regulator of the Wnt/beta-catenin signaling pathway. The encoded protein localizes to the nuclear membrane and has been implicated in the nuclear trafficking of the transcription repressors REST/NRSF and REST4. Mutations in this gene have been linked to progressive myoclonus epilepsy. Alternate splicing results in multiple transcript var…	144165	GO:0005634, GO:0005829, GO:0005829, GO:0031965	nucleus, cytosol, cytosol, nuclear membrane	GO:0008270	zinc ion binding	GO:0001843, GO:0006606, GO:0006606, GO:0031398, GO:0032436, GO:0035904, GO:0045892, GO:0060071, GO:0060976, GO:0090090, GO:2000691	neural tube closure, protein import into nucleus, protein import into nucleus, positive regulation of protein ubiquitination, positive regulation of proteasomal ubiquitin-dependent protein catabolic process, aorta development, negative regulation of DNA-templated transcription, Wnt signaling pathway, planar cell polarity pathway, coronary vasculature development, negative regulation of canonical …
ENSG00000211751	1.2674	3.77244	3.74933	1.00616	0.314337	0.802955	chr7	142791694	142793368	+	TRBC1	TR_C_gene		28639	GO:0016021	integral component of membrane	GO:0003823, GO:0034987	antigen binding, immunoglobulin receptor binding	GO:0002250, GO:0006910, GO:0006911, GO:0006955, GO:0006958, GO:0042742, GO:0045087, GO:0046631, GO:0050852, GO:0050853, GO:0050871	adaptive immune response, phagocytosis, recognition, phagocytosis, engulfment, immune response, complement activation, classical pathway, defense response to bacterium, innate immune response, alpha-beta T cell activation, T cell receptor signaling pathway, B cell receptor signaling pathway, positive regulation of B cell activation
ENSG00000073756	87.6088	4.2424	0.85521	4.96065	7.02561e-07	7.07816e-05	chr1	186671791	186680427	-	PTGS2	protein_coding	Prostaglandin-endoperoxide synthase (PTGS), also known as cyclooxygenase, is the key enzyme in prostaglandin biosynthesis, and acts both as a dioxygenase and as a peroxidase. There are two isozymes of PTGS: a constitutive PTGS1 and an inducible PTGS2, which differ in their regulation of expression and tissue distribution. This gene encodes the inducible isozyme. It is regulated by specific stimul…	5743	GO:0005637, GO:0005640, GO:0005737, GO:0005737, GO:0005737, GO:0005783, GO:0005788, GO:0005789, GO:0005901, GO:0032991, GO:0043005, GO:0043005, GO:0043231	nuclear inner membrane, nuclear outer membrane, cytoplasm, cytoplasm, cytoplasm, endoplasmic reticulum, endoplasmic reticulum lumen, endoplasmic reticulum membrane, caveola, protein-containing complex, neuron projection, neuron projection, intracellular membrane-bounded organelle	GO:0004601, GO:0004666, GO:0004666, GO:0005515, GO:0016702, GO:0019899, GO:0020037, GO:0042803, GO:0046872	peroxidase activity, prostaglandin-endoperoxide synthase activity, prostaglandin-endoperoxide synthase activity, protein binding, oxidoreductase activity, acting on single donors with incorporation of molecular oxygen, incorporation of two atoms of oxygen, enzyme binding, heme binding, protein homodimerization activity, metal ion binding	GO:0001516, GO:0001516, GO:0001516, GO:0001525, GO:0006954, GO:0006979, GO:0007566, GO:0007568, GO:0007612, GO:0007613, GO:0008217, GO:0008285, GO:0009410, GO:0009624, GO:0009750, GO:0010042, GO:0010226, GO:0010575, GO:0019233, GO:0019371, GO:0019371, GO:0030282, GO:0030728, GO:0031394, GO:0031622, GO:0031915, GO:0032227, GO:0032310, GO:0032355, GO:0032496, GO:0033138, GO:0033280, GO:0034605, GO:…	prostaglandin biosynthetic process, prostaglandin biosynthetic process, prostaglandin biosynthetic process, angiogenesis, inflammatory response, response to oxidative stress, embryo implantation, aging, learning, memory, regulation of blood pressure, negative regulation of cell population proliferation, response to xenobiotic stimulus, response to nematode, response to fructose, response to manga…
ENSG00000230433	1.26467	3.76925	3.94046	0.95655	0.338794	0.811215	chr6	524171	525581	+	AL031770.1	antisense
ENSG00000112541	236.807	3.76096	1.5387	2.44423	0.014516	0.177192	chr6	165327287	165988078	-	PDE10A	protein_coding	The protein encoded by this gene belongs to the cyclic nucleotide phosphodiesterase family. It plays a role in signal transduction by regulating the intracellular concentration of cyclic nucleotides. This protein can hydrolyze both cAMP and cGMP to the corresponding nucleoside 5' monophosphate, but has higher affinity for cAMP, and is more efficient with cAMP as substrate. Alternatively spliced t…	10846	GO:0005829	cytosol	GO:0004114, GO:0004115, GO:0004118, GO:0004118, GO:0030552, GO:0030552, GO:0030553, GO:0046872, GO:0047555	3',5'-cyclic-nucleotide phosphodiesterase activity, 3',5'-cyclic-AMP phosphodiesterase activity, cGMP-stimulated cyclic-nucleotide phosphodiesterase activity, cGMP-stimulated cyclic-nucleotide phosphodiesterase activity, cAMP binding, cAMP binding, cGMP binding, metal ion binding, 3',5'-cyclic-GMP phosphodiesterase activity	GO:0006198, GO:0007165, GO:0010754, GO:0046069	cAMP catabolic process, signal transduction, negative regulation of cGMP-mediated signaling, cGMP catabolic process
ENSG00000145335	60.8322	4.22643	1.13692	3.71744	0.000201255	0.00718459	chr4	89724099	89838315	-	SNCA	protein_coding	Alpha-synuclein is a member of the synuclein family, which also includes beta- and gamma-synuclein. Synucleins are abundantly expressed in the brain and alpha- and beta-synuclein inhibit phospholipase D2 selectively. SNCA may serve to integrate presynaptic signaling and membrane trafficking. Defects in SNCA have been implicated in the pathogenesis of Parkinson disease. SNCA peptides are a major c…	6622	GO:0005737, GO:0005576, GO:0016020, GO:0005634, GO:0045202	cytoplasm, extracellular region, membrane, nucleus, synapse	GO:0000149, GO:0000287, GO:0000976, GO:0003779, GO:0004860, GO:0005504, GO:0005507, GO:0005509, GO:0005515, GO:0005543, GO:0008198, GO:0008270, GO:0008289, GO:0008289, GO:0016491, GO:0019894, GO:0030544, GO:0042393, GO:0042802, GO:0042802, GO:0043014, GO:0043027, GO:0048156, GO:0051219, GO:0060090, GO:0060961, GO:0070840, GO:1903136, GO:1903136	SNARE binding, magnesium ion binding, transcription cis-regulatory region binding, actin binding, protein kinase inhibitor activity, fatty acid binding, copper ion binding, calcium ion binding, protein binding, phospholipid binding, ferrous iron binding, zinc ion binding, lipid binding, lipid binding, oxidoreductase activity, kinesin binding, Hsp70 protein binding, histone binding, identical prot…	GO:0014059	regulation of dopamine secretion
ENSG00000236391	2.58467	3.75112	3.18969	1.17601	0.239589	0.77206	chr2	173338219	173356208	-	AC092573.2	transcribed_processed_pseudogene
ENSG00000107018	1.24744	3.75032	3.94091	0.951639	0.34128	0.811215	chr9	5334969	5339873	-	RLN1	protein_coding	Relaxin is an ovarian hormone that acts with estrogen to produce dilatation of the birth canal in many mammals. May be involved in remodeling of connective tissues during pregnancy, promoting growth of pubic ligaments and ripening of the cervix.	6013	GO:0005576	extracellular region	GO:0005179	hormone activity	GO:0007565, GO:0007165	female pregnancy, signal transduction
ENSG00000258820	1.24744	3.75032	3.94091	0.951639	0.34128	0.811215	chr14	75259411	75271950	+	AF111167.1	antisense
ENSG00000089692	1.2447	3.74718	3.94098	0.950823	0.341694	0.811215	chr12	6772512	6778455	+	LAG3	protein_coding	May function as a ligand for MHC class II (MHC-II) on antigen-presenting cells (APC), promoting APC activation/maturation and driving Th1 immune response.	3902	GO:0009897, GO:0005576, GO:0016021, GO:0005886	external side of plasma membrane, extracellular region, integral component of membrane, plasma membrane	GO:0003823, GO:0042289, GO:0004888	antigen binding, MHC class II protein binding, transmembrane signaling receptor activity	GO:0002250, GO:0007166, GO:0032703, GO:0045590, GO:0002270, GO:0045954, GO:0050776	adaptive immune response, cell surface receptor signaling pathway, negative regulation of interleukin-2 production, negative regulation of regulatory T cell differentiation, plasmacytoid dendritic cell activation, positive regulation of natural killer cell mediated cytotoxicity, regulation of immune response
ENSG00000168913	1.2447	3.74718	3.94098	0.950823	0.341694	0.811215	chr9	34521040	34523041	-	ENHO	protein_coding	Involved in the regulation of glucose homeostasis and lipid metabolism.	375704	GO:0005576, GO:0005886	extracellular region, plasma membrane	GO:0005179	hormone activity	GO:0045747	positive regulation of Notch signaling pathway
ENSG00000242419	1.2447	3.74718	3.94098	0.950823	0.341694	0.811215	chr5	141484997	141512979	+	PCDHGC4	protein_coding	This gene is a member of the protocadherin gamma gene cluster, one of three related clusters tandemly linked on chromosome five. These gene clusters have an immunoglobulin-like organization, suggesting that a novel mechanism may be involved in their regulation and expression. The gamma gene cluster includes 22 genes divided into 3 subfamilies. Subfamily A contains 12 genes, subfamily B contains 7…	56098	GO:0005886	plasma membrane	GO:0005509	calcium ion binding	GO:0007155	cell adhesion
ENSG00000237223	16.4576	4.21966	1.37359	3.07199	0.00212634	0.0446855	chr2	108322238	108353799	+	SULT1C2P1	transcribed_unprocessed_pseudogene		151234
ENSG00000163823	2.57381	3.73879	3.7177	1.00567	0.314574	0.802955	chr3	46201709	46208396	-	CCR1	protein_coding	Receptor for a C-C type chemokine. Binds to MIP-1-alpha, MIP-1-delta, RANTES, and MCP-3 and, less efficiently, to MIP-1-beta or MCP-1 and subsequently transduces a signal by increasing the intracellular calcium ions level. Responsible for affecting stem cell proliferation.	1230	GO:0005737, GO:0009897, GO:0005887, GO:0005886	cytoplasm, external side of plasma membrane, integral component of plasma membrane, plasma membrane	GO:0019957, GO:0016493, GO:0071791, GO:0035717, GO:0004950, GO:0004435	C-C chemokine binding, C-C chemokine receptor activity, chemokine (C-C motif) ligand 5 binding, chemokine (C-C motif) ligand 7 binding, chemokine receptor activity, phosphatidylinositol phospholipase C activity	GO:0006816, GO:0019722, GO:0007155, GO:0060326, GO:0007166, GO:0007267, GO:0006874, GO:0070098, GO:0006935, GO:0019221, GO:0002407, GO:0006887, GO:0007187, GO:0006955, GO:0006954, GO:0030502, GO:0010629, GO:0051928, GO:0030335, GO:0007204, GO:0070374, GO:0090026, GO:0045672, GO:0009611	calcium ion transport, calcium-mediated signaling, cell adhesion, cell chemotaxis, cell surface receptor signaling pathway, cell-cell signaling, cellular calcium ion homeostasis, chemokine-mediated signaling pathway, chemotaxis, cytokine-mediated signaling pathway, dendritic cell chemotaxis, exocytosis, G protein-coupled receptor signaling pathway, coupled to cyclic nucleotide second messenger, i…
ENSG00000230490	2.57381	3.73879	3.7177	1.00567	0.314574	0.802955	chr13	33355206	33676768	-	AL139383.1	lincRNA
ENSG00000251165	2.57381	3.73879	3.7177	1.00567	0.314574	0.802955	chr4	186286094	186500997	-	F11-AS1	antisense		285441
ENSG00000253844	4.73576	3.7385	2.7022	1.3835	0.166511	0.700726	chr8	51961458	52022974	+	AC064807.2	lincRNA
ENSG00000138623	471.369	4.21839	0.592479	7.11989	1.08012e-12	4.56303e-10	chr15	74409289	74433958	-	SEMA7A	protein_coding	This gene encodes a member of the semaphorin family of proteins. The encoded preproprotein is proteolytically processed to generate the mature glycosylphosphatidylinositol (GPI)-anchored membrane glycoprotein. The encoded protein is found on activated lymphocytes and erythrocytes and may be involved in immunomodulatory and neuronal processes. The encoded protein carries the John Milton Hagen (JMH…	8482	GO:0016020	membrane	GO:0030215	semaphorin receptor binding	GO:0030154, GO:0007399	cell differentiation, nervous system development
ENSG00000237972	4.94667	3.72734	2.49333	1.49492	0.134934	0.640081	chr7	43918697	43920054	+	TUBG1P	processed_pseudogene		442673
ENSG00000225279	5.17989	3.72672	2.537	1.46895	0.141847	0.658257	chr1	160062488	160079821	+	AL121987.1	antisense
ENSG00000267414	1.2261	3.72638	3.94148	0.945428	0.344441	0.811215	chr18	44676927	44679717	-	AC120049.1	lincRNA		101927943
ENSG00000167656	653.589	3.72401	1.81291	2.05416	0.03996	0.335718	chr8	142784880	142786592	-	LY6D	protein_coding	May act as a specification marker at earliest stage specification of lymphocytes between B- and T-cell development. Marks the earliest stage of B-cell specification.	8581	GO:0031225, GO:0009986, GO:0005576, GO:0016020, GO:0005886	anchored component of membrane, cell surface, extracellular region, membrane, plasma membrane	GO:0005515	protein binding	GO:0007155, GO:0030098	cell adhesion, lymphocyte differentiation
ENSG00000163331	17.7572	3.7136	1.66061	2.23629	0.0253327	0.253369	chr2	158795317	158862781	+	DAPL1	protein_coding		92196			GO:0005515, GO:0070513	protein binding, death domain binding	GO:0010507, GO:0030154, GO:0034198, GO:0097190	negative regulation of autophagy, cell differentiation, cellular response to amino acid starvation, apoptotic signaling pathway
ENSG00000261490	12.4084	-4.62595	1.53269	-3.01818	0.00254298	0.0514633	chr4	10068089	10073019	-	AC005674.2	sense_overlapping
ENSG00000124237	1.20477	3.70207	3.94206	0.939119	0.34767	0.811215	chr20	58150904	58161150	+	C20orf85	protein_coding		128602			GO:0005515	protein binding
ENSG00000186051	1.20477	3.70207	3.94206	0.939119	0.34767	0.811215	chr9	105662457	105663112	+	TAL2	protein_coding	This intronless gene encodes a helix-loop-helix protein. Translocations between this gene on chromosome 9 and the T-cell receptor beta-chain locus on chromosome 7 have been associated with activation of the T-cell acute lymphocytic leukemia 2 gene and T-cell acute lymphoblastic leukemia. [provided by RefSeq, Mar 2009].	6887	GO:0000785	chromatin	GO:0003677, GO:0000981, GO:0046983, GO:0000978	DNA binding, DNA-binding transcription factor activity, RNA polymerase II-specific, protein dimerization activity, RNA polymerase II cis-regulatory region sequence-specific DNA binding	GO:0030901, GO:0035264, GO:0009791, GO:0006357, GO:0021794	midbrain development, multicellular organism growth, post-embryonic development, regulation of transcription by RNA polymerase II, thalamus development
ENSG00000232846	1.20477	3.70207	3.94206	0.939119	0.34767	0.811215	chr1	51709062	51709940	+	SLC25A6P3	processed_pseudogene		100422686
ENSG00000233936	1.20477	3.70207	3.94206	0.939119	0.34767	0.811215	chr9	135245696	135252708	-	AL390778.2	lincRNA
ENSG00000237372	1.20477	3.70207	3.94206	0.939119	0.34767	0.811215	chr9	89639814	89719759	+	UNQ6494	lincRNA		100129066
ENSG00000237980	1.20477	3.70207	3.94206	0.939119	0.34767	0.811215	chr1	212653999	212665434	-	AL590648.3	lincRNA
ENSG00000250710	1.20477	3.70207	3.94206	0.939119	0.34767	0.811215	chr4	4156522	4157443	-	OR7E99P	unprocessed_pseudogene		81419
ENSG00000255359	1.20477	3.70207	3.94206	0.939119	0.34767	0.811215	chr11	22846931	22860426	-	CCDC179	protein_coding		100500938			GO:0005515	protein binding
ENSG00000264954	1.20477	3.70207	3.94206	0.939119	0.34767	0.811215	chr17	63996071	63999899	-	PRR29-AS1	lincRNA		400612
ENSG00000265554	1.20477	3.70207	3.94206	0.939119	0.34767	0.811215	chr18	10125340	10144406	+	AP005271.1	lincRNA
ENSG00000270226	1.20477	3.70207	3.94206	0.939119	0.34767	0.811215	chr22	17012404	17012932	+	AC006548.2	processed_pseudogene		100419811
ENSG00000073969	134.629	3.68505	1.05	3.50957			chr17	46590669	46757464	+	NSF	protein_coding		4905	GO:0005765, GO:0005794, GO:0005795, GO:0005795, GO:0005829, GO:0005829, GO:0005886, GO:0014069, GO:0043198	lysosomal membrane, Golgi apparatus, Golgi stack, Golgi stack, cytosol, cytosol, plasma membrane, postsynaptic density, dendritic shaft	GO:0000149, GO:0005515, GO:0005524, GO:0016887, GO:0016887, GO:0017075, GO:0019901, GO:0030165, GO:0035255, GO:0044877, GO:0044877, GO:0046872, GO:0140545	SNARE binding, protein binding, ATP binding, ATP hydrolysis activity, ATP hydrolysis activity, syntaxin-1 binding, protein kinase binding, PDZ domain binding, ionotropic glutamate receptor binding, protein-containing complex binding, protein-containing complex binding, metal ion binding, ATP-dependent protein disaggregase activity	GO:0001921, GO:0006813, GO:0006886, GO:0006887, GO:0006891, GO:0016192, GO:0017157, GO:0035494, GO:0043001, GO:0045026, GO:0045732	positive regulation of receptor recycling, potassium ion transport, intracellular protein transport, exocytosis, intra-Golgi vesicle-mediated transport, vesicle-mediated transport, regulation of exocytosis, SNARE complex disassembly, Golgi to plasma membrane protein transport, plasma membrane fusion, positive regulation of protein catabolic process
ENSG00000136696	1.19393	3.6821	3.94255	0.933938	0.350336	0.812938	chr2	113022091	113052867	-	IL36B	protein_coding	Cytokine that binds to and signals through the IL1RL2/IL-36R receptor which in turn activates NF-kappa-B and MAPK signaling pathways in target cells linked to a pro-inflammatory response. Part of the IL-36 signaling system that is thought to be present in epithelial barriers and to take part in local inflammatory response; similar to the IL-1 system with which it shares the coreceptor IL1RAP. Sti…	27177	GO:0005737, GO:0005576, GO:0005615	cytoplasm, extracellular region, extracellular space	GO:0005125, GO:0005149	cytokine activity, interleukin-1 receptor binding	GO:0071222, GO:0019221, GO:0006955, GO:0006954, GO:0002437, GO:0045087, GO:0010628, GO:0045582	cellular response to lipopolysaccharide, cytokine-mediated signaling pathway, immune response, inflammatory response, inflammatory response to antigenic stimulus, innate immune response, positive regulation of gene expression, positive regulation of T cell differentiation
ENSG00000168746	1.19393	3.6821	3.94255	0.933938	0.350336	0.812938	chr20	44436172	44465349	-	LINC01620	lincRNA		140834
ENSG00000169469	1.19393	3.6821	3.94255	0.933938	0.350336	0.812938	chr1	153031202	153032900	+	SPRR1B	protein_coding	Cross-linked envelope protein of keratinocytes. It is a keratinocyte protein that first appears in the cell cytosol, but ultimately becomes cross-linked to membrane proteins by transglutaminase. All that results in the formation of an insoluble envelope beneath the plasma membrane. Can function as both amine donor and acceptor in transglutaminase-mediated cross-linkage.	6699	GO:0001533, GO:0005737, GO:0005829	cornified envelope, cytoplasm, cytosol	GO:0005198	structural molecule activity	GO:0008544, GO:0031424, GO:0030216, GO:0018149	epidermis development, keratinization, keratinocyte differentiation, peptide cross-linking
ENSG00000184984	1.19393	3.6821	3.94255	0.933938	0.350336	0.812938	chr15	33968720	34067457	+	CHRM5	protein_coding	The muscarinic cholinergic receptors belong to a larger family of G protein-coupled receptors. The functional diversity of these receptors is defined by the binding of acetylcholine and includes cellular responses such as adenylate cyclase inhibition, phosphoinositide degeneration, and potassium channel mediation. Muscarinic receptors influence many effects of acetylcholine in the central and per…	1133	GO:0005886, GO:0005887, GO:0030425, GO:0045202, GO:0045211, GO:0070161	plasma membrane, integral component of plasma membrane, dendrite, synapse, postsynaptic membrane, anchoring junction	GO:0004435, GO:0004993, GO:0005515, GO:0016907, GO:0030594	phosphatidylinositol phospholipase C activity, G protein-coupled serotonin receptor activity, protein binding, G protein-coupled acetylcholine receptor activity, neurotransmitter receptor activity	GO:0001696, GO:0007187, GO:0007197, GO:0007213, GO:0007268, GO:0015872, GO:0019226, GO:0060304, GO:0098664	gastric acid secretion, G protein-coupled receptor signaling pathway, coupled to cyclic nucleotide second messenger, adenylate cyclase-inhibiting G protein-coupled acetylcholine receptor signaling pathway, G protein-coupled acetylcholine receptor signaling pathway, chemical synaptic transmission, dopamine transport, transmission of nerve impulse, regulation of phosphatidylinositol dephosphorylati…
ENSG00000228055	1.19393	3.6821	3.94255	0.933938	0.350336	0.812938	chr10	87397023	87424792	-	LINC00864	lincRNA		728218
ENSG00000254786	1.19393	3.6821	3.94255	0.933938	0.350336	0.812938	chr11	58995439	58999689	-	AP001636.1	unprocessed_pseudogene
ENSG00000274695	1.19393	3.6821	3.94255	0.933938	0.350336	0.812938	chr12	128826836	128827579	+	AC108704.1	lincRNA
ENSG00000279964	1.19393	3.6821	3.94255	0.933938	0.350336	0.812938	chr2	230410700	230412529	-	AC009949.1	TEC
ENSG00000281327	1.19393	3.6821	3.94255	0.933938	0.350336	0.812938	chr5	82850864	82859836	-	LINC01338	lincRNA
ENSG00000167080	156.75	3.68107	2.81098	1.30953			chr17	49132460	49176840	+	B4GALNT2	protein_coding	Involved in the synthesis of the Sd(a) antigen (Sia-alpha2,3-[GalNAc-beta1,4]Gal-beta1,4-GlcNAc), a carbohydrate determinant expressed on erythrocytes, the colonic mucosa and other tissues. Transfers a beta-1,4-linked GalNAc to the galactose residue of an alpha-2,3-sialylated chain.	124872	GO:0000139, GO:0030173, GO:0016021	Golgi membrane, integral component of Golgi membrane, integral component of membrane	GO:0008376	acetylgalactosaminyltransferase activity	GO:0030259, GO:0022408, GO:0009312, GO:0018279, GO:0019276, GO:0006047	lipid glycosylation, negative regulation of cell-cell adhesion, oligosaccharide biosynthetic process, protein N-linked glycosylation via asparagine, UDP-N-acetylgalactosamine metabolic process, UDP-N-acetylglucosamine metabolic process
ENSG00000224004	4.36387	3.67605	2.75787	1.33293	0.182554	0.726983	chr14	53991101	53991995	-	ATP5F1CP1	processed_pseudogene		645560
ENSG00000239207	1.18463	3.67124	3.94282	0.93112	0.351791	0.814585	chr3	138777832	138778810	+	GAPDHP39	processed_pseudogene
ENSG00000230839	1.17533	3.66031	3.9431	0.928282	0.353261	0.816386	chr20	1804016	1817606	-	AL121760.1	lincRNA
ENSG00000134256	4.33506	3.6538	2.19017	1.66827	0.0952618	0.542004	chr1	117001750	117036476	+	CD101	protein_coding	Plays a role as inhibitor of T-cells proliferation induced by CD3. Inhibits expression of IL2RA on activated T-cells and secretion of IL2. Inhibits tyrosine kinases that are required for IL2 production and cellular proliferation. Inhibits phospholipase C-gamma-1/PLCG1 phosphorylation and subsequent CD3-induced changes in intracellular free calcium. Prevents nuclear translocation of nuclear factor…	9398	GO:0070062, GO:0016021, GO:0005886	extracellular exosome, integral component of membrane, plasma membrane	GO:0016812	hydrolase activity, acting on carbon-nitrogen (but not peptide) bonds, in cyclic amides	GO:0007166	cell surface receptor signaling pathway
ENSG00000231802	4.89091	3.65309	2.12323	1.72053	0.0853354	0.511775	chr2	219684030	219684795	-	AC009502.2	processed_pseudogene
ENSG00000211767	1.16603	3.64929	3.94337	0.925425	0.354745	0.816404	chr7	142796847	142796895	+	TRBJ2-3	TR_J_gene		28626	GO:0042101	T cell receptor complex			GO:0002250	adaptive immune response
ENSG00000226468	1.16603	3.64929	3.94337	0.925425	0.354745	0.816404	chr7	32456963	32457758	-	AC018641.1	processed_pseudogene
ENSG00000237074	1.15674	3.6382	3.94365	0.922546	0.356244	0.816802	chr1	207240122	207309292	+	AL596218.1	lincRNA
ENSG00000072163	4.45692	3.63695	2.18743	1.66266	0.096381	0.546032	chr2	127638381	127681786	-	LIMS2	protein_coding	This gene encodes a member of a small family of focal adhesion proteins which interacts with ILK (integrin-linked kinase), a protein which effects protein-protein interactions with the extraceullar matrix. The encoded protein has five LIM domains, each domain forming two zinc fingers, which permit interactions which regulate cell shape and migration. A pseudogene of this gene is located on chromo…	55679	GO:0005634, GO:0005737, GO:0005829, GO:0005886, GO:0005911, GO:0005925, GO:0005925, GO:0005925	nucleus, cytoplasm, cytosol, plasma membrane, cell-cell junction, focal adhesion, focal adhesion, focal adhesion	GO:0046872	metal ion binding	GO:0007229, GO:0043066, GO:0045216, GO:0061351, GO:0098609, GO:1900026, GO:1904055, GO:1990705, GO:2000178, GO:2000346, GO:2001046	integrin-mediated signaling pathway, negative regulation of apoptotic process, cell-cell junction organization, neural precursor cell proliferation, cell-cell adhesion, positive regulation of substrate adhesion-dependent cell spreading, negative regulation of cholangiocyte proliferation, cholangiocyte proliferation, negative regulation of neural precursor cell proliferation, negative regulation o…
ENSG00000266446	2.43465	3.63662	3.11506	1.16743	0.243036	0.773211	chr9	21995482	21996013	+	AL449423.1	sense_intronic
ENSG00000226627	4.27516	3.63486	2.24892	1.61627	0.106036	0.573668	chr11	70631094	70635490	+	SHANK2-AS1	antisense		100874198
ENSG00000121207	77.5612	3.63154	2.62598	1.38293	0.166686	0.701169	chr4	154626945	154753118	+	LRAT	protein_coding	The protein encoded by this gene localizes to the endoplasmic reticulum, where it catalyzes the esterification of all-trans-retinol into all-trans-retinyl ester. This reaction is an important step in vitamin A metabolism in the visual system. Mutations in this gene have been associated with early-onset severe retinal dystrophy and Leber congenital amaurosis 14. Alternative splicing results in mul…	9227	GO:0005771, GO:0005783, GO:0005789, GO:0005791, GO:0005791, GO:0016021, GO:0048471	multivesicular body, endoplasmic reticulum, endoplasmic reticulum membrane, rough endoplasmic reticulum, rough endoplasmic reticulum, integral component of membrane, perinuclear region of cytoplasm	GO:0047173	phosphatidylcholine-retinol O-acyltransferase activity	GO:0042572	retinol metabolic process
ENSG00000214514	1.14744	3.62704	3.94394	0.919648	0.357757	0.816802	chr17	41626327	41640199	-	KRT42P	transcribed_unprocessed_pseudogene		284116
ENSG00000254367	1.14744	3.62704	3.94394	0.919648	0.357757	0.816802	chr8	8723693	8782479	-	AC087269.1	lincRNA
ENSG00000267882	4.39857	3.6196	2.17262	1.66601	0.0957117	0.543814	chr20	47318502	47320754	+	AL031666.2	antisense		100131496
ENSG00000254221	42.389	4.18801	1.21029	3.46035	0.000539474	0.0157917	chr5	141350102	141512979	+	PCDHGB1	protein_coding	Potential calcium-dependent cell-adhesion protein. May be involved in the establishment and maintenance of specific neuronal connections in the brain.	56104	GO:0030426, GO:0005887	growth cone, integral component of plasma membrane	GO:0005509	calcium ion binding	GO:0007155, GO:0007156	cell adhesion, homophilic cell adhesion via plasma membrane adhesion molecules
ENSG00000124225	7727.98	4.169	0.41524	10.04	1.017e-23	1.71855e-20	chr20	57648392	57711536	-	PMEPA1	protein_coding	This gene encodes a transmembrane protein that contains a Smad interacting motif (SIM). Expression of this gene is induced by androgens and transforming growth factor beta, and the encoded protein suppresses the androgen receptor and transforming growth factor beta signaling pathways though interactions with Smad proteins. Overexpression of this gene may play a role in multiple types of cancer. A…	56937	GO:0031901, GO:0016021, GO:0043231	early endosome membrane, integral component of membrane, intracellular membrane-bounded organelle	GO:0070412	R-SMAD binding	GO:0010991, GO:0030512	negative regulation of SMAD protein complex assembly, negative regulation of transforming growth factor beta receptor signaling pathway
ENSG00000270690	2.40384	3.61481	3.79896	0.951526	0.341338	0.811215	chr15	65458574	65459534	+	AC105129.3	processed_pseudogene
ENSG00000180284	1.13403	3.6106	3.94436	0.915382	0.359991	0.816802	chrX	103651735	103652106	-	AL049610.1	processed_pseudogene		100130176
ENSG00000233299	1.13403	3.6106	3.94436	0.915382	0.359991	0.816802	chr2	223398267	223398546	-	HIGD1AP4	processed_pseudogene
ENSG00000239152	1.13403	3.6106	3.94436	0.915382	0.359991	0.816802	chr10	45856307	45856422	+	RNA5SP310	rRNA_pseudogene		106480762
ENSG00000223753	1.12884	3.60446	3.94452	0.913788	0.360828	0.816802	chrX	101683780	101684449	+	AC234775.1	processed_pseudogene		100420247
ENSG00000224655	1.12884	3.60446	3.94452	0.913788	0.360828	0.816802	chr2	121790444	121796702	+	LINC01823	lincRNA		101927801
ENSG00000232678	1.12884	3.60446	3.94452	0.913788	0.360828	0.816802	chr1	152077952	152078211	+	SPTLC1P4	processed_pseudogene		100874500
ENSG00000284116	1.12884	3.60446	3.94452	0.913788	0.360828	0.816802	chr9	39983793	40106611	-	AL772307.1	processed_transcript
ENSG00000225294	1.11817	3.59129	3.94487	0.910371	0.362627	0.816802	chr1	26985897	26986340	-	OSTCP2	processed_pseudogene
ENSG00000147065	1599.05	4.16431	0.419145	9.93525	2.92442e-23	4.72687e-20	chrX	65588377	65741931	+	MSN	protein_coding	Moesin (for membrane-organizing extension spike protein) is a member of the ERM family which includes ezrin and radixin. ERM proteins appear to function as cross-linkers between plasma membranes and actin-based cytoskeletons. Moesin is localized to filopodia and other membranous protrusions that are important for cell-cell recognition and signaling and for cell movement. [provided by RefSeq, Jul …	4478	GO:0005856	cytoskeleton	GO:0008092	cytoskeletal protein binding	GO:0001771, GO:0007010, GO:0007159, GO:0008360, GO:0008360, GO:0008361, GO:0008361, GO:0010628, GO:0022612, GO:0022614, GO:0042098, GO:0045198, GO:0045732, GO:0050900, GO:0061028, GO:0070489, GO:0071394, GO:0071803, GO:0072678, GO:1902115, GO:1902115, GO:1902966, GO:1902966, GO:2000401, GO:2000643, GO:2000643	immunological synapse formation, cytoskeleton organization, leukocyte cell-cell adhesion, regulation of cell shape, regulation of cell shape, regulation of cell size, regulation of cell size, positive regulation of gene expression, gland morphogenesis, membrane to membrane docking, T cell proliferation, establishment of epithelial cell apical/basal polarity, positive regulation of protein catabol…
ENSG00000187416	1.11407	3.58602	3.94501	0.909003	0.363349	0.816802	chr7	104328656	104907232	+	LHFPL3	protein_coding	This gene is a member of the lipoma HMGIC fusion partner (LHFP) gene family, which is a subset of the superfamily of tetraspan transmembrane protein encoding genes. Mutations in one LHFP-like gene result in deafness in humans and mice, and a second LHFP-like gene is fused to a high-mobility group gene in a translocation-associated lipoma. A partial gene fragment named LHFPL4 corresponds to a port…	375612	GO:0016021	integral component of membrane	GO:0005515	protein binding	GO:0007605	sensory perception of sound
ENSG00000250994	1.11407	3.58602	3.94501	0.909003	0.363349	0.816802	chr5	134436711	134492519	+	AC005355.1	lincRNA
ENSG00000278530	23.4402	3.58509	1.7241	2.0794	0.0375811	0.323964	chrX	80228489	80335364	-	CHMP1B2P	transcribed_unitary_pseudogene		101060146
ENSG00000115919	175.352	3.58017	1.89192	1.89235	0.0584441	0.416389	chr2	142877498	143055832	+	KYNU	protein_coding	Kynureninase is a pyridoxal-5'-phosphate (pyridoxal-P) dependent enzyme that catalyzes the cleavage of L-kynurenine and L-3-hydroxykynurenine into anthranilic and 3-hydroxyanthranilic acids, respectively. Kynureninase is involved in the biosynthesis of NAD cofactors from tryptophan through the kynurenine pathway. Alternative splicing results in multiple transcript variants. [provided by RefSeq, N…	8942	GO:0005737	cytoplasm	GO:0030429, GO:0030170	kynureninase activity, pyridoxal phosphate binding	GO:0009435, GO:0006569	NAD biosynthetic process, tryptophan catabolic process
ENSG00000057019	10828.1	4.11992	0.354885	11.6092	3.70194e-31	1.72029e-27	chr3	98795941	98901689	-	DCBLD2	protein_coding		131566	GO:0005887, GO:0005887, GO:0009986	integral component of plasma membrane, integral component of plasma membrane, cell surface	GO:0005515, GO:0038023	protein binding, signaling receptor activity	GO:0030308, GO:0030522, GO:0042060, GO:0042060	negative regulation of cell growth, intracellular receptor signaling pathway, wound healing, wound healing
ENSG00000109193	12.8235	3.57759	1.69661	2.10867	0.0349734	0.311064	chr4	69841212	69860152	-	SULT1E1	protein_coding	Sulfotransferase that utilizes 3'-phospho-5'-adenylyl sulfate (PAPS) as sulfonate donor to catalyze the sulfate conjugation of estradiol and estrone (PubMed:7779757, PubMed:11884392, PubMed:11006110). Is a key enzyme in estrogen homeostasis, the sulfation of estrogens leads to their inactivation. Also sulfates dehydroepiandrosterone (DHEA), pregnenolone, (24S)-hydroxycholesterol and xenobiotic co…	6783	GO:0005737, GO:0005829, GO:0031965	cytoplasm, cytosol, nuclear membrane	GO:0004062, GO:0004304, GO:0047894, GO:0005496, GO:0050294, GO:0008146	aryl sulfotransferase activity, estrone sulfotransferase activity, flavonol 3-sulfotransferase activity, steroid binding, steroid sulfotransferase activity, sulfotransferase activity	GO:0050427, GO:0006711, GO:0008210, GO:0006068, GO:0045600, GO:0008202, GO:0051923	3'-phosphoadenosine 5'-phosphosulfate metabolic process, estrogen catabolic process, estrogen metabolic process, ethanol catabolic process, positive regulation of fat cell differentiation, steroid metabolic process, sulfation
ENSG00000270244	1.10477	3.57447	3.94531	0.906006	0.364933	0.816802	chr4	76886029	76886370	-	AC104687.2	processed_pseudogene
ENSG00000153064	217.8	4.09378	0.488388	8.38222	5.19385e-17	4.19753e-14	chr4	101411286	102074812	+	BANK1	protein_coding	Involved in B-cell receptor (BCR)-induced Ca(2+) mobilization from intracellular stores. Promotes Lyn-mediated phosphorylation of IP3 receptors 1 and 2.	55024	GO:0048471	perinuclear region of cytoplasm	GO:0043274, GO:0002020, GO:1990782, GO:0035591, GO:0005102	phospholipase binding, protease binding, protein tyrosine kinase binding, signaling adaptor activity, signaling receptor binding	GO:0042113, GO:0050853, GO:0050869, GO:0032715, GO:0051898, GO:0045947, GO:0043410, GO:0050731, GO:0009617	B cell activation, B cell receptor signaling pathway, negative regulation of B cell activation, negative regulation of interleukin-6 production, negative regulation of protein kinase B signaling, negative regulation of translational initiation, positive regulation of MAPK cascade, positive regulation of peptidyl-tyrosine phosphorylation, response to bacterium
ENSG00000217825	1.09684	3.56463	3.94557	0.90345	0.366287	0.816802	chr7	155196563	155198455	-	AC099552.1	lincRNA
ENSG00000163430	2190.1	4.06759	0.596663	6.81723	9.28143e-12	3.13679e-09	chr3	120392293	120451253	-	FSTL1	protein_coding	This gene encodes a protein with similarity to follistatin, an activin-binding protein. It contains an FS module, a follistatin-like sequence containing 10 conserved cysteine residues. This gene product is thought to be an autoantigen associated with rheumatoid arthritis. [provided by RefSeq, Jul 2008].	11167	GO:0005576, GO:0005615, GO:0005788, GO:0070062	extracellular region, extracellular space, endoplasmic reticulum lumen, extracellular exosome	GO:0005509, GO:0005515, GO:0008201	calcium ion binding, protein binding, heparin binding	GO:0007275, GO:0030154, GO:0030510, GO:0043066, GO:0043542, GO:0045446, GO:0061484	multicellular organism development, cell differentiation, regulation of BMP signaling pathway, negative regulation of apoptotic process, endothelial cell migration, endothelial cell differentiation, hematopoietic stem cell homeostasis
ENSG00000136869	2027.45	4.06264	0.432121	9.40163	5.3724e-21	7.98898e-18	chr9	117704175	117724730	+	TLR4	protein_coding	The protein encoded by this gene is a member of the Toll-like receptor (TLR) family which plays a fundamental role in pathogen recognition and activation of innate immunity. TLRs are highly conserved from Drosophila to humans and share structural and functional similarities. They recognize pathogen-associated molecular patterns that are expressed on infectious agents, and mediate the production o…	7099	GO:0001726, GO:0001891, GO:0005737, GO:0005737, GO:0005769, GO:0005794, GO:0005886, GO:0005886, GO:0005886, GO:0005886, GO:0005887, GO:0005887, GO:0009897, GO:0009986, GO:0010008, GO:0031226, GO:0043235, GO:0046696, GO:0048471	ruffle, phagocytic cup, cytoplasm, cytoplasm, early endosome, Golgi apparatus, plasma membrane, plasma membrane, plasma membrane, plasma membrane, integral component of plasma membrane, integral component of plasma membrane, external side of plasma membrane, cell surface, endosome membrane, intrinsic component of plasma membrane, receptor complex, lipopolysaccharide receptor complex, perinuclear …	GO:0001530, GO:0001530, GO:0001530, GO:0001540, GO:0001875, GO:0001875, GO:0004888, GO:0005102, GO:0005515, GO:0038023, GO:0042802, GO:0046982, GO:0050135, GO:0061809	lipopolysaccharide binding, lipopolysaccharide binding, lipopolysaccharide binding, amyloid-beta binding, lipopolysaccharide immune receptor activity, lipopolysaccharide immune receptor activity, transmembrane signaling receptor activity, signaling receptor binding, protein binding, signaling receptor activity, identical protein binding, protein heterodimerization activity, NAD(P)+ nucleosidase a…	GO:0002218, GO:0002224, GO:0002224, GO:0002246, GO:0002322, GO:0002537, GO:0002730, GO:0002755, GO:0002755, GO:0006809, GO:0006909, GO:0006954, GO:0006955, GO:0007252, GO:0007254, GO:0010572, GO:0010628, GO:0010628, GO:0014002, GO:0014911, GO:0016046, GO:0030890, GO:0031663, GO:0031663, GO:0032496, GO:0032496, GO:0032496, GO:0032497, GO:0032689, GO:0032700, GO:0032707, GO:0032715, GO:0032720, GO:…	activation of innate immune response, toll-like receptor signaling pathway, toll-like receptor signaling pathway, wound healing involved in inflammatory response, B cell proliferation involved in immune response, nitric oxide production involved in inflammatory response, regulation of dendritic cell cytokine production, MyD88-dependent toll-like receptor signaling pathway, MyD88-dependent toll-li…
ENSG00000169418	23.1509	3.55565	1.37741	2.5814	0.00984005	0.136753	chr1	153678637	153693992	+	NPR1	protein_coding	Receptor for the atrial natriuretic peptide NPPA/ANP and the brain natriuretic peptide NPPB/BNP which are potent vasoactive hormones playing a key role in cardiovascular homeostasis. Has guanylate cyclase activity upon binding of the ligand.	4881	GO:0016021, GO:0005886, GO:0043235	integral component of membrane, plasma membrane, receptor complex	GO:0005524, GO:0008528, GO:0005525, GO:0004383, GO:0042562, GO:0016941, GO:0017046, GO:0001653, GO:0004672	ATP binding, G protein-coupled peptide receptor activity, GTP binding, guanylate cyclase activity, hormone binding, natriuretic peptide receptor activity, peptide hormone binding, peptide receptor activity, protein kinase activity	GO:0097746, GO:0007589, GO:0007166, GO:0006182, GO:0019934, GO:0042417, GO:0016525, GO:0030308, GO:0048662, GO:0010753, GO:0035815, GO:0035810, GO:0007168, GO:0008217, GO:0043114, GO:0007165	blood vessel diameter maintenance, body fluid secretion, cell surface receptor signaling pathway, cGMP biosynthetic process, cGMP-mediated signaling, dopamine metabolic process, negative regulation of angiogenesis, negative regulation of cell growth, negative regulation of smooth muscle cell proliferation, positive regulation of cGMP-mediated signaling, positive regulation of renal sodium excreti…
ENSG00000182022	718.796	4.01526	1.22908	3.26689	0.00108737	0.0270033	chr10	124007666	124093607	-	CHST15	protein_coding	Chondroitin sulfate (CS) is a glycosaminoglycan which is an important structural component of the extracellular matrix and which links to proteins to form proteoglycans. Chondroitin sulfate E (CS-E) is an isomer of chondroitin sulfate in which the C-4 and C-6 hydroxyl groups are sulfated. This gene encodes a type II transmembrane glycoprotein that acts as a sulfotransferase to transfer sulfate to…	51363	GO:0000139, GO:0016021	Golgi membrane, integral component of membrane	GO:0005515, GO:0050656, GO:0050659, GO:0050659, GO:0050659	protein binding, 3'-phosphoadenosine 5'-phosphosulfate binding, N-acetylgalactosamine 4-sulfate 6-O-sulfotransferase activity, N-acetylgalactosamine 4-sulfate 6-O-sulfotransferase activity, N-acetylgalactosamine 4-sulfate 6-O-sulfotransferase activity	GO:0019319, GO:0019319, GO:0030206	hexose biosynthetic process, hexose biosynthetic process, chondroitin sulfate biosynthetic process
ENSG00000135925	84.2136	3.97402	0.882418	4.50356	6.68249e-06	0.0004741	chr2	218880363	218899581	+	WNT10A	protein_coding	Ligand for members of the frizzled family of seven transmembrane receptors.	80326	GO:0005576	extracellular region	GO:0005102	signaling receptor binding	GO:0016055	Wnt signaling pathway
ENSG00000261096	13.4275	-4.37564	1.47387	-2.96882	0.00298948	0.0583703	chr2	231809846	231812352	+	AC073476.3	sense_overlapping
ENSG00000235959	1.08617	3.55113	3.94594	0.899945	0.36815	0.816802	chr2	95640181	95640604	-	AC009237.6	processed_pseudogene
ENSG00000162723	18.3173	3.55079	1.31425	2.70176	0.00689731	0.108184	chr1	159951492	159954254	-	SLAMF9	protein_coding	May play a role in the immune response.	89886	GO:0009986, GO:0016021	cell surface, integral component of membrane	GO:0003674	molecular_function	GO:0002373, GO:0008150, GO:0042110	plasmacytoid dendritic cell cytokine production, biological_process, T cell activation
ENSG00000109511	1751.03	3.96644	1.14698	3.45816	0.000543873	0.015883	chr4	168092515	168187690	+	ANXA10	protein_coding	This gene encodes a member of the annexin family. Members of this calcium-dependent phospholipid-binding protein family play a role in the regulation of cellular growth and in signal transduction pathways. The function of this gene has not yet been determined. [provided by RefSeq, Jul 2008].	11199	GO:0005737	cytoplasm	GO:0005509, GO:0005544	calcium ion binding, calcium-dependent phospholipid binding
ENSG00000184497	11.9978	3.54445	1.65701	2.13906	0.032431	0.29674	chr13	113759240	113816995	+	TMEM255B	protein_coding		348013	GO:0016021	integral component of membrane	GO:0005515	protein binding
ENSG00000189410	6.26462	3.53831	1.88962	1.8725	0.061137	0.427385	chr1	20719732	20732837	-	SH2D5	protein_coding		400745	GO:0014069, GO:0014069, GO:0070161	postsynaptic density, postsynaptic density, anchoring junction
ENSG00000254288	1.07414	3.53569	3.94636	0.895937	0.370287	0.816802	chr8	74052340	74099853	+	AC087672.2	lincRNA
ENSG00000260555	1.07414	3.53569	3.94636	0.895937	0.370287	0.816802	chr7	150000752	150005124	+	AC092681.2	lincRNA
ENSG00000271730	1.07414	3.53569	3.94636	0.895937	0.370287	0.816802	chr6	108998482	108999125	+	AL390208.1	antisense
ENSG00000226107	1.06484	3.52376	3.94668	0.892842	0.371942	0.816802	chrX	134522702	134522990	+	AC004383.1	processed_pseudogene		100271612
ENSG00000250155	1.06484	3.52376	3.94668	0.892842	0.371942	0.816802	chr5	36666214	36725195	-	AC008957.1	antisense		107986412
ENSG00000145879	29.7389	3.51216	1.5034	2.33615	0.0194832	0.214801	chr5	148312419	148315922	+	SPINK7	protein_coding		84651	GO:0005615	extracellular space	GO:0004867, GO:0005515	serine-type endopeptidase inhibitor activity, protein binding	GO:0006954, GO:0010951, GO:1900016	inflammatory response, negative regulation of endopeptidase activity, negative regulation of cytokine production involved in inflammatory response
ENSG00000144369	35.833	3.88951	1.1471	3.39075	0.000697015	0.0191024	chr2	186693971	186765965	+	FAM171B	protein_coding		165215	GO:0016021	integral component of membrane
ENSG00000156574	1.05417	3.5099	3.94707	0.889243	0.373872	0.816802	chr10	70432315	70447951	-	NODAL	protein_coding	This gene encodes a secreted ligand of the TGF-beta (transforming growth factor-beta) superfamily of proteins. Ligands of this family bind various TGF-beta receptors leading to recruitment and activation of SMAD family transcription factors that regulate gene expression. The encoded preproprotein is proteolytically processed to generate the mature protein, which regulates early embryonic developm…	4838	GO:0005576	extracellular region	GO:0008083	growth factor activity	GO:0000122, GO:0001831, GO:0001842, GO:0001889, GO:0001890, GO:0001892, GO:0001893, GO:0001944, GO:0001947, GO:0002085, GO:0007281, GO:0007420, GO:0008283, GO:0009880, GO:0010085, GO:0010470, GO:0010575, GO:0010721, GO:0010862, GO:0010862, GO:0022409, GO:0030509, GO:0032927, GO:0033505, GO:0035019, GO:0035987, GO:0042074, GO:0043280, GO:0045766, GO:0045944, GO:0048327, GO:0048382, GO:0048546, GO:…	negative regulation of transcription by RNA polymerase II, trophectodermal cellular morphogenesis, neural fold formation, liver development, placenta development, embryonic placenta development, maternal placenta development, vasculature development, heart looping, inhibition of neuroepithelial cell differentiation, germ cell development, brain development, cell population proliferation, embryoni…
ENSG00000186895	1.05417	3.5099	3.94707	0.889243	0.373872	0.816802	chr11	69809969	69819024	-	FGF3	protein_coding	Plays an important role in the regulation of embryonic development, cell proliferation, and cell differentiation. Required for normal ear development.	2248	GO:0005737, GO:0005576, GO:0005615	cytoplasm, extracellular region, extracellular space	GO:0005104, GO:0008083	fibroblast growth factor receptor binding, growth factor activity	GO:0009653, GO:0009887, GO:0030154, GO:0007267, GO:0008543, GO:0055026, GO:0051781, GO:0008284, GO:0010628, GO:0001934, GO:0030334, GO:0007165	anatomical structure morphogenesis, animal organ morphogenesis, cell differentiation, cell-cell signaling, fibroblast growth factor receptor signaling pathway, negative regulation of cardiac muscle tissue development, positive regulation of cell division, positive regulation of cell population proliferation, positive regulation of gene expression, positive regulation of protein phosphorylation, r…
ENSG00000224481	1.05417	3.5099	3.94707	0.889243	0.373872	0.816802	chr1	148295895	148344636	+	AC245100.1	lincRNA		124904403
ENSG00000228139	1.05417	3.5099	3.94707	0.889243	0.373872	0.816802	chrX	120117642	120119700	-	LINC01402	lincRNA		104797536
ENSG00000229259	1.05417	3.5099	3.94707	0.889243	0.373872	0.816802	chr1	32423214	32426789	-	LRRC37A12P	unprocessed_pseudogene
ENSG00000240770	1.05417	3.5099	3.94707	0.889243	0.373872	0.816802	chr21	17763315	17792523	-	C21orf91-OT1	lincRNA		246312
ENSG00000285783	1.05417	3.5099	3.94707	0.889243	0.373872	0.816802	chr4	144111039	144870953	-	AC098588.2	processed_transcript
ENSG00000109436	172.887	3.83019	0.793827	4.82497	1.40023e-06	0.000124586	chr4	140620765	140756120	-	TBC1D9	protein_coding	May act as a GTPase-activating protein for Rab family protein(s).	23158			GO:0005509, GO:0005096	calcium ion binding, GTPase activator activity	GO:0090630, GO:0006886	activation of GTPase activity, intracellular protein transport
ENSG00000219186	4.45652	3.5049	2.21676	1.58109	0.113858	0.592557	chrX	37492021	37492548	+	FTH1P19	unprocessed_pseudogene
ENSG00000091513	21.8375	-4.19779	1.48687	-2.82323	0.00475423	0.0822444	chr3	133745956	133796640	+	TF	protein_coding	This gene encodes a glycoprotein with an approximate molecular weight of 76.5 kDa. It is thought to have been created as a result of an ancient gene duplication event that led to generation of homologous C and N-terminal domains each of which binds one ion of ferric iron. The function of this protein is to transport iron from the intestine, reticuloendothelial system, and liver parenchymal cells …	7018	GO:0005576	extracellular region	GO:0005515, GO:0008198, GO:0008199, GO:0034986, GO:1990459, GO:1990459	protein binding, ferrous iron binding, ferric iron binding, iron chaperone activity, transferrin receptor binding, transferrin receptor binding	GO:0001895, GO:0006826, GO:0006879, GO:0007015, GO:0019731, GO:0030316, GO:0031647, GO:0034756, GO:0042327, GO:0045780, GO:0045893, GO:0048260, GO:0048260, GO:0055072, GO:0060395, GO:0070371, GO:0071281, GO:2000147	retina homeostasis, iron ion transport, cellular iron ion homeostasis, actin filament organization, antibacterial humoral response, osteoclast differentiation, regulation of protein stability, regulation of iron ion transport, positive regulation of phosphorylation, positive regulation of bone resorption, positive regulation of DNA-templated transcription, positive regulation of receptor-mediated…
ENSG00000272468	6.41603	3.50056	1.90944	1.83329	0.0667596	0.450264	chr6	27122657	27123221	-	AL021807.1	lincRNA
ENSG00000229870	2.21101	3.49927	3.8921	0.89907	0.368615	0.816802	chr10	49815096	49815562	+	RPL21P89	processed_pseudogene		100271422
ENSG00000170465	32.167	3.82393	1.2203	3.1336	0.00172676	0.0382792	chr12	52468516	52473785	-	KRT6C	protein_coding	Keratins are intermediate filament proteins responsible for the structural integrity of epithelial cells and are subdivided into epithelial keratins and hair keratins. The type II keratins are clustered in a region of chromosome 12q13. [provided by RefSeq, Jul 2009].	286887	GO:0005829, GO:0070062, GO:0005882, GO:0045095	cytosol, extracellular exosome, intermediate filament, keratin filament	GO:0005515, GO:0030280	protein binding, structural constituent of skin epidermis	GO:0045104	intermediate filament cytoskeleton organization
ENSG00000235385	3.87671	3.49407	2.82759	1.2357	0.216569	0.756393	chrX	13266048	13303452	-	LINC02154	lincRNA		109729169
ENSG00000077063	86.1191	3.81461	0.944815	4.03742	5.40428e-05	0.0025996	chr7	117710651	117874139	-	CTTNBP2	protein_coding	This gene encodes a protein with six ankyrin repeats and several proline-rich regions. A similar gene in rat interacts with a central regulator of the actin cytoskeleton. [provided by RefSeq, Jul 2008].	83992	GO:0005938, GO:0008021, GO:0043197, GO:0070161, GO:0098871, GO:0098978	cell cortex, synaptic vesicle, dendritic spine, anchoring junction, postsynaptic actin cytoskeleton, glutamatergic synapse	GO:0005515, GO:0017124	protein binding, SH3 domain binding	GO:0007420, GO:0050807, GO:1905274	brain development, regulation of synapse organization, regulation of modification of postsynaptic actin cytoskeleton
ENSG00000166446	384.326	3.80594	0.415988	9.14916	5.73759e-20	7.3552e-17	chr16	80597906	80804329	-	CDYL2	protein_coding		124359	GO:0005634	nucleus	GO:0003824	catalytic activity	GO:0045892	negative regulation of DNA-templated transcription
ENSG00000122861	2689.19	3.80531	0.418857	9.08498	1.03713e-19	1.13401e-16	chr10	73909177	73917497	+	PLAU	protein_coding	Specifically cleaves the zymogen plasminogen to form the active enzyme plasmin.	5328	GO:0005576, GO:0005615, GO:0005615, GO:0005886, GO:0005886, GO:0005925, GO:0009986, GO:0035579, GO:0070062, GO:0070821, GO:0097180, GO:0098637, GO:1905370	extracellular region, extracellular space, extracellular space, plasma membrane, plasma membrane, focal adhesion, cell surface, specific granule membrane, extracellular exosome, tertiary granule membrane, serine protease inhibitor complex, protein complex involved in cell-matrix adhesion, serine-type endopeptidase complex	GO:0004252	serine-type endopeptidase activity	GO:0031639	plasminogen activation
ENSG00000117525	25414.6	3.78496	0.316071	11.975	4.80215e-33	2.55036e-29	chr1	94529225	94541800	-	F3	protein_coding	Initiates blood coagulation by forming a complex with circulating factor VII or VIIa. The [TF:VIIa] complex activates factors IX or X by specific limited proteolysis. TF plays a role in normal hemostasis by initiating the cell-surface assembly and propagation of the coagulation protease cascade.	2152	GO:0009986, GO:0062023, GO:0005615, GO:0016021, GO:0031233, GO:0005886, GO:1905286	cell surface, collagen-containing extracellular matrix, extracellular space, integral component of membrane, intrinsic component of external side of plasma membrane, plasma membrane, serine-type peptidase complex	GO:0004896, GO:0005543, GO:0002020	cytokine receptor activity, phospholipid binding, protease binding	GO:0002543, GO:0006919, GO:0002541, GO:0007596, GO:0019221, GO:0045766, GO:0030335, GO:0001938, GO:0010628, GO:0032757, GO:0010641, GO:0050927, GO:0051897, GO:0016485	activation of blood coagulation via clotting cascade, activation of cysteine-type endopeptidase activity involved in apoptotic process, activation of plasma proteins involved in acute inflammatory response, blood coagulation, cytokine-mediated signaling pathway, positive regulation of angiogenesis, positive regulation of cell migration, positive regulation of endothelial cell proliferation, posit…
ENSG00000259977	2.18423	3.46851	3.27237	1.05994	0.289173	0.7963	chrX	37906147	37949405	+	AL121578.3	lincRNA
ENSG00000178631	15.746	-4.15368	1.46922	-2.82713	0.0046968	0.0814024	chr3	139493809	139494937	+	ACTG1P1	processed_pseudogene
ENSG00000109790	1054.81	3.77186	0.478404	7.88427	3.16387e-15	1.9282e-12	chr4	39045039	39126857	+	KLHL5	protein_coding		51088	GO:0005737, GO:0005829, GO:0005856	cytoplasm, cytosol, cytoskeleton	GO:0003674, GO:0003779, GO:0005515	molecular_function, actin binding, protein binding	GO:0008150	biological_process
ENSG00000259062	7.61994	3.46167	1.78744	1.93666	0.0527869	0.394295	chr14	68979682	68987463	+	ACTN1-AS1	antisense		161159
ENSG00000086717	1.02337	3.45917	3.9485	0.876071	0.380991	0.81824	chrX	18675909	18827921	+	PPEF1	protein_coding	This gene encodes a member of the serine/threonine protein phosphatase with EF-hand motif family. The protein contains a protein phosphatase catalytic domain, and at least two EF-hand calcium-binding motifs in its C terminus. Although its substrate(s) is unknown, the encoded protein has been suggested to play a role in specific sensory neuron function and/or development. This gene shares high seq…	5475	GO:0005634, GO:0005829, GO:0005829	nucleus, cytosol, cytosol	GO:0005509	calcium ion binding	GO:0006470, GO:0050906	protein dephosphorylation, detection of stimulus involved in sensory perception
ENSG00000133937	1.02337	3.45917	3.9485	0.876071	0.380991	0.81824	chr14	94768216	94770230	-	GSC	protein_coding	Regulates chordin (CHRD). May play a role in spatial programing within discrete embryonic fields or lineage compartments during organogenesis. In concert with NKX3-2, plays a role in defining the structural components of the middle ear; required for the development of the entire tympanic ring (By similarity). Probably involved in the regulatory networks that define neural crest cell fate specific…	145258	GO:0000785, GO:0005634, GO:0005667	chromatin, nucleus, transcription regulator complex	GO:0000981, GO:0001227, GO:0000978, GO:0061629, GO:1990837	DNA-binding transcription factor activity, RNA polymerase II-specific, DNA-binding transcription repressor activity, RNA polymerase II-specific, RNA polymerase II cis-regulatory region sequence-specific DNA binding, RNA polymerase II-specific DNA-binding transcription factor binding, sequence-specific double-stranded DNA binding	GO:0021904, GO:0048704, GO:0030900, GO:0007369, GO:0042474, GO:0048644, GO:0030178, GO:0014036, GO:0006357, GO:0023019	dorsal/ventral neural tube patterning, embryonic skeletal system morphogenesis, forebrain development, gastrulation, middle ear morphogenesis, muscle organ morphogenesis, negative regulation of Wnt signaling pathway, neural crest cell fate specification, regulation of transcription by RNA polymerase II, signal transduction involved in regulation of gene expression
ENSG00000160396	1.02337	3.45917	3.9485	0.876071	0.380991	0.81824	chr19	40379271	40390187	-	HIPK4	protein_coding	Protein kinase that phosphorylates human TP53 at Ser-9, and thus induces TP53 repression of BIRC5 promoter (By similarity). May act as a corepressor of transcription factors (Potential).	147746	GO:0005737, GO:0005634	cytoplasm, nucleus	GO:0005524, GO:0106310, GO:0004674, GO:0106311, GO:0004713	ATP binding, protein serine kinase activity, protein serine/threonine kinase activity, protein threonine kinase activity, protein tyrosine kinase activity	GO:0016572, GO:0018105, GO:0018107, GO:0046777, GO:1901796	histone phosphorylation, peptidyl-serine phosphorylation, peptidyl-threonine phosphorylation, protein autophosphorylation, regulation of signal transduction by p53 class mediator
ENSG00000169330	1.02337	3.45917	3.9485	0.876071	0.380991	0.81824	chr15	79432516	79472290	+	KIAA1024	protein_coding		23251	GO:0016021	integral component of membrane	GO:0005515	protein binding	GO:0001525, GO:0008285, GO:0008285, GO:0010977, GO:0016525, GO:0030308, GO:0031397, GO:0032007, GO:0032007	angiogenesis, negative regulation of cell population proliferation, negative regulation of cell population proliferation, negative regulation of neuron projection development, negative regulation of angiogenesis, negative regulation of cell growth, negative regulation of protein ubiquitination, negative regulation of TOR signaling, negative regulation of TOR signaling
ENSG00000172543	1.02337	3.45917	3.9485	0.876071	0.380991	0.81824	chr11	65879809	65883741	+	CTSW	protein_coding	The protein encoded by this gene, a member of the peptidase C1 family, is a cysteine proteinase that may have a specific function in the mechanism or regulation of T-cell cytolytic activity. The encoded protein is found associated with the membrane inside the endoplasmic reticulum of natural killer and cytotoxic T-cells. Expression of this gene is up-regulated by interleukin-2. [provided by RefSe…	1521	GO:0005576, GO:0005615, GO:0005764, GO:0005783, GO:0016020, GO:0031089	extracellular region, extracellular space, lysosome, endoplasmic reticulum, membrane, platelet dense granule lumen	GO:0004197, GO:0008234	cysteine-type endopeptidase activity, cysteine-type peptidase activity	GO:0006955, GO:0051603	immune response, proteolysis involved in protein catabolic process
ENSG00000179580	1.02337	3.45917	3.9485	0.876071	0.380991	0.81824	chr16	1966823	1968975	+	RNF151	protein_coding		146310	GO:0005634, GO:0005737	nucleus, cytoplasm	GO:0046872	metal ion binding	GO:0007283, GO:0016567, GO:0030154	spermatogenesis, protein ubiquitination, cell differentiation
ENSG00000180537	1.02337	3.45917	3.9485	0.876071	0.380991	0.81824	chr6	13924446	13980302	+	RNF182	protein_coding		221687	GO:0005737, GO:0016020	cytoplasm, membrane	GO:0046872, GO:0016740	metal ion binding, transferase activity	GO:0016567	protein ubiquitination
ENSG00000186442	1.02337	3.45917	3.9485	0.876071	0.380991	0.81824	chr12	52789685	52796117	-	KRT3	protein_coding	The protein encoded by this gene is a member of the keratin gene family. The type II cytokeratins consist of basic or neutral proteins which are arranged in pairs of heterotypic keratin chains coexpressed during differentiation of simple and stratified epithelial tissues. This type II cytokeratin is specifically expressed in the corneal epithelium with family member KRT12 and mutations in these g…	3850	GO:0005829, GO:0070062, GO:0005882, GO:0045095	cytosol, extracellular exosome, intermediate filament, keratin filament	GO:0005515, GO:0030280	protein binding, structural constituent of skin epidermis	GO:0030855, GO:0045104	epithelial cell differentiation, intermediate filament cytoskeleton organization
ENSG00000201704	1.02337	3.45917	3.9485	0.876071	0.380991	0.81824	chr15	59574103	59574222	-	RNA5SP396	rRNA_pseudogene		100873649
ENSG00000213669	1.02337	3.45917	3.9485	0.876071	0.380991	0.81824	chr9	92676943	92677407	-	AL137074.1	processed_pseudogene		100271190
ENSG00000214553	1.02337	3.45917	3.9485	0.876071	0.380991	0.81824	chr17	39027277	39053205	+	LRRC37A11P	transcribed_unprocessed_pseudogene		342666
ENSG00000228168	1.02337	3.45917	3.9485	0.876071	0.380991	0.81824	chr3	39334979	39335939	+	HNRNPA1P21	processed_pseudogene		344697
ENSG00000230948	1.02337	3.45917	3.9485	0.876071	0.380991	0.81824	chr8	108131100	108132114	-	AP001331.1	processed_pseudogene		644233
ENSG00000233610	1.02337	3.45917	3.9485	0.876071	0.380991	0.81824	chr13	48576974	48578088	-	LINC00462	lincRNA		100129597
ENSG00000234523	1.02337	3.45917	3.9485	0.876071	0.380991	0.81824	chr1	222945725	222945900	+	NDUFB1P2	processed_pseudogene		100380272
ENSG00000236132	1.02337	3.45917	3.9485	0.876071	0.380991	0.81824	chr22	31816379	31817491	-	AL022331.1	processed_pseudogene
ENSG00000236494	1.02337	3.45917	3.9485	0.876071	0.380991	0.81824	chr7	33793168	33803156	-	AC008080.4	lincRNA		124901612
ENSG00000239389	1.02337	3.45917	3.9485	0.876071	0.380991	0.81824	chr5	140882208	141012344	+	PCDHA13	protein_coding	This gene is a member of the protocadherin alpha gene cluster, one of three related gene clusters tandemly linked on chromosome five that demonstrate an unusual genomic organization similar to that of B-cell and T-cell receptor gene clusters. The alpha gene cluster is composed of 15 cadherin superfamily genes related to the mouse CNR genes and consists of 13 highly similar and 2 more distantly re…	56136	GO:0016021, GO:0005886	integral component of membrane, plasma membrane	GO:0005509	calcium ion binding	GO:0007156	homophilic cell adhesion via plasma membrane adhesion molecules
ENSG00000241679	1.02337	3.45917	3.9485	0.876071	0.380991	0.81824	chr3	143123362	143131893	+	AC018450.1	processed_transcript
ENSG00000249222	1.02337	3.45917	3.9485	0.876071	0.380991	0.81824	chr22	42639803	42640601	-	ATP5MGL	protein_coding	Mitochondrial membrane ATP synthase (F(1)F(0) ATP synthase or Complex V) produces ATP from ADP in the presence of a proton gradient across the membrane which is generated by electron transport complexes of the respiratory chain. F-type ATPases consist of two structural domains, F(1) - containing the extramembraneous catalytic core, and F(0) - containing the membrane proton channel, linked togethe…	267020	GO:0000276, GO:0005739	mitochondrial proton-transporting ATP synthase complex, coupling factor F(o), mitochondrion	GO:0015078	proton transmembrane transporter activity	GO:0015986	ATP synthesis coupled proton transport
ENSG00000254737	1.02337	3.45917	3.9485	0.876071	0.380991	0.81824	chr11	124012997	124018732	+	OR10G4	protein_coding	Odorant receptor.	390264	GO:0016021, GO:0005886	integral component of membrane, plasma membrane	GO:0004930, GO:0004984	G protein-coupled receptor activity, olfactory receptor activity	GO:0007186, GO:0050911	G protein-coupled receptor signaling pathway, detection of chemical stimulus involved in sensory perception of smell
ENSG00000254770	1.02337	3.45917	3.9485	0.876071	0.380991	0.81824	chr11	59531754	59532695	+	OR4D7P	unprocessed_pseudogene		81304
ENSG00000255082	1.02337	3.45917	3.9485	0.876071	0.380991	0.81824	chr11	88504576	88524054	+	GRM5-AS1	antisense		100873989
ENSG00000255311	1.02337	3.45917	3.9485	0.876071	0.380991	0.81824	chr11	83643602	83725390	+	AP002370.2	antisense
ENSG00000256134	1.02337	3.45917	3.9485	0.876071	0.380991	0.81824	chr12	15971890	15972609	-	EGLN3P1	processed_pseudogene
ENSG00000257893	1.02337	3.45917	3.9485	0.876071	0.380991	0.81824	chr12	91877391	91880655	+	LINC02404	lincRNA		105369900
ENSG00000258784	1.02337	3.45917	3.9485	0.876071	0.380991	0.81824	chr14	55748208	55773203	+	AL355773.1	lincRNA
ENSG00000267083	1.02337	3.45917	3.9485	0.876071	0.380991	0.81824	chr17	60810165	60811462	+	KRT18P61	processed_pseudogene		100418865
ENSG00000267430	1.02337	3.45917	3.9485	0.876071	0.380991	0.81824	chr18	63415317	63416469	-	AC036176.2	processed_pseudogene		100422317
ENSG00000271443	1.02337	3.45917	3.9485	0.876071	0.380991	0.81824	chr2	38535258	38536249	-	AC011247.3	transcribed_processed_pseudogene
ENSG00000271573	1.02337	3.45917	3.9485	0.876071	0.380991	0.81824	chr10	87027184	87027477	+	AL136982.5	processed_pseudogene
ENSG00000273032	1.02337	3.45917	3.9485	0.876071	0.380991	0.81824	chr22	18970525	19031242	+	DGCR9	processed_transcript		26220
ENSG00000279356	1.02337	3.45917	3.9485	0.876071	0.380991	0.81824	chr16	50072862	50074986	+	AC007610.4	TEC
ENSG00000283629	1.02337	3.45917	3.9485	0.876071	0.380991	0.81824	chr14	76131707	76152627	-	AC016526.4	antisense
ENSG00000164236	68.8911	3.74016	0.734721	5.09058	3.56973e-07	3.96144e-05	chr5	10564330	10657816	+	ANKRD33B	protein_coding		651746
ENSG00000206337	23.9499	3.73739	1.13218	3.30106	0.000963206	0.0245971	chr6	31400702	31477506	+	HCP5	sense_overlapping		10866
ENSG00000226249	1.01407	3.44657	3.94887	0.8728	0.382772	0.820217	chr6	147741434	147743324	-	AL365271.1	lincRNA		105378044
ENSG00000255266	1.01407	3.44657	3.94887	0.8728	0.382772	0.820217	chr11	57870322	57870571	-	AP003484.1	processed_pseudogene		107984365
ENSG00000271926	1.01407	3.44657	3.94887	0.8728	0.382772	0.820217	chr5	72953635	72954274	-	AC008972.1	lincRNA
ENSG00000233256	3.94387	3.44631	2.26077	1.52439	0.12741	0.62392	chr10	13415202	13423133	+	AL355870.1	antisense
ENSG00000198948	78.2525	3.70472	0.96324	3.8461	0.000120013	0.00489746	chr4	169986597	170033031	-	MFAP3L	protein_coding		9848	GO:0016021, GO:0005886	integral component of membrane, plasma membrane	GO:0005515	protein binding
ENSG00000230479	5.87034	3.44164	2.44563	1.40726	0.15935	0.690283	chr21	36430360	36481070	+	AP000695.1	antisense
ENSG00000171551	95.7596	3.6181	0.917855	3.94191	8.08369e-05	0.00357761	chr2	232479827	232487828	-	ECEL1	protein_coding	This gene encodes a member of the M13 family of endopeptidases. Members of this family are zinc-containing type II integral-membrane proteins that are important regulators of neuropeptide and peptide hormone activity. Mutations in this gene are associated with autosomal recessive distal arthrogryposis, type 5D. This gene has multiple pseudogenes on chromosome 2. Alternative splicing results in mu…	9427	GO:0005886, GO:0005887	plasma membrane, integral component of plasma membrane	GO:0004222	metalloendopeptidase activity	GO:0007218	neuropeptide signaling pathway
ENSG00000163630	337.596	3.43656	2.14117	1.60499			chr3	63228315	63616921	+	SYNPR	protein_coding		132204	GO:0016021, GO:0008021	integral component of membrane, synaptic vesicle	GO:0005515	protein binding
ENSG00000226617	1.00477	3.43387	3.94924	0.869502	0.384572	0.821942	chr13	72703693	72704138	+	RPL21P110	processed_pseudogene		100271438
ENSG00000231534	1.00477	3.43387	3.94924	0.869502	0.384572	0.821942	chr2	229942728	229945137	+	FBXO36-IT1	sense_intronic
ENSG00000236582	1.00477	3.43387	3.94924	0.869502	0.384572	0.821942	chr10	17577362	17578212	+	PRPF38AP2	processed_pseudogene		100131947
ENSG00000262003	1.00477	3.43387	3.94924	0.869502	0.384572	0.821942	chr17	909632	911212	+	AC087392.1	antisense		101927727
ENSG00000234353	1.0034	3.43191	3.94929	0.868993	0.384851	0.822301	chr22	23638492	23640762	-	AP000346.2	transcribed_unprocessed_pseudogene
ENSG00000109927	7.73511	3.42576	2.82919	1.21086	0.225949	0.76221	chr11	121101173	121191493	+	TECTA	protein_coding	The tectorial membrane is an extracellular matrix of the inner ear that contacts the stereocilia bundles of specialized sensory hair cells. Sound induces movement of these hair cells relative to the tectorial membrane, deflects the stereocilia, and leads to fluctuations in hair-cell membrane potential, transducing sound into electrical signals. Alpha-tectorin is one of the major noncollagenous co…	7007	GO:0031225, GO:0062023, GO:0005576	anchored component of membrane, collagen-containing extracellular matrix, extracellular region	GO:0005201	extracellular matrix structural constituent	GO:0007160, GO:0007605	cell-matrix adhesion, sensory perception of sound
ENSG00000279656	4.28059	3.42392	2.71548	1.26089	0.207348	0.753523	chr14	23023083	23024217	-	AL132780.4	TEC
ENSG00000270001	3.73131	3.42283	2.33926	1.46321	0.14341	0.660972	chr20	23631826	23632316	-	AL121894.2	lincRNA
ENSG00000237963	2.1217	3.42035	3.92883	0.870577	0.383985	0.821489	chrX	65356890	65357547	-	AL441964.1	processed_pseudogene
ENSG00000235651	0.994105	3.41909	3.94967	0.865665	0.386674	0.8242	chr2	135510546	135511943	-	AC064850.1	processed_pseudogene		100422338
ENSG00000214960	42.1782	3.41213	1.35111	2.52543	0.0115556	0.151999	chr7	16087527	16421322	-	ISPD	protein_coding	This gene encodes a 2-C-methyl-D-erythritol 4-phosphate cytidylyltransferase-like protein. Mutations in this gene are the cause of Walker-Warburg syndrome. Alternate splicing results in multiple transcript variants. [provided by RefSeq, May 2012].	729920	GO:0005829	cytosol	GO:0047349	D-ribitol-5-phosphate cytidylyltransferase activity	GO:0008299, GO:0006486	isoprenoid biosynthetic process, protein glycosylation
ENSG00000235472	0.986174	3.40817	3.95	0.862828	0.388232	0.82492	chr13	28598833	28600052	+	EIF4A1P7	processed_pseudogene		341784
ENSG00000270427	0.986174	3.40817	3.95	0.862828	0.388232	0.82492	chr10	5776071	5776858	+	NRBF2P5	processed_pseudogene
ENSG00000235902	0.984806	3.40617	3.95006	0.86231	0.388517	0.82492	chr4	185665885	185675417	+	AC108472.1	antisense
ENSG00000261465	0.983438	3.40418	3.95011	0.861792	0.388802	0.82492	chr16	19062499	19067691	-	AC099518.4	antisense		102723385
ENSG00000264448	0.983438	3.40418	3.95011	0.861792	0.388802	0.82492	chr8	93915734	93916682	-	AC084346.2	lincRNA		114515521
ENSG00000266604	0.983438	3.40418	3.95011	0.861792	0.388802	0.82492	chr18	10612304	10626353	-	LINC01887	lincRNA
ENSG00000269570	0.983438	3.40418	3.95011	0.861792	0.388802	0.82492	chr11	58611119	58612642	-	AP001350.1	antisense
ENSG00000112149	242.088	3.4014	1.43133	2.37639	0.0174831	0.200912	chr6	14117256	14136918	+	CD83	protein_coding	The protein encoded by this gene is a single-pass type I membrane protein and member of the immunoglobulin superfamily of receptors. The encoded protein may be involved in the regulation of antigen presentation. A soluble form of this protein can bind to dendritic cells and inhibit their maturation. Three transcript variants encoding different isoforms have been found for this gene. [provided by …	9308	GO:0016021	integral component of membrane	GO:0005515	protein binding	GO:0006952, GO:0006959, GO:0007165, GO:0014070, GO:0032713, GO:0032733, GO:0032743, GO:0043367, GO:0043372	defense response, humoral immune response, signal transduction, response to organic cyclic compound, negative regulation of interleukin-4 production, positive regulation of interleukin-10 production, positive regulation of interleukin-2 production, CD4-positive, alpha-beta T cell differentiation, positive regulation of CD4-positive, alpha-beta T cell differentiation
ENSG00000117322	41.9274	3.61688	1.06521	3.39547	0.000685121	0.0188807	chr1	207454230	207489895	+	CR2	protein_coding	This gene encodes a membrane protein, which functions as a receptor for Epstein-Barr virus (EBV) binding on B and T lymphocytes. Genetic variations in this gene are associated with susceptibility to systemic lupus erythematosus type 9 (SLEB9). Alternatively spliced transcript variants encoding different isoforms have been found for this gene.[provided by RefSeq, Sep 2009].	1380	GO:0016021	integral component of membrane	GO:0001618, GO:0001848, GO:0003677, GO:0004875, GO:0004888, GO:0005515, GO:0042803	virus receptor activity, complement binding, DNA binding, complement receptor activity, transmembrane signaling receptor activity, protein binding, protein homodimerization activity	GO:0002430, GO:0006955, GO:0006957, GO:0006958, GO:0030183, GO:0042100, GO:0045959, GO:0046718	complement receptor mediated signaling pathway, immune response, complement activation, alternative pathway, complement activation, classical pathway, B cell differentiation, B cell proliferation, negative regulation of complement activation, classical pathway, viral entry into host cell
ENSG00000173597	1161.61	3.58718	0.627303	5.71841	1.07527e-08	1.93112e-06	chr4	69721162	69787961	-	SULT1B1	protein_coding	Sulfotransferase enzymes catalyze the sulfate conjugation of many hormones, neurotransmitters, drugs, and xenobiotic compounds. These cytosolic enzymes are different in their tissue distributions and substrate specificities. The gene structure (number and length of exons) is similar among family members. However, the total genomic length of this gene is greater than that of other SULT1 genes. [pr…	27284	GO:0005737, GO:0005829, GO:0005829	cytoplasm, cytosol, cytosol	GO:0008146	sulfotransferase activity	GO:0008202, GO:0051923, GO:0042403, GO:0006805	steroid metabolic process, sulfation, thyroid hormone metabolic process, xenobiotic metabolic process
ENSG00000241661	0.976875	3.39516	3.95039	0.859449	0.390093	0.82492	chr7	140292752	140293339	+	PPP1R2P6	processed_pseudogene
ENSG00000258376	3.80804	3.39453	2.74344	1.23732	0.215967	0.756393	chr14	73242651	73245979	-	AC004846.1	antisense
ENSG00000231210	10.4852	3.39408	1.65979	2.04489	0.0408662	0.339433	chr7	116563594	116663829	-	LINC01510	lincRNA
ENSG00000176678	64.0103	3.57832	1.12939	3.16835	0.00153306	0.0349221	chr16	86576368	86582160	+	FOXL1	protein_coding	This gene encodes a member of the forkhead/winged helix-box (FOX) family of transcription factors. FOX transcription factors are characterized by a distinct DNA-binding forkhead domain and play critical roles in the regulation of multiple processes including metabolism, cell proliferation and gene expression during ontogenesis. [provided by RefSeq, Nov 2012].	2300	GO:0005634	nucleus	GO:0003700, GO:0043565	DNA-binding transcription factor activity, sequence-specific DNA binding	GO:0006357, GO:0007495, GO:0007507, GO:0009653, GO:0030111, GO:0030154, GO:0030166, GO:0061146	regulation of transcription by RNA polymerase II, visceral mesoderm-endoderm interaction involved in midgut development, heart development, anatomical structure morphogenesis, regulation of Wnt signaling pathway, cell differentiation, proteoglycan biosynthetic process, Peyer's patch morphogenesis
ENSG00000099985	0.967577	3.38204	3.95078	0.856043	0.391974	0.82492	chr22	30262829	30266840	-	OSM	protein_coding	This gene encodes a member of the leukemia inhibitory factor/oncostatin-M (LIF/OSM) family of proteins. The encoded preproprotein is proteolytically processed to generate the mature protein. This protein is a secreted cytokine and growth regulator that inhibits the proliferation of a number of tumor cell lines. This protein also regulates the production of other cytokines, including interleukin 6…	5008	GO:0005576	extracellular region	GO:0005125, GO:0005147	cytokine activity, oncostatin-M receptor binding	GO:0006955, GO:0038165	immune response, oncostatin-M-mediated signaling pathway
ENSG00000110975	0.967577	3.38204	3.95078	0.856043	0.391974	0.82492	chr12	33374238	33439819	-	SYT10	protein_coding		341359	GO:0016021	integral component of membrane	GO:0000149, GO:0001786, GO:0005509, GO:0005509, GO:0005544, GO:0005546, GO:0019905, GO:0030276, GO:0042803, GO:0046982	SNARE binding, phosphatidylserine binding, calcium ion binding, calcium ion binding, calcium-dependent phospholipid binding, phosphatidylinositol-4,5-bisphosphate binding, syntaxin binding, clathrin binding, protein homodimerization activity, protein heterodimerization activity	GO:0017158	regulation of calcium ion-dependent exocytosis
ENSG00000130876	0.967577	3.38204	3.95078	0.856043	0.391974	0.82492	chr19	33208664	33225850	-	SLC7A10	protein_coding	SLC7A10, in association with 4F2HC (SLC3A2; MIM 158070), mediates high-affinity transport of D-serine and several other neutral amino acids (Nakauchi et al., 2000 [PubMed 10863037]).[supplied by OMIM, Mar 2008].	56301	GO:0016021	integral component of membrane	GO:0022857	transmembrane transporter activity	GO:0003333, GO:0006865, GO:0015804, GO:0015804, GO:0015825, GO:0042941, GO:0042942, GO:1902475	amino acid transmembrane transport, amino acid transport, neutral amino acid transport, neutral amino acid transport, L-serine transport, D-alanine transport, D-serine transport, L-alpha-amino acid transmembrane transport
ENSG00000147223	0.967577	3.38204	3.95078	0.856043	0.391974	0.82492	chrX	106900063	106903335	-	RIPPLY1	protein_coding	Plays a role in somitogenesis. Essential for transcriptional repression of the segmental patterning genes, thus terminating the segmentation program in the presomitic mesoderm, and also required for the maintenance of rostrocaudal polarity in somites (By similarity).	92129	GO:0005634	nucleus	GO:0005515	protein binding	GO:0009880, GO:0000122, GO:0045892, GO:0032525, GO:0001757	embryonic pattern specification, negative regulation of transcription by RNA polymerase II, negative regulation of transcription, DNA-templated, somite rostral/caudal axis specification, somite specification
ENSG00000166770	0.967577	3.38204	3.95078	0.856043	0.391974	0.82492	chr19	56477250	56500666	+	ZNF667-AS1	lincRNA		100128252
ENSG00000188771	0.967577	3.38204	3.95078	0.856043	0.391974	0.82492	chr11	112248479	112260860	-	PLET1	protein_coding	Modulates leading keratinocyte migration and cellular adhesion to matrix proteins during a wound-healing response and promotes wound repair. May play a role during trichilemmal differentiation of the hair follicle (By similarity).	349633	GO:0031225, GO:0016324, GO:0009897, GO:0005576, GO:0005886	anchored component of membrane, apical plasma membrane, external side of plasma membrane, extracellular region, plasma membrane			GO:0030154, GO:0001953, GO:0030335, GO:0035313	cell differentiation, negative regulation of cell-matrix adhesion, positive regulation of cell migration, wound healing, spreading of epidermal cells
ENSG00000204021	0.967577	3.38204	3.95078	0.856043	0.391974	0.82492	chr10	88724544	88752786	+	LIPK	protein_coding	Plays a highly specific role in the last step of keratinocyte differentiation. May have an essential function in lipid metabolism of the most differentiated epidermal layers.	643414	GO:0005576, GO:0043231	extracellular region, intracellular membrane-bounded organelle	GO:0004465	lipoprotein lipase activity	GO:0070268, GO:0016042	cornification, lipid catabolic process
ENSG00000204915	0.967577	3.38204	3.95078	0.856043	0.391974	0.82492	chrX	45730752	45731688	+	AC234772.1	processed_pseudogene
ENSG00000219027	0.967577	3.38204	3.95078	0.856043	0.391974	0.82492	chr16	1477830	1478583	+	RPS3AP2	processed_pseudogene
ENSG00000227395	0.967577	3.38204	3.95078	0.856043	0.391974	0.82492	chr10	44806443	44808223	+	EIF2AP4	processed_pseudogene		100874401
ENSG00000235018	0.967577	3.38204	3.95078	0.856043	0.391974	0.82492	chr20	62037429	62037956	-	AL137077.1	processed_pseudogene		100271416
ENSG00000242399	0.967577	3.38204	3.95078	0.856043	0.391974	0.82492	chr8	100776512	100776865	-	RPS20P23	processed_pseudogene		100271089
ENSG00000249518	0.967577	3.38204	3.95078	0.856043	0.391974	0.82492	chr5	147851644	147852659	-	AC011352.2	processed_pseudogene		100288484
ENSG00000250415	0.967577	3.38204	3.95078	0.856043	0.391974	0.82492	chr5	16617225	16621276	+	AC022113.2	lincRNA
ENSG00000253942	0.967577	3.38204	3.95078	0.856043	0.391974	0.82492	chr8	101223941	101224573	-	AP001330.3	processed_pseudogene		100419977
ENSG00000255216	0.967577	3.38204	3.95078	0.856043	0.391974	0.82492	chr11	120008604	120012158	-	AP001360.2	lincRNA
ENSG00000258454	0.967577	3.38204	3.95078	0.856043	0.391974	0.82492	chr14	76235817	76263474	+	AC016526.2	sense_overlapping
ENSG00000267694	0.967577	3.38204	3.95078	0.856043	0.391974	0.82492	chr18	13461020	13470823	-	AP005131.5	antisense
ENSG00000270059	0.967577	3.38204	3.95078	0.856043	0.391974	0.82492	chr3	65359268	65359717	-	AC121493.1	sense_intronic
ENSG00000272416	0.967577	3.38204	3.95078	0.856043	0.391974	0.82492	chr5	53880293	53881051	-	AC025175.1	lincRNA
ENSG00000273027	0.967577	3.38204	3.95078	0.856043	0.391974	0.82492	chr21	44929653	44930112	-	AL844908.2	sense_intronic
ENSG00000280431	0.967577	3.38204	3.95078	0.856043	0.391974	0.82492	chr13	34079411	34080134	+	AL160394.1	TEC
ENSG00000167703	3.78397	3.38112	2.28303	1.48098	0.138612	0.649981	chr17	1569267	1628886	-	SLC43A2	protein_coding	This gene encodes a member of the L-amino acid transporter-3 or SLC43 family of transporters. The encoded protein mediates sodium-, chloride-, and pH-independent transport of L-isomers of neutral amino acids, including leucine, phenylalanine, valine and methionine. This protein may contribute to the transfer of amino acids across the placental membrane to the fetus. [provided by RefSeq, Mar 2016].	124935	GO:0005886, GO:0016021	plasma membrane, integral component of membrane	GO:0005515, GO:0015171, GO:0015175, GO:0015179	protein binding, amino acid transmembrane transporter activity, neutral amino acid transmembrane transporter activity, L-amino acid transmembrane transporter activity	GO:0006865, GO:0015804, GO:0015807, GO:0051956, GO:0060358, GO:1902475	amino acid transport, neutral amino acid transport, L-amino acid transport, negative regulation of amino acid transport, negative regulation of leucine import, L-alpha-amino acid transmembrane transport
ENSG00000281809	0.966209	3.38001	3.95084	0.855517	0.392265	0.825292	chr6	1321698	1324022	-	LINC01394	lincRNA
ENSG00000255165	3.77057	3.37936	2.75979	1.2245	0.220764	0.756393	chr11	44071462	44072403	+	AC134775.1	sense_intronic
ENSG00000152315	5.6554	3.37768	1.969	1.71543	0.0862665	0.514871	chr14	90061765	90185857	+	KCNK13	protein_coding	Potassium channel displaying weak inward rectification in symmetrical K(+) solution.	56659	GO:0005887, GO:0005886	integral component of plasma membrane, plasma membrane	GO:0022841, GO:0005244	potassium ion leak channel activity, voltage-gated ion channel activity	GO:0071805, GO:0034765, GO:0030322	potassium ion transmembrane transport, regulation of ion transmembrane transport, stabilization of membrane potential
ENSG00000254978	3.70048	3.37419	2.08979	1.6146	0.106397	0.574006	chr11	71800541	71804640	-	ALG1L9P	transcribed_unprocessed_pseudogene
ENSG00000235939	2.03542	3.37352	3.28586	1.02668	0.304572	0.802955	chr10	49419277	49472903	+	AL138760.1	antisense
ENSG00000166923	18.4242	3.37114	1.45836	2.3116	0.0207998	0.224587	chr15	32717974	32745107	+	GREM1	protein_coding	Cytokine that may play an important role during carcinogenesis and metanephric kidney organogenesis, as a BMP antagonist required for early limb outgrowth and patterning in maintaining the FGF4-SHH feedback loop. Down-regulates the BMP4 signaling in a dose-dependent manner (By similarity). Antagonist of BMP2; inhibits BMP2-mediated differentiation of osteoblasts (in vitro) (PubMed:27036124). Acts…	26585	GO:0009986, GO:0062023, GO:0005615	cell surface, collagen-containing extracellular matrix, extracellular space	GO:0036122, GO:0005125, GO:0016015, GO:0042803, GO:0048018, GO:0030297, GO:0043184	BMP binding, cytokine activity, morphogen activity, protein homodimerization activity, receptor ligand activity, transmembrane receptor protein tyrosine kinase activator activity, vascular endothelial growth factor receptor 2 binding	GO:0009887, GO:0006915, GO:0002042, GO:0000902, GO:0007267, GO:0030199, GO:0048263, GO:0030326, GO:0060173, GO:0003337, GO:0043066, GO:0030514, GO:0030502, GO:1900158, GO:0046851, GO:1900155, GO:0090090, GO:0030308, GO:0032331, GO:0090027, GO:0045668, GO:0033689, GO:0090291, GO:0060394, GO:0045892, GO:0045766, GO:0090190, GO:2000727, GO:0008284, GO:0051092, GO:1901224, GO:1900086, GO:0002092, GO:…	animal organ morphogenesis, apoptotic process, cell migration involved in sprouting angiogenesis, cell morphogenesis, cell-cell signaling, collagen fibril organization, determination of dorsal identity, embryonic limb morphogenesis, limb development, mesenchymal to epithelial transition involved in metanephros morphogenesis, negative regulation of apoptotic process, negative regulation of BMP sig…
ENSG00000237087	4.10866	3.36816	2.39246	1.40782	0.159184	0.690255	chr2	232420661	232421461	-	AC068134.2	lincRNA
ENSG00000285850	11.2181	-4.01038	1.39304	-2.87888	0.00399093	0.0723035	chr16	17453470	17456236	+	AC009152.3	lincRNA
ENSG00000101335	622.654	3.57132	0.405448	8.80833	1.27024e-18	1.18056e-15	chr20	36541484	36551447	+	MYL9	protein_coding	Myosin regulatory subunit that plays an important role in regulation of both smooth muscle and nonmuscle cell contractile activity via its phosphorylation. Implicated in cytokinesis, receptor capping, and cell locomotion (PubMed:11942626, PubMed:2526655). In myoblasts, may regulate PIEZO1-dependent cortical actomyosin assembly involved in myotube formation (By similarity).	10398	GO:0005938, GO:0005829, GO:0005859, GO:0001725, GO:0030018	cell cortex, cytosol, muscle myosin complex, stress fiber, Z disc	GO:0005509, GO:0032036, GO:0008307	calcium ion binding, myosin heavy chain binding, structural constituent of muscle	GO:0070527, GO:0006937	platelet aggregation, regulation of muscle contraction
ENSG00000238417	0.95691	3.36677	3.95125	0.852078	0.394171	0.827565	chr16	8705456	8705517	-	RNU7-63P	snRNA		100151658
ENSG00000137393	151.94	3.56282	0.93741	3.8007	0.000144287	0.00564754	chr6	18387350	18468874	+	RNF144B	protein_coding	E3 ubiquitin-protein ligase which accepts ubiquitin from E2 ubiquitin-conjugating enzymes UBE2L3 and UBE2L6 in the form of a thioester and then directly transfers the ubiquitin to targeted substrates such as LCMT2, thereby promoting their degradation. Induces apoptosis via a p53/TP53-dependent but caspase-independent mechanism. However, its overexpression also produces a decrease of the ubiquitin…	255488	GO:0005737, GO:0005829, GO:0016021, GO:0031966, GO:0000151	cytoplasm, cytosol, integral component of membrane, mitochondrial membrane, ubiquitin ligase complex	GO:0046872, GO:0031624, GO:0061630, GO:0004842	metal ion binding, ubiquitin conjugating enzyme binding, ubiquitin protein ligase activity, ubiquitin-protein transferase activity	GO:0006915, GO:0043066, GO:0032436, GO:0000209, GO:0006511	apoptotic process, negative regulation of apoptotic process, positive regulation of proteasomal ubiquitin-dependent protein catabolic process, protein polyubiquitination, ubiquitin-dependent protein catabolic process
ENSG00000170381	7.43011	3.36109	2.85762	1.17619	0.23952	0.77206	chr7	83363238	83649113	-	SEMA3E	protein_coding	Semaphorins are a large family of conserved secreted and membrane associated proteins which possess a semaphorin (Sema) domain and a PSI domain (found in plexins, semaphorins and integrins) in the N-terminal extracellular portion. Based on sequence and structural similarities, semaphorins are put into eight classes: invertebrates contain classes 1 and 2, viruses have class V, and vertebrates cont…	9723	GO:0005576, GO:0005615, GO:0005887	extracellular region, extracellular space, integral component of plasma membrane	GO:0005515, GO:0030215, GO:0030215, GO:0045499, GO:0048018	protein binding, semaphorin receptor binding, semaphorin receptor binding, chemorepellent activity, receptor ligand activity	GO:0001569, GO:0001755, GO:0001953, GO:0002040, GO:0007411, GO:0008360, GO:0014068, GO:0016525, GO:0021828, GO:0030335, GO:0043524, GO:0048843, GO:0050808, GO:0050919, GO:0071526, GO:0071526, GO:0071526, GO:2000249	branching involved in blood vessel morphogenesis, neural crest cell migration, negative regulation of cell-matrix adhesion, sprouting angiogenesis, axon guidance, regulation of cell shape, positive regulation of phosphatidylinositol 3-kinase signaling, negative regulation of angiogenesis, gonadotrophin-releasing hormone neuronal migration to the hypothalamus, positive regulation of cell migration…
ENSG00000071575	298.852	3.35167	1.68682	1.98698	0.046925	0.369715	chr2	12716889	12742734	+	TRIB2	protein_coding	This gene encodes one of three members of the Tribbles family. The Tribbles members share a Trb domain, which is homologous to protein serine-threonine kinases, but lacks the active site lysine and probably lacks a catalytic function. The Tribbles proteins interact and modulate the activity of signal transduction pathways in a number of physiological and pathological processes. This Tribbles memb…	28951	GO:0005634, GO:0005737, GO:0005856	nucleus, cytoplasm, cytoskeleton	GO:0005524, GO:0004672	ATP binding, protein kinase activity	GO:0006468, GO:0006469, GO:0032436, GO:0032436, GO:0032693, GO:0043405, GO:0043405, GO:0045599	protein phosphorylation, negative regulation of protein kinase activity, positive regulation of proteasomal ubiquitin-dependent protein catabolic process, positive regulation of proteasomal ubiquitin-dependent protein catabolic process, negative regulation of interleukin-10 production, regulation of MAP kinase activity, regulation of MAP kinase activity, negative regulation of fat cell differenti…
ENSG00000176076	0.946244	3.35135	3.95172	0.848074	0.396397	0.830358	chrX	109623700	109625172	-	KCNE5	protein_coding	Potassium channel ancillary subunit that is essential for generation of some native K(+) currents by virtue of formation of heteromeric ion channel complex with voltage-gated potassium (Kv) channel pore-forming alpha subunits. Functions as an inhibitory beta-subunit of the repolarizing cardiac potassium ion channel KCNQ1.	23630	GO:0005886, GO:0008076	plasma membrane, voltage-gated potassium channel complex	GO:0015459, GO:0044325, GO:0005249	potassium channel regulator activity, transmembrane transporter binding, voltage-gated potassium channel activity	GO:0086014, GO:0060048, GO:0086011, GO:0098915, GO:1902260, GO:1903765, GO:1901380, GO:1901381, GO:0097623, GO:0060372, GO:2001257, GO:0008016, GO:0086091, GO:0060306, GO:1901379, GO:0060307, GO:0086005	atrial cardiac muscle cell action potential, cardiac muscle contraction, membrane repolarization during action potential, membrane repolarization during ventricular cardiac muscle cell action potential, negative regulation of delayed rectifier potassium channel activity, negative regulation of potassium ion export across plasma membrane, negative regulation of potassium ion transmembrane transpor…
ENSG00000243187	0.946244	3.35135	3.95172	0.848074	0.396397	0.830358	chr3	180680084	180700449	+	CCDC39-AS1	antisense
ENSG00000225330	3.80125	3.34872	2.16559	1.54633	0.122025	0.612889	chr21	39630271	39726085	+	AF064860.1	sense_overlapping
ENSG00000188784	0.943508	3.34721	3.95185	0.846998	0.396996	0.830858	chr1	19920009	19923617	-	PLA2G2E	protein_coding	Secretory calcium-dependent phospholipase A2 that primarily targets extracellular phospholipids (PubMed:10681567, PubMed:11922621, PubMed:28883454). Hydrolyzes the ester bond of the fatty acyl group attached at sn-2 position of phospholipids (phospholipase A2 activity), releasing various unsaturated fatty acids including oleoate, linoleoate, arachidonate, docosahexaenoate and lysophosphatidyletha…	30814	GO:0005737, GO:0005576	cytoplasm, extracellular region	GO:0005509, GO:0047498, GO:0004623, GO:0102567, GO:0102568, GO:0005543	calcium ion binding, calcium-dependent phospholipase A2 activity, phospholipase A2 activity, phospholipase A2 activity (consuming 1,2-dipalmitoylphosphatidylcholine), phospholipase A2 activity consuming 1,2-dioleoylphosphatidylethanolamine), phospholipid binding	GO:0050482, GO:0006954, GO:0016042, GO:0034374, GO:0046470, GO:0046471, GO:0006644	arachidonic acid secretion, inflammatory response, lipid catabolic process, low-density lipoprotein particle remodeling, phosphatidylcholine metabolic process, phosphatidylglycerol metabolic process, phospholipid metabolic process
ENSG00000201807	2.02279	3.34267	3.35078	0.997579	0.318484	0.802955	chr6	136855698	136855831	-	RF00443	snoRNA		124900226
ENSG00000205502	50.1351	3.56026	0.789361	4.51031	6.47342e-06	0.000461911	chr15	62163535	62165283	-	C2CD4B	protein_coding	May be involved in inflammatory process. May regulate cell architecture and adhesion.	388125	GO:0005634	nucleus			GO:0002675, GO:0030155, GO:0002528	positive regulation of acute inflammatory response, regulation of cell adhesion, regulation of vascular permeability involved in acute inflammatory response
ENSG00000212190	0.935577	3.33578	3.95221	0.84403	0.398653	0.831158	chr17	30861843	30861938	+	RNU6-298P	snRNA		106481273
ENSG00000276573	0.93421	3.33369	3.95227	0.843488	0.398956	0.831158	chr13	97435946	97436168	+	AL442067.1	sense_intronic
ENSG00000134339	19.0882	3.32685	1.52642	2.17952	0.0292933	0.277313	chr11	18239223	18248643	-	SAA2	protein_coding	Major acute phase reactant. Apolipoprotein of the HDL complex.	6289	GO:0034364	high-density lipoprotein particle	GO:0005515	protein binding	GO:0006953	acute-phase response
ENSG00000248994	5.45849	3.32469	2.09344	1.58815	0.112253	0.589447	chr5	1933863	1959176	+	AC126768.2	lincRNA
ENSG00000246223	10.8782	3.32285	2.66938	1.2448	0.213204	0.753523	chr14	97925610	97978124	-	LINC01550	lincRNA		388011
ENSG00000259289	0.924911	3.32006	3.9527	0.839947	0.400938	0.831158	chr15	66931537	66956518	-	LINC02206	lincRNA		102723481
ENSG00000253228	1.95558	3.3149	2.86928	1.15531	0.247965	0.777894	chr8	107983116	107983965	+	NRBF2P4	processed_pseudogene
ENSG00000188505	208.04	3.31312	2.62767	1.26086	0.20736	0.753523	chr19	39196961	39201884	+	NCCRP1	protein_coding	Promotes cell proliferation.	342897	GO:0005737, GO:0070062, GO:0019005	cytoplasm, extracellular exosome, SCF ubiquitin ligase complex	GO:0005515, GO:0061630	protein binding, ubiquitin protein ligase activity	GO:0006516, GO:0008284, GO:0016567, GO:0031146, GO:0030433	glycoprotein catabolic process, positive regulation of cell population proliferation, protein ubiquitination, SCF-dependent proteasomal ubiquitin-dependent protein catabolic process, ubiquitin-dependent ERAD pathway
ENSG00000197766	74.8733	3.30943	1.27424	2.59717			chr19	859643	863630	+	CFD	protein_coding	This gene encodes a member of the S1, or chymotrypsin, family of serine peptidases. This protease catalyzes the cleavage of factor B, the rate-limiting step of the alternative pathway of complement activation. This protein also functions as an adipokine, a cell signaling protein secreted by adipocytes, which regulates insulin secretion in mice. Mutations in this gene underlie complement factor D …	1675	GO:0005576, GO:0031093, GO:0034774, GO:0070062, GO:1904813	extracellular region, platelet alpha granule lumen, secretory granule lumen, extracellular exosome, ficolin-1-rich granule lumen	GO:0004252, GO:0008236	serine-type endopeptidase activity, serine-type peptidase activity	GO:0006508, GO:0006956, GO:0006957, GO:0007219, GO:0009617	proteolysis, complement activation, complement activation, alternative pathway, Notch signaling pathway, response to bacterium
ENSG00000181634	6124.91	3.555	0.383633	9.26666	1.9207e-20	2.64459e-17	chr9	114784635	114806126	-	TNFSF15	protein_coding	The protein encoded by this gene is a cytokine that belongs to the tumor necrosis factor (TNF) ligand family. This protein is abundantly expressed in endothelial cells, but is not expressed in either B or T cells. The expression of this protein is inducible by TNF and IL-1 alpha. This cytokine is a ligand for receptor TNFRSF25 and decoy receptor TNFRSF21/DR6. It can activate NF-kappaB and MAP kin…	9966	GO:0005576, GO:0016020	extracellular region, membrane	GO:0005164	tumor necrosis factor receptor binding	GO:0006915, GO:0006955, GO:0007165	apoptotic process, immune response, signal transduction
ENSG00000282458	3.93126	3.30459	2.21543	1.49163	0.135797	0.641496	chr19	60951	71626	-	WASH5P	transcribed_processed_pseudogene		375690
ENSG00000276945	0.914245	3.30418	3.95321	0.835823	0.403254	0.831158	chr5	61145846	61146376	-	AC008498.1	unprocessed_pseudogene
ENSG00000285759	0.914245	3.30418	3.95321	0.835823	0.403254	0.831158	chr6	10426623	10429110	+	AL138885.3	lincRNA
ENSG00000233251	12.9504	3.30323	1.44924	2.27929	0.0226499	0.236459	chr2	56173534	56185770	-	AC007743.1	antisense		100129434
ENSG00000248503	6.87335	3.30082	1.90885	1.72922	0.0837704	0.50807	chrX	77910741	77964890	+	AL356235.1	transcribed_processed_pseudogene
ENSG00000229656	67.9368	3.55497	0.940495	3.77989	0.000156897	0.00601321	chr10	32958845	33082102	+	ITGB1-DT	lincRNA		101929475
ENSG00000179930	1.93816	3.29481	3.93083	0.838198	0.40192	0.831158	chr1	182054570	182061712	-	ZNF648	protein_coding		127665	GO:0005634	nucleus	GO:0000978, GO:0000981, GO:0005515, GO:0046872	RNA polymerase II cis-regulatory region sequence-specific DNA binding, DNA-binding transcription factor activity, RNA polymerase II-specific, protein binding, metal ion binding	GO:0006355, GO:0006357	regulation of DNA-templated transcription, regulation of transcription by RNA polymerase II
ENSG00000214121	1.96044	3.29481	3.93083	0.838198	0.40192	0.831158	chr9	12972843	12973438	-	PRDX1P1	processed_pseudogene
ENSG00000233670	7.97481	3.29458	2.82292	1.16708	0.243177	0.773395	chr17	10822475	10838445	-	PIRT	protein_coding	Regulatory subunit of TRPV1, a molecular sensor of noxious heat and capsaicin. Positively regulates TRPV1 channel activity via phosphatidylinositol 4,5-bisphosphate (PIP2). Binds various phosphoinositide, including phosphatidylinositol 4,5-bisphosphate (PIP2), but not phosphatidylinositol (PI) (By similarity).	644139	GO:0016021, GO:0005886	integral component of membrane, plasma membrane	GO:1902936, GO:0005547, GO:0044325	phosphatidylinositol bisphosphate binding, phosphatidylinositol-3,4,5-trisphosphate binding, transmembrane transporter binding	GO:0048266, GO:0048015, GO:2001259, GO:0009408	behavioral response to pain, phosphatidylinositol-mediated signaling, positive regulation of cation channel activity, response to heat
ENSG00000198910	1298.57	3.55328	0.533731	6.65744	2.78646e-11	8.28715e-09	chrX	153861514	153886174	-	L1CAM	protein_coding	The protein encoded by this gene is an axonal glycoprotein belonging to the immunoglobulin supergene family. The ectodomain, consisting of several immunoglobulin-like domains and fibronectin-like repeats (type III), is linked via a single transmembrane sequence to a conserved cytoplasmic domain. This cell adhesion molecule plays an important role in nervous system development, including neuronal …	3897	GO:0005886, GO:0005886, GO:0005886, GO:0005925, GO:0009986, GO:0009986, GO:0016021, GO:0030424, GO:0030424, GO:0030425, GO:0043025, GO:0043025, GO:0044295, GO:0062023	plasma membrane, plasma membrane, plasma membrane, focal adhesion, cell surface, cell surface, integral component of membrane, axon, axon, dendrite, neuronal cell body, neuronal cell body, axonal growth cone, collagen-containing extracellular matrix	GO:0005515, GO:0008046, GO:0019904	protein binding, axon guidance receptor activity, protein domain specific binding	GO:0006935, GO:0007155, GO:0007156, GO:0007160, GO:0007399, GO:0007411, GO:0016477, GO:0031175, GO:0045773, GO:0050808, GO:0050808, GO:0061564	chemotaxis, cell adhesion, homophilic cell adhesion via plasma membrane adhesion molecules, cell-matrix adhesion, nervous system development, axon guidance, cell migration, neuron projection development, positive regulation of axon extension, synapse organization, synapse organization, axon development
ENSG00000171217	0.903578	3.28814	3.95372	0.831657	0.405603	0.831158	chr6	155264013	155276548	+	CLDN20	protein_coding	Plays a major role in tight junction-specific obliteration of the intercellular space, through calcium-independent cell-adhesion activity.	49861	GO:0005923, GO:0016021, GO:0005886, GO:0070160	bicellular tight junction, integral component of membrane, plasma membrane, tight junction	GO:0042802, GO:0005198	identical protein binding, structural molecule activity	GO:0070830, GO:0016338, GO:0007155	bicellular tight junction assembly, calcium-independent cell-cell adhesion via plasma membrane cell-adhesion molecules, cell adhesion
ENSG00000172551	0.903578	3.28814	3.95372	0.831657	0.405603	0.831158	chr12	54830519	54858393	+	MUCL1	protein_coding		118430	GO:0005576, GO:0005796, GO:0005886	extracellular region, Golgi lumen, plasma membrane	GO:0005515	protein binding
ENSG00000201184	0.903578	3.28814	3.95372	0.831657	0.405603	0.831158	chr14	103567405	103567545	+	RNU4-68P	snRNA		106479589
ENSG00000203523	0.903578	3.28814	3.95372	0.831657	0.405603	0.831158	chr7	12491095	12492004	+	TAS2R2P	processed_pseudogene		338396
ENSG00000215217	0.903578	3.28814	3.95372	0.831657	0.405603	0.831158	chr5	7830378	7851490	-	C5orf49	protein_coding		134121	GO:0036064	ciliary basal body	GO:0005515	protein binding
ENSG00000215720	0.903578	3.28814	3.95372	0.831657	0.405603	0.831158	chr1	15191828	15192845	-	AL035405.1	processed_pseudogene
ENSG00000225903	0.903578	3.28814	3.95372	0.831657	0.405603	0.831158	chr1	39633416	39633903	+	AL035404.2	antisense
ENSG00000226908	0.903578	3.28814	3.95372	0.831657	0.405603	0.831158	chr13	21483834	21484174	-	HIST1H2BPS3	processed_pseudogene		100820735
ENSG00000234999	0.903578	3.28814	3.95372	0.831657	0.405603	0.831158	chr7	24906135	24906594	-	SNRPCP19	processed_pseudogene
ENSG00000237979	0.903578	3.28814	3.95372	0.831657	0.405603	0.831158	chr2	65500993	65502138	-	AC007389.4	processed_pseudogene
ENSG00000239480	0.903578	3.28814	3.95372	0.831657	0.405603	0.831158	chr7	102426818	102434780	-	AC073517.1	antisense
ENSG00000246627	0.903578	3.28814	3.95372	0.831657	0.405603	0.831158	chr12	2676001	2691200	-	CACNA1C-AS1	antisense		100652846
ENSG00000254924	0.903578	3.28814	3.95372	0.831657	0.405603	0.831158	chr11	71506061	71506380	-	AP000867.2	processed_pseudogene
ENSG00000258571	0.903578	3.28814	3.95372	0.831657	0.405603	0.831158	chr14	71085482	71085833	-	PTTG4P	processed_pseudogene
ENSG00000259064	0.903578	3.28814	3.95372	0.831657	0.405603	0.831158	chr15	92627073	92627414	+	AC091544.3	processed_pseudogene
ENSG00000259388	0.903578	3.28814	3.95372	0.831657	0.405603	0.831158	chr15	49794246	49796097	+	AC025040.2	processed_pseudogene		645453
ENSG00000260860	0.903578	3.28814	3.95372	0.831657	0.405603	0.831158	chr16	68651056	68651948	-	AC126773.3	processed_pseudogene
ENSG00000263499	0.903578	3.28814	3.95372	0.831657	0.405603	0.831158	chr17	57600856	57608412	-	AC007431.1	antisense		101927539
ENSG00000267590	0.903578	3.28814	3.95372	0.831657	0.405603	0.831158	chr19	44297104	44297355	+	NDUFA3P1	processed_pseudogene
ENSG00000273597	0.903578	3.28814	3.95372	0.831657	0.405603	0.831158	chr9	35001342	35002994	-	AL355377.1	processed_pseudogene		100420114
ENSG00000277035	0.903578	3.28814	3.95372	0.831657	0.405603	0.831158	chr2	28134408	28134585	-	RF02271	misc_RNA
ENSG00000277527	0.903578	3.28814	3.95372	0.831657	0.405603	0.831158	chr2	102873339	102895722	-	LINC01796	lincRNA
ENSG00000277734	0.903578	3.28814	3.95372	0.831657	0.405603	0.831158	chr14	22547506	22552154	+	TRAC	TR_C_gene		28755	GO:0016021	integral component of membrane			GO:0002250, GO:0009617, GO:0046631, GO:0050852	adaptive immune response, response to bacterium, alpha-beta T cell activation, T cell receptor signaling pathway
ENSG00000279347	0.903578	3.28814	3.95372	0.831657	0.405603	0.831158	chr8	119838736	119840385	-	AC021945.1	TEC
ENSG00000283676	0.903578	3.28814	3.95372	0.831657	0.405603	0.831158	chr1	148334479	148334554	-	MIR5087	miRNA	microRNAs (miRNAs) are short (20-24 nt) non-coding RNAs that are involved in post-transcriptional regulation of gene expression in multicellular organisms by affecting both the stability and translation of mRNAs. miRNAs are transcribed by RNA polymerase II as part of capped and polyadenylated primary transcripts (pri-miRNAs) that can be either protein-coding or non-coding. The primary transcript …	100847044
ENSG00000123843	4274.59	3.54595	0.575301	6.16364	7.10907e-10	1.65179e-07	chr1	207088842	207099993	+	C4BPB	protein_coding	This gene encodes a member of a superfamily of proteins composed predominantly of tandemly arrayed short consensus repeats of approximately 60 amino acids. A single, unique beta-chain encoded by this gene assembles with seven identical alpha-chains into the predominant isoform of C4b-binding protein, a multimeric protein that controls activation of the complement cascade through the classical pat…	725	GO:0005576, GO:0005615, GO:0005615, GO:0005886	extracellular region, extracellular space, extracellular space, plasma membrane	GO:0005515	protein binding	GO:0006958, GO:0007596, GO:0009609, GO:0045087, GO:0045732, GO:0045959, GO:0045959, GO:1903027	complement activation, classical pathway, blood coagulation, response to symbiotic bacterium, innate immune response, positive regulation of protein catabolic process, negative regulation of complement activation, classical pathway, negative regulation of complement activation, classical pathway, regulation of opsonization
ENSG00000147509	14.1423	3.28034	1.55454	2.11017	0.0348439	0.310562	chr8	53851808	53959303	+	RGS20	protein_coding	The protein encoded by this gene belongs to the family of regulator of G protein signaling (RGS) proteins, which are regulatory and structural components of G protein-coupled receptor complexes. RGS proteins inhibit signal transduction by increasing the GTPase activity of G protein alpha subunits, thereby driving them into their inactive GDP-bound forms. This protein selectively binds to G(z)-alp…	8601	GO:0005634, GO:0005737, GO:0005802, GO:0005886	nucleus, cytoplasm, trans-Golgi network, plasma membrane	GO:0003924, GO:0005096, GO:0005515	GTPase activity, GTPase activator activity, protein binding	GO:0007186, GO:0008277, GO:0009968, GO:0050790	G protein-coupled receptor signaling pathway, regulation of G protein-coupled receptor signaling pathway, negative regulation of signal transduction, regulation of catalytic activity
ENSG00000153250	349.836	3.51003	0.36955	9.4981	2.13762e-21	3.31117e-18	chr2	160272151	160493794	-	RBMS1	protein_coding	This gene encodes a member of a small family of proteins which bind single stranded DNA/RNA. These proteins are characterized by the presence of two sets of ribonucleoprotein consensus sequence (RNP-CS) that contain conserved motifs, RNP1 and RNP2, originally described in RNA binding proteins, and required for DNA binding. These proteins have been implicated in such diverse functions as DNA repli…	5937	GO:0005829, GO:1990904	cytosol, ribonucleoprotein complex	GO:0003723	RNA binding	GO:0006260, GO:0006396	DNA replication, RNA processing
ENSG00000139211	2838.87	3.50978	0.349411	10.0448	9.68204e-24	1.714e-20	chr12	47075707	47079951	-	AMIGO2	protein_coding	Required for depolarization-dependent survival of cultured cerebellar granule neurons. May mediate homophilic as well as heterophilic cell-cell interaction with AMIGO1 or AMIGO3. May contribute to signal transduction through its intracellular domain. May be required for tumorigenesis of a subset of gastric adenocarcinomas.	347902	GO:0016021, GO:0005634, GO:0005886	integral component of membrane, nucleus, plasma membrane	GO:0005515	protein binding	GO:0007420, GO:0007157, GO:0007156, GO:0043066, GO:0043069, GO:0051965	brain development, heterophilic cell-cell adhesion via plasma membrane cell adhesion molecules, homophilic cell adhesion via plasma membrane adhesion molecules, negative regulation of apoptotic process, negative regulation of programmed cell death, positive regulation of synapse assembly
ENSG00000236453	5.28529	3.27242	2.14756	1.52379	0.127562	0.62392	chr7	94022833	94066661	+	AC003092.1	lincRNA
ENSG00000204442	15.7348	3.26578	2.10374	1.55237	0.120574	0.610025	chr13	107163510	107866735	-	FAM155A	protein_coding		728215	GO:0016021, GO:0005886	integral component of membrane, plasma membrane	GO:0015275	stretch-activated, cation-selective, calcium channel activity	GO:0098703	calcium ion import across plasma membrane
ENSG00000183484	6.99819	3.26261	1.98536	1.64334	0.100313	0.557013	chr14	105049389	105065445	-	GPR132	protein_coding	This gene encodes a member of the guanine nucleotide-binding protein (G protein)-coupled receptor (GPCR) superfamily. The receptors are seven-pass transmembrane proteins that respond to extracellular cues and activate intracellular signal transduction pathways. This protein was reported to be a receptor for lysophosphatidylcholine action, but PubMedID: 15653487 retracts this finding and instead s…	29933	GO:0005886, GO:0016021	plasma membrane, integral component of membrane	GO:0004930	G protein-coupled receptor activity	GO:0000082, GO:0007186, GO:0010972	G1/S transition of mitotic cell cycle, G protein-coupled receptor signaling pathway, negative regulation of G2/M transition of mitotic cell cycle
ENSG00000233589	61.2307	3.26243	1.32149	2.46876			chr1	68479129	68483539	+	AL138789.1	antisense
ENSG00000273173	3.36611	3.25997	2.31579	1.40772	0.159215	0.690255	chr15	24954986	24977850	+	SNURF	protein_coding	This gene is located within the Prader-Willi Syndrome critical region on chromosome 15. Transcripts produced from this gene initiate at an imprinting center and are paternally-imprinted. These transcripts may be bicistronic and also encode SNRPN (small nuclear ribonucleoprotein polypeptide N) from a downstream open reading frame. The small protein represented by this gene is encoded by an evoluti…	8926	GO:0016607, GO:0005634	nuclear speck, nucleus	GO:0003674, GO:0051117	molecular_function, ATPase binding	GO:0008150	biological_process
ENSG00000198535	68.3634	3.50434	0.693177	5.05548	4.29315e-07	4.6396e-05	chr15	62066977	62070917	+	C2CD4A	protein_coding	May be involved in inflammatory process. May regulate cell architecture and adhesion.	145741	GO:0005634	nucleus			GO:0002675, GO:0030155, GO:0002528	positive regulation of acute inflammatory response, regulation of cell adhesion, regulation of vascular permeability involved in acute inflammatory response
ENSG00000260920	63.0625	3.4972	0.81521	4.28993	1.78729e-05	0.00105467	chr1	40464319	40466767	+	AL031985.3	sense_overlapping
ENSG00000265190	55.5321	3.49148	0.711922	4.90431	9.37581e-07	8.82055e-05	chr10	47460162	47484158	-	ANXA8	protein_coding	This gene encodes a member of the annexin family of evolutionarily conserved Ca2+ and phospholipid binding proteins. The encoded protein may function as an an anticoagulant that indirectly inhibits the thromboplastin-specific complex. Overexpression of this gene has been associated with acute myelocytic leukemia. A highly similar duplicated copy of this gene is found in close proximity on the lon…	653145	GO:0005737, GO:0005829, GO:0005886, GO:0031902, GO:0062023	cytoplasm, cytosol, plasma membrane, late endosome membrane, collagen-containing extracellular matrix	GO:0005509, GO:0005544	calcium ion binding, calcium-dependent phospholipid binding	GO:0007032, GO:0007032, GO:0007596, GO:0016197, GO:0016197, GO:1900004, GO:1900004, GO:1900138, GO:1900138	endosome organization, endosome organization, blood coagulation, endosomal transport, endosomal transport, negative regulation of serine-type endopeptidase activity, negative regulation of serine-type endopeptidase activity, negative regulation of phospholipase A2 activity, negative regulation of phospholipase A2 activity
ENSG00000121742	32.8491	3.47516	1.14147	3.04445	0.00233105	0.0480637	chr13	20221962	20232395	-	GJB6	protein_coding	Gap junctions allow the transport of ions and metabolites between the cytoplasm of adjacent cells. They are formed by two hemichannels, made up of six connexin proteins assembled in groups. Each connexin protein has four transmembrane segments, two extracellular loops, a cytoplasmic loop formed between the two inner transmembrane segments, and the N- and C-terminus both being in the cytoplasm. Th…	10804	GO:0005922, GO:0016021	connexin complex, integral component of membrane	GO:0005243, GO:0005243, GO:0005515, GO:0008017, GO:0048487, GO:0051015, GO:1903763	gap junction channel activity, gap junction channel activity, protein binding, microtubule binding, beta-tubulin binding, actin filament binding, gap junction channel activity involved in cell communication by electrical coupling	GO:0007154	cell communication
ENSG00000229642	6.9497	3.24958	1.98324	1.63852	0.101313	0.560313	chr3	5962842	6124120	+	AC087857.1	lincRNA
ENSG00000257453	1.87162	3.2489	3.39503	0.956958	0.338588	0.811215	chr12	76030494	76031378	+	AC011611.3	antisense
ENSG00000260448	5.35406	3.24293	1.80605	1.79559	0.0725594	0.470598	chr16	25085592	25111555	-	LCMT1-AS1	bidirectional_promoter_lncRNA
ENSG00000107518	10.3226	3.24133	2.68716	1.20623	0.22773	0.76221	chr10	115093365	115948992	+	ATRNL1	protein_coding		26033	GO:0016021	integral component of membrane	GO:0030246	carbohydrate binding	GO:0007186, GO:0009887, GO:0009888, GO:0016477, GO:0034446	G protein-coupled receptor signaling pathway, animal organ morphogenesis, tissue development, cell migration, substrate adhesion-dependent cell spreading
ENSG00000169169	61.5519	3.23634	1.27868	2.53101	0.0113735	0.150364	chr19	49690898	49713731	+	CPT1C	protein_coding	This gene encodes a member of the carnitine/choline acetyltransferase family. The encoded protein regulates the beta-oxidation and transport of long-chain fatty acids into mitochondria, and may play a role in the regulation of feeding behavior and whole-body energy homeostasis. Alternatively spliced transcript variants encoding multiple protein isoforms have been observed for this gene. [provided…	126129	GO:0016021, GO:0005741	integral component of membrane, mitochondrial outer membrane	GO:0004095	carnitine O-palmitoyltransferase activity	GO:0006635	fatty acid beta-oxidation
ENSG00000138792	34.2971	3.23606	1.5291	2.11632	0.0343174	0.307418	chr4	110365733	110565285	+	ENPEP	protein_coding	The ENPEP gene encodes glutamyl aminopeptidase, a type II integral membrane protein with an extracellular zinc-binding domain. This protein can upregulate blood pressure by cleaving the N-terminal aspartate from angiotensin II, and can regulate blood vessel formation and enhance tumorigenesis in some tissues. Along with ANPEP and DPP4, ENPEP was found to be a candidate co-receptor for the coronav…	2028	GO:0005737, GO:0005765, GO:0005886, GO:0005886, GO:0005886, GO:0005887, GO:0005903, GO:0009897, GO:0016324, GO:0031410, GO:0045177, GO:0070062	cytoplasm, lysosomal membrane, plasma membrane, plasma membrane, plasma membrane, integral component of plasma membrane, brush border, external side of plasma membrane, apical plasma membrane, cytoplasmic vesicle, apical part of cell, extracellular exosome	GO:0070006, GO:0008270	metalloaminopeptidase activity, zinc ion binding	GO:0001525, GO:0002003, GO:0003081, GO:0003081, GO:0006508, GO:0007165, GO:0007267, GO:0008217, GO:0008283, GO:0016477, GO:0032835, GO:0043171	angiogenesis, angiotensin maturation, regulation of systemic arterial blood pressure by renin-angiotensin, regulation of systemic arterial blood pressure by renin-angiotensin, proteolysis, signal transduction, cell-cell signaling, regulation of blood pressure, cell population proliferation, cell migration, glomerulus development, peptide catabolic process
ENSG00000283154	41.0884	3.47183	0.698457	4.97072	6.67052e-07	6.7755e-05	chr3	158962235	159897366	+	IQCJ-SCHIP1	protein_coding	This locus represents naturally occurring read-through transcription from the neighboring IQ motif containing J (IQCJ) and schwannomin interacting protein 1 (SCHIP1) genes. Alternative splicing results in multiple transcript variants that are composed of in-frame exons from each individual gene. The resulting fusion products are thought to be components of the multimolecular complexes of axon ini…	100505385	GO:0005737, GO:0005886, GO:0030054, GO:0043194	cytoplasm, plasma membrane, cell junction, axon initial segment	GO:0005515	protein binding	GO:0035332, GO:0051494	positive regulation of hippo signaling, negative regulation of cytoskeleton organization
ENSG00000277519	15.037	3.22814	1.75637	1.83796			chrY	21817579	21818218	-	OFD1P16Y	unprocessed_pseudogene
ENSG00000133115	6.51398	3.22736	2.36724	1.36334	0.172774	0.712249	chr13	38965925	38991066	-	STOML3	protein_coding	Required for the function of many mechanoreceptors. Modulate mechanotransduction channels and acid-sensing ion channels (ASIC) proteins. Potentiates PIEZO1 and PIEZO2 function by increasing their sensitivity to mechanical stimulations.	161003	GO:0005929, GO:0016021, GO:0045121, GO:0005886	cilium, integral component of membrane, membrane raft, plasma membrane	GO:0003674, GO:0005515	molecular_function, protein binding	GO:0007165	signal transduction
ENSG00000142871	6584.18	3.46872	0.620659	5.58878	2.28675e-08	3.57194e-06	chr1	85580761	85583962	+	CYR61	protein_coding	The secreted protein encoded by this gene is growth factor-inducible and promotes the adhesion of endothelial cells. The encoded protein interacts with several integrins and with heparan sulfate proteoglycan. This protein also plays a role in cell proliferation, differentiation, angiogenesis, apoptosis, and extracellular matrix formation. [provided by RefSeq, Sep 2011].	3491	GO:0005576, GO:0005788, GO:0031012, GO:0062023	extracellular region, endoplasmic reticulum lumen, extracellular matrix, collagen-containing extracellular matrix	GO:0005178, GO:0005201, GO:0005515, GO:0008201, GO:0019838, GO:0050840	integrin binding, extracellular matrix structural constituent, protein binding, heparin binding, growth factor binding, extracellular matrix binding	GO:0001649, GO:0001934, GO:0002041, GO:0003181, GO:0003278, GO:0003281, GO:0006935, GO:0007155, GO:0007165, GO:0010518, GO:0010811, GO:0030198, GO:0030335, GO:0030501, GO:0030513, GO:0033690, GO:0043065, GO:0043066, GO:0043280, GO:0044319, GO:0045669, GO:0045860, GO:0045944, GO:0060413, GO:0060548, GO:0060591, GO:0060710, GO:0060716, GO:0061036, GO:0070372, GO:0072593, GO:2000304	osteoblast differentiation, positive regulation of protein phosphorylation, intussusceptive angiogenesis, atrioventricular valve morphogenesis, apoptotic process involved in heart morphogenesis, ventricular septum development, chemotaxis, cell adhesion, signal transduction, positive regulation of phospholipase activity, positive regulation of cell-substrate adhesion, extracellular matrix organiza…
ENSG00000254122	95.2709	3.21814	1.96779	1.6354	0.101965	0.562814	chr5	141417645	141512979	+	PCDHGB7	protein_coding	Potential calcium-dependent cell-adhesion protein. May be involved in the establishment and maintenance of specific neuronal connections in the brain.	56099	GO:0005887	integral component of plasma membrane	GO:0005509	calcium ion binding	GO:0007155, GO:0007156	cell adhesion, homophilic cell adhesion via plasma membrane adhesion molecules
ENSG00000160326	2973.9	3.46643	0.267701	12.9489	2.38355e-38	2.9537e-34	chr9	133471095	133479137	-	SLC2A6	protein_coding	Hexose transport into mammalian cells is catalyzed by a family of membrane proteins, including SLC2A6, that contain 12 transmembrane domains and a number of critical conserved residues.[supplied by OMIM, Jul 2002].	11182	GO:0016021	integral component of membrane	GO:0022857	transmembrane transporter activity	GO:0006110, GO:0008645, GO:0015755, GO:0055085, GO:0070837, GO:1904659, GO:1904659	regulation of glycolytic process, hexose transmembrane transport, fructose transmembrane transport, transmembrane transport, dehydroascorbic acid transport, glucose transmembrane transport, glucose transmembrane transport
ENSG00000259726	8.59619	3.21422	1.5079	2.13159	0.0330409	0.299812	chr15	84186752	84197384	+	CSPG4P11	unprocessed_pseudogene
ENSG00000154252	11.9494	-3.80389	1.3656	-2.7855	0.00534448	0.0899848	chr2	241776825	241804208	+	GAL3ST2	protein_coding	Transfers a sulfate group to the hydroxyl group at C3 of non-reducing beta-galactosyl residues. Acts both on type 1 (Gal-beta-1,3-GlcNAc) and type 2 (Gal-beta-1,4-GlcNAc) chains with similar efficiency.	64090	GO:0032580, GO:0016021, GO:0016020	Golgi cisterna membrane, integral component of membrane, membrane	GO:0050694, GO:0001733, GO:0008146	galactose 3-O-sulfotransferase activity, galactosylceramide sulfotransferase activity, sulfotransferase activity	GO:0009247, GO:0009101	glycolipid biosynthetic process, glycoprotein biosynthetic process
ENSG00000285509	6.47644	3.20792	1.95243	1.64304	0.100374	0.557024	chr11	121024125	121113108	+	AP000646.1	protein_coding			GO:0005737	cytoplasm	GO:0043014	alpha-tubulin binding	GO:0007160, GO:0000226, GO:0007023, GO:0007021	cell-matrix adhesion, microtubule cytoskeleton organization, post-chaperonin tubulin folding pathway, tubulin complex assembly
ENSG00000168032	49.5356	3.46172	0.821863	4.21204	2.53078e-05	0.00139384	chr3	40387156	40428744	+	ENTPD3	protein_coding	This gene encodes a plasma membrane-bound divalent cation-dependent E-type nucleotidase. The encoded protein is involved in the regulation of extracellular levels of ATP by hydrolysis of it and other nucleotides. Multiple transcript variants have been described. [provided by RefSeq, May 2014].	956	GO:0016021	integral component of membrane	GO:0016787	hydrolase activity	GO:0009134, GO:0009143	nucleoside diphosphate catabolic process, nucleoside triphosphate catabolic process
ENSG00000128512	89.0727	3.4553	0.991337	3.48549	0.00049123	0.0147037	chr7	111726110	112206411	-	DOCK4	protein_coding	This gene is a member of the dedicator of cytokinesis (DOCK) family and encodes a protein with a DHR-1 (CZH-1) domain, a DHR-2 (CZH-2) domain and an SH3 domain. This membrane-associated, cytoplasmic protein functions as a guanine nucleotide exchange factor and is involved in regulation of adherens junctions between cells. Mutations in this gene have been associated with ovarian, prostate, glioma,…	9732	GO:0005730, GO:0005737, GO:0005794, GO:0005829, GO:0005829, GO:0005886, GO:0005886, GO:0016020, GO:0032420, GO:0032421	nucleolus, cytoplasm, Golgi apparatus, cytosol, cytosol, plasma membrane, plasma membrane, membrane, stereocilium, stereocilium bundle	GO:0005085	guanyl-nucleotide exchange factor activity	GO:0007264	small GTPase mediated signal transduction
ENSG00000242082	1.82083	3.19879	3.93248	0.813427	0.415973	0.831158	chr22	32205115	32269666	+	SLC5A4-AS1	antisense		110806273
ENSG00000226629	1.84567	3.19661	3.39862	0.94056	0.34693	0.811215	chr17	41549606	41554495	-	LINC00974	lincRNA		147093
ENSG00000167094	0.852807	3.19539	3.95682	0.807564	0.419342	0.832827	chr9	127716066	127731600	+	TTC16	protein_coding		158248
ENSG00000200091	0.852807	3.19539	3.95682	0.807564	0.419342	0.832827	chr6	75654970	75655299	-	RN7SKP163	misc_RNA
ENSG00000212396	0.852807	3.19539	3.95682	0.807564	0.419342	0.832827	chr10	93510548	93510680	-	RNA5SP323	rRNA_pseudogene		100873589
ENSG00000223503	0.852807	3.19539	3.95682	0.807564	0.419342	0.832827	chr1	155590601	155591262	-	AL353807.1	processed_pseudogene
ENSG00000236417	0.852807	3.19539	3.95682	0.807564	0.419342	0.832827	chr10	87386685	87390203	-	CTSLP1	unprocessed_pseudogene
ENSG00000241449	0.852807	3.19539	3.95682	0.807564	0.419342	0.832827	chr7	150040521	150076655	+	AC092666.1	lincRNA
ENSG00000248416	0.852807	3.19539	3.95682	0.807564	0.419342	0.832827	chr4	722275	724034	-	AC107464.2	antisense
ENSG00000249803	0.852807	3.19539	3.95682	0.807564	0.419342	0.832827	chr5	136466677	136520298	+	AC112178.1	lincRNA		124901076
ENSG00000257964	0.852807	3.19539	3.95682	0.807564	0.419342	0.832827	chr12	49576840	49577505	-	AC020612.3	antisense
ENSG00000265728	0.852807	3.19539	3.95682	0.807564	0.419342	0.832827	chr18	10594590	10604798	+	AP001099.1	lincRNA
ENSG00000268049	0.852807	3.19539	3.95682	0.807564	0.419342	0.832827	chr19	58357999	58359603	+	AC012313.2	antisense
ENSG00000272006	0.852807	3.19539	3.95682	0.807564	0.419342	0.832827	chr17	64951498	64951609	-	AC037487.3	processed_pseudogene
ENSG00000272334	0.852807	3.19539	3.95682	0.807564	0.419342	0.832827	chr3	36973117	36973672	-	AC011816.2	lincRNA
ENSG00000275930	0.852807	3.19539	3.95682	0.807564	0.419342	0.832827	chr7	75381638	75381739	+	RF00019	misc_RNA
ENSG00000258524	3.51572	3.19294	2.21584	1.44097	0.149594	0.673365	chr14	73571159	73571667	-	NT5CP1	processed_pseudogene
ENSG00000144891	3.17166	3.18738	3.50295	0.909913	0.362869	0.816802	chr3	148697784	148743008	+	AGTR1	protein_coding	Receptor for angiotensin II. Mediates its action by association with G proteins that activate a phosphatidylinositol-calcium second messenger system.	185	GO:0016021, GO:0005886	integral component of membrane, plasma membrane	GO:0004945	angiotensin type II receptor activity	GO:0019229	regulation of vasoconstriction
ENSG00000131711	840.173	3.44927	0.657632	5.24498	1.56299e-07	1.88045e-05	chr5	72107234	72209570	+	MAP1B	protein_coding	This gene encodes a protein that belongs to the microtubule-associated protein family. The proteins of this family are thought to be involved in microtubule assembly, which is an essential step in neurogenesis. The product of this gene is a precursor polypeptide that presumably undergoes proteolytic processing to generate the final MAP1B heavy chain and LC1 light chain. Gene knockout studies of t…	4131	GO:0005874	microtubule	GO:0008017	microtubule binding	GO:0000226, GO:0007399	microtubule cytoskeleton organization, nervous system development
ENSG00000233038	1.80225	3.18581	2.91432	1.09316	0.274323	0.790152	chr7	157854529	157863011	+	AC011899.2	antisense
ENSG00000217488	13.9419	-3.72993	1.30372	-2.86099	0.00422321	0.0754455	chr6	75610958	75611945	-	AL356057.1	transcribed_processed_pseudogene		100421091
ENSG00000126264	1.79549	3.17316	3.46676	0.915309	0.36003	0.816802	chr19	35902480	35904377	+	HCST	protein_coding	Transmembrane adapter protein which associates with KLRK1 to form an activation receptor KLRK1-HCST in lymphoid and myeloid cells; this receptor plays a major role in triggering cytotoxicity against target cells expressing cell surface ligands such as MHC class I chain-related MICA and MICB, and UL16-binding proteins (ULBPs); these ligands are up-regulated by stress conditions and pathological st…	10870	GO:0009986, GO:0016021, GO:0005886	cell surface, integral component of membrane, plasma membrane	GO:0043548, GO:0005102	phosphatidylinositol 3-kinase binding, signaling receptor binding	GO:0014068, GO:0006468, GO:0050776	positive regulation of phosphatidylinositol 3-kinase signaling, protein phosphorylation, regulation of immune response
ENSG00000279953	6.29886	3.1719	2.4035	1.3197	0.186936	0.733537	chr12	123649068	123650485	+	AC117503.3	TEC
ENSG00000248930	1.77709	3.16526	3.53399	0.89566	0.370434	0.816802	chr5	73020700	73021279	-	AC020893.1	processed_pseudogene
ENSG00000273443	1.7862	3.16525	3.52825	0.897117	0.369657	0.816802	chr1	1062208	1063288	-	AL645608.8	lincRNA
ENSG00000252076	0.83421	3.16525	3.95787	0.799735	0.423864	0.837192	chr10	58869184	58869528	+	RN7SKP196	misc_RNA		106479182
ENSG00000254249	0.83421	3.16525	3.95787	0.799735	0.423864	0.837192	chr8	124036010	124040468	-	AC100871.2	antisense
ENSG00000256185	0.83421	3.16525	3.95787	0.799735	0.423864	0.837192	chr12	26335864	26336950	-	AC055720.2	3prime_overlapping_ncRNA
ENSG00000224855	0.832842	3.16289	3.95796	0.799122	0.424219	0.837357	chr3	193618609	193627337	-	OPA1-AS1	antisense		100873941
ENSG00000233469	0.832842	3.16289	3.95796	0.799122	0.424219	0.837357	chr13	19818121	19818619	-	ST6GALNAC4P1	processed_pseudogene		100874524
ENSG00000241081	0.832842	3.16289	3.95796	0.799122	0.424219	0.837357	chr14	76886377	76886750	-	RPL22P2	processed_pseudogene		326292
ENSG00000252376	0.832842	3.16289	3.95796	0.799122	0.424219	0.837357	chr15	50463381	50463498	+	RNA5SP395	rRNA_pseudogene		100873648
ENSG00000234390	7.83729	3.15745	1.8124	1.74214	0.081484	0.501263	chrX	49876724	49879241	-	USP27X-AS1	lincRNA		158572
ENSG00000139970	1.76779	3.1573	3.93323	0.802725	0.422134	0.835349	chr14	59595976	59870966	-	RTN1	protein_coding	This gene belongs to the family of reticulon encoding genes. Reticulons are associated with the endoplasmic reticulum, and are involved in neuroendocrine secretion or in membrane trafficking in neuroendocrine cells. This gene is considered to be a specific marker for neurological diseases and cancer, and is a potential molecular target for therapy. Alternative splicing results in multiple transcr…	6252	GO:0005789, GO:0016021	endoplasmic reticulum membrane, integral component of membrane	GO:0005515	protein binding	GO:1902430	negative regulation of amyloid-beta formation
ENSG00000213060	1.7769	3.1573	3.93323	0.802725	0.422134	0.835349	chr1	171803517	171803939	+	AL031864.1	processed_pseudogene
ENSG00000224452	1.79917	3.1573	3.93323	0.802725	0.422134	0.835349	chr20	32170390	32170790	-	RSL24D1P6	processed_pseudogene
ENSG00000236393	1.76779	3.1573	3.93323	0.802725	0.422134	0.835349	chrX	40262917	40287720	+	AC091806.1	lincRNA		101927476
ENSG00000266368	0.824911	3.14997	3.95841	0.795766	0.426168	0.837424	chr17	11953889	11977594	-	AC005410.2	antisense
ENSG00000285016	0.824911	3.14997	3.95841	0.795766	0.426168	0.837424	chr2	111429324	111699033	-	AC017002.6	processed_transcript
ENSG00000237976	1.76349	3.14571	2.90336	1.08347	0.2786	0.790152	chr1	151346967	151348027	+	AL391069.3	antisense
ENSG00000124102	5596	3.44204	0.643618	5.34795	8.89543e-08	1.15225e-05	chr20	45174876	45176544	+	PI3	protein_coding	Neutrophil and pancreatic elastase-specific inhibitor of skin. It may prevent elastase-mediated tissue proteolysis. Has been shown to inhibit the alpha-4-beta-2/CHRNA2-CHRNB2 nicotinic acetylcholine receptor and to produce a weak inhibition on Kv11.1/KCNH2/ERG1 and on the transient receptor potential cation channel subfamily V member 1 (TRPV1) (PubMed:29483648).	5266	GO:0001533, GO:0005829, GO:0031012, GO:0005576, GO:0005615	cornified envelope, cytosol, extracellular matrix, extracellular region, extracellular space	GO:0004866, GO:0004867, GO:0030280	endopeptidase inhibitor activity, serine-type endopeptidase inhibitor activity, structural constituent of skin epidermis	GO:0019731, GO:0007620, GO:0045087, GO:0018149	antibacterial humoral response, copulation, innate immune response, peptide cross-linking
ENSG00000260339	25.5824	3.39897	1.07863	3.1512	0.00162602	0.0365471	chr15	72376113	72378788	+	HEXA-AS1	antisense		80072
ENSG00000225298	0.815613	3.13454	3.95896	0.791758	0.428502	0.837424	chr21	27722379	27751233	+	LINC00113	lincRNA		54088
ENSG00000280286	0.815613	3.13454	3.95896	0.791758	0.428502	0.837424	chr9	65646982	65652679	-	FRG1KP	unprocessed_pseudogene
ENSG00000285897	1.74099	3.13383	3.45979	0.905786	0.365049	0.816802	chr17	58345206	58417595	-	AC004687.2	protein_coding			GO:0016021, GO:0005886	integral component of membrane, plasma membrane	GO:0046872, GO:0016740	metal ion binding, transferase activity	GO:0016567	protein ubiquitination
ENSG00000229455	0.814245	3.13214	3.95905	0.791133	0.428866	0.837424	chr10	124489823	124490578	-	RPS10P18	processed_pseudogene
ENSG00000259389	0.812877	3.12973	3.95914	0.790507	0.429231	0.837424	chr15	39951375	39951708	-	H3F3AP1	processed_pseudogene
ENSG00000279829	0.812877	3.12973	3.95914	0.790507	0.429231	0.837424	chr18	46385707	46387083	+	AC015959.1	TEC
ENSG00000281344	70.6081	-3.71722	1.28384	-2.89539	0.00378685	0.0695898	chr12	102197585	102402596	+	HELLPAR	macro_lncRNA
ENSG00000143127	9.59094	3.12301	2.35844	1.32418	0.185442	0.730901	chr1	145891208	145910189	-	ITGA10	protein_coding	Integrin alpha-10/beta-1 is a receptor for collagen.	8515	GO:0034680, GO:0008305, GO:0005886	integrin alpha10-beta1 complex, integrin complex, plasma membrane	GO:0005518, GO:0098639, GO:0046872	collagen binding, collagen binding involved in cell-matrix adhesion, metal ion binding	GO:0007160, GO:0007229	cell-matrix adhesion, integrin-mediated signaling pathway
ENSG00000066735	15.2993	-3.69659	1.2883	-2.86935	0.0041131	0.0738333	chr14	104138723	104180894	+	KIF26A	protein_coding		26153	GO:0005829, GO:0005871, GO:0005874	cytosol, kinesin complex, microtubule	GO:0005524, GO:1990939, GO:0008017	ATP binding, ATP-dependent microtubule motor activity, microtubule binding	GO:0007018	microtubule-based movement
ENSG00000081842	0.806314	3.11897	3.95953	0.787713	0.430865	0.837424	chr5	140827958	141012344	+	PCDHA6	protein_coding	Potential calcium-dependent cell-adhesion protein. May be involved in the establishment and maintenance of specific neuronal connections in the brain.	56142	GO:0005576, GO:0005887	extracellular region, integral component of plasma membrane	GO:0005509	calcium ion binding	GO:0007155, GO:0007156, GO:0007399	cell adhesion, homophilic cell adhesion via plasma membrane adhesion molecules, nervous system development
ENSG00000145283	0.806314	3.11897	3.95953	0.787713	0.430865	0.837424	chr4	86823468	86849263	-	SLC10A6	protein_coding	Transports sulfoconjugated steroid hormones, as well as taurolithocholic acid-3-sulfate and sulfoconjugated pyrenes in a sodium-dependent manner.	345274	GO:0016021, GO:0005886	integral component of membrane, plasma membrane	GO:0008508, GO:0043250	bile acid, sodium-dependent organic anion transmembrane transporter activity	GO:0015721, GO:0043251, GO:0055085	bile acid and bile salt transport, sodium-dependent organic anion transport, transmembrane transport
ENSG00000161992	0.806314	3.11897	3.95953	0.787713	0.430865	0.837424	chr16	560422	565528	+	PRR35	protein_coding		146325			GO:0005515	protein binding
ENSG00000189420	0.806314	3.11897	3.95953	0.787713	0.430865	0.837424	chrX	153418322	153426481	+	ZFP92	protein_coding	May be involved in transcriptional regulation.	139735	GO:0005634	nucleus	GO:0000981, GO:0046872, GO:0000978	DNA-binding transcription factor activity, RNA polymerase II-specific, metal ion binding, RNA polymerase II cis-regulatory region sequence-specific DNA binding	GO:0006357	regulation of transcription by RNA polymerase II
ENSG00000217159	0.806314	3.11897	3.95953	0.787713	0.430865	0.837424	chr6	26164072	26164363	+	LARP1P1	processed_pseudogene
ENSG00000220132	0.806314	3.11897	3.95953	0.787713	0.430865	0.837424	chrX	49911620	49912362	-	AC236430.1	processed_pseudogene		100422285
[truncated: 36,384 more rows]

## Sheet: COL up, padj<0.05
gene_sym	log2FoldChange(COL/MG)	EntrezGeneID	padj
[truncated: 804 more rows]
